# Supplementary material for: Identification of MicroRNAs in the Coral Stylophora pistillata
Source: PLoS One. 2014 Mar 21;9(3):e91101. doi: 10.1371/journal.pone.0091101 (PMC3962355; doi:10.1371/journal.pone.0091101)
Supplement: Supporting Information S1 — Stylophora pistillata transcriptome (43,493 genes/loci ≥250 bp, DDBJ/EMBL/GenBank accession GARY00000000). (ZIP) [file pone.0091101.s001.zip › S1 (Stylophora_pistillata_transcriptome)_NCBI_ GARY00000000.fa]

>Locus_1_Transcript_1/1_Confidence_0.000_Length_2936
GGCTTGTTTAACATCATCAAGCCATCAATATAGTATTAATTATTTCAGATAAATTTTCTCAATGTTACCAAATTCTTTGGTAAATTGAGATAATCTTCCATTACTATGTTTGGTTTAAAACTCAGGTCACACCTTGTCCATGTTTAAAACATTCTCAAACGTCTAAATTAAAAGTAATTTCCATCCCAAACAAACCATCCCTATAAAACTACCTGCCACCCGGGACAAATTTACTTGACAAAACATTCACCAAGCCACTTTCCAAGAATGAAATCTGATATTATCTGCTACTTAATACATCATGTCACCATCCCAATAATATCATAAATTCACAGAAAACAAAGTGAAACATTGTATCAGTACGTGGGAAAGATGGTAAAAGTATAGATAATATGGATGAAATCTGTTTCCAGTCCCAGAATATCGGGATCTTCATAGAAATGTGTCAACTGTTTTGTCCCGGATTGTGGGTACCCTTTCATTATGTAAAATAACCTGCTATAAGTTATGTTAAAATACAGTTAAATTAGGTTACTTTGTCCCCTACAATTACAAATTAAATTCCCCAATGATTGAGATTTTATATCAGATTTATATAGACTCTATTCAAAAATACTGTTATTGTCCAATGATTTTCAAAATAGTCTCAGTTTTAGCTTAAGTGACACAATGTTTTGTGGAAAATATACAAGAACGTTAGTTAAGTAAAAATAACAGGGGTAAACCTGTATGACTAAGGTTTCCAAATTTTTTTGCAGATTTCCTGCCTTACTATGACGAAAAAAAATAAAAATTTCATTATATGTTGTGACTAGGCAAATGTTTTCCTATGCTACCCAACCTAAAAGCATTTTAGCATACAGTATGACCACTGCTCTTCGCCTTTCTTGTTGTACTTTTTCCATCTTCCCTCATTGCATGGCTGTACATTCAGCTGTATAAGGCCAGTCCTTGTACTACGAGGGCTTCTGCTATGTTTTCCTATAAAAGCATGAGCTGGCCTATACCGGTCACATGATAAATTACAAAAAATTGCTGAAGGTTTTATGAACACCTCAAGTTAAATGATGATGCAGGGCTACTTCTATCCAGTTTGACCATTTTAAATGGTTTGATCATAGAAACCAGTTGGAGTATTTTCACTAGTTCAACTATTTTATGTAGTTAAATATGACAAAGGCCAACTTGTGTTATTCACTTACTTTATGACCACATCAATCACTGTCGAATACCCTGTTATTATTCTATTCCTTGGCATGTTTTGAACTACAAAATGCTGACAGTAATTTATTTTGTGCGTTGTTTTCTAAAATCAATTATCAATGCAGTTCTATCCCTGCCTTTGCCTTGTGAATAAATAGTATTGATTCAAGTAAGTTGTTACTTTACATACATAATGGTAATTACATTAAAATAGTTATATTCATTAATTTATTACTGCTGTACATGATGCCGTGGAATTCTAGCATTAAGAGTGAACTTTACTTCTATGACTGAGTGTGGATAGCTTAATCAAGAAGTCATTCTATTATTTTTTTTAATTCAACTTACAATTACTTTTTCTATGCTACACAAACAAACACAACCATTTCTATGTGAGTGAATGTGCTATTGGTTTAAAAAAAAAAAAAACCCACAGTTGCTAGAAGTGTAGTCTAGTGAATCAGTGAGACAAGCCCCATACAAGAGATGCCAGCAATCATCATAATAGTCTGTTTCATCGACTCCTTTGGTCTTGTTTCCTGTAGAAGATCTGGAACAATGGTTACCAAGGCAATATAGATGAAGCCTCCAGAGGTGAAGGGAAGAACCCAGGCTGTGGAATCACCTGCATGATCTGCTATAAGCCCAAAAACACAACCAGCAAGTCCAGCTGATGCTGTCACCATTTGTCCTACTGCTGCATCCCATCTTCTAAATCCAGATTTTAAAAGGATAGCAAAGTCACCAACTTCATGTGGTATTTCATGTAAAAGAATTGCACAGGTTGTACACAATCCAACCTTTGTACTGACAACAAAACTTCCAGCTACAGCAAGGCCATGTGTAAAATTATCTATTGAGTTTGCCAACAAGTTAAGATATCCAATAACTTTGACATTTTCTTCCTCTGTGTCCTGTGTTTCTCGAGTATCTGCTACTTGAACTGTTTCTTTTGATGCGCTACTGTGACTTGCAGTTTCTCCATGTCTTTGCCTTAACTGTATATCTGACTTTTTAACTTCTCCATTAGAAACTGTCCCATTATGAAGTTCTCCATTGCATACATTTTTTCTCTTAGCCGTGTTTTCATGATTAACACATCCATTGGAAATGGTACCATTCTTGACATCCTTTCCTTTGCTGTTGTCTTTCTTCTTGAGATTTTTTTCATCTTCACTTTCTTCACCAAATATTTTTTCTAATGTTAAAAATCCAAAGATTCCAGCCAGCACCCAAAAGCCAATGTAGAAATGATTGGTGTGTGGATCTCCTTCATGAACATGAGCCCAAGCCTCTGGCAACAGATGCAGAAAAACATCTCCCAATAAGCCACCAACAGCAAAACTCAACAGCAACTTCAGATGATCTGCAGTGACGCCTTCTCGCAAAGCTTGTCCAGCTTCCACAGGGATCACAAGAAGCGGAAATATACCGCACATTCCCACTAGAATTGTGGCCGGAATCGAGTACAACCACGCTTCTTTCTTCATGAAAATCTTCGACAAATCGGGCAGAAATTTACAGGGTTCAAAACCAAGCCAACTCAAGTCTGAATCTGCGCGCGTTTGCTTCCCATTTCGCGGCACAGCTCGATGAATTTTCACCATAGCAGTCTCTGAAACGAATACTGAGAGCCATAGAAGGAACACAATGGATATCCGTGAAAATTTCGCCATGATCCAAGCAATTTGTGGGAGCACCTCACCCCGCACGCCTTGTTTCCGGACTTCTAA
>Locus_2_Transcript_45/63_Confidence_0.004_Length_11431
TTTTCATCAACATAACTGTTTTACAGAGGTGGGCCTGAGAACGGACGCTTTTATTTTCTTCTGTCGTAAGCAAGGTAAGCGGAAGGGCTCTTGTCCAAAAAAGGAGTCCTACCTGTCTGTTGTAATCAGACACTCTAGTGGCGAGTGACCTCAAAATCATCATCTGCTATATAACATTTCGATTTGGGGGCAGAGCCTTCGTAACAGCTTAGCAAGAGAGAGAAAAACACTCAACAAAGGACATTTTCCTCGCACTGGTTTTTGCAATCGCACTTTGGCGCTTAACGTATCATTGAATAACCTCTATTCCGTTTTTTGCTGCTTCGGCCGAGCTGCTAGAGATGGCAACGACGATTTTAAAACTCCTGCTGATAGCTTGTATCGGAGCAGAATTTGTACACAGCCAACTTCGATCGATTAGTCTCGGGCAGAGAGTCCCTGACGAGGATGAAATAGAAACATGTGGAAACATACGCGACATAATCAGAAGAAATTCAGCTCGCTTTAGAAAAATTATCGTGAAGAACACAAACAGTGAGATCAATTTCGCAAACGATGACTGCCGTCGAATGACTGCAAGAGCGAAGAGCAAGCTGGATGTGCTGGGATCTACAGTGAAACGCCAATGGAGCAATGTAAAATTGAAAGTTACTCTTGCTTGGACGGACCAAATTATGCCACAGGCACCAATCTCGCTTCATTATGAAGGACGTGCTGTTCGTCTCCAGACCTCTGATGGTGACACAGGAAAGCTCTCTACTTTAGCAGGCCTGGCCGTACAGGCAGGATTTGACTGGGTGAATTATGCAACCAAATCTTACATCCACGCAAGCGTCATTCGAGATGTTTGCCAGACATCCGTGGATCTAGCCTTTATCCTGGACTGTTCAGGCAGTGTGGGAAGCCACAACTTCAGAAAAATAAAAGACTTCGTGAAAAATGTGGTGGACTTCTTCAACATCGGTTCATCTGGGACACACGTGGCGGTAGTAACATATTCTACGTACCCACAATTGGAATTCAATTTAAAAGCCCATCACACCAAGTCGGCGATCAAGAATGCAGTGGGGAACATATATTACCGAGGGGGATGGACATACACTGCAGACGCTTTGGATTATGTGCGCCACAACATTTTCACGACGTCACAAGGAATGAGACCAGATCAAGGCATCCCAAAAGTGACTGTTTTACTTACTGATGGATATTCCAATGGGCGTAGTGTGAGCGGGCCTGCCAATCAACTCCGTAACCATGGTGTAAATATCTTTTCTATTGGTGTTGGTAATAACGTCAATCCTACAGAGCTGAATGTGATTGCTTCTGACCCGGATAGCACGCACGTGTTCCGAATGAGCAGCTTTAACGATCTGTCAGGCTGGGTCGACAAACTTAGTGCAGTATCATGTGATGAGGGTGCCGCTGTCTCATCGTGTGACGATACTATTACCACTGTGGAGAGCGACACGTTTAAATACTTCAGGACACAGTTTGATACCGTGGCCAAGAACAGAATATCTGTGGAAGTCAAAGACATCGACGGCATTTCCCATCTCTACGCATCGCTAACAAGCTCCAACCCAGGCCCTGTAGATCCAGCCTCGTCCAAAAATGAGAGTGATGTGTCACCTCGTGCCATTTCCTTGTCTCTATCCGCATCAAATAAGATCGTTTTCGTGGCAGTTCAAGGCCAGCACTCAAGCAATAAATTTCAGTTGTCCATGTGGGATGCTCTCTTCTCGCGTGACACTTACGTTGCAAGTGTCACGGAAGAACAAAACGCAACTGTCACGGTGCTGAATGAAAATCTGTCGCCATACTCCTACACGCTCAAATACAGCATCATTGAAGGTAATGATGGAAACACTTTCAGCATTGATTCGAACAGTGGTCTTATAGAAACGACAAAGAAACTAGACAGAGAAACAAAATCATCCTACCGTTTGACTGTTCTCGGTCAGAACACTAACAACAGATGCCACAAAGGTCGCGCTGTTGTTCTTGTTAACGTCAAAGACATCAATGACAATCCTCCAATCTTCCCACTCGCATCATACTCGGCAACTGTACCCGAAGAAACTCCCGCCAATACTTTTGTTGCTATGGTTACCGCAACGGACGCCGACACTGGCGTGAACGCGCAGTTGACTTACAGCATCGTCGCGGGAAATAACGATAAAAGATTCAAGATAAACGACCAAGGCGAAGTAGAGACTACACAAGAGTTAAATTACGAAGATAAGAGTAGCTACGCTCTTACAATCTCTGTAAAAGACGGCGGAAGCCCAAGCAAGAGTGCTACCACAGTGCTAACAGTAATTGTAGAAGATATCAACGAACCCCCTTATTTCGTGAAGGACTGCGCGCGAAATAGCACTTGTAAGTTCTCGGTGAAGGAAAACAACAACCGCAATGCGCCATTAGGCATGATTCAAGCTAAAGATCCTGATACAGGCTGTAGTTCTTTAACTTACGAAATTGTCACGGAGCAGTCACAAAATTCTAAGGTCTTTGGTATTGATAGCAGTGGGCAAGTACATGTGCTTGTAAAATTAGACCGTGAGATGAAGCCGCATTATACAGCAGTGGTTACAGTGCAAGACTGTGGTTCACCAGCGCTGGAAGTATCAACTCGCATTAAAGTAGAAGTTCTGGACGAAAACGATGAGAGCCCACGATTCACACTGAACTCGTATAAAGCATCTGTGCAAGAAAACATCGCTCCAGGAAGCACTGTTGTACAAGTCTCTGCCTTTGATGCTGACGCCGGGTCCAACAGTGAGTTATCATACAATTTAACTTTTGGGGATACGAGTGCATTTATGATCGACCCACGCACTGGGACAATTACGAGTAAAGTGTCGTTCGACAGAGAAACCAAGGCCTCTTATTTGCTCACCGTGCGCGCGAGGGATCATGGGCAAAATCCTCAGGACGGTACCGCGACGGTGGATATTACGATTCTAGACGTGAATGATAACAAACCGGCAATTAACAACTTACCAGCGACAAAACAAGTTCCTGAAGACAAAAACACCGGGGAGGTGCTATTTGTTGTTACAGCGACTGACCGAGATTTAGGTGTGAACGCAGATATGCGGTATTACATCGACAAAGGAAACGAACAGAATTTGTTCAACGTTGATGCTAAAACAGGAAGTCTGACTCTCGCTCGTAAACTGGACTATGAAATAAGAATAAGCTATACACTGAAAGTCCGCGTCATAGATAGAGGAAGTCCACCTCTGTCCTCATCTGCTGATCTTACAATCTCGGTGCAGGACGTGAACGACAACGCCCCAGTGTTTAGCCTCTCATCCTACAGAGCAACAGTACAGGAAAATAAAGCAAGTGGAACATCATTTTTCAGGGTAACTGCTACAGACTTAGATTCCGGATCAAATGGAGCTATAACGTATACTATTGTTGGGGGCGTGAATGGAAACTTTTTTGAGATCGACAGCAAAGGGTATCTTTTGATCAAAAACCCACCTGACTACGAAACCAAAAAGCAGTTCGACTTGATGGTAGAGGCAAGGGATGGCGGTAACCCTGCAAAATCAGCCACAGTTCCGGTGAAGGTTGTCATTGAAGACGTAAATGACAATGCACCCTCATTTAATCAGTCTTAAGCTATCACTTAGTTGTCCGCGAAGACGCAGCAGTGCGTAAGAGGGTTGGAGCAGTCTTCGCTACAGACAAAGATTCTGGGGTAAGAGGCAGGCTGCTGTACACCATAACGGGAGGAAACGTGGGCAGTGCCTTCACAATTGATGGAAATACTGGTGTCCTCAGTGTCCAGTCCAGACTCGACAGGGAGACAACTGCACTGTACACTCTGAAAGTAGAAGCACGCGATGGTGGAAATCCATCCAAAGATGCTCTTGTCGACGTCCAAATCACAATTTCAGATGTGAATGACAACGCACCTTTATTTGACAAATCAAGCTACAGTGCGTCTATCAGCGAGGCTGCTTCTCCTCCTGCATCCGTTGTCAAGGTTTTTGCTCAAGACAACGACGTAGGACTCAATAAGGAAATAACTTATGATATTAAGACCGGAAATGAAGACGGAACGTTTATCTTGGATAAAAAGAATGGATCGATTACACTTAATCAAACACTTGATCGCGAGAAGAAGGCTGCCTATGGGCTGGTTGTGACCGCAACAGATCATGGGACTCCTCCACTGGCGTCATCGGTCGATGTTATGGTAACAGTTGGTGACGTCAATGACAATCCACCCTCCTTTCCGCATTCGCTGTACAACTGCACTGTCGCTGAGAACTTGGCCAATGGCGTGGCTGTGTGTTTCGTAACCGCCACCGATCCAGATTCGGGTTTAAATGGCCGATTGTTTTACAGCATAATATCCGGCAACGATGGAAATGCCTTTGATATAAATACGGCTACCGGAGAGATCACAACACAGCGTACTTTAGATAGAGAATCTATCGCTGTGTATAACTTGACGGTGAAAGCAGAGGACGGAAAAAACAGCCGAAGCATCAAATCTTTGAGTGATACCACATCCGTTCGAGTTTATATCATGGATGAGAATGATAACGGGCCAGTCTTTGACCAGCCCGCTTACACGTTCCACGTGTTCGAAAATGCAACGATGTCTCAATTGGTGGGACAAGTAGAGGCCAAAGATAAAGATGCGGGACTCAACGGAAAATTGACGTACAGTATATCCGCTGGGAACTCTGGGGACAGCTTTAAAATTGATCCCGTGTCTGGTGTAATTAGAGTCAACTCAGGACTGGACCGGGAAACCCAGGCCCGGTTCGCACTAACAGTGGTGTCAAAAGACTCTGGGTCACCCTCGCTCTCAGCCAGTGTCGTTGTCACGGTGGTAATAGGTGACGTCAATGACAATCCACCAATGTTTAGTCGGTCTGTGTTTTATGGTATCATAAGGGAAGATGCCTCTACTGGTTCAACAGTTTTGAAGGTTGAAGCAAAAGACAAGGATGAAGGGTCAAACGGTCAACTACAATTCAATTTGCAAGGAGAAGGAAGTAAAAATTTCAGCATTGATTCACGTGGCTTCATTCATACTTCCACACCTTTGGATTACGAGAAGACGAGCTCTTATATCCTGACTGTCATCGCAAAGGATGGTGGATCTCCTACGCAAACAGCGTCTGCGAAAGTTAACATCACTATCGTCAACGTGGACGACAACGTTCCTGTGTTTGAGACGTCTTCAGCACCGACGAAGGTGCGCGAAGATGTTGCCATAGGAACGCGAGTTGTGCGCTTGAACGCTACGGACGCCGACGGAAACGATTTAACGTTTCACATAATAGACGGAAATGTGGGTGGTGCTTTTGCTATACAGAATATCTCTGGACTGATAACAGTAGCGTCAAAGCTTGATCGCGAAACATTTGCGAAGTACCATTTGGCCGTGCGTGCGATGGATGCAAGCGGAAAGTCCGTGACAAATAATGCAACAATTGAAGTGGTAGATGTAAATGACAACGCACCCAAATTCACCAGCCCCAACTATTCCAAAGGTATCATGGAGAACTTAGCACCAGGTCAGCTGGTTGCTAACATTAAGGCAACGGATAAAGATATAGGTGACAATGCTGTTATCAGCTACGAGATAACTTCTGGCGCCAGCAATAAGTTCAAAATCGATTCTACAACTGGAGTTTTAACAACATCTGATAGGCTAGACCGTGAAGTAGCGTCCTCGTATCGATTGGTCATCACGGCCAAAGATCAGGGAAAACCTTCTCTTTCGTCCACCACCACTGTGTTCGTGACCGTCCTCGATGATAACGACAACTCGCCGGAATTCTCGAAACCTTTCTACCAAGCGTCTGTACTCGAAAACACCGCCATTACAACAAACGTTTTGCACCTGGTGGCCACAGACCTTGACGATGGCCGCAACGGTCTGGTGACATTTTCCATTGTTTCTGGGAATACCAATGACGCATTTAAGATAGACAATTCAACTGGCTTTTTATCTGTCAATCAAAATTTGGACAGAGAGGCTGTTGCCTTCTACAGCTTATATATCAGTGCTTCTGACAATGCTCCAAACCCCAGAAGTAACTTTGTTCGCGTCAATTTCACCGTAATGGACAAGAATGACAACAGCCCAGCGTTTGTAAATGTGGAGAATTTTACAGTTATAGAAAATGTGCAGATTGGTGCCAACGTAGGATCTGTTTCCGCAACAGATGCCGATGCTGGGAGTAATGGTGAAATCAGGTTTTCAATCGTTAAAGGCAACGGTGATGATGCTTTCCGTATAGATCCCGTTTCTGGTCAAATAAAGGTTAATGGAAGAATCGACCGAGAGAAAACTGATAGATATGTCCTTACTATAATCGCGTCTGATCAGGGAAAAACGTCCATGAAAACTGCACAAAATTTCTATGTTACAGTCGAAGACCAGAATGACAACCCACCTAAATTCGACGCAAACGTTTTTCAAGGTACTGTCAAAGAGAATGTTGCTGTAGTTTCCGATGTCGTTCAGGTGAAAGCAACGGATGCAGATGTGGGATCCAATGCAGACATCACCTACAGAATCACCGGGGGCAATTCCCAATCCTTATTTTCCATAGATATTCGGACTGGCATCATCAACACCACTGCACAGCTGGACTTTGAAAAGACACCGGTATTTAACTTGACCGTGTCTGCATCGGATTCCAAGTTCACGTCCATTGTCAGCGTGATTATTAAAGTCATTAATGAAAATGACAATAATCCTTCGTTCCCTCAGCCGACGTACTACGTAAGCGTCGCAGAAAATTCTGCTGTGGTGACCTCGGTGGTGACAATCACTGCTTTTGACGTCGATCCATTTGGTCAGCTCACTTACTCCATCGAATCTGTTCAACCCGGTAACCATAGTGACGCGTTTAGTATAGATTTGACCTCTGGGCGGATCTCAACCGCTGACGTGCTGGACCGAGAAATGACTGACAGCTATGTCGTCATTGTTAAGGCAACGGACGGAGGAAAACCATCTCTTCATGGTTCTACCACAGTTATGGTTAACGTCACTGATACAAATGACAATCCACCTGTATTCAAGAACACTTCCATGACAGCAGTTATCTCCGAAGCATCAGCTGTTTCTTCCTATGTTACAAAAATTACCGCCAGTGACTTAGACACTGGAAGCAATGCTGAAATATCTTACCGCATAATCTCAGGAAATGAAATGTCAGCTTTTGCCATTTTCTCAGATACTGGTATTATAACAACAAATATGGAACTCGACAGAGAAAACATTTCAAACTACGCTCTCATCTGTCGAGCTACCGATCATGGAAACAAGCCACTGCATTCCATGTCAATAATCGTTCACGTGACTCTATCAGATGTGAATGACAACGCACCCAAATTTGATCAATCCGTGTACATAGTCAATGTGACCGAAGATGTTTCATCCGGGACTGTAGTAGAGGAGATACACGCTGTGGATAAGGACGCCGGGCTCAACGGACTCGTTAGTTACCAGATCACGGATGGAAATGACGATGGTACTTTTGATATTGGTAATGGAACTGGTGTCGTGACAGTTTCTGGAAAACTTGATCGGGAGACGCAAGATTTCTACACGTTAATTATCACAGCAAGTGATTCCGGTCATCCGCCAAAGAGCTCCTCTGTACAACTGCTGATCACAGTGACTGATGTAAACGATAACGCACCGCTGTTCAATGCTTCTTCTCTTCAAGGTGCCATCTTGGAGAACTCTCCCATCGGAACCTCCGTCATGCGCGTTATTGCTACAGATGCTGACGTCGGAGAGAACGCACAACTAATGTTTAACTTCTCTACAAATGTTTATGTGGATATTTTTGCCATCGACCCTGCAAGCGGGGAAATTACTGCGTTGAAATCACTCGATCGCGAAAAGCAAGATCTTTACAAATTGAAAATTAGTGTCAGCGATCATGGTGACCCGCGGTTATCCTCATCCGCTGACGTCACCATCACCGTCACTGATGTGGATGACAACTGCCCGAAGTTTGTGCCCGCGGTGTATAATGCGACAATTAGTGAGAATTTGCCATTCAATCAGAGTATTGTTCAAGTGACGGCGACTGATGCAGATGTCAAGGATAATGAAAAGATGTTGTATGCAATTTGGCAAGGAAATGAAGGCGGGGCTTTTACAATTGATAGATATGGCTTCGTAAGAGTTAGCTCCGCCGGAGTTGACCGAGAGGTTACGTCGTCTTTCCAATTGGTGGTCCGGGCAGGCCGTGCCGACTGTGGTATCAACAGTACCGGCGATGGAAACACGGCTGAAGGAGGACCAGACGACAGATTAGCTGCTATGGCCATCGTGAACCTTACTGTAATCGATCAAAATGACAACGCCCCTCGCTTTACCCGCCCCAACTATGAATTCCCCCTTAGCAGCCCCAATGATACTAATATTGGCCGAATTCAGGCGATTGATGACGATCTTGATTTGGGTGGAGTCGTAAAATTCCGACTTCTTCAACAGATCGAGGTTGAGAGAAATTGGAAAGTGACAGTACAAGCGTATGATATGGGTACCCCGAGTCTCAACAACTCTATCGATGTCTTTGTTACATCAAGGATCGCTTGTCAAGCTATGGTCTTTAAAGTCACTGAGGATGGTGTTATACAGGCAGACACTTTGTGTAATTTTGTAAAGATTCCAACAGCAGCAACTCGTCTCGTGGGCGATAAACATCAAATGAGCTGCTTAGCAAAGGGTAACACTCGTCCCCAGTACCGCTGGATGAAGGACGGCCGCTTTGTGTCAAACTGGGATGATCTTGGCGATTACATCATTGAACATATGACCGAGGAAGACGAGGGCAGCTATTCTTGCCTAGCCACGAGTTCAGCCGGCTTGATACAGTCTAGTGTGGCTTATATGACAGTAAATGAACCTCCAAAGATCGTGGTACACCCCCAAAACAGCAGTGTAGAGCTGGGTGGTACGGTGACACTGGCTTGTAATGCCACTGGAGATCCTCTGCCCGAATTTCAATGGTACAAGGACAGTATCCCAATGGTAGAAACCAGTGATATTGATCCATTCAAACCGGAACTCGTGTTGAAGGATGCACTTGCACAAGACGAGGCGCGGTATTTTTGTCAAGCTAGCAACGTGGCTGGCAAAGTGAGGTCTGGCTGGGCAACGCTCAAGGTGTTTGGTAAAAATGCACTTGTCTCTATGACACTCTCAGTGACAAATCCGAACCAAGAAGGAACCTGCCAGATGTTTGACAAGAACGCGTTTCAACAACTTCTCAGCAAGGCTTTGCAGGCCAACGTGGACGTAGTTGGCTTTTCAGCGCCCGACCGGTGTGAGGAACATCCATGCAATTCAAACCCGTGTAAAAATGGCGCCGTCTGCTCCAAACAAGGCCTTCAGTATGCCTGTTTATGTAGACCGGGATGGTCTGGGGACCATTGTGAACTGGATGTTGATGAATGCAGTGGAGATCCTTGCTTCTATAATGGTACATGCGCCAATACAGCAGGCTCATACAAATGTAACTGTGCATCGGCAAAGACAGGCAAAAACTGTCAATTGGAAAAGAAGGCGTGTGATGGTAATCCGTGTAAAGGCTCGAAGATCTGTGCCTTGTCTGAGCGCGCTCCTAATGGATATCAGTGCGTTGACGAGGGGCTGGAGATGGTTATGGTGTTATCTGGGGGCCAACAAGGAAGTCTGTTTGATATCGAAAAACAAGTTGAGAATATTATCAGGTCCGCACCGAACAACGTGAATGAGAGTGTGAACGCAAGGCGAGTCCGTAGGGCTGATGTTAAATTGGATTATGGCGCATGTTCTGTCCGTGTCACAAAATACCAGGAGGGCAAGGTTCATTTTGTGCTACTGTGTCCACCAGAAATGAAGCCTCCTGAGCCGCAAAGCGCTCAGCGGTTTGTTTGTGGTTTGTTATTTGATGCTGGTCGTTCGACATCTTGTGGCGGGAGTGATTCGATGGAGACACCGGTTCCACCGACAACCACCCCTCCTATGGAGCCAATGGAGGTCAAGCTGGAGCTCTTTGCCCGCGACGAGTCTGGTAACGATCTAAACTCCGCAGAAGTGATCGATATGATCAACAGCGGAAGAATGGAAGAGTTGGAGCAAAATGGTTTCAAAGTTAAAAGTGCTACAGCTAGCTATACGGAACCCTCTAAAGCTGACCCTCCCTCTAAAGTTGGTTTAATCGTGGGTCTGACCATCGGATTTCTGGTCCTTACTATTGCAGTAATTGCTGTTGGATTAATAATCACGAAAAGACGAAAAAAGCCACAGAATTTCCACTTCTCGTTACAACAAAGAGCTGCAATGGCACGTAAAGACAGCCAAGAGTGCATTCTCAGCCGTGATCGATCCGTGAAAAACATCTCCCGCTCAGAGAAACATTACCTCAATGTCGCGTACGACGACATCTGCGATAATTCAGATGAAGAGGGGCAACAACAGTTCATGGTCGAAGTCGATCTTGGCAATTCAAAAAGCAGAAAAATAGCCATGGTGTGTGACGAGCCATATTTCTACGAGAAGATCTCCACACTAGAGGCTGAAGAAATGCTTTCTTCTATGGTACAACCAGGAACCTTCCTTGTGCGTGAAGGAGCCAGTAGCAAGGAGTTTACCTTGACTGTGCGCGCTCCAGAAGGTGGACCTTCTTTCAGACACCTTCCATTTAAGTACGACAAGGCCAGCGGTGCTCTTCTCGTGACAGAGTTTGGAACCATGGACGATGAAATGAATTTCAGTTCGATGCAAGAGCTTGTCAGTCATTTTCAAGTTACACCGATCACATTTGACGAAGATTCGCCAGATGTTGTCTTAACGCATCCTTGGAATAAGAGTGTCGTGTGAAGCTGTTTCCCTCGAGGTGGACTAAAGAATGGTTTAATTCTTATTATTAAAGTTGAAAAAGTCTAAAATTCTCAACTTCACAATTTTGAAGGCTTCTAACGTTCGCATTATAGCCATAAATGTTTGTAATTATCCGTAGTTGTCTCGTTGAAAAGTCTGTCGTTGTTAGAGAAGGCAATAGAGTTCACCTATTTTGAGTATCTTGAACTCTAACTGTTTCTAGAATTAACTGACCTGCAGTGGAACCTCTACTATAGGGACACCCTCGCAGCGATAAAGAAGTGGCTTTTGTGGGGACGCCCTCCGAACGAAAAAAAGTGTCCCCTGGAAAAAGGTTCCTTTTCAATGAAGGTTATAAATACAAAGTTTGCGCAGTGGAACCTTTCTTCAGGGACTTAAAGGGGGGCAAGACGAAGGTTCCTGTGAAAAGTGGTTTTCCTCCATTATAGGCTCATTAAAGATTCAATGTCTGCTTTCGGGTAAACGATTTATCTTTTCTTTTTTACTAAAGTAGAGACCCGCTAACTCGAACTCGGTTAACATGAACCCCCCCCCCCCCCC
>Locus_3_Transcript_9/10_Confidence_0.235_Length_1162
CATTTTTGGCAGGCTCAATTTGTTTAGCGGCTCCCTCCCCCCTTCCTATTGCCATGGTGCGCGGAGCCAGGAAGTTTGTTGCTCTGGGTGTCGCAGCTGCTGTTATTTACAGCATCAAGGAGCAATTGAACTTTTTGCCTGGACCTCGGCACGCCGCCCCTGCAGCAGCCGCCGCAGCGGCTAGCATGATGATGGCTCCTGCCGCCTTCGCGGACGAGATTGGGGATGCATCAAAATTAAGCTAGGAGATGCGTCCTACAACTTTGCCAAGGAGGTGGACTGGAACAACGGCATCTTCTTGCAGGCGCCCGGGAAGTTCCAGCCTTTGAAAGCTCTGAAGGCGATTGACAAGATGATCGAGATGGGCGCTGCTGCGGATCCCAAGCTTCTGAAAGCAGCCGCGGAGGCACACCACAAGGCCATCGGGAGCATCAGTGGGCCAAATGGCGTGACATCTCGAGCGGACTGGGATGAGGTGAACGCAGCTCTTGGCCGTGTGGTCGCATCCGTCCCAAAGGCAAAGGTCATGGCTGTCTACGATGCGGTGAAGGACATCACCGACCCCAAGGTGCCTGCATACATGAAGTCCTTGGTGAATGGCCCTGATGCCGAGAAGGCCTACCAAGGGTTCCTGGAGTTCAAGGATGTCGTTGCAAAGAACCAGGTGACCGCTGCCAGTGCTCCTGCCGTGGTGCCTTCCGGGGACAAGATTGGTGCCGCGGCGAAGCAGTTGTCTGATGCCTCGTATCCCTTCATCAAGGATATTGATTGGCTGTCTGACATCTACCTGAAGCCGCTGCCTGGCAAGACTGCCCCCGAGACCCTTAAAGCGATTGACAAGATGATCGTCATGGGCGCCAAGATGGATGGCAATCTCTTGAAGGCAGCAGCCGAGGCTCATCACAAGGCCATCGGTTCCGTCGACTCCAAAGGTGTGACCTCTGCAGCCGACTATGAAGCCGTGAACGCAGCCTTGGGGCGCTTGGTGGCATCCGTGCCCAAGGACACGGTGATGGATGTCTACAACTCCATGGCCAAGATTGTTGACCCGACCGTCACCAACAACATGTTCTCCAAGGTGAACCCGCTGGACGCCGTGGCTGCAGCAAAGGGCTTCTACACCTTCAAGGATGTTGTGCAAGCTTCTCAAAGATGAAAGTGA
>Locus_4_Transcript_12589/41986_Confidence_0.000_Length_13955
GCTGAATTCAAATTGACTGTGGAAAAATTAAAAAAAAAAAAAAAAAAAAAAAAAAGTGAAAAAAAAAAAAAAAAAAAAAAAACCAAAAAAAAAAAAAAAAAAAAAAAAAAAAAAAAAAAAAAAAAAAAAAAAAAAAAAAAAAAAAAAAAAAAAAAAAAAAACGTTACAGAAATGAGAATAAAGGAAACGACAATGTATATCTTTTTGCAATAAGTGCAAGTTGTTCCAACACTGCCATCTCGATTCCTCAGTCTTTTGCTTAGTCAGTTTGCTAGACATAACGTCTCGTATATAGTTGCGGTATGTGTTGAGTAAATAAAATTCGTAATTTTTTAATTTATCAACCCCTTAACCAATTCTTGATCGTTATCTTCCAGTGCTCTGAAACTGTGAAATCCAGGGTGCCCAGCATATGCTTTGTGTGAATGCCCCACGTAAAGACATTAAACTTTGATTACTATTACTATTATTACTGCATAAACTGCAAAATATTACTGTTTTCAGGTTTCACTTTAACAACACGATCTATTTTGCTTAAAATTTACATTTAGTAATTTTAAAAGCATGTTTCCACACTTTCATTCCGCAATAAATAATTGCACACAGGTAAAAATTTGAGCGAAACAAACGATCTTCTTTAAAGTAGATAGCAAAGATTTTAGTCAGTTAATTTTCGCTAAATGAAAGCTCAATCTGAATATTTGGTAAAATAAAAATCTAAAATTTAGCTCCGATATCAATGAAATTACGAGCTCGTGATCAATATTATAACGCAATCTGAAGCTATGATTATTAAATATCCTGATGAATTTAAATTCGGAAGTGTGCTCTTCGTCAATAAGTAAAATATCGATCCTATTTCGAGTTAGACTACAACATTCTGATCAAGTTCGAAGAGCCCAGCTTCTTCGCAGAGTTCAGACAGGACTTCCTCGTAAAAGTGTTTTTGTTCCAACAATTCTCTGACTTGAGAATCTCTGTGGCGTAGTTCTTGCAGCACCGTTTCATTAGGATCACCAGCGGTGTAACCCAAGCTCCTTGTTTCTACTTCGTCTGAGAAGGTAACCTTTTTAGGCATTCTTTCTTGAATTCTCTTCATTTTTTCAACCTTCGTCCTTTCTGAAGACATGATTTCTTGAAAGTTGGACTCCAAGGTCTGAAGTTGGCTGGTCAATTGCCTCATTTCTTGCTCCAGTCGTTGATTGTCGTCTCTAAGAGCCAAGTTTTCCGATCTCAGCCTTCTAGGAGAGTCTTGTGGGCTGTAAGGGGATTCGGTAAAGATGGGACTTATTGCTCTATTGACTTTTTCTGCCCGCTTTGTCATCTGTCGTTGTAATCTTGCCTCAAGCTTGTTCTTTAGCTCTTCCTTTTCCTTTAAGAACTGATTTTCCATTCTTTCCTTTTCGAGTTCAAACTCTTCTTCTAAGTTGCTTCGATCTCGCCTTAGCTGGTTCCTCAGCTCCCAGCGTTGCCTCTTCAGTTCATCGATTTCTAACTGTTGTTCACTAATTGTCTCTTCAAGGGACTTTTTCTCTCGAGCTATTTTTTGCGCAAATTCCTCCTCCATTTTAGACAGTATCTCCATTTTGTAATTAGCGATACTCTTCTCAACTAAGTTCCTATCTACAAGGGAGGGATCTTGGTTGTATATCTTGTCTTGAATTAGTCTTCGCTTTTCTTGCAGATTTCCAATCTCTCGTCGTAGGCCCTGCAGTGTTTCCTCAAACTTCAGTTTTTGCTCTTTCAGTTTCTTATCATATTCCTCCTCTAAGGTTTTTTTCACGGATCTAAGTTCCTTTGCATAAACCTCGTCCTCTTGGCCACTCCGACCACCCTTGTCATCCTCATAGACTCTAGCCTGGTCACTATCGATGGCATATCCTTTCAGACGATCTTCTAGTTCTTTTCTCCTATGTTCGGCTTTTTCCAACTGCTCTTTTAAATCCTCAAAATTTTTCTCAAGCTTCTGCGTCTCGTTTGCTAACTTGATGTCAAATTCTTCCTCAAGTTTGCTCAATAAGTCTCTTTTGTATAGTTCCCAGTCCTCTTTAAGCTTTATCCTATCCCGTTCGTAAATCTCTTCCATAGTTTCTTTCTCTTTTTTGTGTATCATCCTAATTTCTTTTCTTTGGTGCTTCAATTTCACGACCTCTTTAAGAAGGTTTTGAATAGTGGATTCAAGAACTTTCTTTTCTTCCTCGTGCATCTTCTTTAGTGCTTCTTTTTCGCTATGGTTTTTTTCTAGCAGTTTATTTTTATCTTCCTGGAATCTTTCCTCTGCTTTCCGTATATCATTCTCGACGTTTTCTATTTCTTTAGAGTGTTCCTGTAAGATTTTAGAAAGGATTTCTTGGAAGTCGGTTTCTGCTGCAATGTTTTTATCAAGTAACTGTTCGTATATCCTTCTCTCAACAGACGCCTTAACTTCCTTTTTCTCTTTTGAAAACTTTCGATTTATTTCCATTGTCATTTCTTCGATTCTCTGTTTGTGTTGCTCGTCATTTTCAGCTAGCTTTCTCTTCAATTCATCATCAAACGTTTTTTGTAGCCTTTCTTTTTCCGCTTTGAATATTTCTTGCAGTTCGTCTTTCTCTGTCTTCCATTGTTCGTCAAGATTTTTTAACTCTATTGATGGACTTCTTTCTTCGTCTTCACCTTCTTGTTTCAATGTTTGCGTTAACAACCTATTCTCCCCGTGATTGATGTCTTTTAAGGTTTCACTTTCACCATTTTCGTTTGGAACATCAATTTCTGCGGAGAACCTTTCACTTGATTCTCTCAGTTCCTCTTGAAGGCTGTTAATGGTTCCTTTAAGATCGTCATTCATAGCAAACAGTTCTTGAAGCTGGGACTCGAGCTCACGTTTCGAAGCCACCAACTCTTCCATCATCTCTGATTTCTCTTTTTCACATTCTTCCAGTACTTTATTTTTCTCTTCATCATGAGTGACAATTACCTCGCTTAATGCTTCTTTTAATTCCTTGACTTCTTTTTTTAGACGTTTGTTTTCTGTGTCGAGTTCTCCGATCTTTTTCCTTAAATTGATCATATCTTCTAAAAGTTTTCCGTTTTGGTTGTCATCATTCTTTTGTTTTAAGAGAAGTTCCTTTTCTCTCATCAAGCTGTTAAGCTCATCAAGCAAATCCCTTTTGCTTTCTTCTATGGACAATCTTCTCTTTCTTTCGTTTGTTAAGTCTTCTTGAAGTTGTTTGTTGTCCTGCTTCAACTCGATTTCTTCCATTATCCTTTTCCGTGTCTCCTCTGGCGTTTCACCGTCGTCATCGTCTACATTCTTCATCTTCAGGTCAACAATGTCTTGAAGCAAATCCTGAATATCTTTTTCGTATTTCTGTTTTAAATTCGTCTCTTCCTCAAGCGCTTTCTCTAACTTCTTTACTCTATCTCGCAAACTATCTAAATCTTCATTCTCATTTTCGATTTCTGTTGCTGCTTTTGTTTCTGCTAAATACTTCTCAGACCAGATTGAATTTGGAACTTCACTTTGATCGTTTTTATTTTCCTCTGGTAAATCATCACTAAACAATTCTTCCATATACTCGAGATTGAAATGTTCCTCATGCCTTGATACCTCCACGCTTAGGATTTCCTCGTTTATGACTTCTTGAACTTGAAGTGGTAGTGGAGATTCTTGGTTGGGTATCGTGATTTTCGGTTCCTTTGGAAAAAGGTTCTTCAGCGCACTGATATCCATATCACATAAATCTGCCTTTTCACGATCGTCCGTGTCCTTCAGTTTATCACTAAAGCTCGTTCTCTCTTCACTCGGTACCAAGTTTGCCTCACCAGGATTGGGAGCAAAGTAATGGTTTACATCGTCTTGGTCACTAATTTCACAGTCTTCTTCTAAGATTTGACTGCTTGGCATAGTTAAATCAGTACTTCCGCTTTCGTCAGTGGGCGCCGAGTTGGCACCTGTTGAATTTTCACAAACAATGTGACTTGCGAACACAGGCCCACTGAAATCAGTCATTTTTACCTGACGTGGTTTTTTCAATTGCATTTCATAGCTTAATCCAACACCTGGGCTAATGTTACTCTCTCTGTGACAACGTCATTAAAAGCATCAAGCTCCCTAACGGAAGCAAAAGTGACAGCGGCGTTCATATCGTTACTGTCGTCTTCTTGTGACCTCATAAGTTCCTCCGCAAGTTCTGCACCTACCCTCTTGGATAGCCGTCTCAGTTTGAAGCGTAAAGCTTCGTTCTCGCTAACGAGTGTTTTAACTTGGTGCTGATCGCCTGATTTAATTTCCTCGCCTTCTCTGCTATTTTCCAGGGTGAGCATTTCCTCAGCTTCTTGGTATTGAGATTTTGGGTTTCTTTCATCTTCTGAAATGGAAATTACTGGCTCCTTCTCGTCAACATGAACTATCTGAGCTAATTTTACATCCTCGGTCAGAGCCTTTCTGAAAACCAAAGGACCAACGCCAACATTCCCTTTTTCTCTTAGTCGGTCTTCGTAGTTTTGCAAAACACGAGCCAATGTAATTTGATTTTCCTCGACAGTTCTCAACGCTTGCAAGTCATTAATAGGTTCCAAGGGAACGTTATTTACTCTATCGGGTAAGTTCAGCAACTCTTCAACCAATTCCACTCCTACCGTAAGAGTTAGTTTTTGCAGCCTTTTGTTGGATTCCAGGTTCTCACTGCTAAGCTTTTGAATTTTCTCTTCATATTCTGAAAAACATGCAAGATCTGAACGATCAGCCAAACTTTCCTTCTCTGTCAATGCATGAAGGGCCCCGTTTTCCCTTTTAAGCTTGTTCAGCTCTCTTTCATAGCCGAGAATAACCTCTCCCAAGGTCTTCTCTTCCTCCGCCATCAATGCCAAGGCTTCAAAAGGAGGCTTCACGTCCGTTCGGGAACTCTCGGGTAGATTGTCCATCAAAATCTCATTTAAAAGATCGCTGCCGATTTTATCGTAGAGCTTTGTAAACGTAGCCTCTTTTTTGGCAAGCTCGTCGTTTTCATTGCGCTTTTCTACGATTTCCATCTCGTATTCGTCTAAAATATCTGCGAGCGACTTTTCTTCATCTTCCATTCGTTGGACTAAATTATGGTAACCACGGTGGCTTTCCGTTGTTGGTGTTTTATTCGATGTGTTCAATATTTCATTCACAAGCTCTCTTCCAACTTTATCAGATAATACGTCAAGCTCCTTGGCAATGATCTTTCTTACGTTCTTGAGTTCATCTATTTCACTTTCTTGGGATGTCGCTATCGATAGTATATCACCGGACACTAATTCCTTTAGTGTTAATATTTCGTGATCTTTCTTCTCTAATTCGTTCTCGTAGTCTTTCAAGATATCTTCAAGGGTTGTATCGCTTTTCCTCTCCATGACCTCCACTGCCCTGAGAACGATCCCTTCTGTTTTATTTTCTCCCAGTGTTTTAAGCTGTTGTGCCAAGTCCATTCCTATTTTCTTCTCCAACAGAGTTTGCTCTCGAACTTTGTTTTTCAAGTTTGAAATCTCATCTTCATATTCTGATACCTTATCCCAAAGTGATGACTTTTCCGGATCCTCAGAAACAAGATGATGCATGGCAGCAATTTCTCTCTTCATGCTCTGTAAACTGTTTTCATATTGTTTTGTTACCTCAGCAAGGGTTTTCTGTTCGTTTTTCATTATTTTTAGAGCATTTAGAGGCAAAGTCTCCTCTGCGTCACTAGGGCTTAAGATTTTGTCCGCCACATCTCGTCCTACCCCATCAGCTAACATACCAAAGTTTGTTTCAATATCCTGTTTTTCTTTGACGAGTTCTTGAATCTTCATTTCGTAATTTGTGACAAGATTTGTTATCGAGTCACCATTTTCAACACCTCTTTCTGTGTTGGCGATCGTTTTAAGAGTCTCATTCTCTCTTGACAATTTTCCAATCTCATTTTCGTATTCCTGCAAAATGACTGAAAGTTGCTTTTCTTCATCTTCCATTATCTTGAGCGCTTTTGTTGACGACTTTAACCTCGTTTTCTCCTTAAAACTCAATCTGAGAACGTCGTTCACCAAATTATCTCCCATTCTTGCTATCAATGTGGACATTTTACTTTCCATTTCAATATTCTGGCTCTTTAGATGTTCAATTTCATCTTCGTATTGTGAAATTACGTCGAGAACAGATTGACCATTATTTTCATCGTCTTTGACTAATGCCTCAATCGCATTCTTTTCTATGGTTAATCTCTCCAGTTCCAGTTCATAGGTTTCTAAAATATCTGCAAGGGTTGTGTTTTCCTCCTTTAATCTTGTGACTGCTCTCCACTTTTGTTTCATTCCTACCTCGGTCTCTGTTTGAGGAAGCAACAATTCGTTTGTGAGCTCTGATCCAACTTTTCCTCTCAAGATTTTCAGTTGTTCAGCGCTTGAAAATGCACCATCATCAGATTTAATAGTTAACATTGTCTCGTACGACTCCAAAACATCTTTTAAGGTAGTTTCCTTTTCTTGCATGATTTTCATAGCTTAATGTACTTTGGTGTTTTGTTTGATCTGTGTCCTCTCTCAGTGGCGTTTGTACCACCCTTTGCTGTATTTCTTTTCATCGACATGACGTCCTCCGCAAGTTCCGGACCAATCCTTTCTTTAAGAAAGTCTAATTCGTCCTTCAGGCTTTCACTTTGGGTTTTCAATTCTTCAATTTTTTCTTCATATTCATTGACTATTCCCGTAATCGTGCATGTTTTTCCCTCTTTTCCTGGATCAGCTTTTCGTAACGCTTCTAGTTCTCTTTCATATTTTCTCAGGATGTTCTCTAAGGATTTGCCTTCTTTCTGCATTATAAAAGGAGCTTTTAGATCTTCTTTCCCCTTCTCCATCTCCAACGCTGGATTTTCCAGGTCTCTCGCCGATTTATCTGATTGGTCGGGAACAAGTGACTTCAGAACTCCTTGCTCCTTCTCGTAATTTTTTGAGATGTCTTCTATTGTTTGTCCTCCCTCTATGATGACAATTTCAGCTGTCGTTTCCACTGGCGATGAAAGATTACTTCGAGGCCTGCTTGGATATTTTGAGGTCTTGGAAAATCTGCTCTCGTCTAAACAGGGGTCTCTTATCTCCACAGTTTCTCCATCTTCAGATTCATTTTTGTGAGCACCACTGTAATCGTCCTTTGCGATAGCTAATAGTCGTTCTGACAGAGTTGGACCAATGCTATTTTTGAGAAGTTCGTTTTCTTTCTGTAATTCCTCGACAGGGTTGTTGTATTCAGCTATGACATTCCCTGTGTTTAATTCATCGGAGAATGGTGAAGCATCACTCAACAGAACTCCGAGTGCATTCTCGTAGGTTTCTAAAACATCTTCCAAAGTTGACTTCTTTACATCCATGATCTTGGTTACTTTTAGATCTTTGTCCTGTTTTTCGAACCTGAATTCCGAGCTGTTATCTGGCTGCATGGCACCATCGCTTTCCTCACTACTACTGATTTCGTTCAGTTTTTTTATATCTCCAACAAGTTTGGGGCCAATCCGTTGCACCAGTCTGTCTGAATCAAGTCTCTTCCTCTCGCTCTCTGCCCTTAGCTGGTCAACCTTATCTTCGTAGGATTTAACGATGTCGGTTATAGAACTAACTTCGTCTCCGTCTTTTGGTACTAGACTCCTAAGGGCGGTGAGCTCCTTTTCATACCTGTTGATAATATTTTCTAAAGTTTTTCCTTCACTCCGCACAATCTCTGGAGCCTTTAAATTATTTGCCATATCGTCCTCTTGATTTTCATTGTTGACAACTGAGACTTTCTCTTGTTCCCTTTGCTCTATTTTATTTAAAAGTGTAGTTCCAATTTTATGCTCTATGTCATCTAGCCTGCTTGACAAGTGGTCCTTTTCTTTTTCCAGTTTACCAATCTTTTCCTCGTAGTCTGCAGCCACTTGAAGAACAGAGACTCCGTCGCCAGCGGACAGCTCTTTTGATCTTATTCCCAGCTCCTTTTCGTACTTTATCAAGACATCTTCTACAGTCTTGCCTTCATCTCTTATGTGTAACTGAGCTCTCAGATAATCAGAGCCAGGAATTGACCTAACGTCCTCTTCATCATTATTATTGTCGTCAAATGACTGAAAATTCCCTTCAAGTCTTTTTTCTGGTGACATCGAAGTAAACGGCACTTTGCTTTCTTCACAGTCGACTGTACTTTGCTTTTGTGAATCAACGAACAATGGTATCTGTTTTTCCACCGCTAAATTTAACAGAAATTTGGCAAGCCTTGGTCCAACAAAGGTCTTTAAAGTGTTTATTTCTTTTTCTTTTTCATCAAGATCTTGTTCATAAAACTCTATCCACCTTTCCAAGGGAAGCACCCTTCTATTCTTTGCTTGCAGCTTTTCTGTTCTTTCCTGCTCCTCACTTAGCTTTTCTGTGCTTCCTGATGAAGGTCTCCTGGCGCTTTTGAGGTCTTCGAAAAGACTGCCTCCGATATTTTCTTCAAGCTGATTGTGGATAAGTCTCAAGTCCGTATTTTGTTCCTGTAGGTCTTTGATTTTTCCTTCGTACTCTTTGATAACGTCAGCTACTGAATACTTTTCATCATCTTGACCAGGCACCAGCTTTCTTAATGCCAACAGCTCTTTTTCATAGTTATTTATGATGTCCTCTAAGTTCTTCTCCTCATATTTCATCACATTAATCACGTTTATGTCCATTCTCTCATCGCAGGAGTCTACTTTCTCATCATCTTTTTCTCTTTCCTTCTTAAAACAGTCTAACGCGGCATATAGTTCTGCACCGACGGTGTCTTCGAGATGTTGCAACCTTTCCATTAAAATCCTCTTTTCGTCCTCTGATCTTTCGATGTTATTCTGCAAATTTGCAATTGGGTCAGACACGTTGACGTCATCTTCGTTTTCCCCAGTAGTTATTTGTCCGAGTGCATCTAGTTCTTTTTCGTACCTTTTCAAAATTGTTTCGAGATTCAATCCTTCATCTTCAAGAAGTGAAATAGCTTTTAGCTCATCCGAATGTGTTTTTCTGTCATCTGTGTCGAGTTTGCTACGTGAGGGCCCCTGTGTATCTTCCTTGCATGTACCTGTAAACTTTCTCGCGTCTTTATATTCACCGGTGGGGCTACATTTGTATGACAAATCTTCAGTTGAGGGAGAAAGAGCTTCCAGTTCCTTTGCATCAAATTGACTTGACAAAAAACAGTCCTCCTTCTCTGCCATTACCAATAAAGCCTCGGCCAAATCTTTACCGATACCATCCGTATATACCTTGTTTTCTCTTTTGAGGTCCTCAAGACCTTTTTCGTACATTGCCACAATATCTTCTAAAGGTTCTTGAGAGTTATTTAATATTTCAATGGCCTTCAGGGCTCTCTTCGTCTTTACTTGACCAACTTCCTCCTTCGCGCTGGTTTCGTACCCATCTATTACTTCAAGATTGTTAACCTCTGGTTGTAGGTCTTCAAAGAGTCCATCACCAATCTTTCCTCGAAGTCCACGCAACCCATCCTCGAGAGCATTGTTTGTTTTAGTGAGGTTTTCAAGTTTGTCTTCGTAGTCTTTCACGATACCTGATATGGTATTTCCCTCCTCTCCTTGGTCTGGGACCAGTTTTCGAAGGACTTCTAATTCTTTTTCGTAATTTTTTAGGACGTCTTCCAACGCTCTGTTTTCATTTTTCATAATAATTGGTGCCTCTAAGTTTGAAGACTTTTTGTCGTCGAGAGTATACGTATCAGACTCTTTGTCACTTCTCTTCAAATTATGTAGGTCATACGTAAGGTTAGGTCCGATATTTCTCTCAAGGTGATTCATCATTTCCACCAAATGTTTCTTCTCATTTTCTAATTCCTCACTCCTATCCTCGAGGTCTTTTATCAGCTCTGTAAATGAATCACTTTCCTTTGACCCGGCAGTAGGTGACTTCTGTATTGTTTCCAGCTCCTTCTCCGGCGTTTTGAAGACATTTGTGGTTGTTGGGTCTTCGTGTCGCTCGAGTTCAGTATCGTGTGGTTTGTCTTCATCGGGAGAAACGGGCTTGTCATCCAAACCATCCCCACTTGAATGTTCACTGGATTTAGAAGAATCCGGCTTACGTTTTGTAGGAGCTGTAGCTTGAGTTTCCTCTTCGGCCGTCAGGATCAGGTCCGTGACCTCCTGGTTTCCAATTGCTTCTTTCAAAATCTCATTTTCTTTCTTAAGGTTATCGAATGTACTCATCTTGGCGTCAACAAAGTTCTCTTCATTTGGAGTACCTGGAAAGAGTCCTAATGCTTTCTCATACAATTCAAGAACGTCTTGTAGAGATGAATCGACATCTCTTTTCATGATGAATGGGGCATTTAGGTGACTAGCATTGTTCGCGCTGGGCATTTCATCGTCAGATTGATGATCCTCGTCGGGCAGTGATGCCAAGATATCTTGTACTAAGTCATTACCAACTTTGTTGGCCAGTGTGTTGTAGTTATCCATTGCATCCTTGTTTTTGCTTTTAAGATCATCGATTTTTTCTTCATAGTCTCTTACAATGTCTTCCATACAGGTATTTTCGCCTTGGTTTGAATATAGTTTTCTCAAAGCCTCTAGTTCCTTCTCGTAACTTTTTATCACCCTCTCCAGCGTTTGATCATTCTTTTGCATCATTATTGGTGCATTAATGTCATCTTTCTGACCCACTTCGTCAACTTCCTCTTTCTTTTGAAAATCTTCGTTTTCCACATTTTCCAACTTGTGAAGAAGATTTCTTCCTACCAATTTCGCTAGACCAGATAATCGATCTGCCAGTGCCTCGTTATCTCTCTCCAGATCTGATATCTTATCTTCGTAATTTGATATCAGCTGTGAAATTGATACGTCTCCGTAATCCTCACCTGTGACTAAGCTCGAAAGTTCATCTATCTGTTTTTCGTACTTTCTCAAGATATTCTCCACGGTTTCACCGTCGTCCTTTAGCAAATACGTAGATTTTAAATCATGTTCCGACTCACCACTTTTTATATCAAGGGAATCCGGATCGCGCTTGGTTGGGAGTCCTTGATCTGTCTCGTCCTTTCCCGATGTCTCCTCATCCCTGAAATCCGAATGTGGAAGTAGAGTATGATAAAGGTCGTTGCCAAGTTTGTCTTTCAACAAACCAACTAGGCTCTGAAGTTCGCTGATTTCTTCCTTAATCCTGTCTTCGTAATCTTCTATTACCTCTTCGAGAGTCTTTCCGCTCGTTGCCATAAGCTCAGGTGCCCGTAACTCTTTTTCCAAACAATTTACTCCCACAGTGCTAAATAGTACAGAGCCTCTGTCTGGCAGTGCGATATCGTTTTCTTTTGCGAGGTCCTTATCTGGTGCTTTTTCTTCTCTCTCTTCGTGTGTTTCTCCACATGTAAGACTTTCTTGAGGTACTTTCGCCCCTTCTTCGTCGTCTAGCGCTCCTCCTTCCACAGTGCTCAGTGTCTCCATGCCCAGTAGAGTATTTGTCAAGGATGGTCCTAATTTAGACCGCAAAGAATCCAGTCCGTCTTCATAAGATGCTATGACATCAAAAAGAGTTTTTCTATTCTCCAAGGCAATATTCGGTGCCCTCAGTACCCTCGCGTTTGAGGTTCTCTCGCCCTGTTGGTTTTGCTGTAATACGATTTCTTTATCATCCATTACGTCTGTCAAACTTCCTTCTGCTGAAAAGACTGCTTTATCTTTTTGAGGTTGTCTATCGTCATGTTGTTCAGTGATCTCAGATTGGTTCTGATGCATTTCACTATCATTTGCTTCAATTTCATCGTTCACAAGATCATCAAGGTGACCTTCTTCTTTATCATCTATCAAGGCATGTACAAGATCTGCTCCAAGCCTTTCCTTCAGGACTTGAAGCATCTCCATGTTTTTCTCCTGAGCGTCAACGATACCCTTCACGTTCTCGTCCATCTCACGTATGTTGTCTGGCTCTGCTATACTAGATTCCACATCCATTCCTGCTTCCTTATTTTCTTTGACCTCTACTGGTTTTTCAAGATTTCTTTCGTACTGAGCTATGACGTCTTCAAGTGTTTTCCCACTAGCTCTCATTATAATCGGTGCATTGAGTGGTTGTTTTATTATTTCTTCTTCCTCGACAGCCAAATCAGATGTGTGTCTATCGGCTGGAGAATCGAAATACGATGACAAAATTTTATCTAGTATTGGTGGTAAGTAATTTGGCTCAATACTTGATCTTCCATCTAGTTGCAGTGGAGTTTCTGCATCTGCCAACATATTTTTATTTCCAGTGAAGAGTTCCTCAGAAATGCTCACATTTGTTTGTATTTTGTGGTCTTTATCTTTTAAAGTCTCGACTTCAGGAGAACCATACCCTGCAGCTTTCCTTTTCATCTCTCTTTTCCTTCTCCTTTTTCCTTTCTTTCTTATTTCGCTTTCCGTTTCTTCAATAGGAGTGATGTCGCTATCTGCATCTTTTTGACTACTATACTCACTCTCTTGAGTAGTCTCTAAGGCCAATGTCTTATTTTCAAGCAGTTCATCCCGTGTGATTTTCCCGTCTTGAACCCCAGGTTGCAGTTCCTGCTCTGTACCTTCGATGCTAATAGGCGTCTTTGGCATTTTGCTCATTTGTAGAAGAGCTCGAGAAAGATCTGTGCCCAGGTTCTCCTTCAGCAAGCTGTTTTCACGCGATAGATTATCTAGCTCTTTTTCATATGCCTTGATCACGTTTTCAAGATCCTCATCATATTTCCTCATGACTGCGGGAGCTGAAATGTTCCAACTGGAATTGTGAGGTTTGTCTTCTATATCAAGGATATCACGTAACAGATCTTTTCCAAGCATGTCTCCTATTAACTCATTTGTTTCCTTCTGCTCGCGCAATATGCTTTCCAAAGTCTCTCCTCGGTTCCGTACCGCGTCAACAACGCCTTCAAATTCTGCCTCTTCACTCGGTGGTCTTTCACTCAACAATGCATCGATTAGTTCCTCACCAATTATCTCTTTAAGCGTTTCCAAATCGGAATTTAGTTCGCCATTAATATCGCTGAGCTGTTTATTTTCTTCGCTCATATCATTGAGTATGTCACTAATTGTTACCCCATTAGCTTCTACTTCGTCAATCACTGCTTGATGTTGATTCTTGCCCTCCGATTCATTTTCTTCAGTATCAAGTGTTACGAGAGAACTGACTAGATTCTCGCCAATTTTGGAACTCAACAAATCGATCAGATTTTTTAAATTCTCGCTTTGTCTTTGAGCAGCAAGTTTTAAATCCTGCCGTTCTTTTATCAGTTCTATTAACGTCTTCTCACCTCTTGCCATATCTGCCAGAATACCGTGAATGTGAAAACGTGGCATGGAGTCCCCATTTTTTCTTACTTTTTCAGCTAACATACCCACCACACCTGATTCGCGTATTATGTCAGAGATTTGCTCTTTTCGTGCCTCAAGTTCCCTCTTTTGCTGTTTTAAATCGTCCATGACCTCGTTCATTTCCTCGTCTTCGAATCCTATGTGCAACTTTGTCTTCTCTTTTTGTACATCATCCAACCTAAGTTTTAGTTTGTTCTTTTTCTCGCGAAGTTCCTCAATACTGGCGGGGTATTCTTGCCCATTTGAATCGCTATCGTAGTTATCGTCGAGTGCTCTATCGATTTCAGCCAAATAATCCCTTAAACTCTCTTTTTCCACTAGCGACTTTTCAAGGTCAAGAATGTCCATGTGGATGGAATCTTTGCTTTCGTGGACTTCTTGCTTGAGAAGATTTAATTCTTCCTCTACTTCTTGAAGCTCCTGGTTGCCTTGTTCGATCGCATTCTCTAACACTTCCAACTCTTGGTTTAGTGCCAGCTGTTCTTCGTCCGAGAGCCTCTCTTGTCCACTAATGTTAACTTGCATCTCCTCTAATGCTGCTTCTACTTCTGCCCTTGCAGTTGTAATCGTTTCCTTCAATAGTTGCATTTTTACATCCAGTTCCCTTCTTTCGCAATTCAAAATCTTCAATTGTTCTTCTTTGGCGTCTTTTTC
>Locus_5_Transcript_11/22_Confidence_0.007_Length_6535
ACAAAGCAGAGTTTTCACAACAACAACTAAGAAAGGCAACTTTCCATAACAAATACTTGCCAAAGCCAAAAAGCTTTTGTTACTTGGTGAAGCTCAATATCTGTAAGGTCTTACAAAGTATGCACTGGTTTTGATGACACATCTAAGCTTAAACTTCATTTCAATCTCATCAACAAAGTCACTTGATCAAAATACCTTAGAAACAATTTTTGAGAGAGACAGTTAAGCCCAAGCATTTCTTTCTCCATAAGTTACATAATTAAAAAATACAAAATATCTAGTTACTGGGACAACACATGAACCAAAAAGGGCTCAAACTAACCTTTACTTAAACCCTCTGAGAGAATCTTTACCCACCAAGAGAGGATTCAAATATGAATTGCACCTCCCTGACTAAACCACAACCAGCGTACTTCGAGACTTAGTGATGAGGACTTGGGACTGCCCATGTGAATCAGACAATCACAGATTTTGATGGTGTGAAAAATCACCAGATTTTTAAAAATGTTCATCTTAACAGTTTGTCTGAGAATGGACTGGTGTTAGTTGAACAGACACTCTTTCTTGAAGCAATACACACTTTAACCAAGCAAAGGCAGGTAGCACAATACATTGGACTACACAACATGCACAGACGAAGTCATATTTTAGGAATGGATCAGAACATAGGTCCAAAATACTGGTTGTTTTCCAAGAATGACAAGAAAGTCTTTGATCAATTTGGAGAGATGCTGTCCATGACTGTTTTCATGCTATCTTTAAACTGCTAGAGGTGATGTGCAGGCACACAGATACACAAGAGGGGCATAGCTCTCCAAGACACTGCACATACAGCTACACTTGAATGACACAGCACTTGGCCCCCCCACTCACACAGGTCGGGTAAAGTCTTGAAAGGATCTAGGAGGCTACTTTTATCACTAAACTGGACTGGATATTACCACGATGATGCTACTTTGGCACAAAGGAACTTGGATACTTTTTAAAACAGGCAGAAAGCTATGGCTGCTACATAATATCACTCGCAGTGTAGTAGAATGCTAGTCCAAGAAATAGCTGCTGGTGAAATAACTGGGTTCACCATCGATTCACCACTGAAAAAAAAGACTCTTCAGAGAAGAAAAAATTCACAGAAAATACATGCTCACATATGGTTGAACAGGAAGATTTCCCTTACCAGATTATCTGCACCATCGTTATCAGCAACATTACACAAGTAGTCGCGCTGTTTTTGGGACCAAAAGAACAAAGGTTTTCCAATTGGTTAACTTGACCTAGCATTTGGGACGAAGTTGCAACTTCTAACAATCTATTTGCTTCTTTTTTTAAGGTCATCTTGGTGAACCACTGAAATTGCCTTTATGGTGATTGTCAAATTCTGCAAGGTCACTCAGTGATTGCCTGCCATTTCCACTCTGGACTCGCATTGGGAACACAAACAGTCCTGAAAATTTGCTGGTGATAGCACTAAACACATCTTCCTAACAACCTTACTTAAAGTTCAAATCATGTACAAAAACTACAAAAAACCTGACAAGCTAGCCATTAAAACAAAACTCACTTGGGAAGAATCACAGCATGTGTTTACATTGGATCCTGAAAAGACATGCCTTTCTGACTCATGGATTCCTCTGAAAGTTGTCCTTGTTCTATCGATTTAGTAACGAGTCCACCAATAATGCAAGTTGTAAGCCATGTGGTGAGGCTGAAAACTTGGCATCTCAAGTTGAAGGACGTTTAATACCTCCACGCTTGCACCTTTGAAACTGCACCAAACTCTTATTTGACACTAGTGCTTTTGGAATGCATCTTGGTAAGGGGTGTTCTTTAACACTCGGCACATTTTTTAAAGGTTTCTAAAGGGGCAGGGAAAGCTGCTGGATGCTATGAAGTCTTGCTCAATTTGGAGAGAAATGCTATTCCAAGAAACTGCCACTATACAGAGTGTATTCTGAAAAGACACTTGACAAAGATCCAAATATATACCTAAGTCCATGCATACTTGTTTGAAATATTTCCTTACCACACAATTTGGGCTGCTCATGTCAATTGAAAGGTACAAAGCGTTTCCGTTTATTCTGTGTAACTCAGTGGAAGATTGAATCGGGTTGCCTTAAACTACCATCAGTGATCAAGTTCTCAACCAAGCAGTCATGGTACCTCTTATCTTTTTCGCAGGATTCACTCAGCTAAGTTCATCTGAAGCCAGACCCATACAGACCAGTCCTAATGATATGCTGTAAGCTTATTCTGAATATCTCACAAGTGGTGAAATGTCCAAATTGGTTGGGTTTGCCTGCCAATTTACATCTGAAGGTGATAGTAAACCTTGGAACTTTACCACACTTCATAAAAAGCTGGAATGATGCCTTGAGAAGTTGCCAAGTGCAATTAAGTCTTCCACAAGGGCATAAAAATAAACCACTGCTCAAGGAAGATAGCTTAGCTACCTCCATAAAACTGCTGAAACCGAATGCAGAACAAACAAGAAAAAAAAAAAGCAAGCAACACAATAGCTTTAAAAAAAATTGACTATCTTGAACGCATCCTTGACAAAAATTGAGAATGTAAATAATACCCACATATGCTTTTTCCTTAGTATTGAGATAATCCAAAGAATGAGCTTGTTTCATCCTACAACTTCCACTGTCTGAAAACTTTGGATGGCATGTCATAGGGCAACGCTAAATAGGGATTTCGTAATTTTGCATGTATGGTTCTTCCTGCTGTGCAGAGGTAACTCCTCTTGATTACTATCACTCTTCCAAGAACTTTAATGAATGTCACTTTGGTGCTACGACCTAGCTCAGAATTAGAAGCATTTGCCTTCCTGAAAAAAAACTATCTCAGGGCATACATGCATTTGCTTATCACACAAGGAAAAGAAACTTAAAAATTGATGCAAAAACTACTTGCTAGACTGAACAGGTCACCCAATTTGCCAACAGGCTATTCTTTGATTGTTCATCTTTACAGGTACAGAATGATTAATCCTCTAACTCCCATCGAACTGCATGGACTCGCAGTGCCAGGTACCCAAAGAAACAGGAAAAACTTCAGGCAACTTTTGGGAAGGGCTTAGTACTTTTGGATTTCTGTGCCACAGTTGTGTTGTCATCACTGGCACCAATGGATCAAACAAATTTACTCTTTGGCAGTTTTAGTGATGCTGAGGTGTCTCCTAATAGGTTTGCTAACTTTCAATTTAATAGTCAAGCCTGTCATCACCACTGTTTCTCAGAAACAAAGACAAAACAGAAACAAGCGAGCAAGAACAGGAAAATGCATTCATAAATGATATTACCTCCTAAGTCGCTCAGGCCATCAATTTGATGAGAAAGTTCTTATTTCTTTGAATCTATTTGCTCTGGTAGATTACTTTTGAAGATTAGTCTTGTTCCAACCAATCTGACTTCCCAATAAATTTCATCCCTTATTTTCCACAGGTTACTTGCTGCTTCACCTCTCTTTAAATTGCAGGTTGCTTTCTTAAGTAGCCATTTAATAGCGCAGTTAGAGCCATGGACTGAGGAAAGTAGCTGCTGCCAGCTAGCACATCCTATCAAAATATTCTGGGGAAGAGCCGCCCACAGGTGAAAGGCCATTATGATTTCCTTTGGTCAAATAGGGATAAGACAACATTTGCCAAATTTCTTGAATTGGAAGCTAATTCTGTTGACAAAACTACACACATTTGGAAACCAATATCCTCTAGCTCTAACTTGTGACTCACTGTACATGTTGATAACCTTGGTGGTGATCATTTCTAAGGAGTGAAGAAAATAGCCAACTACTACCATACCATTTGCCTGGCAGGCAAAGAATCGGGGGATGGTTTGAAATTTATACCTGTTGCTGTATTCTCATTGGTAAGGAAACTGACTTTTGGCAGAGTGGGGTTCCCGAGATGGATGCATTTACCAATGTTGCTTCATGAGTGATCAGTTCTTCATTAATTTTTTGTAGGGCTCAACAACCTAATTTAAGGATAATTGAAGGATAGCCAACTGCTCCTTAGTCCATCTGCTTACACTTGACTCTGACGAGGGAGCTATAAACACACTGCACTCTCGCAATCTTGCCTGGTGCAATGACGACTTTCTAAGTGAATGAAGAGAAATTCTAGCTGGGTGGAAATGGTCTTTTAAGTGATTTTCTGGATCTCTGTTCTCTCATTTAAGTCCTTTTATCATGAAAGGATGAATCTGAGGTGACTGCAAAGATCATGGTGGCTGCTATTACAGAAACTTGAACATGTCCTAACCAAGACAAAGCCATGCCCGACATCAAAATCGGTTTAACCCCATTTAAAAGAGTACTAGTGTAACCTATTATTTGCCAGTCCAATACCAATCTAAACAATGAACAAGTCCCCATTGACCTCACTTTGTAGATAGGGGAGGGCTGAAAACTGCTCTTGTGGAATTCTTATAAGTCACTCTCCTGCATAGCTAGTTGCTCGCTTACTTGGAGGGCACAAGTTGCACGACCAATCTTCAAATATTTGCTTACCATGCTCAAGGTAGTTCATTTGATTATAAATTTAGTTACCTTTGCCATATGTATCAAGCCAAGAGCATCACAAGAACTGCTAACAATGAATTTTCTTACTCCATAGGTAATGATTCTACATCACTATTCCAGCGCCGCTTTCTTGCCAACTAGCTGAAAAAGCTTCAAAGCATGCATACTTTGGGCCATTCAAATATCCCACCTTCTACTACAGAATTTTCCAGGTGTCAGTATTCAAACTAGGTAAACTGCTCACTTGCTATCACCATTGATTGGGAGTTGCAATTTCTACGCTGTTAGCAAAGCCAATGCTGGAGTACTGCTGGCATTTAATATCATGAAGTCCCAACCACAGGGGAGATGGTTTTAAGATCTTCAGGGAAAAGACTAATGGGTTAGCCCTCACTTTCTCTGCTGATGCTACTTTATCTTTCTTTGGGTCAAATTTGTGTGCAGTCAGGTCATACATTACAGGTCTAATGCATCATGTGTGACATCCTATATTAAAAAGTCGAGTTATGTTGTCTGGGATGGAAATTGAATGTCCCTCTCTCTCTGTTAAAATGCACTGGTGATGCTTTCATACAACGCAAAGCTGACTTAGAAGGAAGTGATGAGGAGAATAACAATATAAATGACAAGAAGCCAAGAACCACGAAGAAATGAAGTGATGTTCAATTTTTGTTTTAGGTTGAATGACCAATACAATCCTTGGTAAACTTTATTATCACTGATCACCATACATAACCCCAGGGATATGCTTAATCTGTCCATGATAGATGTTTTGCTGCTGAAGTTGCAAACCAGGTACATTGCTCATACTAATCTTAAGCATAAGTGTGATTAATTCATTCATGTCAGCTTACATTGCTTGAATCCAGCTTCCATCAAATTGCCAGTTGTTTACCAATTCCTGATGACCCTCTGGGATCATTCTCTCAGGCTTGGATTGCCAAGTCTACTTTGACTGCATAATAATAGGAAAACAAACAAACCACCCTTCCTAACACACTACTATAATTACAAAAATGCACGCTTGTGTTGTTCTGCTGTGAATATCAAATGAACGGAATCGCATGAAAGACGATTGAATAAAAGAAATACCTGATGTTCTGATTCCAGTTCCTGAACTGTGGATAATTGAAATGCCTGCAAAACACTTTGCAACACGATATCCACCTAAACGCACACACTGATCTCAGATTCAACAGGCTTCATAGTGATGAAACAAGAAAGTGTGGTGTCTGTATACTCATTCAGAGGGCAACATGATAATTACTTATTCCTGGCTCCGAGCTTCCGCTCCACAAGTTCAAAAGTACTCTTTAGGTGTTGAATCGTATAACATCTACACAAGTTCCATAGCCCATTTCCAAGATTAACATAGTTACACCATGCATAAGGAGGAAGGAGACCTGTCAATGCTTCCTTTAACCATGACTAAAAGTTTATGATGTTATCATCTCTACAGCTGTACTTAACATTCTTGCTTTTTCCCCTTTGCAAGGTCTGGTAGCTTCAATTGGACTTGCTTGCCAGTTTCTTGGCACCACTTAAGATCAAATGAAAGGAACAACTGTCGCAAACCCTAACATAACTACAGTTAAAATATTACAAAAAGAACTTGTATGCAGCAGTGTCAAATTAATGTAAGTAAAAGCTATTTTTGGTTGCATGGGCTAGGCATCATTACTTCCACCTCCAATTCGATGATGTTTAATCCTCATTTCTCACTATTGCCTTTCATATATTAGCATCTATAGCTAACTATGTAAATTACATTATCACTAAAGAACAAGCCTTGAGGTTTGCCATTTTTACTTGTCCTCCAATGCATTTCCAGAAGGTAAGCAGCTGAACTAAAGAGTTTACAAAAACAATTATTTCAGCTTCTCTGTTTGAGGCTTGACAAAAAGGCATTTCTGAGGCCATCCACAGACATTCAAATGAACAAACAGGCAAACGCATGGCATTTACCAGTGACTTCAGCTGTCTTCATACACACCACTGATTTCTCCTTTTC
>Locus_6_Transcript_1/1_Confidence_0.000_Length_542
AAGATCCAGAGTCGGCAAAGATCGAGGAGACGGGCCTCATCCCCCAAGAAGCTCTTCCTTGCTGGAAATCAGAGTTCTTCGCTTGTATGTATTTTTGGCGAGATCATCTGTTGACACCCATCATGTCAACTGTGATCCATTCCGGGAAGACGCTTCCGGGTGACTTGCCGCAGCTGGAAGGATCTCACATCGAGGTTGATACTACCTGGCACTTAACAGGATGAATTTGGACTTTAATTTGCTTGGAGCCGAGCTACAAGCTGAGAGCGTGGCTCTCCCAGAGGGGTGACATATATGCATGGCACACGGCTCCTTCTTTGGACGTCGAATGCAAGAAGTAACTCTGTTATGGAATTTTCGCGCTTCGGCATCCCTTTCTCTGGCAAGCGATGAGCTTGTCACTCTTGCGGATGTGAGGCTCTTATCGAGGCTAACTCTACTTGCTTACAATGGGGTGATTCTGGTGCATTTGCTGTCAAGTTTTGTTCTACTCCTTGTTTGGGTGAGGTGGCGGGAAGACGCTTCTGTTTGTTCAAGTTTGG
>Locus_7_Transcript_1/1_Confidence_0.000_Length_859
CGGCACAGCCTTTTCATGAGTTGTGAAACAAACTGTATGCGAGGCCTGCTCAGCATGTTGCTGCCCACAATGCCTGCTCAGATGCGAAGGCTCACTTCTTGGGAGCTTGAAGCATTGCCTCTAGCTGCTCCTTTCGCTGTGCATTGAGCTTCTTCAAGCTTTCGACCTCCTCCTTGTGTTTGCGCTCTTCTTGTTCCCGTCGCTCTGCTTCATGCTTCTCTATCTGGGTGATCTTGTTCTCCAGCTCCTCTACCTCATCCCGGAGCTTCTTGTTTGCAACCTGGAGGTCCTTCATTTTCTTGTTGTGCTGATTTCTGCGCTGCTCCGCCTGCAAAGCCTTCCGCATGCCAAAGGCGATGGAGGACTCATAAAGGCTTTGATACGCACATATCGTCATCCTGATCTCATCTCGTACTCGGAGCAGGAGCAGACCGCGCTCTGCACAAATGATTGTGACCTGGCGAATCAGTTCGTCAAAGCACTGGGAGTAGAGCTCCTCACGGATTGGACAGATGCCTGTCTCACGTGCCTGTCTCTGTTGAAGCCATTTGTCCAAATCCTCTTGCAAGTTGACGACATCCGCTCGGGTCGCCGGAGTAGAGGAAACGTACTGTACCCAGAGCTGATCCTCTTGCGTCCACTCACGAGGTGGCAAGATCGAGTTCAAGATGTCCTCCGTCTGGGACATAGCAGGCTGGGCATCCTTCTTTTTTTCCTTGTCCTTTTTGCCTTTTGAAGCACCAGTGGTGCTGATCAGTATTGGGGTGTTGTACTTGACCAAGGAAGCTTGCATGGCTTTCAATGCCTGTGTGCACAGACCGTGTTTCGAGCCGTGGGTGAAGTTAAGCTATTCTTGAGC
>Locus_8_Transcript_2/14_Confidence_0.112_Length_1761
AGCTGGACTTTCGGTCTCCGTCTGGTTTTGACAGGACTCGTAACGTAGAAATCGGAAATAAAAACTTCCATTTAGAACATTTAGAGGAAGCTTTCACTTCCGAGCATTGGTTAGTTAGGATTTACAAGTAAGTTGCTCTCAGGAAACACTAGTGTTCAGTAGAGTTTATTATTTCTGTTAAGTTCCAAATAATTTTCTTTTTCTCAAACTTGTAGCGGGCAATTTACGGAGACAGGTTCTGTTTTGTTTGGTTTATTCAGTAGCGCTTATTTCGATCGAGTGTACTAAATAAAAACCATAGTCATCGCAATAGCCAATCAGAGCGAAGTAGAAATTATAACGAGCCGATGAAATCTCAAAACAGGCAAACTGAAAGAAAAAAAAATGGAAAAAAGCGAATTTGGTGTTATCAATTGGTCACCGTAAAGGATTTCAAAGCTGACATTTCGAGCGCTAGCCCCTCCTCAGAGCGAATTGAGGAATTGTGGGTTGCGTGTGTGTTTCTATGCAGAAAGTGGAGCTACGCTATTGGTTTGGAACAGGATAACGAGAAAGACAAGAATGAATTAGTAGAATGAAAAGAGTTCACTGATAGCGATGAGATTAAGAGTGCCGATTTGAAAGAGAAACTTTTGTTCAAGAGTTTTCCGGTTTGCCGAACTACCTGAATATAAGGAAAGGCCGCAGACTGCCATCTGTTGCTTAGAATGATTAGGTAGGTGAAAGTATCTAGCGACTGGTTTGATGCGTCATTGTCATTCCTTTCCACGTCGTGTCGTGTCGCGGTTAGCTTCAGTTTTTGCATCTGATTGGTTGAGAAGATGGCGCGAATTCTCTAACAACCAATTACAAAGCGATGTAAAGAAAAACCAAAGTAATCCTTTATCAAACGTCGTCTAGTTGCGATAAAATTACTTGAAAAGCAGTGAACTTTGAGTCAATTGAATTTTCCTTTTTAACTGAGTATTAAAGTGTATACCTCTTTACTTCAAGTTGTATTTACTTAACGTAGTGATCAAACAATTTTGTTTTTTGTATTTTCAGGGTTAAAGATTATGCAAATCGAGTCAAGAGCAAAGTACCTTTGAGGACATCAAATTTAAAACCCAAAACCAAATATATTCCGAGAAGGAATAATAGGAAAGGACACATCAAAGATAAAGTTAACGTAATTCAAGGAAAGAGAGTTCAACGAAAAGGGAAAAAGAAGAACAAAGCCAAGAAAGTCAAAAAAAGCACATGAGCGGCAAGTGACGACGTCATGTGAAACAAAACGAACGTTCTCCGCCGCGTGCAAGAATCATCGTGTTTATTCCATTCGTAGACAAACCTTTAGCGACTCCAGTTTTTCTAGTAGTTGAAATGTTTTAGTAGTAACTGGTAGTCTCTTCTTCATGGTCATTTGTTTATTTTAGGTTTTTCTGAGATGAAGGTAGTATTTGAATGTGTAACTTAACGTGTTAGGGTTGTTCACAGCTTCATTTGGCGGCACTGAGATTTGACTCAAATTTTACTGGTTCTAAGTAAACACATAGCTACCTTAACAGGTCAGGAACCCCTCTGACTTAAATACCTCTGTGTGCTTTACTTTTGGGTGTTTTCCTTCAAGATTGGCAGCATATAATGCGAATGTTTTAATTACTAGTATTTTTTTTCCAATTTAATTGTCCATCTCATTTGCTTTTTGGTAAAGATAAATTTATTTTGGAAATACCCCGTCAAACCAACCGTTGTAAAATAAAGCGATCATTTCAACCGAAA
>Locus_9_Transcript_1/3_Confidence_0.600_Length_4336
AGAAAACATGGCGGCAACCAAGAGATATTTTGGGATTTTCCTTGAGTTATTTTTCCTTCTTTCTGTTTGCTGTCTCCCTGAACCTGGTAAAAAGGTATTAAAATTTAATAAGGAACATCCGCATGGTGGTTTTCCTAAAACAATGAACAAGGGTTATACTATCGCAATGAAAGGGCAATGTTCAGGTTATAATGGGACAATCCATATTAAATGGCGTTTAGCAGTTTCACAGTGTGCAGAGTGGTTTTCCTCTTTGAAGGATAATAGTGATAAATCAGATGTGAACCAAGTCAGTTCTGTTTTCTCTCCATCTTTGGCCAATCACTCACTGAATTGGGAAGGTGATATGGATTGTAAAACTGTATTACACTTTCCGGACATAACCAATAAGGTAAAGGAGCTGATTACATCTAGGCCTCCACCTACAGAAAGCAATAAAGAGGAAAAGAAAACAGAGAATGAAGATGAAAAGAAAACCAATGTGAAACAGAGACAGAAAACAGAGAATCAAGAGGGAAAGAACACTGATGCAAAAGGCAAGGAGACAAAAAAACCAAAAGGAGAGGGGCAAACTAACCCTGAGGCTAAGCCTCCAAGAGAGCCAAACAGTGATCAGAAGGGAAAACAGAATGCTCAGAACACTCTTACACGAAGAAAGAGAGAAGCTGTTAAACCAGGGTCAGATAAAGAGACAAAAGTGACAGAGAAAAGTCCTAAAACAACTGAAAAGACCAAGATGAAAACTAAAGACAAGGTTGCGAACCAAATTTGTAAAACAAAACATGATGGGGTCTTTATACTAGCCATTGAGGCTACAGCAAAGGGGGAAAACAACTTTGATCTACATTTGGATGTTGACATGAAAGGGAAGAATGGTTATCTGTCTGCTTCCGATTGGCCTCTATATCCTTTTTATGGCACCATGTCACTTCTGTATGTGTTCTATGGCCTTGTGTGGCTAATTGTTTCTGCTTGCCAGTGGAGAGATTTACTCAGAATACAGTTCTGGATTGGAGGTGTTATTGCTCTGGGTATGCTGGAAAAAGCTGTGTTTTTCTCAGAGTACAATAACATTAACATTAACGGGATCACAAACCCAGGATTGACAGTTTTTGCTGAACTTGTGTCGTGTGTCAAGAGAACATTGGCTCGAATCTTGGTCATCATCGTTAGTATGGGATTTGGAATTGTCAAACCTAGACTGGGATCAACTCTCCATCGAGTGTTAGGAGTTGGAGCTTTGTACTTCATTCTGGCTACCATCGAGGGATGTTTCAGAGCACTTCGTCCGAAGTCTGACCCTGGTCGTCAGCAGTTGATCGCCAGTATCCCGCTGGCTGTTTTGGATGCCTCTATCTGCTGGTGGATATTTATGTCCCTGGTTCAGACTACAAGGACCCTTCGCATCAGACGCAACCTGGTGAAACTGTCTCTGTACCGCCACTTTACAAACACTCTTATCTTTGCAGTTTTGGCATCTGTGGCCTACATGATTTGGTCCATCAAGACTCACAGATTTTCTAAGGATGGTTGTATTACGGATTGGTCGGAGTTGTGGCTTGATGAAGCTTTCTGGCATTTCCTGTTCTCGATCGTGCTGCTTGTTATTATGGTTTTGTGGAGACCTACAGCAAACAATCAAAGATACGCTTTCACCCCGATCGTTGACTTTGGTGACGAAGAAGATGAAGATGAAAATATGACCCTGTCAGATGCTTTCGATGGCATGAAGATGAGGAATGTCAAGAATACACCAGAAGTTATCATCAATGGCGACAGTAAAAGAAAACACAAACCCGAGGATGATCTGAAATGGGTTGAAGAGAACATCCCCAGCTCGGCGGCCGATGCGGTCTTACCAAGTGTCCTGGACTCAGATGAGGAACTAATGACTACCAAGTTTGAGATGTCCAAAATGGAATGATTTTTCTCCTTTCCACCGAACTGCTAACGCGTTTCCTCTAAACTTCTCTTCTCAACGCTCAAGATTCAGAGTTCACAATCAAGTTGATGAGACGCGTCATAGTGAAAATGTGATACCGTGTTTTGAGATTTGAGAGGGATTTTTTGTTAAAATAAAAGTGTACAATCAAGAGATCTGGGCACTAAGATCGGTGCTCGTTTCTGCTCTTCATCTGGAGGAAACGAGACACTAGTTCAGCAACATAAGTTTATTTTCTCATTTTCTGGAGGGTTCTAATCAAATCTTGGAAAAGTCAGAACCCGTTTCTGAATGACTTTGCCTTCTTCTTTGTACTTTAAATTTTAGTGCTGATAAGAAAATATCTTATGAACAAATCGATCTAAATTATTGGAATCCAAACGGTCACAGCCCTTTGCGGAATCATCTAACGTGTTTCACTTCAGAGGTTTTTGGAAAACTTCAGTGAAAATTTTGAAGTAGTTTTAAGTCTTACGAAAGCTTTATTTTTCCCTTGATAATGCGCTTCCATTTGTTACGAGTTCTAAGAAAAGCGTATTGCTGTTTTTGATAAATGTCGATCTATTACTTTTGAAAAAATTCGTGGCTTGTGTGACGCGGCGTTTCGTGTTGGCCAAGAGACTTGTCAGATACTTTTAGTTAATTTTAAGCGAACTCGTCGAGCATCGCACTCAAAATATATATCTTTTCTGTTTTGTTTCTTTACTTTAAATTACTGCGTTGTATTCCAAGCTGTTGTATTAGCTCGCTAATCTTTCTCCCTCTGTGGGTACTCCACAAGATTTCTATATTGTGTGGTTTGGTCACATGTTCATTTTGAATCATTTAATATATAGATTTTAACGGTAAATGTAAATCCATTCACTCACTGTCGTGAATTACAGTTGCTTCGGTCGAGTTTACAAATGTCTCGCTCAAACTTAAAAGTGTCAGTTTTCACTCGTGCAGTCTTTGGAAGAGTTCATTTGGTTGTTAACCGTAAATGGCAACTTTTAATTTAAAAAAAAAAAAAAAATAGAACACGTAAAATGTAGTATACAATCTCATCAATGGTTCACTCTTTACTACGGCCAACAGGCATACTCGACCACGATTGGTCAAAACTTTTAGCCAATCGGAATCGTCGTCTTTGGACACGTTCTTGTCTAATTCATTTTCTGAGGCAGAGAGAAAATTGCCTTTAACGGACGTAAAGCATTAAAATAAGAGTTTGTCAGGTCAGGAAAATACCAGAGATTCAAAATTGAACAAAAAAAAGATTAAAGATGGACAAGGATATAGAAGATTCAGGCGGATTGCAGTTTTCAAACTTAAAAACTTAACTCAAACCTTGCCATAACGAGTTTAACTCAGGAACCGCATCAACTCGATTTCACTTTATTTGCATTTGATTGACATATTCGCCTTACGAACAGTCGTGTCCAGTACCCCCGTTTACCGATTAATTATAATCCTTGGTTCACTCCAAATCGATATGATCGGTTGTCATTGTAGTTAATGCGGGATTAATTTAAATCAGTTCTGACGCAATCCAGCTTAGATGATTAGGTACCGCTAAGAGCAATTATGAACCTGATTCTCTCTCCATCGATGACGATATTTTGAAAAATAAAATTATAAAGAAACAAGTTATCTGTAAATATTCCAAGTACTTAGTAGAAATTGGCACATCAAAATGAATTTTGTCCCAAATACAAATGAATAATACGTGGAAGATAAATGTTTTCATCGCGCACGACAGGGTTACATCATCGAATGTGTGTTCGCCCTTGAAGTCGTTAAATGCGGAGTTGTGGATTGAACACATACTTAAACTATGGTCTATGACTCGGCACAAGTGTGTGTGGATTCTTGCAGATATTTAGCGAATCAAAACTTTCACGCCTTTTTTTCTCTAACACGATAAATTAATAACGATAATAGTTTTTGCTTACTGCATTTAAATTACTCTTACAGGGTTTTTTTGTCCGTCAGCATTTAGTGCTGAGAAATTGTTTTGCAAATATATTTTAGCTTTCAGAAGCCTTTGTATTTCTCGCTAGATGTGTTGCTCGATAATAACTACAATTTCATTATCTACGCAGAAAAGCTCCTTTAAATACGTGACAGTTTCGATTAGAAGCTGTGTTCTTTTTAAGGTGTGTTAAGTATTTCTATTAAATAGTTAAATCATGCCTTTGGTTTCAGATAGTTTGAAAATATAAATTACTAGTTAAAGAAATAGTGCGCAGAAGTGCTTGTGGACGATCAAATTAGATTATTGATTATCTTTTGATTGTTATTGAGTCAGACTGATAGTCTAGTAGTCGTCTGTTTAGGGAATCGTAATATTTGTATTATTTTAAGATGTTATCAGTCAGGTTTAATAAATTTGTTCGAAGCCTTCAAAAAAAA
>Locus_10_Transcript_1/4_Confidence_0.100_Length_3444
AAAGTCCCTAGAATAAAACTTGTTTTAAGCTATTATACCTTAAAATATTCCAGTACACAAGAGGCCACATTCTTGATGTACTTATCATTTATGGTTCAGTAACGAGATAATTGTGGTTGACATTCTTTGTTGTGGTACAGAGTCAAAAAAGGTCACAGTCTAAATGATTGGATTGATTCTAATACAGCTCTGTCCCTATCTCTAAATCCTAGGTGGAAAAAAGAGAAGTAATGAACTTCCTTTCCCCGGTAAACAATGTGGAAAGGATGTACGGGGTTCATCTTGTTATGATGATCGCATTTAACCAGGGCCTAGAAGGATGTTGGTTAAACACAGCCTTGTTCTTGTCTATACATGTAGATTAGGAAACCAGCAAAATTTGCTTTGGGGTGTTTAGCAAATGATTAAAGTAATCTATCAACTGCATTTTGAAGCTGTAACAGAAAGTGTGTCATTATTATCATTTTATATCCTTCATATTTTCCTTTCATTCAAAATGTTAGGCCCCAAATATAGATATGTTCTTAGGTACAAGGAGATAATTCAAAACCAAGGTAGTTTTTGTCCTTGATTAGCAATAGCTGCTTTTCAAACAAACATCTCTTTTAATACAAGGAAAGAAATTAACCTGCTTTGCAAATATAACCACTGAAGGTGTAACATTTGTATTTGTTTTCTTCTCTTGGCAGTTGTTGAATTACCAGATGAGCCAGATGGTAAAAGATTTGAACTGTTTTTTGAGCGCGAAGGACAAGTTGAAGCCTCTACCCAAACCACCAGGCCAATGAAGGCAATAAGTGAATGTGGTCAGTCAATAAAATCAGTGGGATCAGACCGGCAGGAATGGTCATACACTCTTTATGACTTTGAGGGCCAAGGCCAAGTCACTCGAGATGACCTGAGGAACCTTGTGAAGTCAATCTATGATGTCCTTGGCAAAAGCATTTCTCGTCCCAAAGGAACACAAAAAGACCCTGTTAAAAAACTCTGTGTTAAATTGTCACTGTCAAAGGAGAGAGGCAGAGATCTAAAGAGTAGGACAAGGCAGGAGTGTGTTCTGGCAGCAAGTGGCTTTGAGGAACATCCCAGAAGGAGTAAAGGGAGAAAGTACCTTTCGATACCAAGGGAGGGATCTTTGACTGTGAACCCTCCATCTTCAGACTGCCTCAGTCAAGTCCGACCACAGAACAGTCTGTGTGAGCCAATACAGTCAGTGAATCATCCCAGTAGTGGTGGGCATCATCGCAGATCACCATCATGTAGGAGATGCGAGCACAGACAACCTGTCGAAAAAGATTGTGTGAGAAATGACCCCAGAAGAAGTGCCAACCCTGTTGACTCAAAGGGGATGTATCATTTTCCTAAGAGGATGCAAACTGGGCCCGGGGAATGCCACCCACCAGTATCAAATAGTGACGAAATGACCAGAGTTAAGGAGTGGATTGACCAGTGGTGTCATATGTATGACAAGGGAGAGGAAGAAGTCAGTGAAGAACACCACAGGCATAAACATAAGGTGCACCATCGTCATCGTGTCTGTCAAACCAACAGCTGTGATGTGGCCTGTGGCCTTCGTCGCTGCCCTCAGTACCTAGATCTTGCCACAGATCACCTAACTTACCCTTATCACACAGAAAGTCAATCATTCCCCATTGCAAATGGATCACCCACACCACAGCACCATCACAGACATAGTGAACATCATCACTGTAAGCGCAGCTGTGCCAGAGACAATGATTTGTGTCATCATGATGGACAGCCAGTCATTCACCGTCATGAGCACCACCATCATCACAGTCATCATCATTATCATCACTATGTCAGCTGAATAACTTTCTTATTTAAACTTTACTTTTGACTAATATCATTTTATTGAGGTGTGAAATGGTGAGTCTTGTTAGGCCAGCTCACAAGCTGCAACCAAACTTAATGTATCATGCCATGTTACATCAGTTAGGGGTTTGACTCTGGATTAGTGATGGTGGAAAGTGATAAAATTTATGGAAATAAGCATTGCATATGATAAGTGGGATCCTGGAAGAGATGCAGTTTGTTACAAATGGTCAGGACTGAAACAAGGAAGGGTCACTCTCTGTTACTGAAACACAAAATTATCAGATGCAAGAATCTATGTTAATTAGATTTTTTTGTATAGCCAGTCACACCAAGTTGAATTGTGTATTTTGTACCTGTGTCGAAACTACATGCATGAACTGCAAACAGTGTTACAAATTGTCTCTGCAAGAATAGCTTAATATTATATATTTCACTTTTTTAATATTGTACAAGGTACAGTGTATTTGTAAAAATCACCAGATTATTTCAGTTTAAAGGCAATATTTAACTGTTGTCGTATTCCATTCAATAACACCATGTGTGGGGTAATGAATTTTTAGACTGCAATGGAATGTGATTAAAGATGAATGGAAAATTTGTCCATCCATGAAAAGTAGTTTTGTAATTCTGTCACACAAAACAAAACAAAAGGAACACACTGGTTTTAAGTGACTTTTTTTGATCAACAAACAAATGTGCACTTTATTTTTGGTTAGGATACTCAACAGATTATTCATAGGTTATAGAAACATTTGGAGGTGTGAAGAGAAATTTATTTGTCTTTTTTTCAAGTGTATTATTGACTTTTTCTAAGCCAGTTGGTTGTGAACCAGGAATTTATGCTTTGTTGTTGTTGTATTCTCAGGCTAAAGTCCACTTTCTTTTTTAGGGTATAGTAGCTTAATAAGAATCATACAAGCTAGACTTATAGTAAAATAGTATTTAGCCCAAGGATGAAATTGAGCTGTTAGAGGGTATTCCATGTAGAGTTTAAAGAATGGTAAAGAAGATTTTAAAATCAAACACCCTAGTTATTTCAGTCAAAATAAATTTAAAATATATCATACTCACATTGTATAAAATCATTTAAGAAATATTTAACAATTCCAGTGTATATTCAACATGTACTGTAATGATGATATTATATATTTCACAATGTATCAGGTAAATCTGTCTATTTTGATATTTGTATCTTGAGTCTAGATTAACATGCATATTCTTTTTAAACTGAGGGAGACAGTTTTTGGTATTCATGTTAATTGGCCCTCATTGCCTCAGTGTAGTCTAACCAATTAGTTTAGTTGGTAGAAACATTAAAGAATGATGTCATTGTCTTTGTAATAATGGTTATTAACCGCAATTCGTTCAAGTTACTTGCTCCACTTGCTAAGGTCAGATTTGCACTAATGTTTTCCGTTTATCAGGCCAACCTCTAAAAAGTTTTTAGAATAAAGGATGTACTTTGTATGATCCTCATCATTTTCATGTACCTCCAGACCCCTTTTCGTAGAAATACAGAATAAAACTTGAAAGCTTTCTAGTCTACGTTAAATGTTTGGGGGTAAGGTGGTTAATGTCAAGGTCAGTAGATAGTTAAGTTGGGGTGCG
>Locus_11_Transcript_8/21_Confidence_0.000_Length_2808
CCACAATTGAGTCCATAGCATAACAAGTTAATGTGTGTCGCCACAGCTTGCCGCCCGCACTAAGCACATCGATGCAGCGCCACTTCAGGCCGCATTGTTTCCCCTCTCGGCTTTCAAGAACCATTTGGGTTCAAGCCAAGAATCCATGAGCACAAGCGCCCCGCAGCAAAGCCACAATCTCTGTACATTGCGGAAAGCCAAAACCTACATCGCACCTGACTTTCTTCAGTCGTATGTGCAGGACACAAAAGGATCAGCCCCAGCCCTTTGTTTGATAAATCATCAACAATCAATCTCAAAACTCCTGGATTCTCAGCCCGCTCTTGCGCCCCACCCAGCAATCTCTTCAACAGCCTCGGCCCCATCAGCCTTCAAGGCCTCCATGACATCAGTGACCACCTCGGATTTCACCATGTCCTCGACCGGGAGGTCGCCATAGAGCTTGCCACCCGTGTTGGGGCACGGCTCCGCCCGCAGCATGTCCAGGAACTGAACCATTGCCAAAGCACACCTGATAGCCACTGCCAGCCGCAGGTTGGGGGCACATGTCTTGTGGGGCAAGTGGAAGCTGCCAATGTCATGCTTGGTTTTCTTGATGGTCACTCCGTAGGAAAACCTTGTCCAATAGATATTCAAAGTTGCAACCTCATGCTCTGAAGAACTGGGCAACACCTCTCGCATGAGAATCTTGAACTCAGGCATCGCAGCATCCTTGTAATCAAAGTGCTCCCTGGCAAAGGCAATCATCAACACCCGGATATCCACATCAGCCCAGCCCTCAAGGTTGGTGGGCATCACCACTTCGAGGGACGAGCACGAGCGAGCTCTCTTCTTATCATTCTTGTCTGCACTCGTGTCACTCTTGGCACTCTTGGCCTTCCCTTTCGCCGTCGCCTTGGCCTTCGCCTTGCCACATGCCTTCGCCTTCGCTTTCGCCTTCGCCTTAGCTTTTGGCGTTGGTTTGGCCACCTTGGCTGCTTTGCGCTTGGGGCTTGCCCTAGCCACCTTGGACACAGCATCGGGGTTGGAATCATGGTTCGGCTTGGAAACACCTGGCTTGGAATCATGGCTCGGCTTGGAAACAGCAGCTGGCTTGGAACCACGTCTCGGCTTGGAAACAGCACGGCTCGGCTCGGAAACAGCGCTTGGATCGGAATCACGCCTCTGCTTGGAAACAGCACGGCTCGGCTTGGAAACGGCGCCTGGATCGGAATCCTCGGTCTCCAGCGAGGACTTGCTGCGGCGCAGAAGGCTTAGTCGCCTTTTGCTTGGGGATCCCGTAGCCGCCGGAGCCTTTTTCTTGTTGCCCCTTTTTTTTGTGGATTTCCTGGCTTTCTTCACTCCTTTCTTGTTCTTCTTATGCTTCTTGCCTGCTCTCATAGCCAACTGTTCGGCTCGGGTTGCTGGCGACTCATCACCCAAGGCCTCTTCGCTCGGAGTGAAGAAAGTAGTTCTCCCAGTCATGGGCTCCGTCGGTGTTGACGGCACGCCCTGGAAGGCCTTGCGCTTCTCTGCTGCCGTCACCCCATCATCAGCCAAGACCGCAGCTTCGGGGGGCACAGCAGCTTCCATAATGTTCACTGGTTGCGTCTCATCCGTTGCGAAACTGCTGCGTTCCGAAGGAGGTCCACTTGGGCATTCCACCCTTCCAACACCTAATCCCTCATCGGTGCTCTCCGAATCCATGGATGCTGGCGAAGCTTTCGAAGCCCGTAGCCGTTGTAACCGTTCCTGTGCCGCCTTGAGTCGGCGAGTGATGTCGTCCGGGGCCAGAGAACTCACCACGTCATGAAACACATGCTCCTTCGGCTTCCTGGGTGGGGTCTTTGGGCAAGGCTCCAGCGGTGCAGCCCTGATTGGGTTTGGCTCCTCGGGTTCTTCCTTCACGACATCATCGGGAATCTCAATCACCACTGGGGCGGGTGCAGCTCCAGTGGGCACAACTGCTCCTGGGACGGGTGCTCCAGTGGTTGCGTCTGCTCCTGCGGTGGGTGCTCCAGTGGAAACAACGGCTGCTTCTGCGGCGGGTGCTTCAGTGGAAACAACGGCTGCTCCTGCAGGGGGTGCTTCAGTTGGGGCGGGTACTCCAGCGGATTCAACGACTGCTCCTGGGTTGGGTGCTCCAGTGGCCGCAACAGCAGCACTGTTGATGGGAGTGGTTGATCCTGTAAAAAGCGGCACGACGTCCGCAGCTGCGGGTGCACTTGCTCCCGAGGGTCGAGCTTCGTCAATCTCATCTTCGTCCTCATCCGCAAATTCCGAAGATCCTGAAAACGAAGCCCTCCTCAAGTGACTCGTGTTGACGTAGTCCACCAGTTCTTGCATGTGCGGATCCAAAGTCACGATGAGCTGCTGAAACACAGGATCGGTGGACACTTCACGCTTGCGAATCTTCAGCTTTACGATTAAGCTATGAATTTGCGAACGTTCCAAGCTGCTTTGTCCACAACATCGAAAGAAACTTCCTGTTTCCCCATCTCCATCAAAGCCTTCACCTCCTCGCGCAGGTCTTCCACCGCCGGAGACGGCGGAATCTTCCCGTCGCCAAGGCTGTCGCGCAACTTGGCCATGATGTCACAAACAGGTTGCAGCACTGGCCCATTCAGCGAAGCAGTCTTAATCAGGACTTTATCCTTCGTGGCAGGATGAATCAAAGATTCGCCGCTGCGAAGCCTCTGCCTGATCTCCGGCGAAGAATCCCACTGCAGCGCTAAGCCCGAGCAGTCAACCCGTTGGCCAGTTTCACGAGCCATGGGGAGGAGCTGCCAAATCTGAAAACCAGAACCCGAAAAACCTCAAGAACTGGAT
>Locus_12_Transcript_1/1_Confidence_0.000_Length_4040
TAGGAAGACAATTTTTCTCCATACAATTGATCTGTGATCCACAGGCTCGACACACGATTTTAATTAATACTTTGTTGAACCCGAAGCAAGGCTTATTTCCATGAGCTATTTCTCTTTACGACAATTTTCCGCCCCTCATTAGACCGGAAGTGAGCTCAGAAAAACTCTTTTCCAATACCAAAGTATAAAGCAGTAATATTGCTTTATCTTGCTGTTCAGTCAAATTTTCGCTCTGAACATGTTTAAAGCAGCATACCAAAGAGATAAAACAACAAAGCTTTGGCGCCTCACACGTACTCCGGACGAAGATGAATTAATCCAAAGTGACGCATATCTAAAATTACGAAGAGAATATCCTGTAAATTTGACTTTTCCCAACCGATCAGAGAATCAGCATGTCATAAATAATTATTCGTGCGAATGAAATTCGTCAAACACAACGAAAACTTGCTTGGATGTGGTCTGTAGGTGATCGGAAGGACAATATCGAGTCAAGGTGATTATGCATTCAGTGGGCTGGGGCTTCAAGAAGTGTCAAGTGACGTCACAATATGACTGACTATGATGTCAAATGTCAACAAAGACTAGGGGAGGTTTTCCATTGATCGATTTCACAAAGAACCGCAAACCCATGTGCAAGAAGTAGTCCATTCTCGTAAATATATTCCTTTTTCTCGTTTTTCCATTCCGATCTGAAACTTTTCAGGGCTGTTGATTGAAGAAGATCCGATCATTTCAGCAAGCAATCGTGGATTCATTCGTGGACTTACGGCTGGAAACTAAGAACTGAAGAGCAAACATTTAGATTCGTTCATTGGAAACGACGATTTGGGCCGAAACAGCTCAGAGAGATAACGCACGATTTATTGAAGTTTCTACAGCAATAGGACTGACAACAAAAAGATGAAAACGATTGGGGCTATAAAGTTTCGGAAAAGTAAGAAACAGTGAAACGCATCGGCTCGATAACCAATTCTTTGAACCTTGTGACGAACAGCGAACCAACCGTACCCCGGTATCGAGAGATTGGTTATGATATGGCCAGAGAATTGATTCCCAGCTTGCAACCAATTTCTCCATTAGAGCATCCTGGAGCTTCTTGTAGTACTATCATCAAGAGTGATATAAAGTCAAGTTGTAGCCCACAAGTCATTGATCTCACAAGCGAAGGCTCTTTAACGACAATGCCACATCAGCCATTAAGGCATATGCCTCCTTATCCAACTCATCCTCATCATTCATCAGCATTCCACAGAGTTAATAATCCACCAGGTCACCTACCCTCAGAAAGTCATGGGAGTTCATCGAGTCATAGCTGCCCCTTTCTTCATCAAAGGCAACAGCAACACCATCACCCCTCACACAATAGACTTTTCCATCCACCAACAAACAACAATTTCTGCCCTCTCAGTATGGGATCTACGGTTCCTTTGCAACATCCCCCACCCCATTCTGGACCACCAGTTCTTATTGATGTGGATCAAATACCTGATCATGTCAGAGCAGTACCGGTTACGAGCCTACCAAACTCTTTGCTAGTTGCAGGAGTTCCTGTTGCAGCTCCAACATACATTCAGCCTCACCATTCTCCAATGGATGTTGATGGCAGAGGAAGTAATGGAGTCAGTACACACCACCATCATCATTATCACCACCATCACCACCACCATCATCATCATATTGTGCAGCCTCCTTTTCAAGTTCCACAGCCACAGGCATACCACCCATACCCTACACCTGGAAGTATGCACTACAGACACTACCGAAGATGGCATCATAATAATACATCCCATCCAGGTTGGCCATCCCGGCGTGCCCACCGCACACCTCCACCACCACCCCCTCCCCCTGTGCACTCTGGTGTACATCCATACCCTGATTTACTCTATCATTTAATATCTGTGATGTCCATGCAGCAGTTAGCAACGCAGCCAACTCCTGCTTCATGGGAAGAAGAGTTACATCCACGTGAAAACTACGAGACCCTCCTTAACTTTGCAGAGCAAATGGGAGAGGTAAAACCTAAAGGATTGTCTCGTGTAGAAATTGATCAACTTCCCACATACCGGGTGACAGCAGGAGCAAAGGAAGAAGCTGATGAAAAACGATGTGTGGTTTGCCTAGTAGATTTTGAAGAGAAACAGCTTGTCAGAGTCTTGCCCTGTCTGCACGAGTATCACACAAGGTGTATTGACAAATGGCTCAAGTCAAACAGAACATGTCCCATATGCCGAGCAGAAGTAAATGTCAATATGGATTGAAGTGAAGTGTTCAAAAAAATGGATTAAAGGGTGATATACTCTTTACGAAGAACCAGAGATAGTGGCTGCAGTAAATTTGGGTTCAAGATTAAGCTAGATGTGAAAGGCTCTCTTATTGTAAATTAAGCTATAAAATCTTAATTGCCATGTAACTGTTAGGTGTTCCATAAATGAAAGGTGCAATAATGCAAACTTTGAAGAAGTGCTATACTTTTGGAGGTGTTGAGACAGTTGACAGAACCAGCTTATGTTGACATCAGACAGTAGTTAACATTGCCGCTATCAAGATATTGTGCCCATTATACCAATACAATAAAACAAAACAATTTATTTTGAGCTTATGGAATATTCCAACCCTTCAAGTTGTAGTAAAGTCATCTCAGAAAATATGAAGCAATTATGCAAAGCATTAAAATTCTTTTTTGCAGAAGTTTTATTGGGAAATTTGTCTCACTTCATGCTACATAGCTTTCATTTTTGAATTTAAAATATATAGGTCAGTCATATATTTTACTGCCAAATACATGGCTTTATGAACATGTCAATGAATATGTAGTTTGGTTAATAAGTATATGTAGCTTGATGTTAAGTGGTCAAACAGTTTTCAATCTCTTAATCTTAATGATCTAAGAATTTCTGGTCTAAATGAGAATATTGAGGAAACCTATTTTTCCTTGTGAATGTCACCAATGCTATCTTTTGCATCCAGGAACTTTTCAGATTAGTCAAGTAAAGGTTGTCTCCACTTGCATTTATTGATATTGGTAAATGAAGTCCATTCTTCACCTGTTATTTCATGCAAGTAGTTTTGAAGAGGACAGTTCAGTTTTTTGGTTTTTTAATCATGGTTAAAGTATCTCATTACACTTTCAGTGGAATAAGAAACTGACAACTTTCACTTTACATGATAAGTTGCAGAACAAAGATGAATTAACTGGGCATGACTGAGCAGCGTTTTTTAATCTCCATTTCCTTTGCTTTGATGAAGTTTCAGCATACAGGTTGCAAATTCACTTTTCATAATTCATTGCAAGCAAAGATATTTCTGGTGTTATCAAGTCCTTGCCACCAGTACCTGGGCACTGTGAGCAGTAACGTTGGCATTCAAAGCTTGCACTTTCAGAAATTTAGTCAAGTTAATATTATCTCAACTGCAGTAAACCTTCTATTGTTGGTATTACATGTGTAACAGATGGGGTCTCCTAGTCTGTGTGCACTTGGAGGGGTGACACTTGTGGCATTTTGCTCAAAGTTTTCAGCATGAGTGATCTGACCTTTATCATAACTAGACTCAATATGCTTGTTTTGTATTTTGCTTTTCTTGCAAGTTATTTTATGTGGAGCAAACTTAACTGCCTTCCCGAAATATGAAAATTTACTACCTCATTATTTTGTTACCTGTGAGAAACAGAGAAGTGTACTTTGCTCATTCAGTTTCCAGACAGAAACCCTCTCATACCAAAGCAATTTGTAAATAGAGAATAGCCATTCAGGAGTAAGATATGCTAGGTATGAAAACTAAAAAGTGGGAAAAATAATTTTTATAAAGTAATGTCACATACATATAGATATATTCTGCTGTTTTGTACAAAAAAAGTATAAGTTACCATGTGCATGGGGATCAATTTGGCTGTGAAAGTTAACAAAAGAAGTTGAGAACAACATACTAAGCAAAGTTGCATAACTGATTTTATTGAAAGGAATTTTAAAAATTGCAGCCATGAAAGTCAATGTACATGAAACAGCAATAATGAATAAAGACAACTTTTATGAAAAAAA
>Locus_13_Transcript_9/13_Confidence_0.051_Length_3679
CTCAAATCTTGCCTTTTTACGCGAATGGAAACGTTATCGAATGCATGGGAGTCGCGACGTTAAAAAAAGCTACCAGTTGAATCCTCTATGTTTTCCATCACCAGTGAAATCAACACTGGGGCTTTCTAGCTGGCTTTTGACTGTGACTAACTGAGCAGTCGACTTACACCGCGCCGTTCTGTAATTTCTAAATGGATAAGCATCCCGAGGAGGCTGAATATACAAGCGGCGACGAAGCCTCCGATGAAGATGAACCTGAAAACGACGATGTGGACGACGAAGGCTTTACACGACTCGACCACATCACAATCTGCATCAGTTTCAGCGGCTTGGCGATGCTTCTTCATTCGTTCTTTAGTGTTGTGATATCAGGTTCTCAAGACATCTTGGGAGGAACTTATATTCCTACGACCACAATCCTCGCTTCGCATGTATCAACGATGGTGATCGTGACATCAATTCTTCCCTGGTGCATGCAGAAAATCCCTTACTTATGGCGGACACTTATAGTATTCGCGGCTATGGCGAGTGGGACAGTTCTGATCATCCTAGTCGACAACGTTTACGTGAAGATCATCGGAGTGTCTTTGAACGCACTTGCCCACGGCTTGGGAGAGATTTCTTTCTTAGCTCTAAGTGCTTTTTACGGAAAGTTCTCTCTTACTTCTTTCGCGGCAGGAAGTGGGGCAGGAATACTTTTGGGGCCAATTTATTACACAGGAATGACGTCATGGCTTTGTGTTTCACCGCAGATATCCCTGACAGTTATTGCACCAACTACACTTTTGATCTTGTTATTTTACTACTTATTAGACAAGGACCGCATTAAGCCGTATGCCTTCCTGGAAAAATACAAGAACCTCAAGTCCACTGACTCCGAGTGCTCAGATGACTATCTTGATAAGGAGCCTTTTGGCCCCTTATCCTGGGGTGAGAAGTGTACGGCTGCATGTCAAATCTTTCCTCTAATGATTGCTTTGTGCTCTGCTTACATTGCTGAGTACATAACTATTCACGCAGTCTTTACAACGATTGCCTTCGAAGATGCTCCTTTTGCGCCAAGAGATCACTTTGTTTACTATGTTCTCGTAAGCGGTGTTGGCGAATTCTTATTCCGTTCTTACTTAAGCGTGATAGCTTGGTTCAAGCCAGTTTTAATGCGACGCCTAGTTGTAAAACACACCTGGATTTTCTCACTTATTTTACTAGCTTAATTATGAGCTTAGCAGTATGTGCTTCGTTCTACCGAATTTTCAACTCGGTATGGTCGGTTTTATTATTCTGTTTTATCATCGGCTCGGTGTCGGGCTTCGTTTTTACGAACACAGTTTGCGCAGTGCCCCTGATTGTGGAACCGAAGTACAAGGAATTCTGCTTAGGACTGGTAACGATTGGGGAATCTGCGGGGGTCTTAATCGCAAGCTTAGCAGGTCTTGCTGTGGAGCCAGCTCTGAGAAAGCATTGCACTCACATCGTGAAGAAAACGGCTCTTTGTTACACAAGACCCACCACGAACAGATGGAGTGCGTCTGTATGTTCACTAAAGGGATGAGGGAGTTGCTAGGGAAAAGGGGGAGGGTGAACCTAGATAACCTCGCCACGCCGAGTTTTGGTTAAGTTTCAGCAGGAAAGATATTTCTTGTCAGATCAAAGATAAGGGAACATATTAAGGGTGGGAATGAGAATGAGTCGGTTTAATTCACCCATCTTAATCAATGTTTAAATAAACATGGGGGAAACCTTTGACTGGAAAAGGAAATGGTAAATTCAAATAGATAGCTGAATTCGGGATTTTTTTTTTAAAAGACGATCCATTGAAAATCGGCGAGTTAAAGAACAACCTTCTGACTTCATAACGCTTGAGATGCAAGGAAAGATACAAAATATCTCCACCCCTGAGGTTTGATTCGATCTTGTTTCGCAACAGTTCCTTGATCCGAGAGAAAACTGGTGCCTAGTGCCAATTCCCATCAATGTGCCTAAAGTAATAGACATTGTCCTACTAGCTTAACCTTGATCACGGACAGTTGCCTGAGTGCAAACGTCTCTATTTCCTTTGTTGCACGCGCGTAATAAAGGAAATAAGAGACGTCTGCACGTAGGCGAACGGATGGGAGCCTGGTGTGATACAAAACTAGGAGGAACTCGATGGGTGTGAGTGCTTGTCAGGTATTCATTAACTGGCCGGCATAGCGTAAATGAAAGAGAGGGACAGCTGCGTAACGACTTTTTGAGATGACTTTGCGCAAAAAATTTAAAAAGAATTGTTTCACCTGTCTCACAATGCATCACCTAACTCCGTAAGGGCCGTAAGGCGAAACCCAAACACGAAAGGCTGTTTGTAAGCTCAAATAACGGTAGTATGAGGTCCTGAGGCTGAGACCGCTGTATATAACTAAGAGGACATTTATAAGCACGTTTCGGTCCTTGCTTTAAATTAAAATGTAGCAGCTAATCCGAAGTCACTTCAAAGTCTCAACATCTAGTTAAGAATACTAAGTAGAGCTTCTATACGCATTGAAAATTTCATGAAATTGTGCTGTTTGAATGTATTCTGTTGTGTAGACAACCAATCAAATTCACTAATGACAACAGACATCTTTTATCAAAGATACCCCTTGTGAGTCTTTTGACCAGAACATACTCAGGGTTTTACCTCTTGTACCATAATAATTAACGTACCTTTTCGGTACTTTACAGCTATAAGACTCAACAAAATGAAGCAGAATCTGTTTACTGTGTGATGGTATCTTTATTTTTACAAAGTAAAATTCCTCTGTCACAAAGCATGGCTAATTGTCTTAAACTCGGGTGACTTGCCAAACACGGATCAAGTTGTCAGTGTAACCTGCAAACAGAGTCTGGCCATCTGCTGACCATGCAAGGGAGATACAGTTGGCAGGTGGAGCTTTGCCTCCCATGCTGATCACATCAGGTCGCAGCTCATCCACAATGGACTTGCCCTCCAAATCCCAAATCTTGATGCTTGGTCCTGCAGCGGCACAGAGCCAGTATCTGTTGGGGCTGAAACACAGTGAATTCAGAATGTCACCTCCATCAAGCGTGTACAGGTGTTTTCCCTCGTTTAAGTCCCACAGCATGGCCATACCATCCTTGCCACCAGATGCACACAAAGAGCCATCAGGTGACACAGTGACACAGTTAAGATAACCAGTGTGTCCAATGTGGTTGGTCTTGAGACGGCAATTGGTCAGATTCCAAACCTTAGAGGAATTAATTAAAGCAGTTCACCAATTAACACGACACTCTTCAATCCATTTCTGTTGAACATATAGCATACAATGAAATACCCCTTACTCAATGGTCCTGAGGCTCTGAGGAAACTCTAATTGAGATATTGGGGGTTTGGCATAATTAGTTTCAACTAAATTGCATTTCAGACTCAAATGATTTTATCAAACTGGTTTGACTTGTATTCCTTTTGTCCCAGAAATGTCGAGACAGTTTTTGACCCTTTGCCAATTTATAACTTCTTATTTGTGATCCTCCCTTGCTAACTGCTTCACGTTGTTCATACTCAAGACAGCACTTTGGAGCTGATACACTTTTTGATACCAACCACCTTTTCATTGGATGACATACTAATACTGGGAGGAATGACACAAGGTTGACTCTTTAACCACTTACGAGTAACCAGCATCTTATTTCTCCTTACAAT
>Locus_14_Transcript_1/1_Confidence_0.000_Length_2632
TTTTACGCTGTTTACAAATGTATTTAGTCCAAGTCTGTAAACAATTAAAAAATCCCACATTGAAGTAAGCAAGAGATAACGAAATCTATTCCTTGGAATACTTTACTAGTAGATACCTTTCGTATCAATGGCAAAAAACCTAAAAATCCCCCAAAATTCGACTTTTTCTCTTTTATACGAATTAAACTTCACTCTATACAATTCATACAATATCTATTATTTGTAACTTTACTTATGTTAGCTCCCTTGGGCAGATCAGAAGGTGACGTTGAATCGAAAATCTAAATCCTCCAAAGCTGAATTAACAAAACGTTGCTTCAGTTTGCGGCGCAAAACTAGTCTTGCACCTAATTTATCAACGGCAAGAGAATTGCCTCGCATTAAGGAAGAGAATGAGGAGCCATTTTTAGTGAGTTTGCGTTAAGAAGATGCGCTGAACAATTACGTAGTGATCTTTTCAATCGAATTACTGGGACCACCAGGCTAAATAAAAAATGTTGGGCTTTTGAGACAAGTTTGACTGACACGTCAGATAATGCTTCAAATTATTATCTTAGTAGACATTTGTAAAATGCAATAACTTGTCTAACGCAGCCTGGTATTGGTAATCAAAAAGGCTCTCAGTAGAGGCTTTCGATTAGCCTCTTTCCGAGCCATCGTTTGAGCTTCAGAGGCTTACGAAGAATTTCAGAAGAAATCTGATTAAGTAGCCATAACAGAAAAAAGGGAGCAAAAAAACCCTCGTATGGACAAATGGACACAGTTTCTTGTTTATGAATTGGGACAAGAAAAAAAAATTGGACAGGAAACAATCCAAATTTGGTGAAGAAGAATTTAGAGCACATTGCTGTGTTTCACTGAGGAGTGACCTTTCTTTACTAATGTTTTCCTATGATTAGCGTTCATTTTAAGGCCTCATCCTCTACATCCATCCTAGCACGACGTTCTGACTAAAAACTGCATTGAAAATCACGTATCCAGGAGATTTTATTGTGTAACACTTGAAGATTCCTTTGACTGCTTCAGGGACCTGCTTATTCGTATTAATAAATCTCTCACATCCCAGACACAATAGATTCCACAGCTATCCAGTTTGCTACGTCGACGGGGAAAACAGCTCTGAGCCTGTATCTTCCCCTTCAGAAGGTGTTTGTATCAAAGGTTCCAGTCTCCCGACATTTAATCCGCCAGTTTGATGCGGCGAAAGCGTTGACGCTAAAGATAACGACGACTGTGAACTAGATCTCGATGATGACTCGGAATTGTTTCCTCTGCTGTCTACTGTGGTTGAAAACGTCCCTGGTATTGTAGCCGGGTTGCGATATTTCTTGGCTGGTTCAGGAGAAGCACTGACTGGTTGCGCCGCCCCGGGATGCGACGGAAGGTATGGTGCTGAACGAGGCGATGAAGAGGGACTCCGCTGCTCGGTAGTTTGGGTTTTAGTGGAATCTCTTTTGGAGTTTGTCATGTATACATCGCCATTAGACAATTCACTTGCTGGGTCCTCAACTCTTCCCAGCATGCTGTACCTTTGTCCTTCGTCCTCCTCCCAGGTATCCTCGTCATCACTGGAATCATCTGGAGCCACATAGAGAACCTCCAGTGTTATCTCACCATGAACAGTGGAGAGCACCTTTACCGCCTCACTATGCTTAGCTTCCTGAAGATCAATACCATTCACTGCAAGTATGGCATCACCTACATATAAGCCCCCTGATCTGTCTACAGGGAGACCTTCGTGTATCTCTGATACAATGATTGGCACACCGTGTTCCTTTCCACCCGTAATGGATATTCCGAGCCCTTCTGTTTTGCTCTTTTGAATCACTACAGTCCTGGGTTCACCAATTCCTCTCCTCTTTCGTGCTTTACAATCAGAATCGTCTTCATCTTCTATGGCTTGTGGTTCCGGAGGTGGTGGTGGTGGTGCTGGGGCCTTGTTATTGGGGTCCTTGCGTCCTCGGCAAGCTCTGATCACAGTTTTGTGCCTGTGTAAGTGAATTTCTGCTTCAATTTGGTTCCACAGCTGATCATGTTCACTCCCTCTCATGTCACGCCCAAGCAACTGAATTTGTTGTATTCTTCCAGCTAATTCTTTGTCAAGGTACTTGGCAGCTAGTCTTGCTCCATATACTTCTCCTTGCAGTGAAAACACATGGTTCCTAAGACCTGTGTTTTCTTTTTCCAACTGTTTTATTTGGCAGTCCATGCGAGCCTCCTTCATGGCATTGTTTTTGTATACACTCATTTCATTTTCTAGTTTGTTCTTGATATTTTCAGAATCTAGCGGCATTCCAGTATTGGAATGTAGCTGAAGTTGAACTGCATGTAGCTGTAGCAATAAATTATTGACTTCTTTCTCCAAGACTTGTTTGGCAGCTTTTTCTTCAACCAGATCATGTCTGAGAGCTACTAATTCTGCCTCTAATTTGGCATTTCCCTGAAAAATTGTCTGCGCTTTGTGAACGAGCTGTGCGAAAGTAGAGGAAAGCTGAGTCATTTTCTGCCTACCATCATAAGTTATTTCACTTTGATCAGGATCAATCTCTCCTAGCAAAATATCTAAATCCACAAAAGTCTTGTCGAATTCTTTTTCTAACAGATCCAACCACCGAAACATTGACACGGCGAC
>Locus_15_Transcript_1/1_Confidence_0.000_Length_904
CTTGGAGCTAGAAGAGTTTGAGAGATGTCTGGCTGGAATTGGGCTGGGGAAAGAGTATGTCATCGCATTCCAGCTAGCAATGGACAAAGATGGTGACTTTGTCGTGGACTACTCCGAGTTCTCTCGCTGGGCCTTAGGTTGTGAAGTTCCCGGAACGCAGAAGACGCGCTTGGAGCTGTACTGGCCAAAGAAGGATAAAGGCTCCAAAGAAGAGGTTGCCGAAAAGGTGGACGATGATGACACAATTCCAGCTGCAGACGAAGAGCTGACAGAGCGGGATGTCGAAAGGATCATGAAGAAGCGGTTGCCTGATGAGTGGCCTTCACACGGGATAAAGATCGTGAACAACGCACGTGCTCGGTTTCCAAACTACCCTGTTGAAGGCATTGTGTGGTCTATGAAGCGAAACGATTACATTGGTGGTAAGGTTCTGGCAGACATACGGGCAACCGGAGCCAAAGAGGTACATGTTTGCAGGACGTCACCACTTGTGGCCAATACACAGGAGGCGTTTCCAGCCATCTACCGCAACATTTCTCCCGAGGGCGACCTCATGGTTTATGCTTCCGACGAACTGGAGTTTGGCTCTCTCTTCGCAGGGATGCGCGATCGCAAGCTGGCACCTATGGGCTTGATTCACCAGGGAGAGATGTTCACAGTTTATGAGGTCAGGCGCGGTGCGGAATATGGGTTCTGCTTCGGCCGCATCAAGTTCAAGGGCCAGGAGAAGCCTGAAACATGGGTCGTGCTCGGCCTTCTAATCGAAGCCACAGGCATCAAAGGTATCAAGGGAGCGAAGGACCGCAGGCCTGAAGACCTGACGTTTTCAGATGCAGAACGAGTTAATGGCATCTAGTGGCCTGGCAGTGTTGTTTCACATTCCGCCGCCTGCGCAACATGTACG
>Locus_16_Transcript_1/1_Confidence_0.956_Length_4485
TTTCGACAAATTTTAATCTTGCAAAAGCGGAGATATGTTTGGTCTCTAATAAAGCAATCAGAAGATGTGAACGCTCTATTTTTGGAATAACGTTTCAGATCGTATCGTTTTCACTACTGGAAGCAGGATGGGGGACAAATTGAATCCAGCTCCGAAGGAAAGTGGAGGCGGCATTCTCAATCGCATCACGTCTATGCGAAAACAGACAAAGAAGAACAAGGACAAAGATGTCAACGGCCATAAAATGAAGGAGCGTTTGAAGAGCACTCAGGAGGAGCCGCTTTTTGACCAAGACATGGAGGAAGAGATTGAAAGGATCAAGCATTTACCGCCGGAGGAATTCAACAAAATGTTTGAGAAAATGTTGGAGGATATGAACTTGTCAGAACATCTGCGGGAACCAATTCGCAACAGAGATATGGTAATAAAAGTGGATATGCTGTGCAGCTTTAAAAGAAGACAAATGGCTTCACAGAAAACTTCGCACACTGGGTTGACATCACCAGAAGATTATGTAAAGGAACTCAATAAATCAGATGTGTCAGCTGAACATCTCTTGAAATCGCTGCAGTCTGTGCGGGTGTCACTCACTGGAAGACCACTTAGTTGGATCCAGGAGTTTGGTGAAGAGGGACTCAAATGCTTAATCAAACACCTGAGGGATTCCTGCTCAAAGCAAGGGCACATTGATAAACGAATACAGCACGAGTGTGTGAGATGTTTGAAGGCCTTCATGAATAACAAGTATGGTCTCAATATGATGTTAAAAAGTGATGATGGTTTGGTTTTACTGGCAAGATCAATGGATCCAAGCTATCCTAGCATGATGGCTGATGTTGTCAAGTTGGTAGCTGCGGTGTGTCTCGTTAATCATGATAAAGCCCTTGAGGCAATCACGCGTTGTGGAGAGCTAGAAGAATGTGGAAGATTTGTGAAGCTAGTCGAAGCACTGGATGATGATCACACTAATCTGAAGATCGCTTGTGTACAACTTCTCAATGCCCTCGTCAGTACTCCAGATGACTTGGATTTCAGATTGCATTTGAGAAATGAATTTGCTAGAGAAGGCTTGAATGAGCCATTACAGGATCTTAGAGAACTAGAAAATGATGATTTAAATGTTCAGTTGGACATTTTTGAAGAACACAGGGATGACGACTCTGCTGAATTCCAGCAGAGATTCACAGACATTAAAATAAACTTTGAGGATCGAAATGAGATTATACAGATAATAACAAACCTCATCCAAGACACTCCATCAGAACCCATGTTCCTCTCCATACTCCAGCACTTGTTGCTCATTAGAGATGATGTTTATGCCAGACCTCAATACTACAAATTAATTGAAGAGTGCATATCTCAAATTGTCCTTCACCGAGGTGGAGTTGATCCAGACTTTGCCCTTAAAAGAATTGATATCGATGTAGAACCCCTCATTGAAAATCTGGTTGAAAAAGCACAGTATGAGGAAGCAGCTGAAAAATCCGTGCAGCTGGAAACTAAGCTGGAACTTGAAACAACAATGCGACAAGAATGTGAAGCTAAATTAACATTAACGTCGACAAATTTTGAAACGAAGATAGCTGCCCTGGAGAAGGAGCTTGCAGAAGCGCGTGAACAGGCCAAGCGAGCTGTTCCTATATCAGGTGGCCCCCCTCCGCCTCCACCACCACCGGGTGGAGCTGCTCCCCCTCCCCCACCTCCACCTCCTCCTCCACCTGGAGGTCCCCCAGCCCCTCCCTTGCCCCCATTCCCCGGTGGGGGTCCGCCTCCTCCTCCCCCGCCACCCCCTCCTGGTGGTGGAGTACCACCTCCCCCACCTTTTCCAGGTGGTGGTCCACCGCCACCACCTCCACCCCCAGGAATGGGTGCACCGCCTCCGCCGTTCCCTGGCATGGGTCCCCGCCCTCCGTTTGGATCCCCTGTACCTGTTTTACCTCCTGGTGTTGCTCCGAAGAAGAAATACAAACAGGACGTACAATTGAAGAGAGCAAATTGGAATAAGATCAACATGAAGAACTTCACAGAAAATACTTTCTGGGCTAAAACGAAAGAGGAGAAGTTGGAAAAGCCTGGATTATTTGATGAGCTGTCGAAGACGTTTGCCGCAAAAGGTGCTCCCAAAAAGGCAGAGGGCGGTGAAGGAATGGAAAAGAAAGCAGCGGCCAAGAAAAAAGGCAAAGATTTAAAGATTATCGATCCAAAAAGCGCGCAGAACTTATCGATTTTCCTTGGCTCACTTAAGTTACCACATAGAGAGGTCAAGAAGTTGATTATGAACTGTGATCAGGTGGTTTTGACAGAAAGCGCCATTAACTCTCTACTGAAGTATCTTCCATCGCCAGATCAGATGCAACAGCTTGGAAATATGAAAGAAAATTTTGACGATCTCAGTGATCCGGAACAGTTTGCTTGCTTGCTAAGTGGTATTAAAAAATTGGAACCAAGATTGAACATGATACTTTTCAAGATGAAGTTTCCTGAAGAAATGCAAGATGTTAAACCGAACGTTGTAAATGCAACTGCCGCATGTAGAGAAGTAAAAACTAGCCCCAAATTTTCCAAGTTTCTTGAACTAGTTCTTCTCATGGGTAACTACATGAACGCTGGATCCAGGAACGAGGGATCCATGGGATTTGAGATGAACTATCTCACCAAGTTGAGTTCAACCAAGTCCGTGGACGGTCAGTTGACTTTGGTTCATTTTCTGGACGACATCATAGAAACCAGATATCCAGAGATTTTAGGTTTTGAAAAAGAGCTAACACACGTTGAACAAGCTGCCAGAGTCTCGGATGAAATTCTTCAGAAATCAATCAACAGTATGCAGGCAAACCTCAAGAAGCTCGAAAAAGAATTGGAAATCTACAAGCCGCACAATGATCCAGAAGACAAGTTTATGCCGGTTATGGAGATATCCTTTAACATGTGAACTTTGTCGTTGTAGTATAAATATTGTCATTTGCTGCTGATATCTTGTTTTCTGCGCTAAACGTTTCCTTCGGAGGGCGATTGTCTCATAAAATTCATAATTGTGGAGCCATAATTGTTCTCTTTATCGTCTCTCGCCGTTGCCAATTCTAATAGTGCAGTTGTCTAGAAGTGTACTTTTTTTCTCCTTCTCGAGAGAGATTTAAGCGCAACACTCAGTTCAATGGGATTGCAAGCTGGTTGTCAAACGTGGAGATCTTTGTTGTGAATTCTTCGACAAAAAAAAAGAGACTGTTTGCAAGATATTTCTTTGACAATACTCACGGCTTTTACAACAGTGCCAAAGACCAAATAGATGTCCTGGTTGAGATGCACAAAAACATGACCACAATGTACAAGGAGCTGGTGGAGTATTTCTGCTTGGACATCAAGAAAACATCCATGGAAGAATTCTTCGGTGACATCAAAACCTTCTTAGACTTTTTTGAGAAAGCGAAGAAGGACAATGCAAAACGAAAAGAGAAAGAAGAAAAGGATAAAAAGGCAAAAGAACGAGCGGAAAAAGATAAAGAAAGGAAGAAGCGAATGGAAACTGAGAAATCCAAACGAAAGCCTGTTGTGGATATGAATGCAGATGATGATCAAGAGGGAGTTTTAGACGGTCTCATGGAGGCGCTCAACACAGGATCTGCCTTTAGAGATCCCACCCGACCCGCGCGGAAAAAGGCGGGAGGCAAAAAAGCTCGACCTGTGGACTTACGCCGGTCACGAACCCGCACAAATATACCCGTACAGAAGATAATGGATGCACAAAATGTTGTCGACGGGCAGCAAAATGCAGTAGATATAAATATCGATGATCAGCCCGTAGCTCCTTCAAGACGAAAAAAGGACGACAGGCGCGAAGGAGGAGAGAAAAGCGAAGAGGGTCTTGAAGACGAGGCGCAGGACATTTTAGAAAGATTAAAAAAGTTATGAGTGTTGCAAGATGAGAGAAGGTCCTTCGCGGGACAGTAGGTCATGTATGGTCTTACTTAAAGTGGAAACAAAAACAGCAGCCCAAGCAGGAATTTCTCTTATTTGTTTGAGAGAGTTCACTGGGACTTATACCACGGCGGTCTTGCATGACCGTATCAGTGTGTCTTTACTACTACTTTGGGTAAAATGTGTTATTGACGCTCATCGAAGCGATGGCGAAAATTAAGAAACTTATTAATCAGTAAAGATGATAGGAAATGTAATGAAAAATCTATTTCGTGGAACACGGATTGTTTTGAATTCCAAACGGCTGACTGCAAAGTCCATTAAATCTATAATCTTGCAATGAATACTGCTTCCAAGAATCATTTGTTTCTTCATTAGGGACTTTAAGCAGTCAGGACGGCAACAGCACAGAAAACGTCTTCGATTAAAAAATGAGTTTCTATTTTTAGTTAGAATTTCGGGAAAGAGTACCATATAACCCCATACATTAATTATGCATTCACTTCTTTGTCTTTCACGACAAAACTTTAAAAACAAAGTCTACTAGTCTGAATGCATAATTATGCATGG
>Locus_17_Transcript_1/1_Confidence_0.000_Length_858
TTTGAAAGCTCCGGAGTTTGACCATCCGCCATGGGCTCATCACAGGGCAGTGCCCAGAGCAGTGCCACTTCACAGGGTGCCGACGATGGCATGACCTCCTGCAACACAGGGGTGCACCACTGCTCCTTTCCTATGTATGTGGTCAAGGTGTCGGACTTTCTAGAGATGGAGGGTGTTCCTGAACCACACCAGGTATTGCGGCGGAAGGGCTTGCTTCACGAATGGCAGCCATCCTTTTTCGTCATCTTCGTATCCCACCAGTGGTTGGGCAGGGGGTCACCAGACCCGTCTGGGCAGCAGATGACGGTGTTGCGGCATGCTCTACAGGCGTGGATAGACGGGTCTATGACGGTGGAAGTCGATCTCGTGCGCACCTTCGGAGATCAAAGACATTTCACGACGAGCTATGATCGCGTGGCTACTGGGTATCTTTTCTTAGACTGGTTTGCAATTCCGCAGCTCACCGAAAGAGCCGATGGGGTGAATGACGATGCCACCAAATCAGATACAGCTCGCGCGGTTCAGAGCATTCCAGCATACGTGGAGTCTTGCGACATGTTCGTGGCGCTCGTCCCCGACCTTGTTCACAGTGATACTGGGCTTCAATGCAACTACAGCACTTGGCTTTCACGAGGCTGGTGTCGAGCGGAGCTGTGGTGTCGCCTGTTGTCAAATCGAGAGGACACCGGGGTGGTTGTCATATTTTCAGACAGAGAGGCACTCTACATTATGCCTATGGACTGGCAAAGAAGCCTGATCGCGGATGGCTTGTTCACAGTGGAAAGCGACCGCACTGTGGTGATGAAGCTTGGGGATCGGGCTTTGAGAAGCAAGATCGAGCACTTGGATCGGTGGGGG
>Locus_18_Transcript_7/9_Confidence_0.167_Length_6484
GCAGGGAGTAAACTTCAAGTGTTTCAAGTTTTCGGTTAAAAAAATTCTTCATGTCGCAAAGTGGTGTTTCAAACCTGTTTTACTACCATGGTAGACAGTGTTCTCATCATCCTGTTGAAGTTCTGTTGGTCTGTATCACTGGAACTGTTTGTTTGTTAAGTTTGAATATATACGATGCAACACATTCTTCTAAAGACCTGACCAAAGGTTCCGGCGAGGAGATATCTTTACCAGCTGGCCTACATGTGGGCCCCACAAGTTATTTCTTTGCTCTTGTGTGCATTTATCTTCAGTGTAAAAAGCTTATTCATCAAGGATCTTCATACATCTTAGGATTTGTATCCATGTTTGCAGTCTTTTCCTGTCTAGTCTTCAGTTCCATTGTGGCTAATTTATATGGCAGAGATTTTTGGGTTGTAAGGGAGGCTCTTCCATATTTCTTTCTTCTTAGTGACTTCAATACAGCTAGTTCCTTAGTGAAGCACACTCTTCAGTCTTCAACTTATAGTGCAGTTCCTGGCAGGATTGCTGAAAGTATTTGCTACCTTGGTCCGACTGTGACACTCAATACACTAGTTGGTACTTTGGTAATTGGTATAGGAACTCTATCAGGTGTCACAGAGTTGGAGACTATTTGTCAGTTTGGATGTTTATCTCTTATCACCCATTATGTGTTATTTATGACCTTCTTTCCTGCCTGCCTGTCATTGTTCCTTGAGTTATGCACAGGAAGAGGAAACAGCAGACCAAGGTGGCAGTTGGAATCTTCAGATACCACAGAAGAGGAACTTGAGCCAAACCCTGTTGTGCAGCAGATTAAACTTATTATGTCCACAGGTTTAATGTTCGTTCATCTGCACCGCTGGGTTATGGTTAGAAGTGGTGATAACAGTGAAAATTCCTTCAGGAATACTCCACTTGAAGAAGACTGGTTTAAAAGGTTCTTAGCTGGAAATACTGAACAGATTGTTGTGTTAGTGTTTGGGGTCAGCTTAGCAATCAGGTTCTTTTTGTATAATGAAGACAGAATGCATGAGCATGTGGAGCAGACACACGTAGAAGCTCGGGCATCTAACACCACAGTCACAGACATTCAAGGGGGTGAACAAGAATCCGATAAATCAAGTGAAGAAAGCTTAGCTTAACTGAAAAGACTGCTGAAACAAGATCTGAGCCTGTATGCTTATCTAGAAAAGAGGCCATCAAGGAAGAAAATCAAGAACGATCCCAGAAACTTAGTTCTATAACAAAATTGAAGGTCCATGATAGAAGAAGAACAGTTAGTGAAGGTCACTGTAGTGAGTGCTATTCAAGTGATGACATTAAGCATCCTCTAGCGCTTGCCAGGTTGGACAGTAGTCCTCCAATAGGGGAATACAAAGAACGCAGTTTGGAAGAATGCAAGCTGATGCTAAAACAACCAGATGGAGTGTTAAGCTTGAACGACAAGGAAGTCCAGATGTTAGTAGAGTGTAAAACCATTCCTGGTCATCAGCTAGAAAAGGTTCTGAAAGATCCAGCAAGGGCAGTGAGAATCAGGCGCAGTGTGGTGTCAAAGAAACTCTCATCTGATACAGATTTGTTTGATCTACCCTGTGACCATTACAACTACTCTGATGTAGTGGGAGCTTGTTGTGAAAATGTGATTGGTTACATGCCTGTTCCTGTAGGTGTTGCTGGCCCTCTTTTGCTAGATGGGGAGAACTATCATGTACCCATGGCAACTACAGAAGGGTGTCTGGTAGCAAGCACTAATCGTGGTTGTCGAGCTCTCCTGCTGAGTGGTGGTGTTCGCAGTTCTGTGTTTAGCGATGGCATGACAAGGGGACCTGTAGTAAGATTTCCTTCAGCAGTTCTTGCCAGTAATGCTAAGCAGTGGTTAGAGGAAGAGAAAAATTTTATGGAAATCAAGAAAGAGTTTGACAGCACAAGCAGATTTGCCAGATTGCAGTCAGTAAGAGGTATAATCGCAGGGCGCTTGTTATTCATTAGATTTGTTGCATCAACTGGAGATGCAATGGGGATGAACATGGTATCAAAGGGAACAGAAAAAGCCCTCACCTGCTTACAGGGACACTTTCCTACTCTTGAAGTGCTGAGTTTGAGTGGAAATGTTTGCACAGACAAAAAAGCAACAGCTATAAACTGGATTGAAGGCAGAGGGAAGTCTGTTGTATGTGAGGCTATTATCCCAGGGCATGTTGTTCAGAAGGTTTTGAAAACAACAGTCTCCGCCCTCTCAGAACTTAACATCAATAAAAATCTTGTTGGTTCTGCTATGGCTGGGGCCATTGGAGGATTCAATGCTCATGCTGCTAACATAGTAACAGCAATATTTATAGCTACAGGCCAGGACCCTGCACAGTGTGTTTCAAGCAGCAACTGTATCACTCTGTTTGAGGCATGTGGACCAACTAAAGAAGACCTTTACGTTAGCTGTACTATGCCATCACTTGAGGTTGGAACAGTAGGAGGAGGTACTGTGTTGGGCCCCCAGTCTGCTTGTCTTAAGATTCTTGGTGTTCGTGGGCCAAACAAATCTGAGCCAGGAAAGAATTCAACGAAATTAGCACAAATAATATGTGGCACTGTTCTTGCTGGAGAGTTGTCTTTACTATCAGCTCTTGCTACTGGTGATCTGGTTAGAAGTCACTTAACTCTAAACAGATCAACAGTAAATCTCTTTGTAGATGGAGTAGATGGGAGCAAGAATTGTGCAGTGTTGTAAGAGACTTCAACTATCACAAAACAAGGGTGTTTAAGTGAAACAACACATCAGTGAGCGAACACTACTTCTTGCCAACAGTCGTCATGTAACATTTACATGTATATGACAAGACTCACCAGTCTGTGGTCTGAAAATTCTACCACCATCAAATTCACATTCAATTACAGAGGTCTACCTCTTCCAATGAAATATCATCTCTCCCAACACGAGGATTGAATTTAACGGACCAAGATATTTGAATAGTTTTTCAAGTGCCACTGAACCACCTGCAATTCACAGCTTGCATAGCAAGCACACTAACTACTACACAAGGGTGGATTAATAGGGGCACTAGTCCTTGTTTTGCATTGCTCAATATGGCCTTGTTGATTGGTCCCTCAGTACAATTAGTACTACTTTCAAATTGGTAACACAGAGGCCATGGAGACAGATTGGGAAGCCACAAGGAGCAGTGACTGAATACAATACTCTTTCAATTTTCGTACTTGTTAACGTGTTAACATGTTAACTGAATTCCCTCGAGATTCAAAGTTAAATAATTAGATCACAATATTTTTTTATTACTTCATGAGATGAAGAGTTTGAAATAATAAAAAATACATTAGGCAAGAATCAATTTAAAATCTAGACAAAATTGAAAATCAGATTTTTGAATTTACGTGTCATGAAATATTTATTTATTGAAAACTGTATTTTAAAGATTAGTAATCAGGATTTTATTTCCAAAGGTTATCAAAAGAAAACAATGCTCTGTTAATACCTCATTTGTAGAAAGTTGTCTTTTAGTTTTGTTGTTTATTTTAGCAGAAGTCCAAAAAGTTTTATATGTTTGAGATTTAAGGGAGAAGCGTATCACAAACGAACAAAGTAGTGTAATGGGGACGCAAAAACACGTGCAACAGCCAGGGCACTAGCCAATTTCAAACTTAGGTTTCAGATAAGAGGTAGGAATGGTGTTACCATCAAGGATCCATGGTACTGAAAAGTACCTCTCTTCCTCCCCCCCTCCTCCCACGTTCCGAATTTTCGGCACGCAAGGTTGTTGACTGCTCATTTATTCTAAATCGTGGATGGTGAGGACCCTGTGGCAATGGGTGAAGGTGTTACATTTGTCCTCCTGAGTGTACTCTGACACATGAGGACTGGTGCACAAACAGTTATCTTTTGGAGTACTGTAATTATACCAATGACTTGCCCATGACGTTTATTGCTTGGAAAACCTACAATAACTTTATTGTTTTAGCACATCTTAGAAAAGACATTTTGCCTCTCATTTTATCATTTTTTTTTCCCTATGTGCATCATTTTTAGCCTGGTATAGCCCTAGAAAAAAACCCGTATCCAGAAGAAGTACGTTTTTTTCTTCAAATTATGGTAACCATGGTCCATTAAGGAGTTCTTCATAATGAACTGTTGCCATAAGTTGCTGTTAGAAGAGATATTGCTCTCTTGAACCATGTAGAAGTTAACTTCATTCATAGAAGTTCTTGATTTCCAAACAATCAAACTCAGCCAGAGGTTTCTGATATGCTGGTTGTTTCCGCTGTTGATGAAGTTGACGAGAATGTCGATGATGAAAAATGTTTATTGAAGTCAATTCTCAGGAGCAACTGAGCCAGGTGAGGACTTGCTTGATGACTTCGAACGCTGGACAAGATTTGAAACAAAAGAATTGTTTGTCTCTCGTACGTCTTAGTGATGTTGTCAATCTGGCTCAGTTCTCTCTTAGCGAGACCACTACTGCCTGTCTGAAGGAGGAGCGAACTGAAGGATTGGCATAAGTTCAATATCTCGTCAAGACAATGTGACACCGGTTTCATGAGTAAAAAAGACTGAGCCATCAATGTTGTAAGAAAATTATCATGTGCCAAACGGATGGACTCAAAATCTCTCGTGCTGTTGATTTTTTCCACAAGTTGACTGTACTGCACTTCTAGCACATCCACCTGCAGGTAATACTGTAGATTATCAACCAAGAAGGCCATATGCATCCTTGAAAGCCAGATCTTTGTCATATTTGATAGCTGTGCAGTAGATAAGTGTTTGGTGCCCATATATGCTGCCCACACTTGTTGAAGATCCAACTGAGTTCTCTTCACTTTTAACAAAAATCTAAATAACTTGTTGTAATTTTCAAGTACAGTGGGTTGGAACAGAATGTGCAATGGCCACTGAACATCATACTGTAGTTTGACACAGTCCCAACCAGATATAACCACACCTGGCTGATCTGTTGAAGCAGTTTGTTTCTTTTTCCCAATTTGAGTATTTTCTTTATCAATTACCACAGTGAACATAGAAGCAGCCTCGTCGTCATCTGCAAGAAACTTGTTAAGAACTTGCAAAAATGCAGCGTTGGCATCATGAGAGGTGTTGTCTGATGGAGGAAGTTTAAGTAAACCTCTGGCATGTTCTATAAATGCTGAGAACAGCTCTCCTCTTCCCATCAAGAAAAAATCTTTCAAAATCTGCAAATGTTTTAGTAGATTCACATCTTCAACAACCAACTTCCAAAGATGCTCGGCAACACACAACCTAATCTTGTCGATCTCATTTTCAAACAGCATCAAATTAAACCTGGGCATTTGTTGAAGTGAGTATAACAACCTTGTGAATTCTTCTTCTTTGTCCTGAATTATAGAACTTCTGTAAATAGAATTATTAGTTCCCTTTGATCCTTTAAACATTCCAACAGATTCACCAATAAACAAAACCTTATCTGCCACTCTAGTTGGGATATAAGATGGCAGCATTTCTGCATTTATTCTGTACTTCCACTGCACTGGTGCCTGTTTCTTAGTGTCACCTTCCAGTATTTCAGCAAGTTGCCTCCCTGTTATACCAGGTATCCCCAGATCACTGCTGGTGCCATCGTCTGGTATGTTCGTTGTATGATCATCTTCTGACGTAACTTCCTTGATGAAAAACTCATTGTGCTTATCAATGTGAATCCCATGGAGACACCATGCACTGAGTTGTTGATACATTACACCATGACAAACAAAGAGAATTCTTTCCAGTGCATCTCTCAAATCAGGGATCCCACAGTTACAGCTCTGGTACAAAATGTCCAGAATTTGACATCCTGAAGCCTTGCTTGCTTGGATCTGCTCTACTACTGACCACAGGGCAGGAAACAAAACTTGGTACTGTTCTAAACTGTGTTCGATAAACGTCAGCGGCAGCTTAGGATCTTTAAGAATCTGTTTTTCTAAATCAATCAAACTTTTCCTGTAAGAATCCAGGACCTGGTCCAAACCAGTACAGAACGCCTGGATGTACAAACCAAAGGATCCGGCTGAGGTTATTCCATCCTTGGATCGTTTGATTGTCTTCAGATAGGGTGAAACTTCCGAATACTTTCTCCGAAAAGTTTGAAAGTTTTGAAAGTATGTCCCAAGTTTGCAGATTCTGTTCAGAAGATCAACTTCACTCCCATGGATAAATGGCAAATCAGCAGCAACCTGAAGTCCGGCAAACTTTTTGTGTACAAATATACCACCAGAATCCCCAGATAACGCCAACAAAAGTTCGTGTAACATTTTACGCTACAAACAGAACTTTAACTCCGTGGAAAGAAATACTTGTCTAAACAATCCGCCATCTTTGTTTGGATTATACTGCGCATGTATTGATTCCAGTCCCTTCAGCTGTTTTTTCAGCTGAGTACCCATAATGCACGCAAAGTACAGTTATCGTTCTCTTTCCGTCGCTTCTTATGTGGTTCTTCTCACGTAGAGGAGATAAACGATGAAG
>Locus_19_Transcript_2/2_Confidence_0.625_Length_1897
TTTAATTCTAGAATTTCCTTTAATAAAACAGCTTGAAATAGGAGTTAAATCTATCATTTTTAATTATTGTTTAGCCTGCCGCTACATTTTTAGAAAATAATCACACTGAGTTAAAACCACTTTTCCAAAGCTGCATGAGGCTATTTTTTATAACTTCGAGTTCTAGCTCTCGCCATTTCTTACAAGTATTTTCGGTCAGAGGTTTAACTTAAGCTTATGCCTTTGAGAATCAAATACAGATGTCTAAGTACAAATCGAGAGAATCTGAGAACATTTAAGATATCAGTGTTTGAGTGTGTTTTATGGGAGCAACCTTCTAATTATGGCAAACCGCACTTGCATCCGCATGATGACCGCAGCTGTGATACCAACGATACCAGCGGCGATACCACCCATAGTAGTAATAATAGTAGTAGTAGCTCCGATTTTCGTACGGACAGTCCAGCAACGATTCTTCTTTGCCTTCGCAGGAGATGTGATATCGATGGATAGGACCAGAGCCTTGCCCATAAGCTGCACCGCGAGGCGCGGAGGTTGCACCTTTGAAGCCCAACTCACGGCAGACGACATTGGCATCGTTCAAATTCCAGGTGTGGTCACACACGGTGCCCCATTTACCTCCTTCATAAATTTCAACACGGCCATAGTGGTGGGATCCTCCTGCTAACCGAACGACAGAAGAACCATGGGTGCACTTCACACTGGCGTCCCGTTTATGGGTGCAGTCGTGCTTTCCCCATCCTCGATGCCTGCATTTGTGGAGATAAGACTCACGTCCTGAACAAGACAAGTCGTCAAGCCATATCGGTCCGCTTCCTTCACCATGGTGAGCGCCCTTATAAGCTTGTATGGCTCTTTTGAAGCCAAGCTGTTTACATATTACGTTCGCATCATTCAAGTCCCAGGCATCGTCGCAAATGGTCCCCCATTTGCCATCGTAGAAAACCTCCACTCTGCCAGTTGATCGGCTGGTGCTGTTTATGCGTACGCTTCCATCGGTAATAGCTCGATAACGTGCACGAAATCCACGAAATTCCTTGGAGCCGTCAGAAGTAAATTTCACCTGAAGTTTGTTGGATGTACTTGTCAAAGATTGCTTAGGGAGAGTGTTTCCGAACAGAGTGCCAATCACAGGAGCAGATTTTGACAACCCATCGTACACGGTAACGATGTCCACTTTATCCTCGGTATCCAAACGTATAAATACAAGTTCAATATGTCCATTGCTGGTTATGTTCCACGTGCAATCCATTTTGCTTTTATAGGTTATTGATGCTCCAGGCTCATTTGACTCAATATATCCCATTGAATCGGACTGGACAACAGTCACATTTGCACACGACGGTATTACCGTGGCGTTAGGTGCACCGCAAGTCTTTCCGGTTCCAGCCAACCCTGGAAAACATCTACATTTGTAGGTTCCAGGAATATTCTCGCAGACAGCTTTTGCATCACACGTAAACGTTCCCAATCGACATTCATTCATATCTTCGCAGTTCTTGTTCGCATCTAAACGGAATCCTTTATTACACTTGCAGGTGTAAGAGCCGTCGCTGTTAATGCAGTGGGAATCAGGCGGGCAGTGATAATTATAGTCTCTACATTCATCATAATCTTTCTGGCAGGTAAATCTGTGACAATCAGTACAGTTAACGTCATTCCATTCGTAATGATGGTTTTTGAGGAAGCCAAGAGTATGAACACAATCCTCATTTCCATAGTTGTTTGGTTGACCCTTTGCCCAGTTTTTGAAATTGAATGTGCTCCCATCGCTCCACACAAACTTCCCTTCAGAGTTGATATCAGTGAGCCCCAGCCAAGAATGTTCCCCACCGTGCAGACTCTGGACATAAACGTTTTCTTCCTGGCTGTGTATGCTTGGAAGGTTCGCTCCCTG
>Locus_20_Transcript_1/7_Confidence_0.214_Length_768
GTGGGAATCTTCTATGCAACACAGACGGGCAACACCGAAACGGTTGCCTCCAAGTTGGCGGAAGCTACAGGTTTGGAAGCCTCGGATTACGATGGAGAGGATTTCTCTGATCTGGACGGAGTGATCGCGGGTTGCCCAACCTGGAACACAGGAGCAGACGAGTACCGCTCCGGAACCACCTGGGATGATTATCTTGACACGATCAAGGAGTACGACCTCAAAGGGAAGGTCGTGGCCGTTTTTGGTTGCGGTGACTCCCAGAGCTACGCAGACAACTTCTGTGATGGCATTGAGGAGCTTCACAACGCTTTCCAAGCTGCGGGTGCTAAAATGGTCGGCTACGTGGATGAATCTGGCTACTCTTACGAAGAGTCCAAGAGCGTGAAAGATGGAAAGTTCTTGGGTCTGCCTCTTGATGAGGACAACGAAGATGACCAGACCGATGACCGCATCGCAGCTTGGGTGGAGCAGTTGAAGGGCGAGGGCATGCCTCTGTAAGGTGTTGCAGACTTGACGGTTTTGCCGGCCGCCAGAAGTTGCCTGCAAATATGTTTTATATTATTATATACACAATGTTGTACAGCGACGGAGCCATTAGCCGCAATCGCTTTTGACCAAACTTGTACAGATTTGTAACAAGAAGAGCGTCAAAGAGGACGACTCTTGGACGGATCCCAAGATGTTGAACTTGTAACAGGGTTGCACAATGGCTGGGCCGAGTTGAACGGCCAGCGACCTTTGATTGACGTCTGAGAAGGAAAAAAAAAA
>Locus_21_Transcript_6/13_Confidence_0.067_Length_1469
GCAGGCTTCTCGCCCATCTCTGCGGCCATCTCGGCGGCACGCTCCTCGCGCTGCTCCTTGGAAACCACCTTGTAGCAGCCACCCATCCACCACCAAGCAATGAAGCCGGCGACGACGCCAATGGCCAGCAACGTGACGACGATGCCCCCGGCGATGCTGGCTCCGTAGAGCAGTGAGATGGCGAGCACGACACCTGGCACGGCAACGAACATCACCAAGATGTAGATGAGGGGCACCAGACGCCAGTAGGAGGCATAGAATCCCAGCAAGCAGGCAGCCTTGATGGGAATTCGTCGCATGAAAGGCACCGGAAACCAGATCAAGATGCCGATGATGTTGAAGAACAAGTGCACAAAGGCGATCTGCAGGCTGTCAGGCTTCATCACTGCGAGGGCTGCCAACATAGAGGTGAACGTGGTGCCGATGTTTGCCCCAAGAGTCATGGGAAGCATCTTGTGCACCGGGAGCACGCCGACACCGCAGAGTGGCGTCAGTGTGGAGGTGGTCACAGAGCTGGACTGGACGATAAAGGTGATGCCAAGGCCAACAAGGATGGCGACGTAGTCGTTCATGTTTGTGGCACGCATGATCACCTTCTTCGCGCTGCCCATAACCAGGGTGTGCAAGAGCTTCACAAGGCAGAACAAGAAGAAGGTGATGATGATCAGAGAGAAGATCAGGCCCACGATCCCCCCGGCAACGTCCCCCATTCCCGAGAAGGCACCCCCGTCAAGGATTGTGCCGCCCTCGATGGACTCTGTGTAGAATTTGTCGGCCTCCAAGTAGCAGGTGTCCGAGCCACAGCCGTGATTCAAGAGCGGGAAGTAGGTGCTGCACTCTGACAATGCTTCATAAGCATCCTCGTTAACCTTCTTCCAGTTCTTGGTCATGGCCGACGACACACAGAAGTAGTTGCTGCAATCCATGGTGCTTGGGCAGCTGCCTGTCAGGCCCGTGGGCATCGCTTGGGCCGCCGGTGCGCCCAAAGAGAGAGCCTTCGTCACATCCTTGTTCGGGTCAACGAAGACGTCAGTGAGAGGGGACACGATGAACTTGGTTGGAGATGTGAAGGTCACGTCCGTGACATCTCCCAACACGCCCTCCGTGATGCCTTTCGAGATGTAGAACAAAATGCCACCCTCCCCTGTGATGGCCCCCAGGATGACCTCCTCTGGGAGCATCACAGCCACACTCAGCATGTTAAACATGTCATGGACTGTCGCACCAGAGAAAGCACGCTCGAGCTCCAAACGCTCGCCAGCATGTGCCATGGACACAATGGTGTTGGTGACGCTCGTACCGATGTTTGCTCCCATAATGATGGGAATCGCATATTTCACGGACACCTGACCGGCCCCGACCAAGCCGACCACGATCGAGGTGCTCGTGGAGGAGGACTGAACCAGCACGGTTGCAATAATGCCCACCATCAAACCTGTCACAGGGTTGTCCACAATCGTGAAGAGGTC
>Locus_22_Transcript_2/35_Confidence_0.013_Length_5314
GTTGAACTCGCCTTGCACCGCGGATAAAATTGCAGCATTGGCGGTCTCCACACAGGGCCGAAACAGACGCCAGCCATGTTTCCCTGTTTGCAGGGCCTCAGCGCGGCTATCATACTTTGCGTGCTCATGAATCATGGAGTTTCGTCCCGAGACGCTGCCATTTACCCGGATACTGCTGACTTGGCGGATTTTGTGCAGGAGTTTCAATGGAGTTTGAGCGAGCTCGAGATCGAAACGGTCGGTCTTTGTCCAAGCCGACCACTCCCTTCTTCAAGCGACCAAGAGGTTGAGGATATTGCGTACGACCTATCGTCCACGAGTGCTACGATAAACACCACGGTGGAATCGCTTTTTCGCAATGGTTTCCCCGAAGAATTTGTTTTATTCGCCACTGTAAGAGTGGATCCTGACAACACAGCAGACTTGTTCACGATAATGGACACCGAGCAAAGTCTATCTTTCAATTTGAACCCTTTGGAGTTTGAATACAGGCGACGAGGGAAGGCTCCATTTCGAGTGAGATTGAACCAAACCTTAGCTGATGGGGCGTGGCACAGAGTGGCCATAGCAGTCAGGAAGAAGCACGTGACGCTGTCTTTAGATTGTGCCGAGCCTATAGGACATGTAAGAAGGCCCAGGGGATTTAGACCGAGTTTTGGGCAAGACAGTGTTGTTCGACTAGAGGAGCAATTTCAGGGATCTCTACAGCAGCTCATAGTAGCCCCAGATGTGTTCAGAGTTCTTTCTTACTGCAAAATGTTTACTCCCGATTGTGACAAACCACTGCCATACGCGCCTTTCCTAAGTGGTGCTGCTCAAGAGCGCCTTGGAAGTAACGTGCAGATCATTAACAATGTCAGATATATCAAAGGCGAGAGAGGAAGACCTGGGCCCCCAGGTGCCTTGGGACCGCAAGGGCCGGTTGGCCAAAAAGGTTACAATGGGCCTAGAGGAGATCAAGGATCCAAGGGACCCCCAGGATCTCCCGGTACAGTTGGACCTCCCGGCCCTCCAGGGCCCCCTGGTGACGGAATCTATGTTAGATGGAATAGACTTCAAGGATCGAATGAAAAAGGCCCAGGCCCCGTAGCGGGCGGTCTCGTGGTCGAGCCCCCTGCAGTGCCAGGAGAGCCAGGCCCACGGGGACAACGAGGAGCACGTGGTCAACCTGGACTACCGGGAAACCCCGGTGAGAAGGGATCCCAGGGAGATCCAGGAGTCCCGGGCTTACCAGGTAACCAAGGTAACCGAGGTCCACCTGGTCGATCGGGAAAACCGGGTCCCGCCGGACCGGACGGGCCAAGAGGTGCACCTGGAGCTATGGGAGAAAAGGGAGACAGAGGAATTGAAGGAATGGCAGGAATGACGGGCCACAAAGGACCAAGGGGTTTACCCGGCATGCGAGGAGAAAAAGGCGACAAAGGTGAAGCTGGTGAAAGAGGTGAAAGTGGTACACCAGGGCAAGCTGGAATGCCTGGCGAACGTGGACCCCAAGGAGATTCAGGAGAAAGGGGGCTGCCAGGGCCGCGAGGATTGCAAGGAAGTACTGGAGAGCGAGGCCCACCAGGACCCACTGGACCACCGGGTCCCCCAGGTGCTGCAGGAATTCAAGGTGTGCAAGGAATGAGAGGACCCTCGGGACCTCCTGGTATTCCAGGTCCCCAAGGGCCTATGGGACCTAAGGGTGAAGCTGGAAAAGTTGGTATGCCTGGTTTCCCAGGTACTGATGGTGTACCAGGATACCCTGGCATTGAAGGACCACCGGGGCCTAAAGGCGACAGAGGTGCATCAGGTGTTAGAGGACCACAAGGCTACCCAGGCCTCCCTGGACCAAAGGGGAGCAGAGGAAAACGAGGTCCAGAAGGAGAGAAGGGTGATGAGGGACTGTCGGGATTCCCTGGTGCAAAAGGTGACGAGGGGCCCAAAGGAGAAGATGGTGCCACAGGAGAGGCTGGTGTGCCAGGAGGTGAAGGACCTGAAGGACCAAAGGGTAGAAGTGGTATCCCAGGACCTTCAGGCCCCCCTGGACCAACAGGAGCAAAGGGAGAGAGAGGACCACAGGGAATGCCTGGATACCCTGGTGAACCAGGAGAAAAGGGCAATACTGGCGCAACAGGGGCAAGAGGACGAGATGGATCAAAGGGAATCAGGGGGGATCCTGGACCAACAGGGCCACAAGGAGCAAGAGGATCAAGGGGTCCGCGCGGTGAGCGGGGATCCCCTGGTACTCCTGGCACCAACGGTGCAAAGGGTGCTGCTGGTGAGCCCGGAGTACCTGGTGACCGCGGAAACCCAGGGCCTCCAGGGCCTCAGGGGGACCGAGGACAGGCAGGACCTCGCGGACCAATGGGTATGCCAGGAAAAGCGGGCCTTCCAGGATTTCCTGGACCTCGTGGAGAGACGGGACCCCAAGGAAAAACAGGGCCGCCAGGACCCCCCGGAATACCAGGTGGCCGGGGCTCTGCAGGTGAGAGGGGCAGCCCAGGATCTAAAGGAGAACGTGGCCGACCGGGACCCCAAGGATCGACAGGAGACCCAGGGGAGTCTGGCAAGGATGGTGCAAAGGGAGAGCCCGGCAAACCAGGCGTGGACGGTAAAGACGGTGCACAGGGTCAGCCAGGAACACCAGGACCGAAAGGTGCCATGGGACCGCCAGGATCTGTAGGACCCAAAGGCGTAGAAGGGGCGATTGGCCTCCCAGGTGCACAGGGCCCTCAAGGAATGCGCGGACCACCAGGACAACCTGGGCCCCAGGGTCCCACGGGGAGGGCAGGTCGCCAAGGACCTCAAGGACCAGCTGGAGAGAAAGGCAGTAGGGGAGAGGAAGGAGCTCGTGGAGAGCCTGGACCCGAGGGGAAAGCTGGATTTCCGGGTAAACCTGGAGAGGATGGACTAACAGGCCCCCCAGGGGAGGAGGGTGAGAAGGGTGACCAAGGAGCTCCAGGCATACCGGGAAAGAAAGGAGCACAAGGACCGAAGGGACCCCCAGGCCCCGCCGGACCCGTTGGCCCACCGGGAAAGACTGGACCAACTGGCCCGCCCGGTGAGACTGGACCCCAAGGGGCCACTGGCCCGAGGGGCGAGAAAGGGAGCGACGGAGGACGCGGACCACCCGGGCCTAGTGGAGCTCCGGGAGTGCCGGGCGTTCCTGGACCCAGAGGACAGAAAGGTGAAAGAGGGCCAGGTGGACCACAGGGATCTGCCGGATTACCAGGTCCTCGCGGCCCACCTGGACTGGCGGGAACTAAGGGAGACCAAGGTGAACCTGGTGAAGCCGGTAGTGATGGACGACCTGGAGAGAAGGGCGACCAAGGGCCGAAAGGTGACGCAGGTGCCGCAGGGCAGCCAGGCTCACCGGGCCGACCTGGTGGAGCGGGATCGAAAGGTGACCGAGGGGATCCCGGTCCGCAGGGTCTCCCAGGACAACGAGGTCCCGCCGGCCCACCAGGACCCAAAGGACCTGTGGGTGCATCTGGACCCCCAGGACCCCAGGGCCCACCAGGGCCACAAGGTGCTAAGGGAGGTCGTGGTGCAGAGGGGAAGGACGGACAGCCAGGTCCCCCAGGAGCAAGAGGTCCTCCAGGCCCTAGGGGAGATGATGGAAACCCCGGCAATCCCGGTCAGCCGGGAGAGCCTGGGCCTCGTGGATTCAGTGGATCTGATGGCGATCCTGGTGACAAGGGCGACAGTGGTCCACCAGGACCCCAAGGGGTAACAGGTCCTCCCGGCCCTCCGGGACCAAGAGGGGACAGGGGACCGGCCGGCGAAAGAGGAACCCCCGGTGCTCCGGGTGATCCAGGACCGCAAGGATTGCCAGGGCTTCAGGGACCGCGGGGAAACACTGGTCCAAAAGGAGAGAAAGGATTGCAAGGTTCACAGGGAGAAAAAGGAGATAAGGGGTGGCCTGGTTTCTTTGGTCCTACGGGAGTTGCTGGCCCATCTGGTGACAAGGGTGACGTAGGTCCTCCCGGCCCCCAGGGATTCCCTGGACCCAAAGGTGACAGAGGTGAGGACGGATCCGATGGACCACCCGGACCACCAGGACCTTCAGGGCCTAGGGGAAATTCTGGTCTGCAGGGTGCCAAGGGAGACAGAGGACCACAAGGAGAAAGGGGTGACCAGGGCACTCAAGGAGCTCCAGGCCCACCGGGACCTCCAGGAGACATCAGCTCTTTTCTAAGAAGTGGCTATTTTAGACCCGGCGGTATAGAAGTTGGTGCAGACAAAGGAAACACCAGGAAGAGAAGATCTGTGGATTCAACAGACGACTCAGACCCTCAGGGACTGATCCAGTCGCTCAAGGATGAAATCGAGAGTATTAAACGACCAAGTGGAACAAAAGCTAACCCTGCACGAAGTTGTAAAGATCTGCACTTGTGTCATGGCGACTTGAAAGACGGTTTGTATTGGATTGATCCAAACCACGGCTGTATCGAAGATGCTATTCAAGTGCACTGCAACTTCACTGCTGGCGGACAAACCTGTATTTCTCCTGATGTCAACACTAAGAAAGCCGCTAACAAAAAGTGGAAGAGACTTACCGGATCTGATTGGTTTAGCGAGTACGAAGGTGGTTATGAGATTTCGTATACGGGTGTTGGTAAGACGCAATTGAATTTCTTGCGGTTACTGAGCGAGAAAGCAACACAAACATTCAACCTGACTTGCAAAGGATCTCAGGGGTGCTTCGACAGCAAGAGTAACGCGTTGGAGAAGGCCATCAGACTACAAGGAGCTAATGATGGCGTCCTTTCTTACATGAAAAACGATCAAACCGTCAAGATTACACAGATCCGAGCAGACTGGAAAGCTGTTGTTCACGTGGAAACTGAAGACCTTAATCAAATGCCCATAGTGGACTTCGCCCCTGGAGAATTTCTGTCTTCAAATGAATTTGGTTTTGAAGTTGGACCTATTTGTTTTAGTTAGTTCTGGTTGTAACTCGGTGTCTTTCCTCTTTAAATTAACGCTCGAGCGAAACTATTAAATTAGATGTTTCTGTGAAAGTTATTTGGCTCCGCGTAGTGTTGTAGTTCTTTATCCTGTTCAAATAAATGTCGTCATAGAATTTCCTCAGTTTGCCATTGAAACATCAGAGACAAATAATCATAGTTAAATGTCATCCGTGTACAATATCTGTTATTAGCGTTTCGTTGAGGCTAAATACAGGAAAATATGAATAAATGGAGAGAAAGACTCCGGTTGAAACGCGTAAATACCTCAGTTACGCTTGGGTGTCTTTTTGTTCATTCTCGCGTCATGTTTGAAGCTGCAAGACGAAGAGGAACATTTGAAGAAGTGATTTCTAAAAAAA
>Locus_23_Transcript_3/8_Confidence_0.105_Length_2646
CAATGAGGCCAGCGGTCGCTGCATGAGGTTTTTCTATGGTGGTTGTGGTGGAAATGGAAACAATTTCAAAACATTGGAAGAATGCAAAGAAACGTGTGGGGCAGAGTAATGTGATAATGCCTGGAGGGAAAAGGGTTTTAACAAGAAATGCAAGTCTTCCGATAAGTTTGCCCGCCACATTTTGCTCGTTCGAAAATAAATTTTTCTCAGCATCCTAACGTTAGAGTAAATTTTTTAAAAAGTTTTTGCTGATTCCATGACAGTGTGATATTCTTCACGCTTGATCTCGTACTTTTTCAGATGAGTGCTCTATTTTTAGCCTTGATCTAGCGGATTGCTACAGTATTGTAATGTAAAGCAGTTAACTATTTAACACAGAAATAAAGAAGAAAAAGATAGTTATTCAGCTTGCACAATTTAGTTTCTTTGATATGACTGCTTTGAGCTTGGTACTGTAAGCGGGAGACTCTGTGAGCTCGACTTCTGTCATGCATGATACAGAAACTAACCTCGATTACTTACTTTTAAGTAAGTAATTGAGGGCTTCAAAGCCCTCTACGAACTATATATTAGCTCACTACTGCACAGACTCACAGTTTCTCCAAAGTTCCTGGAAATTATCACTCTTCCACAGCAGTTCTCTCTCTTGGTATAGCTTAATCCGAACAGCCCGGCGGTAACTCCCGACAACAGTGACTAAAAACAACTACACGACCGAGTCCTTATAGACATTTGCAAAGTATTCCGGAACATATCAGAAGCTTACAACATAACTATTTTGGTACTAATACAACATAACAAAAAAATCTAACAAACATTTCTAGAAAGTTCCATAAGAAGCTCGTGCATGCAAGTCAACATGATTAAGCATTCTAGAAATTTATATGATAAACTCTTATTCTGAGTCACTCTCCATAACGGTAAGTACATTCTACGCAAGTAATAGTTTGTAACACGGTATTTTAAACGTGCTCGTGGTTCAAGTGCGAAACTTTTAACATGTTCTTGTTCTTCCTATCATCTGAACGAGATGACACAAATAAATTAGATTTTGCAATAAAATCACTGTCTTTCCATTTTTATCTGCTGCAAGACTAAATACGAACCAATCTACAACTTAATTGTAACTTAGCATCGTTCCTTTCCCACTAATTTTAACTCCAGCTTTATTTTTACCGCTCGAACGGAAGCTTAAACCTTGTGTTGCTTCCAAACTCTCTCAGCTAACTTAGTAGCAGCTCCAAATTCAAATCTACTCTTTGTTTAGATACATCTCGCCGGTATTATGTACATAACTGATCCAGTCAATTAGTGGTCACATATCATCCTCGTCGTTGACAGTTCGACCCCAAATTAAAAGCACTAGACTGACCTCGCATCGTCTTCAGGTTTCCTCATTAGAGAAACGAAAAAGCTGTCTGATCGTGTGCTTCACGGCTCGTCTCATTTCTCTCATCTTCCAACAATACAGGAAAGGGTTTAGAGTCGAGTTAGACAACATCAGAGATGTGGATAGAGTCCAGGCAAAGTTAAATAATGGCGTGTTCAATCCACTGATAGAATAAATAGCATTAACTAAAAATAAAGGGAGATAACAAACAAGTAATGACATTTGTAGCCACAGTGCTGTGGACACTGTCTTTTTGTATTTTGCTTTGTTCAGTTGATTTGCTTCTTCATTCGGTTGTCCTTGGTGACCTTGGTTTTGCACTTGAGTTTGAGAAAAGTGAAGTGTGCAATAAATTTTGGTGTAGCAGAAAGTAGAGATCATTAAGCATAAAAGAAGCACTACTAATTGAAACCACTCGGTTATGTGAATGCCCACAGTAGTACGATAACTGAGAAATACTAAAGGGGCCAAAAAAGTGAAAAGGACTAAAAAAGTAGCGACTAGGGCCCTTACTCGCCTCACTGTTACCACCTGTCTGTATCTTAGCCCCAGTAACAGAGCAAGAAGTCTGTCCAAACTTATTACAGTCGTTGTTAACAAAGATACTCCACAGAGCAGCGAACCAATACTAAGAAAAAGCAATTCAGAATAGTAACAACTCTTTGAATGTTCTGGGAACATAAAGTGAAAACTGTAAAGAGGATGTGAAATGAGGCCCACGACCAAATCTGTGCTAGCAAGACAAACGAGTAAAAGTTTCGACGGCGGGCGAAGGAACGACACCTTACGGAGAGTAACAATGATGAGAACATTTCCTAATATTGCAACTATGGATAGAGGAAGACCTATGGCTGAAATGAATATCCTCTGAGCTGTTTCAAAACCTGACGTGCAGAAAAACTCTGGAATTGTTGTTGAATATTTTCCATCCTCAGTTACATTCGCCATGATTTCATGCAGGCTGTTTCTTCATTCGCAATCCAAAATCTAGTTATGCTTTTGGGGCTGATTTACAGCAGTCAGTTTCACCGCTTCAATTGAAGTGTATTCGTCTCTTCTGCTGATCTTTTGCGTTGTGGTTGACAATGGTGTTACTTGTGATGGCTTGCGAAGGGGAGGATAATTTCTCGTTGTAGCTACATGTTCCCCAAATTGCTGCTAGTATAACCGTACCCAAAGCACGAATCACAGACATTTGAAGCAGCGCTAAATGTCGTTTCCCTCAAAAGTAAAAGGGTCAGATGGACCAGGAAAAT
>Locus_24_Transcript_1/3_Confidence_0.917_Length_2810
CTTCCTTATATAGCGCGCCTTCGTGTTTAAGGTATCGAATCATTCACTTTCACTTTCACTTTCAGGTTTGGATTGGGTAGCATACTCTTCCCAAACCTTCCCTGGTTTTTTTTCCCTAACTGCTTGACCTTGACCTTGACCTGACGCTTAGAATTTAAGCTAAGTTTATTTGTTTTGTTTAACTCACATGCATTTCATACTCAGATTGCTGTTTATAGCCATTGCGCACATTTACATACAACTGACGGGTTGCTCGCGTATAAACAGGTATTCTTGCCAGATTCGTGTAACAACAATAACTCTCCCTTGTTCTGGCCATTTCTAATACGTCAGTTTTCTTAACAAAATAAAGTTACTGAAGGGAACGGAAACAACGTTTCTAAACGTGTTATTCTCCAGCTAACATGTTTCATTACAAGGTACATTTATGCAATCCTTCGCCAGGTTTTGGTCCTCGAAAACGTAGGCCTAATGTTCCCAAAAAGTCACGCACTCCAAAAATTAAATTGAAACCTCATCTCCGCTTTATGAATGCATCACTCTTTAGAAATTTACGCAGCGGACTAAACCGACTGTAAAGGTGATTACACACAAATTCATCCATCGGGAATGTTTAACAGCCACTAATGTCCTTCTTTTTCTTGCGATGCCACCGAGTCTCCTGCGGATCGAACCCTCTCTGATCATGTCCCATCAAGGCCCATTCTGGTGTCTTGGCCATGTAGTCCAGAGCAGTAAAGTTTTCTCTTCCGTTGCTCTCTTCATAACGTTGCATCAGACGGTGGAAAGTGGTGTAATCGATCCATGTGTACCATCCATCTTCTTTCTTAAACTTCTTGTGGCAGATAAGAAGGCAGTTGGAATGTTCGTGTTCACACGCGATTTCATAGTCAGGTAGTAAATCTGTAAGCTTCTGAACGAACCCAATGACCTCTTCGTGCCATGGCACATTCTGCATTGTTAGGGTGGATGCTTTAGATTCTCCACAATAGGTTACACCCTTAACTTCAATGAAGTCTGGTTTGCCGATGGATACCAAGTCGGCATAGTTTTTGAGTTCTTCGTTATTCCAGGATTTTACAAGTGTGAGACGGTAGACAGTTCTCTGACCCTTTTCTGACAGAGCCTTGAGACTGTCCAAAAACCGAGGCCAGAAATCTCTAAACAGTGGTCGGTCGATTTTCTTGAGGCTCTCTTTAGTGCTGGCATCCACACTCACATACAACTGAGTCACTGGAATGAGGTTCCTTATAGCGTCAGGAAACTGTGCGTTCGTAACAAGAAAAGATGAAATATCATGTCCGTGCAGAATCCTGACGAGTTCATTTATTCTTGGATACATGATAGGTTCACCAACAAGAGAAAGAGCACAATGCCTTATTTTCATTCCTTCTTCGAATCTCTCAGGTTTCACACCAGGAACACCTCTGAACTGTTTGATCATGTTGCGGTGATTCTCCATGGCGCCATTCACAATCGTGTCAGGATCGTCCATCTTCCATTTCCATTCTGTTCCAACAGGATTCGTGTGATGCCTCCAACAGAACACGCACTTGTTAGCACAAGCTAAGCTGGGTGTTGTTTCCATACAACGATGACTCTCTATACCATAAAAGGTATGTTTGTAACAACCTCCACGACCTCTTAACATTGACTTTGTCCATCTGCAAAGTTTGACTCCAGAGTGAGAACCAATCAGACGGTAACCTTGTTTTGTCAGGGCTTTCTCCAGTGCAGGGGTTATCATCTCTTTTGGCTCTGTCTTCACCTTTTTCTTGCTACCTACAACTTTCTTGGAGCCTTTCAAGCTTGAGGCTTCTTTTTCTTCCTTATCTTTTTTCATTTTATTCATCATTGGACCCAGATCTTCCATATCTAACAGGCCAGAATTGTTCTCTTCTTCATCTTCGGCAGCAGACTCCTCACTTGTGCTTTCATAGAGAACCTCGTCATCTTCACCCTCATTTTCTTGAGGACCTTCATCTCCCTGATAACAGGTTTCATCAGATTGGGAGTTTGATCCACTGGAACACTGACATACATTTCTTGTTGATTTTCCACTTGTGCCCTTTATGAAGGACAAGAAATCTGTTCTCCAGAACTTGAAATCCTCCTCTGTGCCTCCATGTTTGCTGTTGGCGACATTTTCATCTCCCATTCCAAATGGAAAGACACGTTTTGCACAAAGCAACTCTAGCCATTTATCAACTCTTTTCCCAACCAAGTTGAAATTCTCTTCATAAAGTGAATTACCAAGGCCAAACACAGCATAGTTTAGCCCTTGCAGGAGGGATTTCTGTACACGAAAATCATTTGCAGCCTCCTCTAGCCATTTGTAAAACCATTGCACACTTTCAGGAGGATTTCCATCCACATAGGTGCTAACAATAAATATACAAGTTCCTGTCTCTTCAGAAAGGTTGTCTTCTGGTTCATAGTTCTTTAAATCTACAAGTTCAGTTCTCAACCCACTTTCTTGTGCTTCAGATTGTAGCAACTCTGCAAGACTCTGAGCCTTTCCAGTTTGTGTTCCAAAGAATATTTTCAAATCCTTTGATATAATGGTTTCTCTTTCATCAGTTGGAGATTTCAAAACACCTTTTTTGTTTTCCTTCTCCTGCTTAGCTTAATCCAACGTAAATATTCTGCCCTGTGTTTTTCTTTTCCTGTGATCTTGATTATCAACCAGGACAAACCCAGTCCACCAAGGATCAGAGTTGCTATGGGTCCTCTGACTGACATCCACCAAGTAACAAGTCGATCTTGCCAATCTGGCTTCCTCAAAACACTTGGATCAATTGGAGAATGTG
>Locus_25_Transcript_3/5_Confidence_0.250_Length_1016
CAGACTCACTCAGCTGTGTCTTGTGACTCCACACGCACACAGACCATGCTTAACCACTATTGATTTGTTAAAGTTGTGAGAATGGAGAGCAAGTGGGTGAAATAGCTTAATGTGGTTATTTTTAGGTAGTGTTGCAATTTTCATCTTAAATTGAAAGCATCATTGCATCTCCAAAATGTATTTACAAAATCGCAGATCTTAAGTGCCAGAGAAACAGTAATCTCCCAACTGTTTCCCTGTGATGCTGCAGAATTATTTTTCTCAGATGTGCTGTCTGTGGTGCACCAAATTGGCAAGCCATGTTTTTCTCTCTTTTAGCCTTTCATCCCCCTAAGTGGGACTAGCATCTAATTCCTCCTTATAATATTACCCCTCAATCATTCACTGAGGACGTGAGAAAAAAACCCCAAAAAAAGGAATGATCACCAACTAAAACTAAAGAAGCTCTTGATTGTTATTAGTTATTCCATGTCAGTACCAAAGGGAGGAAGGTACAGAGAGGAGTTTGGAGAATGGGGATGTTGTTGAAGTTAGGGTGTAAAGCATTAAGTCATTTTTGTTGTGTTGTGTTTATGCTATTTCTACCATCAAGTCAATGGGTTAGTTACATTGTTAACTCTTGGTTCCATTTTGGTAGGTTATTGTCCTAAACCACCCAGGAGAAATCCATGCAGGCTACAGTCCAGTGCTGGATTGCCATACTGCCCATATTGCTTGCAAGTTTGCAGAACTTCTCGAGAAGATTGATCGTCGTACTGGCAAAAAGTTGGAAGACAACCCCAAAATGATCAAGTCAGGAGATGCCTCTATAGTCAAGATGGTGCCATCCAAGCCAATGTGTGTGGAAAAATTCTCAGAGTATGCTCCGCTTGGACGCTTTGCTGTACGTGACATGAAGCAGACAGTAGCTGTGGGCGTCATCAAGGAGGTGGACAAAGCTGAGGCGTCCGGTGGCAAGGTTACAAAGGCAGCCCAGAAAGCCGGCAAGAAAAAATGAAATTCACTACACCATCTTA
>Locus_26_Transcript_9/10_Confidence_0.529_Length_4948
GTTGCACACATTTTATTATTTGCCCCATACAACCCAAAAACCACAGTATAAACAACCTAAGTAACGCTGACACCTTGCACCGCGAAAGGTTTACGTTCCACAAAACACAAACAATGTGCGCATTGTCAAACGGTTCACAGAGAATCAAATAGCTGTTATATATCTGGGTTATTTACTAAGCGTGAGGTCAAGATGGCTGGATATTGGCTAAGTTTTTTTGGACCGAGACCAAGTCGAAGTCCATAAAAACTAAAAGGTGAACGAGGCAAATACACAGCCATCCTAACCAAACCAGCTTGATCAATAAAGGATTTATTATGTAGAAAAAGATTTCGTTTCAAGGAGAACCAAGAAAGATTTGTTCAAAAGAAAGTCACGTGTGTGGCACTGTATACCCACAAGTGTCGTTAATGTTTTTGTTTGGACTGTCTTCTGCCGCTTTTTGCAACCTCATCGCCGCCTTTGTATAATAGTCACGGACTTTTTTCGTCCGCTTCAACGACTGTTTTTTTCTTGCGCGGGATCAAAGCGAGCAATCCCGTGTGAGAAAAAGATTGCGCGGAGACTTACAATGTTCGCCTTTTTTAGGACAAAGACGGCGACGGAGTCGCAAAAGAGGGGACAAAGAAAACACTAAGCGGCGCTACAAAATGTACACAGTTCGATTTCTTTTCCGGCTCTCGAAATAGACAAGTTATTCTCGATTCTAATGATATCGAACATTTTTTGCTGTACAATAAATCCTTCATTGACCAAGCTCGTTCGGTCAAGACAGCTGGATATTGGCATTGTTCTTTTTTTTTTCTCTCTCGCGTTTTTTGCAGATATCCAGCCATCTTGACCTCACGCCTGGTCAATAACGCATCTCTATTAAAATGAAGCATGACATTGACTGTACCCTACTTCTCATCAACTATCAATCACTGCTAACCTACGTCGAGACGAAGACTAGGGATTTACTTAGTTTAAAAAATAACGATGCTTGCCGAGAGGACTGCCGCGCTTCAAAACATTTGTTCATTTTATTATCCAGAATTTAGTTGTAAAAAGTTATCAGTTTTTTTTTTTTCAAACGTTCAGCTGGCAAACCGGAGCGAAGTTGCAAACGACGCAATGGCTCGGGTCGGGTCGGGTTCATTACGCGACCCGACCCAGTCACCCTTGTTTTCCACTCCTCCGCTACAAAAGTGTAGGTTACTATAGCACTTCGTGTTACTACCTGAACGTAACAGGCTCAAATAGGAAATGATAATACTAACCAAATTTAAAATCGAAAGCGCAACAAAAGTAAAAACGTTAACATAGAGAAATAAAACGAAGAAATAGACCCAGAAACGCCAAAAATATCAAACGAGATTAAACGTTTCTAGTCAACCACTACGAAATACTTAAGCGCACCTCTGACCAGGATGGACTGCAGACGCAGCAAAGCCCATAGCACTGGACCCTTTTCCTGCTAACTCTGTAAACAGTGTAAACTATCAACTTTTAAGAAACAAATCACGAAGACATAAAAATGAGAAACTTGTTCCTCAAAATGATTCTTCTCTCCTAACGATCCAGTACCTTACTGCTGTCCGAAACGTGCTCCTTGCTAGTCGCCACCGATTTGCCGAATGGTTTTTCCCCCCTGAGAACAGTGACTCTACCCTCGCTTTTACACCAATCGTTTATTTGTTTGGCGATATTGGTAACAATAGAAGACAATCTTGTTCCTTTCTCCAACAAATACCAATTAAATATCAATTCCTGCCGTTAAGTAAATGGAGTATAATTTATAAATCAAGAGATAAACAAAACGTTATCTAGAGGCTTACTGTTGAAGAAGCAGGCTCTTGCCGATGCTAAATTAGTCTGTAAAAGAACACTATTCATTCACAATAATGAGTAAAACAGATCAGTCAAATGCTGCAAGAATGGCACATCATAGAGCCAAAAATCCAAAACCACACAACACACATTGACTCAACACCTTTTTCTTGATAAGAATACAAGATACAAAATGAGCATGAAATCTTGCCAGATAGAGAATTTTCTGTAAGTTAATTGACGTAATAACTCACACAGGTTAATAGAAGTAAGTAGTATAGCGGGAATGCCGTAGTAGTCTTGGTATACTACTGAAGTACATGAGGAAAACTTCAAGGGAAACTTTTAGCCTGCAGTGCAGGCTTCTTATCAGGGCAAGTAAACGTTATAAGCTCGTGATCATTTATACGAACGCAATGTTAGAGTCTAAGTGGACGGTGGGGGTTAGGGGCGGGGGAGGGACCCACCCCAGCCCCACTTTATTTTTGACCGTCACTCGCCCCTTTGGTACAAATTCCTTTCTCTCCCCAGCCTTTCGCTGCCATTAAAATCAAAGAAGGCAGCCATTTTTCGCTAAAAGAAAATACTGAGCACCCGGCTCGCCCAAATTACGCCTGCAGAGCAGGCTGGGAAACTGTAAACATTTTAGTAATGAGAATCATGGATGAAACCCCAAAAAAATGCACCATCATATTAAGCTAAATGTAGAAACAGGGGCGACGAAATAAGATATCAGTAAGACGAGAAACATCGGATGAATTTTATCGGTAAAAGATAATCATAAATATAAACTATCGCTCAAAGCTTACTCAAGGCGTCGAAGAGCTCGAGCTCATTCTGCAAAATAGCAATATTAGTCAACTCGTGTGTGCGTAATTTAAAAATGAACCAGTGCTACAGAGAGTTAAAGCTTATACAATTAAAATGGCATCCTTAATAACTATACGTTACAAATGAACATAACTGCAAAAAATTTGAAGTTTCTATAGTAAAAAACATCATTCAAAATGACTAAACAATCATCGCAAAAATATAGCAATTAGCAAAATAAAGGCGGTAACACCAACTGAATTTAATTGTACAACGCAGTGTTACGTCAAACCAGATCCTTTGATTCCTTCCCATAGCAAGAGTTGTTGGGCACGTCATCAACCTTTCAAAGCTTACTGTTGGAGAGAATATGCTCTTGCCAACACCATTTACTCAGTGAATGCAAGATTTATGCAACAACTGAACCAAACTTTATGGAGTTCAAGATGTCAAATTCAAACTACAAATCGATTTAAGTAACTGATCAAACAGCACATCGCACGATGTTAAAGTGAAGCAAAATCAGGAATAACAGCCTTATAACTACTATCAAGCATTCAGTGGACGGCAAAGTTAACATTTTGGTAACAATTACTCTAGCAATTCACAATGTACCAACATGGAAGGGCAACCAAAACCAATTAAGTAAGACTGTATACGAAGGCATGCACAGCCCACCACTCGCCAGTAGTGGTAAATTGCAATAAGAATATAACTGAGATTGACAAAAACAGCAACAGCTTACTCAGCTTGGAGAGGGATACTCTTTGCCAATGCTTGAGCAGGTCTGGAAGATAACACTATTCACTCAAGAAAACACAACGTTTGGGAAAACAGCTAACAACTCAAACAAGAAAAAGATAGTTGAATGACTGTCAAAAAGGTCTAATAGTAAAACAGGAAATGATGCTGATATCAAAAGAGAGTTCTACAATCAACAGAACAAAGACATGGCAAACCAGAGGACACAATAACATTCTTTTCAAGATTAAATAAAATTCTGCAATGAAAGAATCACTTTCAACAACAATCTTACTGTTGGTGTGTACATTTTCTCTGCCTCTGAAAAACAACGTTGTTGAACCAAATAACAATTCATGCAACTGAGATACAATGATCCAAGTAACTACAAACAACAATGAAAAACACCAGAAAAAAACTAAAGGTATAACTTTAAACTGAGTAAGAAACTTTCAGAGCCAGCTATGAACTCTACCGTTTCCACTGGCTTCACAACAAATGTACAACTTTTCTCCCTAGCCTACTGGTTTCAGTCTGAAAAGCAACATGGTTATTCAACCAAACCATACAAGCGCATGACAAACCTTAAAAGACTAAGTCGTTGTGACGTAACATGTTTATCAATCCTTCACGAAAGCTTCAAAAATAGATAGTACTAACAAATAACCATGATAATGATTAGCTGTTGATCTTCCTGACCACATCAAAAATAGCTCCTACTTTAAGGAGACACAGGCCATCTTCTGTTTTGTATTGTGACAACACCAGTCCCTGGTGGCCCCACCAAGATGACCATAGCAGATCAATTTGTGACGGCAAAAATTTAAGCAGTTATAGAAGAGCAATGCAATTTAAGAATCAACAATACATGAATACAACTTATAAAAAGAGGTTTTGTTTTGTGTTCTGTTTTAATTTGAGTAAAAATAGTACGTGGAAAGACGAGGAGGGGTGAATAGATCGCCAACCTGAGGTCAACTGAGACTACGAAAGACATGATAAAGAGTGTCTGTAATCTGCTTCTGTGAAATGTCAAGTGAAACATATACCACATGCAAACAATGAATCAAATACACTGTAACTTGACAAAGCTTATCATCATTTTAGTATCAACAATCACAAAATATAAAACAGGTTTGAATACAAGCATACATCTAAAGAGCAGGCACTGGCAACTGTGCATCAGTTAAAAATTTCAATGACTTTCAAAGCAATGACGACAAGAGTCAAATCAGAGAAAACCTTCATATGTGACAGCTTTTCTTTGAAAAATCCTACTGATAACAATATTAGATACCATTCTATATTTGACCCTATAAATCAAGCACAGCCCTGTACAACTACGATAGCAAAAGCTTCATCCAACACTGGACCTGCAGATTTATTTCAGTGAAGTCAAAAACAGCAATGGTAGAATTAAAACAAATGCACACAACAAATAAAATGTGTCCTTTAATGCCACGCCCATTTGGATTACTTCGTGTCCTATCCTGTAAATTCATATATGTTTACAAACTCATAGCATAAATGATAGCGGAATACAAATGCAATTCAAACTAAAAATCAAAATAACTATTACATAGGCCGA
>Locus_27_Transcript_1/1_Confidence_0.000_Length_1470
CGACAGTGGTCACCAGAAAGCTCCAAACCTGACGCAAGGCTTCGCAGCGCTCAGGCGAGCCAGGGCTTCGGGTACACCGTCGGCATCTCGTATCTCGTAGCCACTCCGGCTGAGGGGGATGAGGATCAGCCCGGCTTGCTTTCCATTTACGCCTTGGGGTACACGGTGCGAGTCATGATCTCGTAGCCGTTCCAGTTGATGGAGGTGATGAGGATGGAGGTCTTGGAGATCAAGAGATCGTAGAAGCCGTACTGGGCCTCACCGTACCAGTCCCTCTTGTTGTGGATGTTCGGGGTGGCTTCAGAAGAGATTCCTCCACCGCCGCCGGTCACGAAGCAGGTGAGTCCTCCCAGCCTGTTCGGGCTCCAAAGCTCCTGGTCGTGGCGGTGTCCGGTCACCAGCAGGTCCAGTCCGTGCTGCTGGTGCAGTCCCGCCCAATAGTTCTTCTCGAAGCCGCACGGGAAATGTGTGACGGCTAGCTGCCAGTCCGCCGTGGACTTGCTCAGCTGCTCTGTCAGCCACTCCTGGTTCTTGCGCCACAACGCCCAAAACCATGCCTTGCATGTCGCGACAGAAGTCGGCCCACCTTGCGACGCGCAGTTTGCTCCCGGCGGGTTGTGCGCGGATCCGCAGATGTTGTGCTCGGGGTCCAGAGGTGGATCCTCCGCATCCTGGGAGTTCGAGTCGACCATGAAGATGTCCATAGTGAACCCCGCATCCACGAAGTTTACGTGCTGGCTCCAGTATGCCGCCGGCAGTCTCCAGCGGTCGCTGTGCCAGGTGTAGGCAATCTGCTGATCCCAGCCATTGTTGAAGACGCGGCCGCCCCAGTCGTGGTTCCCCAAGACGCTCAGCCACGGCTTGCCATCCAAGCCAGGCCCGTTGTAGATGTTCTCGAAGACTTGGTCGAACTGGTGGTGGGTCACGTAAGACAGCTCGTCCATTGGCGTGCCGCAGGTCTTTTCGATACCGCCCCAGTAGAAGTTGTCGCCTACGTTGAGGATGAAGACGGGATCCACTTTAGCCGCGCGACTCTTGAAGGAGCTGGCCACCAGGAGCTGTGGCTGATCATCGATGCCCTTCACGAAACCACATCCGGGATTGCACACTCGTCCCATCGTCTTGTAGCACTCGACAAACTGCTTGTGGTTGCAGAGCAGCTGTGTGTGCCGCTTGTTGAAGCGCGTCCTTGGGAAAACGCTTGGTCCTGCTTTCGTTCCTGCCGGGTAGGCAATGAGGTTGGGCCGCCCCTCAATTGGGTGCAGTGTACCATCCAAGCCACCCCAGTCACCGATGGCAAAGACATGGAAAGGACCTGTGCCAGAGACATTCATGTCCTCCCAAGCCATCCCGTTGTAGTCAAGCGCTGTGGCCGGTGGCTTGCACGCGATGCTGTCGGGATCGCTGCATTTGGCTTTGCTCTTCCCCTGGAAGCAGACATCACATGGAGGGTGCGTGCAGGTGCACGGC
>Locus_28_Transcript_12/14_Confidence_0.209_Length_937
AAGACTTTTCACCATGGAAGAGAGAAGATATTAAAGTATCTAGGCCAAATATTGAAATTTATCTGATTGTCATTAGAGATAATGTTGCCATGGTAACGACGTAAGTAGAAAAAATTAACACCCAAAACACAATCTTCACTTTATCGTCAGCCGAACTGTTGAATATCTAGGGAGACAGCTTTGAGATGAATTAACTACGTTTCTTATAGTAACTCGCTCTCCGAAAGGAGGTTTATTCGTTAATACTTGGGTGCCGGCGGAGCCACCTTAACCTCCTGTACTAAATTTAACACTTTTACTTGCACAGCTTCCTTTTTTTCCTCAATAACCGGTTCGTTTCCGCGAACGGTGACAAACAATGTAAAATCAAAAGTTTAATTCAAAATCCTTCGCGAAAACTCGCACTAAATGTTACAGTGTTTGACGCAACGTCTAGCCAAAATTAGGAAAAACGAAAGATAAACTCGGTAGCCTCGTGGCACCGTTCGAAGATGCGGCCACCGCACATGCACAGAAACTTAGATGTCCCGTATGGGAACCCGGACAGCCGCGCGCGCGCGTTACGTTACAGTTGCTATCCATTACGTTACGTTGCGTAGGTTGTTACTACGAGATCACACCTTTATCGTTTGTTAATCGCTCAGGCTAGCGTTTTGGTGCTCAATAAAATATTTTTAAAAGCGACTATACAAGGTCACTAAACAAACAGACAAACTTTCCGTAACTACATGCGCTGAGGCTGCTGGTTGCCACCACTCCTGTAGTTGGCTTCAGTAATCGGAATAGCTATCATAGGTTGTGGTGGAAAAGGCTGCACTTGGATTGGTACGTGTCCGTTTCCCACTTGATGGCATTCATAGTATGGCTGATTTTGCTGGGGCGATTGACGCCCAGCATCACTGCTCCGAGCCATCGCCACGGCGAGAATGATCTCAGC
>Locus_29_Transcript_1/2_Confidence_0.333_Length_3520
CTCACCGATTCATACTAATATATTCAAAAGAAGTAGCTAAATTTAGTGGGCCTCTGAGACCGAAATAGACCGGTTTGTTGTCTCACGCTTAGATGTGTCTCTCACAATTCACAATAGGTACTACTAGTTCTGCCTGAAGGACGGATGATCTGGGCACCAAAACTGTTCCTTTTTGGGTTCAAAACAGAATTTTAAGGTTCAAAATTTCGCTGCGAGACAACTACTGCAAAGGACTAAGCCGAGTTCAACCGAGATCAAGTCAACTCCGATGCCTCCAATGGGTTCCATAGCTCAGCGTTCACCAAAGTGTGCTCGGTGCCGAAATCACGGGGTAATATCCATACTCAAAGGACACAAACGGTTCTGTAAATGGCGAGATTGTGCATGCGCGGATTGCAATCTCATAGCTGAAAGACAAAGAGTCATGGCCGCGCAAGTGGCGCTTAGAAGACAACAAGAGAGTGAGGAAGTTGGTCATCTTTCATACGGCACAGTACAGTTGTGTTTTAATCAAAATCTACAAAAGGCACCAAGAATCATTCCACCCTCACCAACATCCCCAAAGGATGCTCAACTGCCAAGAACTGCTAGTTTGTCTTCTCGCTCAAGCTCGCCAAACATTGACGATACCAACAATGAGCTGGGGTCTCCCGCAAGCAGTGCAAACGATGAATTTCCAATGGACAACAACACCGAAGGTTTCTCCACGAGATGGAAACGTGAACGAGACGACGACGAAGATGAGCGGCGGCTAAGAATGTCACCAGAAACGAAAAGACAGAGACACGAGAAGATATCCCTACAAAATGGCGATAGCAAAGTCATGTCAAGCTCTGATCATTCCAGGTACATGAACATCCTTACACGGCTCTTTCCGGAGCAAAAAAGGAACGTTCTGGAGTTAATTCTAAAGGGGTGTGGAGGTGACGTTATCCAGACAATAGAGACCGTTCTTCCGAGTCACGAGGAAGCCCTTGCTCGGGGCCAGTTACTTGCCACTGTGCCTAGAGGTCTCTTTCCCGGGCCCCCTCCACCATCTAGCTATTCAGCCTTTTCGCCCCTGTCTCCCACTCTTCCTCACAATATGCCATTGAGTGCTGTCGAGTACCACGCAACTTCTAAATGTGCAAGTGGCCAATGTCCCGGATGTGTGTACTACCCAGGAGCCGGTCCTATACCAGTACTCAAGGATCCTACTAAGCGTCAAACCGCAGACGTACCATCTACGCTAATACATTCCATCTCCGAGCACAACTCGCTACCGATTTCAACTATGCCTGGCTTGACTAAAATTCCACATCTTGAGGATACGCGGTATAGCCAAAGTATGCGGTCAGCAACCGCTGCCTTAATGACCATGAGCTCGGCTGGAAGAGTGTTTCCTGCGGACCGACTACCACAAAGGAATGATCGCAGTCCTCCGACTCATTCTCCCCACACCTCTCCTAAGAGTGAGGCTGACGAAAAGCCCTAAAATCGATGACTTCATTACAGAGGATAAGAAAATAAAAGAACTTGAATATATTAGAAATAGTTAATCCAAAATGAGCCAGTGAAACTGGAACAAATAGGGTAGATATTTCTGTTTGTAAGAATTGAGTTTGAACTATATCTACATACTTACGAGTGATAGACTGGTGATCAATAACAGAAAGATTTGAGAGCATTAGTGCTTGTAGCGCTTGTCACTCGGCCGTTTACAAAACGAAAATTGTCCTAGTAAAGATTATTATTAGTGTTTATCTGAATCGTAATAGCCAGGCTACGTGAATCAATTGGGGAATTGTAAATACTACTACTTAATACTGAAAGTTCTTAGAGCTTTTTCTTATGTTTTCTAAGCTATTTTATTATTTTATACAACAAAGAAATAGTCTCAGAAATAGTTTGGTATAGTTGTAGAAAGATAGGCGACATATTCAGTAATTTCAGTTAGAGTGTATCACTGACAAGGAATTCTCGCTAACGAGGGCTTCATATCGGTTAACATCCTAAGTACAGTCAATAAGAGATACTTGGTGAAGTGCTCTAGGCACAGCCGTTCAAAAGTAGTAGTTTTTTGTGGAATTTACATAAACAGCGACGTATAATGGCTTCTTTTATTTTTCCATTATTTCAATTTTTCAATATTTTATTATGTGTTAAAGTAAAGTTGTTCCAAAGCCTTGCCCTAAAGAATGTAAAGTTATAGAACACAATAAGGTAATTGAATACAAATGTAAACTTGTATCATAAAACTATTTTCGTACCAGCTTAGAGTAGTCCGAAATTAACAACGTAGAGACATGCGCTGTACCTCAAGCAGGAGCGCCGATAGCTAGAATGACAAGTTTAATATAGAACATTATCTTACTGTTGTGTCGGTAGTCGATTGATATTTTTTTCCGTACCTTCAGTCTACACTAGCGTGAAGAGCAGGGTTCAGGCATAGAAAATTGACTTCAACCTTCAGTTTTTTTTTAATCTGTCAAGCTTTGTGAAAGTTCTAATTTTGGTTGTAAATCCTAAATTCCTCTCTTATGAGAAAACATAATAATAATCCGCAAAGCTTTCTATTTTCTCCTAGGAATGAAAGATTAGTTTATTTCGTCTGTGATAAAGAGAGCAATGCAATACAAACGATCAACGAGGCCTCATAGAATGTTATTACTGTTCTTATTGCGGTAGAGCAATAAGAGAGCAATGTAATATAAATTATCAATAACGCCTCATAGAATGTTATTACTTTTCTTACAGCGGTAGATGTAATACATCAGTCATTCAGCACTTGGGAACAAACCATAGGCTTCAAAACTGATACATCATGAATGAGAAAATGATGAGATAAATCTTTATCTTTGATCAACTTGAAATAAAATTAGTCTGTACATTGAAAATGTAATGTTCCAACTATTTCAGTGGAGTTATGTTGGTATCATCTAAGTCGGACAAAAGTGACTGAATTAGTTGACTTTTTAAGCTGATTCACTCAATATTTCAGCTTTTCGTACAGCATGAACACAGCGAACTTTTATCAGTCAAACGCCTAAGAGCAAGTAGGCTCGGTAACAAAAGACCAGATGCTATGACATAAACTGAATGAATGCGATATAACTCACAGACATAATTATATTACAAAACTCTATCCTAAAATGATGAGTACTTGTTTAGAAATGGAAAGCCAAATAGTGTTTATGAACCTCTTGTATTTGAATAACAATACCGTACTTTCCTTTTAATTCGAGTCCTTTACTTAGTTCCACTCTAGGATTGCACGTTTCTCGCTCCACGCTGCGGCGCCAAATATGTAACTGAATGAATAAGGTTCCTCCAGATGCTCTCGGAGTCTGTGCAGGTTTTTCAAAGATTAAACACTTCTGTCTTAAACAGGGCTTGCGGAGACTTAAACAAGGTGTCGTGGATCCCGTCTTTTCGTCAGAGCGTAATGTTTTTCAATTAAGTCAACTTGAAGCTCAAGTTGTTCATGTTGACTGTTGAACGGAAATTAAACAAAGTATAAATGACAGCTTTTGAATAAAAC
>Locus_30_Transcript_4/17_Confidence_0.087_Length_1570
TTCACATCTGTTGTCCCCCGTCTTGTTCTTATCCGAAACGGGAGAGGCATCATTGTCAGCTGCGCGCGGATCTTCGCATGCCTCTCCCGCAAGAGTTGGTGACACTCTCACTTGCCGAGATGCTTCATCATGAAGTTGTATGCCTCACCCTCCTCACCGAAGTCCACGATGGCCACGCAGCTTGCACCGACGACCTTGCGGGGCATGCCGTCCTTGTCGATCTTACAAAGGCCCGCCCATTCGCCGAGGCTTTTGTTGTCCGGGACGTCGATGACCGGCACATTCTTCTCCACGCAGAGCCCCTGGATGAGCTTCTTGTACGTCGCCTCGTTGCAGGACTCGGACAGGAACACGACCTGCGCCTTGCATGCCTCAATGTGCTTGGCCACCTCATGCAGTCCGCGAATGGCGCCATCCACCATCAGTGACTTCTTGAGTACGCCGCGCACGGCTCCCATGAGGTCGGTCACCTCCTCCTCGGGCTCGGCCTCTGGGACGGCGACCTCCTCATCGTCGAGTTCGGCCATGGTTCTCTGCGATGGTGCAGCTTGGGGGACAGGTCAGATGCTAGATTCCCTCAGAGCCGAATTTGGAAAGAAGTCCTTTGAAAGAATTTCAAGCCAGTTAACTGCGATGTATTTTCTGTGGCTAATTTCTATGATCGCTGCGGCCATGTGCCAAGAGTACGGCTATATGTCTGAACAAGGAGTCCCAACTCCAAGTAACTGGTCCAAGGTCTTTCCGTTGTGTGGAGGAAAATTCCAGTCTCCCATCAACATCGAGACAAAGAAAGTGAAGAAGAATTAAGCTATCCTGATCTTAAGATTAGCTTTGACAACCCATGCGGCCGAGTGACTGGAGAACTACTTAATGCTGGCCATTCTCCTGTTGTCAACATCGACAGTTCAAAGGGAGGCGCTAAACTCAGTGGCGGTCCTTTGGATTGTGACGAGTACGCTCTTCAACAATTCCATTTTCATTTTGGATGCGAAAATAGTCGAGGATCAGAACACTTGATTGATAGCCAGGCTTTTCCTGCTCAGCTTCACTTGGTTTTCTTCAACAAAAAGTACGAAACGTTCCAAAACGCTGTGGATAAACCTGACGGCCTTGCAGTTCTAGGAGTCCTTATCACGGCCACTTGCCCAGGAAACAGGGTTCTCGGAAGTTTTGCAAAAAAACTGACAAAGATCATAGAAGAAGGTGCCAGCGCCAATGTGACAGCCGTAGACGGCATTAAGCTGAATTACCTCATGCCTTACAACAACAAACAAGGAGACGAAGATGAGGACGATGAGGATATCGCTGGTGATGATCCGGACGCTGTAGAAGAGGAAGAGGTGGACGCAAAAAAGAAAATAAAATACTACACTTACAAAGGCTCTCTTACCACACCTCCCTGCTATGAATCTGTCACCTGGATCGTTTTCAAGGACAAAATCAAGATCTCCAATACCCAGCTCAACAAGTTCAGGAAACTGAAGGCTCAGCATGGGGGTGCTCCTGGTTTGATGTGTGACAACATTAGGCCGGTACAACCGTTGCACAAACGCAAGGTGTACTCTGTCCT
>Locus_31_Transcript_7/21_Confidence_0.055_Length_2823
TGCTAATTTTTCTCTATTTTCGTGACATTTGTGCCAGGGAGATTTTTACTAATTTCTGGGCCGTGAAAGTTCGTGGTGGTCAGCGAGAAGCCAAGGAGTTAGCCGAAAAATATGGTTTCTCCTATGACAAACATCTCTTTCAGGATTACCATGTCTTCAAAAGACCTGAGTTGGAGAACAGGTCAGTTAAGACCCAGTTATCATTAGAGATTGACAGAAAGCTGGAATTTGAACCACAGGTAGAATGGTTTATGCACCAGAAAGAGAAAAAGTACGAACTTTTTTCCAAAAGTTTCAGTGATCCAAGGTTTGATGAGCAGTGGTACATTAAGAGGCCTGCTGGATCTACTGAGCCAACATACAATATTTTGTCAGCTTGGAAAGCAGGCTACACAGGGAAAGGAATTTGGGTGGCAGTGGTTGACGATGGAGTTGATGGCAGTCTTCCTGAACTATCACCCAACTATGTAAATACATTATTTCACAAAATCATTGTTTTTAATTATTGACGGCCTAGTAGGAGTGACAAACTCTTTATTTGATGAAATACATACATGTAGCTATGGTGGAGTGACTTATCCAGGTGGCTTTTAGTCAATCAGAACTCCCAAATTGCATCATCAAAACTTGCAGTCAGTTACTGTATGGTGTTTCTGCTTTCTCAGAACTAACATATGACATTATAGTGAATGGCAGTTGGTGAGAATTTTGTAGGAAGTAATGGTATGATAATTGGGAAGGAAAGGACTGTGATTGTGCTGCGATGCATCATAAGGCCATCATTGTTTATGGCATCATTAGCGGCTTGATAGCTTAAGTCATCTGACCCCAGCTTTAGAGCTATGATTATTCTAACCTATATATTCATGTGTAACTTTTTTATCATTTATTGACTTTGTTTTGTTTCATTTAAGAACTTAACATTAAGTTATGATTATGTGGATGGTAATGATGTAAATCCTTCAGAGAAAAAAGGAGTAGGGTAAGTGCACATAAATGGCTTTGTTGGACAGTATTGTGGAAAAAGTGTACCTTAAATTTCAAAAATACACTTAAACGTGCTACCTGAGTCTTCATGAAGTGGTGGAATCAGAGAGAGAAAAGGGTTGGGGAGAGGGCCTGCTCCCCTCCCACCAGGCCTTGGATTTCAAGAAATGTCTGACACCAAATTTCTTGCAACAGCAGGATTGCATGTTATTAGCCAATATAAAATATTCTTAGTTTGCTTGTCTTGTAATAATTCTTAACTTGTTTACTAGACTATACATGTAGTGTAAAAAAATTGTCTTTTAAGTTTGGACACATCTATCAAAATTCCTTGATGAACCCATGCACAAAGGTTATGCCTATTTTAAGTCACCCCTATTTCTAAACTTATATCATCAAATTGGTAGTGAGGCTTTTGGGTGGTTCAATCTGTATTCTTCAAAAAAATTCCTTTAGTTGGTGTCAAACTACATGTGATGTATCATCTTGCAACTAAATCATAGTGAACCACCACCTTGCTATCATGGGGGGAAAAACTTGACCAAAGTATTGCCATGTACATCTACAAATATCTTATTCTCAATTGTGATTCTTTCCCAGTCATGGTAATAGATGTGCTGGTATCATAGCTGGAGCAGCTGATAATGGAATCTGTGGGGTAGGATTGGCCTACAAGGCTACAGTTGCAGGAATTCGCCTTTTTGATAAAGATATCACTTCGACCGACGCATGGGAATCCAAAGCCTTGGTCCATGAACTGAATAGCATTGACATTTACTCCAACAGCTGGGGGCCTGGGGACATGGGGTGGCAAGTAAAAGGTCCTGGACCACTGACCACTAAAGCTCTAAAACACGGAATAGTGAAGGGTCGTGGTGGCCTGGGTGCTATCTACACGTTTTCAGCTGGTAATGGCGGCCTAACGGGAGACAGTTGTGCATATAATGGTTATGTGAATAGTATCTACACCATCGCCATCAACGGTGTGAACAAAGATGGATCCCGTCCCAGCTATGCTGAGGAATGTCCTGGAATCATGGCCACCACCTTCAGCAGGGATTCACTCGTGGGAAAAGGAACCGTGATAACTGTTGACAGCACAACATGTGTGAATGACTTTGGAGGCACGTCGGCGGCTACCGCCATGGCATCAGGCCTGATTGCACTCACTCTTCAAGCAAACCGTAACCTAACATGGCGTGACCTTCAACACATTATAGCCCACAGTGCGAGAGCAGCGCCGGGTGGGGTCTGGCTCGAACATGGACATTGGTTGGAAAACAAAGCAGGTTTTTACGTAAGCAAGTTTTATGGCTTTGGGCTGATGGACGCTGGCAGGATGGTTACCTTAGCCAAGAACTGGACGACAGTGCCTCTGCAGTTGAGATGCGAGATGAATGGCACCGACTCAAACAAATCAATCCCAAGTACAGTTTCCATACGATTTAGCGATTGCAAAATTAAATTCCTCGAACATGTTCAGATCAGGCTAAATCTCGATTTCTCTCGCCGTGGAGACTTGTCGTTGCAGTTAACAGCACCGAGTGGTACAGTGTCACCGCTGACTCGAAAACGCGTCATCGATAACATAACAGGTTATAGAAACTTGACTGACTGGATTATTACAACTCTGTTTCACTGGGGAGAAGACCCGACGGGATCATGGGAGCTGAATATTGATGATTTTGACAAAAACATTCCTAGTAAAGGTACACTTTACAGTTGGTCGCTGATTTTGTACGGAACGATTTCAGACCCACGAGGAAACCTAACGCGAGAGAACGTGACTCGCTTTCAGGCAACCCTGAAAACTTCCTTAACCGCAGAGCCAACAAC
>Locus_32_Transcript_6/6_Confidence_0.083_Length_602
CCTCTGCAGCCTCCCGGCCTTTGTGCCTGGGCCCGGCCGATTTGCTCGCGTGGCCCCTGCGGCCGTGGGGGCTGGAGCACTGGGCATGCTGGGCGCAGCCCCGGCATATGCAGACAAGATTGACGATGCCGCCAAGGTGCTGTCGGAAAAGTCCTATCCGTTCCTGAAGGAAATTGACTGGACCTCCGACGTTTATGGCAAGCTCCCCACGCAGAATGCTTTGGATGTGCTCAAAGCCATTGATCCCCATTTTGAGGGGAAGCCCTGCAATGCTACTCCTCTTCAGGGTTCCTAAGAGAAAATTCTAGTCACCAGTCGTACTTGTTTATTGGGGTCCCGAGAACATCGTCAGGCCATCGACACCATGCTGAAGATGGGTGCTTCAATGGACCCAGCAGCTTTGAAGACGGGTGTTTTGGCACACAGCAAGGCCATTGCCAACATGGATTCGAAGGGCGTGGCGACGCTTGCGGACTACACCGCTATCAATGCCGCGATTGGACACATGATTTCCTCCGTGCCGGCTTCGCAGACCATGGACGTCTACAATGCCTTCAACAAGTTCAATTTGGGCATGATGTGGGCCCTTACATGATGTCCAA
>Locus_33_Transcript_4/4_Confidence_0.429_Length_3167
ATCTATCTATTAATCATTTGTAGTTAAGCAAGTGTTCTGAACACTGAGACAGAGAACCAAGGCAAATAACAAATTCACATTCATTATTTATGGCAATCATAAGAAATAAAACTCTTAAAAGTCTTTGAAAAAAACAACAAAACTTTTATGTTAACTGCATTTCAGCCAATGAAATAAAATTTCCCGGTGATTGCTTCCTTGACAGACAACCTTCACACCTAGACACAATTAGTTGGGACTCTTGAACAACCTCTGTGATGTTCTTTCACCCCTCTCCCTCTTCTATCGTTGTTAACTACCAATGTTTCTATGCCATTAAATGCCAAAGTTCTATTGCATGAACTGCCAATGTTTCTGTGCTAGAAACTACCTATGTCCCTGTGTCATTTGCTGCCAATGTTTCTATGCCATTAACTATTAACTGCTAATGTTTCAATGCTATAAACTGCCAGTGTTTCTATGTCATTAGCTATCAATGTTTCTGAGCATGAACTGCCACTGTATCCACACCATTACCTGCAATTGACTACCAACGTTTCTATGCTATTGGAAGCAAGTGTTTCTCTGCCATTTACTGCCAATGTTTCTAAGCATTAGCTGCCAATGTTTCTCTGCCACTGACTGCCAATGTTTCTATGCCATTACCTGCCAATGTTTCTATGCTATTGACTATCAATGTTTCTATGCCATTGACTGCCAGTCTTTCTATGCCATTGGCTGCCAATGTTTCTCTAGCATAAACTGCCAATGTTCCATGCCATTTACTGCCAATGTTTCTCTGCCACTGACTGCCAATATTTCTATGCCGATACCTGCCAATGTTTCTATGTCATTGGCTGCCAGTCTTTCTACGCCATTAGCTGCCAATTAATGTTTCTCTAGCATAAACTGCCAATCTTCCCATGCCATTTACTGTCAATGTTTCTGTCATCAACTGCCAATGTTTCTCTGCCATTGACTGCCAGTGCTTCTATGCGGTTTCCTGCCAACGTTTGTCTGCCATCTTTCAGAACAACATTAAGGGTGGCAGAGAAGGCAGTTGGTGTCCCAACAATTGTGTCTGGGGTGTAGTTCCCATGGAATAAGATAAAACAACAGGGAGAATTCAAACCTTGATTGCAACAATGCCATGTCAATTGCTGGAGAGACACTAAACATTGCCTACCAAGGACTGTTAATTTTGAAGTTTCATTGGCTGACAGTTGACAAAATGCAAGTATCAAATTTCAAGTAAACTTTCTGAGAGCATAGAAATAATCCCATTTGATAATATTGAGGGTCACTTAAAGCAATTAGCAAAGGAAACGAAACCCCAAAATACAATATTAACCCTTTAACTCCCAGAAATGATTAACATGTAACTTCTCCTTATAGTATCGAAAAATTATTCAGCAAACAGGTAATGAGAATTATCTAGCAAACAGGTAATGAGAATAACTAAACGCTTATCAACTTATCATGTAGTTGTTATCATCATCTAACACCATAGTATTTTAATTAGTTTTAAAAGAAATGTGCCGCAGCATGAGAGGAAAATTAAATATCAAATCTTGGGAGTTCAAGGATTAAATAGTAGGGTAAGTAACCTTTTCACTTTCAGAAGCGATCAGCATGAAATTTCTCCTTACCTAAACATGTTCTTAAAGAAGGAACACAATGAGAAGAAAGAAATTGTGATCAAAGAATATTTCTTGATTCATTAAGCTAAATTCGTAGAGCCTATAACTTGTAAAAATGCACAGCAGACATTGAGGAGAATTGATAAAGATATCTTAAGAATAAAGGGACATAAAACCAAATAAGGGAACAAGAATGGTGAAAGACTGGGAAGGAGAGAGATGAGAAAGGATGAGAGGATGGGATGAAACCAAACCCTCACCAACCACAGGCCAAAAACAATCTCATAAGCCTCCACAAGGAGGATTTTAAACTACCAACACCTTGGTAGAATACTTACTCTGTAAATTCAAATGTCTCCCAAAAATTCTCATGTGTTTTGCACTTCACAAGAACTAGTGAAATTTTATAGGATTATCTAAACACCATTTCTTTTGCATTCAGAAACAAAAAGCAATATTACAATTTTAAGAAATAGTCCTATTTTCTGTAAAAGAAACAAGTCTCAGAATTACTTTAAAATTCTATTAGTCACAAGCACAGACAATGAATAATGCTATTAAATTTTCCTATTTCCCCTCCCACCCCACCAAATAATATATAATTTATGGTTTCTGTTTACTCACACCACAACCCACTGTCTCCTTGATTAGGTAACTGTTGGTAAGGTGAGAGCAATAATTATACTTATGGGAGGGGGGGGGGTAAGTAAACTACCCTACTCTACTCGATGCTACATTCTTAATCCTTGCAGTCGTAAAGTCTTAGCCTTATCACTTTGTTCAGTTCCAGCTGCCCCTTGTTCTTGTGAATCAGACACATCTCTTGACACAACACATAAAAATTCTGCTTGATCTTCACTACCATAGTTGTAATTACTGCCAACACTTATTAGCTGTTCAAATCTCCAACCATCTGACATCGTGGATACCATCTGAGTGAGTTCATCCTCATGGCACTGCAGTACTCTGTATACATGTTTCTTTGATTGAAGTGGAAGCTTTTGCCGTGCCTCTCTTGACTGTATCCTGTCTTTAATTATCTTAACAAGAGGGTCAATATTATAAAATTCTGCTTCTTCTAATACACCTTCTTCTAGGAGGTCTTTATCGATTATAAGTTTGCCATGTCGCAGATAGTTTAAAACAGGTCCAAAATAACGAGGATCTCGATCTATCATATAAGCACCGCTGTCGTCCTTGTCCGAGGGTAAATCAGGATCTTCTGCACAAAGCCTGTGTAAAAAGGAGTTAGGATGTCTACAAAGCGTTTGTTTTGTCGTTAAGAAGTACGTTCCACCGACATTTAACTTCACCCAGTTGTTACTTGGAGTAGCCATCTTGTACTCATCATGTTATGAAGATGAATTCGCCGAAAGATAATAATTCGGTAAATCGTATCGATTGGTCGGCGGCTGTGCTAAAAATAGCTTTCTAAATTTAGTTTCAGTTAACTTGGGCACATTCACCTGGCTTCCTTGATCTAAATCTGTAAATTCCCAGCACAGAAAAAGCGTTTTGAAAAAGAAAACTCCGCTGACGAGGGCTTCC
>Locus_34_Transcript_4/4_Confidence_0.000_Length_1738
AGTCAGTGGATCCAAGGCTGTGGTACAGGTATTTGAAGGAACTTCTGGTATTGATGCCAAGCATACTACATGTGAATTTACTGGAGATATTTTAAGAACCCCTGTGTCATCAGATATGTTGGGACGTGTCTTCAATGGATCAGGAAAGGCAATTGATAAAGGCCCTGCAGTTATGGCAGAAGATTTTTTGGACATTCAAGGACAACCAATCAATCCGTGGTCCAGAATTTACCCGGAAGAAATGATTCAGACTGGGATCTCTGCTATTGATACAATGAACAGCATTGCTCGTGGTCAAAAGATCCCTATATTTTCTGCAGCAGGTCTGCCTCACAATGATATTGCAGCTCAGATATGTCGGCAAGCTGGTTTGGTGAAATTTAAAAAAGGAGTGATGGATGACCACAGTGATAACTTTGCTATTGTTTTTGCTGCTATGGGTGTCAACATGGAAACTGCGCGTTTCTTCAAGCAGGACTTTGAAGAAAATGGTTCCATGGAGAATGTGTGTTTGTTTCTCAATCTTGCCAATGATCCAACTATCGAGCGCATTATCACACCTCGCCTAGCACTGACAACAGCAGAGTTCCTGGCCTATCAATGTGAAAACCATGTCCTGGTTATTCTTACAGACATGAGTTCTTATGCCGAGGCTTTGCGAGAGGTGTCTGCTGCCCGTGAAGAGGTTCCTGGCCGTCGTGGTTTTCCAGGATACATGTACACTGATTTGGCCACAATTTATGAGCGTGCAGGACGTGTGGAAGGAAGAAATGGTTCCATCACACAGATCCCCATTTTAACTATGCCTAATGATGATATCACCCATCCCATCCCAGATTTGACAGGTTACATTACTGAAGGGCAGATCTATGTTGATCGCCAGCTTCACAACCGACAGGTGTACCCTCCAATCAACGTGTTGCCTTCATTGTCGCGGTTGATGAAGTCTGCCATTGGTGAAGGCATGACGAGAAAAGACCATGCGGATGTTTCTAACCAGCTGTATGCTAACTATGCTATCGGCAAGGACGTTCAAGCCATGAAGGCTGTTGTGGGTGAAGAAGCCCTTACATCTGAGGACTTGCTGTATTTAGAATTCCTGTCCAAGTTTGAAAAGAATTTCATAACACAAGGAACATACGAAAATAGGTCAGTATTTGATTCTCTGGACATTGGCTGGTCCCTGCTGCGTATCTTTCCCAAAGAAATGTTGAAGCGAATTCCGCAGTCCATCCTGGCCGAATACTACCCCAGAGACGGCAGGGGAGGATCTGATTAAGTTCAATTACACAAAACAGAAATTATTATGCCAATTAGTACTGACAGTACTTGTTTGAAAATGATGTAATGAGGTAACGTTGTGATTCATTTGCAGAAGTTGCTGCCTTATTGGTGCATAAATTGGGTCAAATTCAAAATGAAAACGACTTGCATTAGGTAAAAGGTCGACAAAAACAGTTTTCCCTCTCGAAATTGACCTGATAATTAAGAAATTGATAATTGAAAGAAGCTTTGCGGAAAGTGTCAATATACTCTGGCATAAAATCGTCGGTATCTCTTCTGTATCGTAAGTTGAATCTTTAGGTAGGCATCTAAATGTTGCTGTGAGCAGTTATTAGAATTACTTTTCTTGTATGTAATTAAAGGATTTGATATCAGTTAAAGTTGTGATGTGACTGATTATCTGTGTAATATACTTCCTCTTATTATCGCAATAAACTTGAACGGTCAAAAAAAA
>Locus_35_Transcript_2/3_Confidence_0.333_Length_1521
GAACTACGCACTGACACGAACATAGATAAATGAATTTTGGAGAGGAAACGGATTTTAAAGAATCTTTGGAACAATGAACTAATTTAGACGTCACGATCTAATCTGCGACACGTGATAAAGAGTTCACCCGGAAGCCATAAATAGTGTCTTTGCCTTGTTGTAGTTCTCTGCGAACGAAAGTCAGCATTCTCGCATGGTTGAACGCCGACAGAAAGATGTCGAGCTTATCGGAAGCCTACATCTACGAATGGGATTTGGAGCGAATGCTCATGTGGCTGAGAGAGGAGAATCTTCATGACTGTGTTCAGCCATTCTCATTCAAAAAGATAAATGGAATACAATTTATGAACCTATCAGATCATGATATCAAAGCTCTGCGCATCTCTCAAGACAGTAAAAGAAAACTGGCAAAAGTGCTGAAAAAGATTAGGGGAAAGAGACAAAATGTCCGCAAAAGGTTTGATGGAGATTCCTCCGGATTGAAAGAGCGTAGAAAACCCCCTGCTGCACCAGCTCATGTACACGATGATGAAGCTGATAGTGATGATGGCTGGGCAACAGATGACTTTGACGATGACCCTGATGAATTTGAAGAGGAGGAAAGTGACGATGAATCAGGAGGAGAATACATTGAAGCTGAAGACAATGAAAGTTTAATTCCTACTCCAGGATCCCCAGCCAAGGAAGTCCCTAATGTGCCACTTGGTCTGGTTGCACAGTTGAAGGCTGGCTTAAATGGAACTATGGGAAGAGCACATTGTATAGTTCCCCCAGAAAGTCTTCACACTAAGACTACACCGATGCCGTATGAGGACGATGACCAAATATACGATGAACCGCCAGAAGAAGTTTATGAGGAACCAAGTGATGATTCAGGATCAGGAATTGTAGTACGTCCCACTTGTCCTAAGAAATTAATAAGATGTGACTCAAGTGAGGGATATATTGATGCAAGGGTAAGAATCAGTACAAGAAATTGCTCTAATTGATAACTCCAAATAAATGATCATGAAAAATAGTTTCTGCTCCATAATGCTGGCTTTTCCCCAAAAAATAAATCCATCATCGTGCCCTAGCCATTGTCACTAGTTGATGTTTTGATTTCTCTTTTTGACACCTTTCTGCTTCATGAGGTACTAAAATTGTAATGAGAAATTACTATTTGGTCACTGCTATTAGTGAAAGAGTTAAATATGAGATATTTCAGCCCCCCAATAAACCCCATGTCCCGTAAGATAGAGTAGCATTTATGGTAATTTCTCATTATGACATCCGATCCCCACTGAATTGCATACTAAGGTGATGTGAATAGACTAACAAAAATGATCATCAACTAAATTAGAAGCTCTTGAAAACTAAACAAATTCTCTTTTTCAGCAGTGTAGGAAATATATAGATAACAGTATTGAGAATATGGATAGTGATGTTAGGATTTAAAAGATATGTTAGTATTAATGAAGTTATGAACTTAAATGCCAGCTGGAGCACTTTCATTTTTTTTTTTTTTTTGCAATATTAAAG
>Locus_36_Transcript_1/1_Confidence_0.000_Length_3306
TTTTTTTTGAATTCAGATTTTTGAAATTTAATCAATCCAGAGTGTAAAAGTTAACGAAAATCAAGAATGAAATTTGAATTTTATTTTTCCACCCAACGGTTGGCAATAAGCTTCATGGATTCGCCGCACTGACCCTCTTAGAAAGCATGAGCACAACTTCCAAGAGAGAATCGAAAGTTATCTCAGCTGGCATTGCTTTTTCTTAGCATCGCTCAGAGATTTGTCTGAAAAACTTGTGCATCCTTTCTAAAACCATTTGCAAGACTAAAACCAATCGCAACAGTGTCGCGTTCCTTTCCTGTGCGTTTCTCTTGTGCGTTTTTGCCATACATTTTCCTGTGCGTTATCAAGGTACTGTCTTCAGTTCCTACTTTTTGGATAACCAATTTTCGTTACGAGTAGTATTTCAAACGGCCTAACAATGTCTGTGTTCCAGCTCGTTTCAAAAGTGTTCCTTTAAGAATTTAAAGAGCAAGGCAACATAAGCTACTTCACAACTTGAACGAAAGACGATTTCTGTTTCTTCCGAATCTTTTTCACTTTTTCCGTCGCGTCTGCAAAAAACGTCTCTTCTCTAGCTTAACCATCTCGTTTTGAATGAAACGCAGACCAGCCAAGTTAAAACCAATGGTGTCCCTCAGACCATGCACACGTGACTTAGCATGCTGCCGAAGGGAATCAATCACTGGCACAAGAACCTTGTTTGCTACGATCTGGCTATGGTGAATCCTTAAAAGAAACGAGAGGCATCTACATGAAAGTTCAACCTCCCAGCCGCGCTGGAGCCAATGGTTCAGCAAAGTCAACACATCAGTAGCGACACTGAACGGCAGGACTATCAGAGACTCTTCTAATTCACTTGAACGGATCTTCTTCACGACTTCCAGAACGTAACGAGCAGGCGTAATATTCCCATGCGCAATTAGAATTGGATTGGTAGACACCTGGTCACGACCACCACCTTGTTCTTTCATTTTAGCCGTTTCTTCATTATACAGATCAATAGCCTCCATTAATCTTTCCGCCGCCTTCACAGTCTCTATTGTCTTCTTTCCAGCCTTGACGGCTTCTCCGTCTACCTCCCCGGGAATCACTCTCTCTGTATTCTGCACAAGACTTTCTTCGTATTCTTTCTCTCTCTCCTGTTCTCGTTCTTCTTCAATAAACAGTGGTTCATCTGTTCTCTCCCACAGCCGAAGAGATCTGTCGTGAGAACCCGTCGCCACGTAATCTCCGTCTGGACTAACAGCCACGCACCAGACTTCCGCATGATGGCCCTGAAGAGTTGTTATGTGTTCAAACTTATCAGCGTCCCAGTATTTCAAAGTCTTGTCCTTACTAACTGAGAAAAAATAATGAGTCTTGGGGACAAACTGTAATCCCATGATACTGTCATCATGTCCAAATATGGACTTGTGGCAGTCTCCATAATCCAACCCCCAAATCTTAATATTCTTATCAGCGGATCCTGTGATGATCAAGTTGCTATCTGATGAAATGTCCAAAGCCATAACTGGGAGTTTGTGTCCATACAAAGACAAAAAGAACTTTAACGTATCAGCAAAAAATACTTTGACTGTACAATCAAGAAGACTCACAGCCAGCAATCTTTGATTAGGACTGTATTTGACACATAACACCTCTTCCTTCATTTTCAAGGTTTGCAGATGAGTGACGCTCAATCTCTTACTGACTTGAGAGTGCTCAGCATCTGATACAAGTTCAAATTCCCAAAACTTTACAGTAGAATCTCCACTACCAGATGCAAACCCACGCTTGTCAGGAGATAAAGATATGCCCCACACTGGACCATCATGAGCATCTACAGACTCCAATAACTGACCAGATGATATGTCATAAATTTCCACCTTCCCTGCCTTGGTTCCTATAATGGCATGCTTGTCACCTGGCACAAATAATGAGCATAGTGCGTACCCTGTGGTAACTGTTCTTATAGGCTGACGAGATGATCTGTTCCAAACTTTAATTGACTCTTGAGAGCCAGACAAAAGGCAGGAACCATCAGCATTGAAACAGAGAGTTCTGACATCTGATCTGTGACCAGGAAGTGTGACTGATGACACACAAGAGGATTCCACAGGTTTCAGAGTAACTGAGTGTAACTGGATTGTATTATTTTGAAGCAACAACAAGATCTTTAAATCATTTGCATTTTCATCATGAAACAAGTCAAAGGATTTGATCTTTGAACGGAGTTTCAGGGAATGTACTCTTTGAAGTTCATCCTCTACTGTTCTTGTGACTTCGAGGTCTGTTTCTAATTTCTGATCATTATTTTCTTTCCTAGCTTAATCTTTCTTAGTCTCTTAAGTTTCTTTTGTAGGTGTTTCTGTATTTCTTCATCATTTAATGTTTTGAACAATTCCAACTGTGAATCATTGCCAAGGCAGCCAAGGAATGTCTGTGATGAGTCAGACTTAACTGACACCACTCTTTCATGGCTATGACGGAAAATTGTGCCAATCAGTGTACAAGAAAGCTGAGTTCCCTCAGCTGTTTTCTCTTCTGATTCTTCATCTAATCCTGCCTCATCAGCATTTCTTTTACTCCCGTTCTTCTTGTTGCTTTCACCCTGCTGCTCTGTGTCACTCTCACTGTTGGTGCTAATTTTCCAGACTCTTAGTTCACTATCTGCACATCCAGTTATTAATCTTGTTTCATGATGGACAACTGTGAAACCCCACACCTCACTGCGGTGACCAACAAGTGTAAGAAAACAGTGTTGAGTGTCAAGATCCCAGAACTTTACAAAACTGTCTTTGGAACTAGTTATCAGAACATTCTGACTTTTCATGAAATAACATTCTGTTATTAGCCCTTTGTGTCCCTTGAAGCGGTAAAGACCAGCTTCATTGACAGTATCCCAAACTATAACATCAGTGTCCCTTGATCCCGAGACAAGTCTTCCTCCTGCATCATCAAACTTCAGAACAGACACTGCTGACTTATGACCACTGAATGTTACTTGACAAGTGTTGTCTTGTAACTTCCACAGCCTGATTGACCCATCTTCATATCCAACAGCCAAACCTTGATGATCAGGACTAACTTGTAGAGCAGTGACTTCATGTTTTTCTCCAGCCAGCACAGAAACCTTTTCTCCTCGTCTAACATCCCAAATTATGACATTCTCCAACGCCGGACAAATCGCGTACAGTGAGATCTGATTACTTGTAGTGTTAATTCTTCTCCTAACAAACACAATATTCGCTTTCAAGCTGGAAACAACGCCAAAAGAGGGAGATTGTACATATCTGAGGTAAGCTTTGGTAAGCACCATCCTGC
>Locus_37_Transcript_1/1_Confidence_0.500_Length_275
TTTTTTTCCAGGGCAGTGCCCCTGCGATTCGGAGGCGACTCTGGGTCCCGGCTTTCAGGGGACCCTGCTGTGAGCCTGGACAACCATTGGGCAAGTGAGAAAGGCTAGAAGGTCATCGATACAACTGCACACTGTACAATGGCCACTTGGGCCATGAGCATCGAAAGCCTTCTCTTAGTAAACGCGCCAAGTTGGGTAGCTTAATACCTTGCCAGGCTATGCTCTGACGGTGACCTGGCGCCCATCCAGCTTGAATTGAAAGTTGGGAAAGCCAA
>Locus_38_Transcript_2/8_Confidence_0.114_Length_4106
TGAGCCCCATTAATCGTGGACTGTAATTTGTGATCCCAATATTTCTCCGAGATCCCTCCGAGGTTTTTTCGTTTTCAGATAATTGTTACCACTTTTCTTCCTGGTTTAATAGTTTGTGAACGAAAATTAGTGTTTTGACGATAAAGGAAACTTTTGCTAGACAAAGATTCACAGCATTGAAGATTACCGCTAAAACTAAAATAATTCTATACTCAAGGAGCAATACAACCTCGTTCCCAGAGTTTCTCATCTTCCCTCTCCCCCACCCCCCACCCCAGGAGCGGGATCAGAAACCCTGAGAACGAGGTTGGGAGCAATAGTGTAAAAAGGCGGTTGTGCCCGTAAAGGAGGCAACAACGCAAAACCCAAGTACAAGAGCCTGCGGGCTCAACAGACGGCGGTAAGAGGTCTTTAGTGTAGCGGTAAACGCTAGTCACGACTTTTTATTGAAACCTCCGGTAGTCTCTTCCTAACTGGAAGTACTTTTTTACTCGCGCAAACAAATAACTCGTGAAATCTTCACGAAGATCTTCAAACACGATGCTTTTTTCCCATTAACTGTTGAGCGTACAGCTCAAACTTGAACCACATTTTAAGAATTGCAATAAGCTTGAAACACCATCAGAGCTAGTCGATCAGCAGAATCTAATCCTCATCTGTTTGCCCCCCGAGCTGGCGATGGATCTCTCGATCTTGGTGTAGGGTACGGTTGAGGTGTTGATAGCCTAATACGAGGTGGGGCAACATGAGATGTTTTTGCTACTTGTTCTTTTTTTCTTGCGCTCAAGTTCGTGTTAATTCTCGGTTGTACGTTGTATTTGGATTTTCTCGTTTTTCGCTGTTGCTTTGGACTGGTGGACATACTGCTGGTAACGCTCGCTGTGTCTGATTCATCGTCAAAAAATTCTGGCTCAGGAGGATCATCCGTTTGAACACATGAATCGCTCATTTTTGCCTTGTCTGTTTGAATGTGGATGTGACTTAGTGGTTTCCTCTCTGTTTGGACAATGCTGTCAATCAACTTTAAACTAATCGTCTGTGTGTCGACAGTCGCCACTGGTGTTGGTTCTTCCGCTTCCGTTTGGATCATTAGTTCTGCCGTTTCGACTTCCGGTTCCGGTTCTGTTAACATGCAAGCACTCTGTGTTCTGACAACAACTGTTTGTACTTGAGATGTGTTGTACAAGACTTGCATTGTTTGCGTGTACGCTGCCGCCGTTGGAATCTTGGGCGGGTCAATGTAGACTGTCTCGGTTACAATACGGGTCTCTCCTTCTTTGGTTCTGTTTGGTATGTTGTTGACCATGTAGTCCCACTCAGGAGAGATTGGTGCACAGGAGTATGGACCTGAGCACGAGGCCAGCTGGGGTCTGAACGTCTTGGGATTCGCACACACATCACATTCACACCTGCTACAGTTGTTCTCGTGTCTCATTTCTCTATCGTTGCTTTCTTCAGATGCGATCTGTGATTTCTTCTGGCATTTCTGAGCCCGTTTTAGCTGGGGAACGACTCCAAGAATCAGCAGTGCCGCAGATATAACAATCATGACGAGACCTGTGACACCGTAAAAGGGATTGGGATACCGCCGCACGTGCATTATTACGGGAATCTCGATGGCACACATTACACTTGCTATTGCCACACACAGGGCACAGTTTCGCGTGTTGTTACACAACGGCATACACAGGTGGCGTGCCGGCCAGGATACTAAGGTGCCAATTAGGAGAAGTACTCCCTTGGGAAGGAATAGGAGAGCCAATGCTCCCATCTCGTTGTCCGAAATGCATTCTTCAACAAGGACTGTTCGCTCGTGGTATGGACGGAGTGTGGATACCTCTCGCAAAGCTCTCACCGCACGTGGGTTAAAAATAACTTGCCACGTGATCAACAAAATGACGTCACAAATGAAGATAACAAGCGCTATGAAATGCATCCCCATCCATGGAACCTTTTTTATCGTAAGCGGTCTCCATGATACAACTCTGAAAGCGAAGAGAACTCTGGGAAGTACGCTGGCAAGACACAATGTGAATCCCAGGCTAAGAAACCAGGAACGAGTCTTACAAACCCACTGCATCGATTGGAAAGAAATAAGGGCACTGTCAAGCCCAAACAGCACAACAGAAAGTAGATTCAACATGCAGCCAAAGATGAGCAACTCAGTCAGGTAAAAGCCAGAATGGCAGATGACTCTATGTCGTCGAAAAACTAGAAGTAAAGCCAAACAGAGAACGCAGCAGACGAGAAGGAATCCAGAGATCAAAGACCACGAGATGAAGAGAGGAAGGCTGATGTATAACCAAGAATCTGTTGAGGCCTTTCTTTGATATGGTTGGCCAGCTGGCCACTGTACATATTTCAAAACCGCTGGTGTACTGTTTCCAGTTGAATCTCCCTTCAGTAGTAGGGAGGGGGGATTGTAGTCATATACACCCACCTCAAAAGAGCCAACAGATTTCGTAAACTGCTGGATGAAGACTTTGCACTTCCGATTTCCATTCTCATCAAACGCGACCACACCCGAAGGTCCCGTAAAATGTACTTGGGCTGCTTCTTCCTTCAACAGCTCGCTCACCATCAGTCGCCCGTAGCCAAGGTCGTGTAGTTCCATGCCCCACGCAGTAAATACTGGCCGAGCGCGCTCAAGAGTAACGGCAATCGCCCACATTGCCTCGTAAGCAAATGGCGCATAAGTACTACGGAATGAGGATGGAATCCTTTCTTTGTAGTGCGTAAAGAATTCATCGGTTGTCTTTCCTGACACTAAAGTGTTGCTGATTTCATTCTTGTAGTAGAAAGTAAAGTGGTGATCCAATGCTTCTTCCATCTGTGATCTCGTGCAATCTAATTTGGTGGAGGGTTCAGGAACCCACCAATCAGATGTTACATTAACATCCGGGGTAGATGTTACCATCCAGACGTAGTTTTCTCCGTACATTCCGTTACGATATGCCTGACAAAACACTTCCCTTGCTCTGGAGTGATGAAATGTACCGATGATAATGTGGGCTCCCTTGTCCTTCAGGATTTCGACAGCAACTGCCGTATCTTGAGTAAAGCCTTCATTTGCCACGATTTTGCTACCATTGCCTTCCAGACTTTCAGCGAGATGTTCGCTTATCAGTGAGTAGTATGGTGATGCATCATAAATCAAACCAATCTCGTCCTTCCAGCCAAATTTATTGACAAATTGTAAACGAGGTTCATTGAAAACGAATTCTGTTGGAACGGTGCGGAAGAATAAAGGATATTGGTCTCGTTTGGTTGTAAGCTCCAGGTCGGTTGCTCCATGGGAAAACTGTAAAATGCCAAACTTAGGCAGTCCAGCATATGCAGCAACTGTTTTTGCCAGGTCACCATTAAAAGGTCCGAGGATCATAAGTTTTTGAGGTGGAGTGTTCAAATATTCGTACAATACTTTGGTTCCTTCGCTGAGTTCACCCTTTGTCGATCTGCGATGAAAAACAATTTCATAGTCCGCCAGGTATCTGGAATCGTTGTTGATTTCTTCGACTGCCATCAAGGCAGCGCCGAGGGAGCCAGCTCCATCGCGAGAATCTTCATCGAACAAACCTGCGATGTGCAATTCATGTTTCATTTTTAAGCCGATCGTCGGTTTAGCGACACTTCGAGTTTCGTTGAATGTCACTATTGCTCCGATTGAGTCAGTATCGTTCAGGCCGTACAAGAAACGGCGATTCCAAATAAAGAAGAGTAAACAAAACGTCCATATCTTCAACCCACGAGTCATGTTAACAGTCAGCTGACAGTGACATTCATCTCCTGATTTTAAGAAGCGTTCTGGATAATTTTCACTTGTGGTCTTCGTTTTGTTTCCCTTATGGGCGCTCCCGCGTTGTATACGGAAAATATCTCATGCCTGATACAAACTTATTTCCCGGTTGGTTCGTGATTCCCGAGCGAAGTGTTGACAGCCAAGTTCACATACAGTACAGAGGGAAAATTGTAAATATTCTTTGCCAAAGGAGATTAAACACGATTTTTTAACGAGCAATATCTTGTTGATAATATTAATATCGACGCACCGTGTCAGTAAAATTGGCGAAGGAAAATGGAATACGCGATGACGGGATCCAACAGAG
>Locus_39_Transcript_6/6_Confidence_0.000_Length_849
CTCGCGCTTCCAAGCATGGTCCTTGCAATCCTGAAAAACTGACTAGGAGCCATATACTCCTAGGAGTGTCACTAAAGACGTAATGATCACAATGGCCATCATGGTAATGGTGAGCAATGGCCGTCAGTATAATATCAACAGAAGCTTTGATGCTCGCGGCTCGCCAACTCAGAACTTCACCAGGGCCTTCCAATCCGCCAGAAGCTGCTTGGCAGCCTCGAAATCCTGGCTGGCACGTCCCCACTCCTTGTTGCGGCCGTCCACGCCCACCGTGGAGATCTTCTGGGAGAACTCCCTGGCCTTGTTGTAGGCCTCCGACCCCTCGGCTCCGGAGAAGTAGACCATGTCCTGCTTGAAGCCAGCGGCCTCCTGAAGGTTCGAGGTCAACTGCTGGGACTGCTTGGTCTTGATGTAGAAGGCGGTCTTGTCGAACCTCTCGAAGGCCGCCACGAGGGCCTTCTTTCGCCGGGCCACCTCCTGGTCCGTGCGGGCCTTGTACACGGACTCGGAGCCGACCTCGGAGAACTGGGAGTAAGGGTTGACGGGGTTGTCGTTCTGGTTGTAGACATCCGAGACGCCGCCGCCCAAGCCGAAGAAGGACAGCTTCGGGGACTCTGCCTGCGCGGGGCCGGCGGCAACGCTGGCGGCCATCAGTGCGGCGGCCATGGAGGCAGCAGCCTGGCCCTGGATCTTCGAAGGCACGAAGGCCTCCTCGTGACGGAAGAGCTGCAGCACTGACACCGCGCCCACCGCGAGCAGGGCCTTGGAAAGTGCGGAAGTGCGAGCCATCGCTGAGTCACCGAGGGAACGAAGGGGCCGAGCGGAGAGGGAAGCAGATCCAGCTTGAGC
>Locus_40_Transcript_23/124_Confidence_0.019_Length_6560
GTGGTAGATGCCATGGACGAAATGCAAAACTTAAATCCATCTTCTAAAGGTTCTTTGGATGTTGTCTCCGAAGTTGCCAGTGTGTTTGAGTTTAGGGATGTCCATTCGTTTTTAAAGAGTACACTGCGTTTTGTCATCCCTTACTTGGTAAAGAAAGCATCGCCTTCCTCATCGGCAATCTTAAGACACATCGCTAAAGAGCTGAAAATGAACAGAAGGGAAATGCTGTTGGAAAACTTCAAGTTTATTTTTTCTTTCCTTGTGAGAACATGTTCAGCGTCAGAGTTGGAAAAAGCTCTGGGTTATGTACAGAAAGAGACAGATGTGGAGCTTGGTAGCCTACTGAGATCTGAGGCCCAGAGTGTTTACAATCAGCTGTTATTGTATCTAAGCGTTAGTTATAGCAAGGTGTTTAGTGGACTGGCAATGCTAGCCTCGAAGGATGACACTTACACTGGGCCAAAGGATCTTAAAACTGATCTACATCTGGCCAATTTTCTACAATCCAGGCTGCTAGGTATCCTGGCCTTCTATAACACTGTACTCCTAACAAACACTGACCTGGAAGAGAAGAGGTTAGCTCTTCAGAGCCTCACCAAACTGATGCAAGTGATGGGACGAAAGTACATCACTTACGTACGAGTCAAAGTCATGGGTATTCTGCGGTTGTGTCTCAGATTTCAGGATGAAGGGTTTCCCGAGCTATCGTGTGATGCGTGGGAGAACTTTGTGCGGAATGTGGAACTTTCAAACCTTGGCCACATGCTAAGCCAAATCATTGTGACTCTGTTGCCGTACCTGAACAAGCTTCCAGCAAGAGTCACACAGATTTTCCACTTTCTGATTGTAGAAAACAAAGCTGCTCTACGAGGTTATTTTCATGAGATCTATTTTCTCCCGGATATTCCTGAACTGCGTCGAGTCAATGCAGTACTGAGGACGTGTAGTGGGAATAGTATGGAAAAAATGGACTTTCGAGCTCAGTTGCGGCAATCCCTGAAAGGAATATCTCATGAAAGTGCTGATGTGCAAAGACATGCTTTGTCAAAACTCAAACAGCTACTTCATGATAACCAGGCCACCTTACACGGCTATGTCCTCAGCAATGAAACCGTTGATCCTATTATCCCGCAGCTTATAAGTGTGCTCATGTCCAGTTGCCGTGTGACTGATGCCGAAGTGAAGATACTTGTGGCTGAATGCCTCGGTGAACTGGGGGCCGTCGATCCTGGAAGACTGGATAAGCTCACGCACGATCCTGTGGATGAACAAACAGTTTTTGAGAGCGGTTGTGATGATAGGGAGTTTGCTGTTGAGCTTATTAATAAGCTGGTGCAAGCGTTCTTAGCTGCACACGATACAAGGGCACAGGACTGCTCTGCTTATGCCATTCAAGAAGTTCTGTTAACTTACGGCTGTAGTGAATCGAAGAAGGACGGGGATGGCTATGACCTGTGGCAGAAATTTCCAGAGCACATCCAAGAAGTTCTTCGACCTCACTTATATTCAAAGTACCTCAGCTCCAGCACTCCCAATTGGTCTGGTCTCCTTAAACCCATCTACAGGAGCACTAAGGGCCGAGTCTACAATGAGTGGGTCAGCACATGGACATCATATATGATCACTAAGGTCAAGGGCCAGAAACCATCCCATATATTCCAGGCTTGCAGTAAAATTTTTAAGCATGACGTTAAGACGGCGTTATTCTTGCTGCCTCACGTGTTGTTGTATGTTCTGTTAGATGGCACAAAAGAGGATGTCGAAGAGGTTTACGGAGAGATCATGGCAGTTCTCACTCATCTTCAAAGAAATGAAGAGCTTCCTGCTCCCTCCTCAGATTTCCGCCAGATGAGTGCTCAGACTATATTTTCAGCCCTGGATTATTTGAACCGTTGGGCGAGAGCAAAGGCTTACAGATTGGCCGTAAAGACACAATTGGTGACCTCCAAACATCGAAACAGTTCGTCAATCTCAGATATTCAAGATGAGCAGAAAGCCGTAGAAAAGTTCCTGGAAAAAATTCCCCAGGATGTGCTGGCCTACGCATCGTTCCACTGTAAGGCATATGCCCGTGCCTTAATGCACTTTGAAGCATTCATCTCGAGTCAGAAGCAAGATGTCCACCAGCATCTGGGATTTGTACAGAAGCTCTACATAGTTTTGGACGAACCTGATGGAGTTGCTGGGGTTGCAGCCAGCAGGAAGCAGGAACCCACTCTCCATGAACAGATCCTTGATCAGAAAAGCTCAGGAAAATTATGTGACGTTTCTGCTCGTTACGAGAGAGCAATTCAAGAAGAACCGGGTGAGATTGGACATCACAAGGGCTTGTTGCAGTGTTTTATTGATCTTGGTCAAGTGACCACCGCCCTTACTCACGTGGATGGAGTTGTTACTCGCAGACCTGAATGGGAGAAGTCGCTGAACGCCTACCGTGTTGAGGCTTCCTGGAGACTAGGACAATGGGACTCTCTTGAAAGTTATCTTAAACTGGAAAGAGGAGTTGGTGACTGGGATGTTGGATTAGGAAGAATCCTGTTAGCTGCCAAAGAAAAGAACGAGAACGAATTTAGACGTCAACTAAAGGTAGTTCGCAGTCAACAGATGGGATTCCTGTCCGCCGCAAGCATGGAGTCTGGGTCCTATCAACGCGGTTATGAGCATATTGTCAGGCTTCACATGCTACGTGAGGTTGAGGAAGCAGTGCAGCGGAACTTCCTTCTAGAGGCTGATGGTATCCAAACAATGGGCGTGACAAATAGCTGGCAGTCACGTTTGCACATTTCGCAGACATCATTTCGCACAAGAGAACCAATCTTAAATTTGAGACGAGTTGTTTTAAAGCTGTTACCAAGTTCCGAGGAGTTACAGAAAGAACAAGGGAAAAGCTGGCTTCAGAGTGCAAAGGCAGCCAGGGTGGCCGGTCATGTCCAAACTGCTGACAGTTCGCTTTTAAGCGCCAGTGCCTTCGCTTTACCAAGTTTATGTATTGAACGCGCAAAATGGATGGCCAGTCAAGGTGATGTTCATAGCGCTCTGATAAGTTTGCAACGAGCTGTCAGTGAACAGTGGCCTGATGGTAGCAGTACAATATCAGATGGGGGAATGGACAGATTTATCCATGCAAAGGCCTTGCTACTTATTGGCCGATGGATGGAGGAGACAGCACATTATGCAGCTAATCGGGCCATCCAACAGTACAAGGAAGTTACTGCTCTTCATGGAAACTGGGAAAATGGACATTTCTATTTAGGAAAATACTATGACAAGTTGATGTCAGCTTGTCCGGAAGGAGAAGAAAAATCCACCAAATTTTATGTAGACTTCATTCCATTTGTTCTAAAACATTATGGACTGTCTCTTCAGTTCGGAAACAAATTTATCTATCAATCCATGCCTCGTCTCCTAAGTATTTGGCTTAATTTTGGCGCCACAGTTTCTGATCAAGGTCGACAGACCAAAGCTTCTGATAGAGGAGGAAAAAGGCAAAAGTTGGCAGATTGCAATGAGATCATGTCAGATCTGACCAATAAACTACCAGCCTACCAATTCCTCACGGCGTTCTCTCTACTTATTTCTCGCATTTGCCATGCGAACCAAACGGTCTTCCTTCAGCTCGAGGAGATTATCGCCAAACTGTTAGTGACGTACCCACAGCAAGCGATGTGGATGATGATGGCTGTTTCAAAGTCGTCTTTCGCCATGAGAACAAAGCGCTGCCATCAAATCTTTCAGAAGGCCAGTTCGCGTGACATTACATTAAACAAGTTCCTTGAGCACTCCACAAGACTAGCTGACAGACTTCTTGAAGTATGCAACAAGGAAGTATCGAATAAGGGTCCTTCCAAAGACAAGTTGAGCATGAGTCATGACTTCTCTGTTCTCAAGAGGCTTGTTTCTGATGGAGATTTTAGTCCTATAATAGTTCCTCTCCAGTCCGCCATGACTGTGACCCTGCCATCAGGAGCCGGAAGCCATCATGATCACAATCCATTCCCAGGCTCATTACCTTGTATCGTCGGTTTTGAGGACAAGGTTGATGTTCTAGCATCTCTACAGAAACCCAAGAAAATCACCATTAAAGGCAGTGACGGAAACTCGTACACCATGATGTGTAAACCCAAGGATGATCTTCGGAAGGATTGTCGAACAATGGAGTTTAACGCCCTCATCAACAAGTGTTTAAGAAAAGACCCTGAATCTCGACGAAGGCAGCTGCACATTCGTACTTATGCGGTGATTCCCCTAAATGAAGAATGCGGACTGCTAGAATGGGTACAAAATACTCATGGCTTGAGAAACATACTCACGAAAATTTACAAAGAGAAAAATATGTATACTCGAGGTGGGGAACTCAAGAAATTAATGGACAGAGCAGGAAGCAAACCTGAGGACAAGAAACGTGTCTTCTTGAATGAGATCCTTCCTAGGCACCCTTCCGTTTTTCATGAGTGGTTCCTGAAGACTTTTCCTAATCCAACTTCGTGGTATATGAGCCGCCTGACATACTGCCGAACGTCTGCGGTTATGTGTATGGTGGGTCATATCCTAGGTCTTGGTGATCGCCATGGTGAGAATATTCTGTTTGATGCTACCAGTGGAGACTGCGTCCATGTGGACTTCAACTGTCTCTTTAAAAAGGGAGAAAGCTTCGAATGTCCAGAACGCGTACCATTTCGATTAACACATAACATAGTTAATGCGATGGGTCCTCTTGGATACGAGGGAGTTTTTCGTCGTTCTTGTGAAGTCACCTTACGTCTTCTGAGAAATCAGTGTGATTCTTTACTCACTGTCCTAAGAACCTTTATTTACGATCCTCTTGTGGAGTGGCAGAGGACTAAAGGAAGGGAACTACTTACCGAGGCATCAAAGAACAGAGAAACAGGAGAAGTTACCAATGAAGAGGGTCTTAAGATTCTGAAAGATGTTGAAAGGCGGATAAAAGGCTTTGAAGGAACAAGCAAGATCATGATTCCTCTCTCGATAGAAGGACAGGTGCATTACCTGATCGAGGAGGCCACAAGCGATGATAACTTATGCCGGATGTACATTGGATGGGCTCCTTTTCTTTAACGAAAATATGTTTACAATAGACCTTTGTAAATCATGGTAAAGAAGACGCTTGCCAAATTGCAGCAAACTGACTTGTGTATGGAAACTCATTATCAGAATACCAGTATTCTCTTACGTTATTGTTAAGTTGGCGGTGATAGGTTGAGTTCTAAGGGCGATATTTTACGAAATATTTTCAAGCTGCAACCAACACAATTGTTACAATTAAAGAGTTGTTTAGGTTTTTTTGTGACAGAGTGTTTTAAATGATCATAACACACTTTCTCCCTTGCTACCTATGAAGAGTTAGCAGACTTCGCGATTCAGCGAAGCCCCGTACTTATGAAAAACGGTAGTAACCATAGAGCTGAGGAAGTGTAGTTTATCACGTGACCTTTCCATTGACCGTCCGTACAAGGTGCTATTTTAAGCATACGCGAGAAAAGGTATTGCGGGCACAAATCTTGGCATCGTATGTGTCAGTTCCAAAATAAATAGTCACGCAGAAATTCAGATTCAGGTCTACCCCACTGAGTATTACTCACGTTTGTTAACCCATATTGGTATGGAGCTTTACGTTATTAAATAAGTTATCGCTATACCAACACCTAATCACGTTTTATTCGTCTATAAATCGACCCACTATAGAAAGGCAATTAAGTCAGATAGAGCTAATTATTCTCTTAGTTATAGTTTTGTCAGTGTGGACGCTATCGTACGAGGATTTAAGAGTGTCTTTGCCGAGCATTGAGTTACGTTTCTATCCACACTCTGCGGAATTGTGTGCTGTACTTTTAACCCTCAATCGCAACTTGGTGTAAGCGTAAACCAAACAAACTGCCTCATACTTTCTGATCATTTACGTCACTAGATAACTACAGCACGATTCGTTTAGGATAAAATGTTGTGATTGTTGCGTTGCTTTCAGTTAGTTAGAACGATGATATTGATTCGCGCTTTCGTTTTGAAGCGTTACTGTAGCTTTGAAGGTTTCTGATGTATGGTTGCCGTTTATTTTTGTACTTGTTGCCATAGGAAGCAAGTCAAACTAAAAAACAGATACAGATTTTTTTAAATATCGAATAACATTTGAGAGTGTAACGAAATTTTAACTTACAATTCGTAGGGCATTCCATACTTCTTTTAGATCTTTTCGTGATCTCTGGCTGACCGTTATTTTGATTCTTCGCGACTTTAAATAAAGAGAGGGGTTGGTCCCCAGACTCCCTGGGACAACGCTGTGGCGCCAAAACTATAAAACACTAAGTGCAAATCAGATATATTTGAATGTTATCGCTCGAAGTGAGTTGAGCTCGTATTGGAGTAAGTCGAATTGATATTAGTATCGATTGAACACGAGGCACATCTTAAATGATCTGTATTTTATAGTTAACAACTTTTCATCTAAATAGTGGCTAGTGGTAGAAGCTGCGGAGTAAATTTCCACAGCTAACCACCAACCTTGAAGAGAATGTTTGTTTAAGTATATACTACAGAGTGGGAAG
>Locus_41_Transcript_1/4_Confidence_0.026_Length_2335
GTGCATCCAAATTATCAGCTGCAATGATATAAGGTTATCTGAAAGTGCAGCTTAGTATATTTTCTTTTTTGAAGATGCATGCAAAGGCCCAACAGTTGGCACACACAGCTCCCACATGATAGGTCTAAGTTCAAGGCATGGTCATGAAATGCTATGCTGTTTTCTTTGGCCAGACATTTTAATTTCTCTGGAGTATTTACAGTTGGGGTAGCAAAGAACTGTTTACCAATAGGAGACCCAGTGTTCTCCATTTAAAACAGTAACCAGTAGAATTTACTGCCTAAAGTACCTCTTACTACTGCCTAAAATTGCTTGGGGTTCTTGAGAATTCATCTGGTGAAAGACTACTCTTCATGGTTTGAAAATTGCTTTCACCTGTCAAGCTCAAAATAAAGGAGGCCACTGAAGACCCAATGGACAATTGAGAAGAGTAGCAATACACCAAGGAAAACTATTCGAACAAGTGTCAGTGTGGGCCACTCATCTTATAAGCAAGACTGAACTAGACTAGACTCTAAGTTTAAATTTCAACTTAACCTCAAAGGTGGAGGGTGCAGTGTCCAAACAATTAAGCTGCTTTAATATGAGAGCAAACTGGAAAATGCCAAGCAGTGGAAGAAGTAATCATAATGCTCTGTTCCTCTTAGTTATGAAGCCTTTACCTGGCTTAAAGTTAACCAGTCTGAATCACAAGCTGCAGGTTTAGACAGGAGTTCTTGCAGCTTTTTTACTTATAAAACTTCACAACATGAGAACTACACACAAGTTTAAAGGTTGTTGACTGTATACACTGGATGATTAGATTACCTTCCACCCAGTGACGCTAAAGGTCTTCCCTGCACTACCAATAGTTATTGTCCTTTCCCACATGCCAGGGAGTGTGGCAATCCTTATGTGCTGTTCTCCACCATAGACAAGCCACTCATAAACTTCATCACTGATACAGATGACATTGTACTTCTTACAAAAATCAGCAATTACCTGCAACTCCTCCTTACTGAAGACCTTGCCAATAGGATTATGTGGAGTGTTAATGACAATAGCTCTGGTTTTCTCACTAAATGCTGCCTCCAGCTCATCTTTGTCTAAAATCCAGTCCTTAGTTGAGGTAGCATTTTCTCTAGCCCTCAGAGGAACAAACTTTGGTATTCCACCAGCCACTGATATTTGAGGTACATAGCAGTCAAAATATGGCTCAATAAGGATAACCTCATCACCAGGATCTACTAAACCCAGAAATGAACAATACAGCGACTCATAGGCTCCTCCTGTGACTAAAATTTCAGATAAAGGATCAATCTGTCTCTTCAATAACTGAGTGTAAAGCTTTCCAAGGGCATTAACTAGTCTTGGATGACCCTGACTCCTAGTATACTGATTAATGGCAAAATCAGAACTTGTGGCCACCCTGCCAAGGGCTTCTTTGACAAAGTGAGGAGGGGGCATGTCTGGGAATCCCTGTCCTAAGTTGACAGCTTTATAGTTTCTTGCTAGAGCAGTAAACTCAACCCACACATTCTTGTCAAATCCTATATTTCTGTCTGCTGGTTTATACAAGTCTTTTGAGCTCATTTTCCTCTACAAGGAAAGTTGAGAGTTCTGGTTAAAGTGAGACACCCCATATCAACTTCATTTCAGGGGGCAATGTCATGCAGAAGAAACACATCCTTGACCTTTCCATGACCTCTCTTTATAATACAGTGCTAAAAAGCATAATTTCTTTTGAAGCTATGGTCAAAGGATAATACACAGTTTATCAAAGCCCACTCTAAGGGTCTTCCATGCAGTTACACCACAAATTCTCAATTGTACATACAACAACAAAGTAAAAGTACGTATGATGCACGATCCTCGTAGTAGGATTCAAATAGTAAAAGTAATGTTTATCATTACATGAAGCACATATTTTTGGGGGTTTGTTTATGAGATAAGTAATTTTCTTTCATAAAATTTCAGGTGCATCGAATTAAACAAGATACTTGCCTTCAGGACCCTAAAGTTAATTCGCCTCAGGTTAATAAAAAGTTCGCAAATCTTGGATGATCAAAGAATTGCTGACATCCACGAGACGTTGCTAGGACCCAGATCCCCTAGAGATAAGAGTTTCCTCAAGGTTAAATGGCGGGTCCACGTTGCAGCGCGCAGCTTTTTGAGTCAGCAAAAACGTTGTGACTTAAACTTACGAATGAAATAAAAGCTAGTTACACTGTATCTTAATGATACTTCCATTAAATTTCTTCTGGAATAAAAGCCTCGTCTCGTCGACTTTACTGCATATAAGCAATTTAAAGGTCATCCTCGCGCGATCGACATATATCTATATATATATTAGAAG
>Locus_42_Transcript_4/5_Confidence_0.564_Length_1051
GCATGTCAAGTTTGTGCGTTGTACAAACTGTGCACGCTGTGTCCCTAAGGACAAGGCTATAAAGAAATTTGTCATTAGGAATATTGTGGAGGCAGCTGCAGTCAGGGATATAGCTGATGCCAGTGTGTATGAAGGTAAGATTTGTAGCATGAGTGTAAATTTTCTGAAATAGTGAAGTTTTCTACTTAAGTGATGTTTTGAAATGATATTAAGTGTACCAGCAACTTTTTAACTTTATAAACTGTTACAGAAAACAGATGAAGTTAAATAATATATTACTTTTTGTACACAGGTTTTAAAATGTTGATGCCACTGTATCCAGCTTCTCTAGGAACAACTGCTTAAGATTATTTGGGCTCTTTTTCTAGGTTGCAAAAACTAAAAAGCAGAGTGGGGCATTTTCACAAATTTTAAATGTTAGCAAGATCACACAACCTTTCTTAACCCTCAATTTATACAAGTGTTTTTTTGTTACCTGCCTTGCACCTGAGACCCCATGGCATTGTGTTGATTATTGTGGCTTCCAAATTATTGTTATCACCACTTCCATCAAACTCTCAAGGCTCATACTAAGAAAGATTATTAATCAAATAATAGACAATTATTCACGGATGGTGTAGTGTATATTCACTTGCCCTTAGGGAACAGTTGTTTCAGTACCTTCAGTATTTTTGTTAGTTTATCAGCAGGAAAACACAAATTGTGTTTTATTTCTTTACTCCCAACCTGCCACACATCAGACAAAGGATTGGAGAAGCAGGGTCTTGTGCTCAGATCACCAGTTCAATCTCTAATCTGCAAGTGGCAAGAGCAGAAACTGAATGAAATTATATAATTTTTGGTGTGATGTCACTTTTGGCAGATAAGAAAGTTAAAAAAGAAGTTTTGTCAATGAATTGGTATGGTGGCCTGAACTTTTATCAGTTAATGTTTAAATGTGACCTGGCTTGAGCTTAATCCACATGTGTAATAAGTAGCAAAGTTACAATGTCTATATGAAGTTCATATATTTTGAACTGCGGTATTAGATACGTATGATGATGCACGATCC
>Locus_43_Transcript_1/5_Confidence_0.333_Length_915
TTGACAAGCAGACTCTTCAAGTCACGACACTCCGAATCCTGCCATCGACCATAGCGCTCGCCGATCTCCTCGACAATCTCCGTTGCCGCACGGAAGGAGAAGTTGTTGGGGGAGAAGTCGGAGTCCAAATCCTTTGAAGCAACCACACTCGAGCGCACTTGTGACGTGAATTTTTGCGTCTCGTGCCAGCCAGGGTAGCTGTCGACGATCAGGGCACGCTCTTTCGAGACCGTGGCCGCCGTGAAGTTCTGCGACCCAACGAGGAAAATAGTCATGTACGTGTCAATCAAGTCTTGCAGCACCACCTCCTGCACTCGATCGGCCATCGAGTAGTTGTGCACCTCGTACACAACAGAAAGTCGATTTACCGCCTCGTCGTGGATCAAGTGCTCCAGAGTGGCTGCCAGCACAGTCAGCTCGTGAAGGCCCAGGCCTTGGTCCTTCAAGCGATCTTCGAAAAGCGAAAGAACGAAGGAAGGAACATGCTCCTGAAGCACCTCTGTGGTGGTCATGTTCTTCCAGTTCATGCTGTTGGCCTCCAAACCCTTGATGTACATGGCATGGCGTTGGACAAAGAGCCGGTGCAAGACATACCTCGCTGCAGCATCTTCCAGGTTGCCGTAGGCATTCTTGGGCATGGCCTGGAAGGTGGGCTGCAAGGCCATCTCGATGGATTTGAGACGCTTCTCGGTGACGCGGTTGCCACTGCCAAGGGCCGTCATCACCTCCTGCAAGACCGTCTCGCGGAGCTGCTCCGTGCTCATGGATCCGGCGTTCGCGTGGAGGTTTCCTCGAAGAGAGGCCTCTGCACAACGAAACGCGACAATGGCGAAGAAGAGATGGAGAGCCATCTTGCTGGACATGGAATAGGCCTGAAACGAACAGGACTGAACTCTGGCTAAGTGAGCTTACTCG
>Locus_44_Transcript_1/1_Confidence_0.000_Length_669
CAAGACGATGCAAGATGCGGGCGTGCATGTGGAGACGCTCGAGGAGTGCGTCACACGTGGCAGCAAGGAGTCCTGTCAGTTGCAGACAGCCAAGCCATCCGACATTGCCATCATCATGTACACTTCTGGCACCACCGGTGCTCCCAAAGGAGTGCTTCTCACCCACGCCAACGTGGTTGCTGTGGTTGCGGGCGTTGAACATTACTTCACCGGAAAGTTTGGCCCTGGGGACGTGTACTTGGCCTACCTTCCGCTGGCGCACATCTTCGAGATGGCTGCACAGGTGTGCATGATGTCGATGGGTCTCGCAATCGGCTATGGGACGCCTCACACCCTCACGGACAACGGTGTCAAGCTGAAAAGGCCTGAGTCTTCTGGAGACGCACCAGTGTTACAGCCTACTATCATGGTTTTCGCTCCGGCTGTCTTGGACAAGGTTTACCAGGCAGTGACTGCGAAGCGCAACGGCCTCGGTTACGTTGGCCAGACACTGTTCGACTGGGGTTTGTCGTCTGGATACAGGCACTTCGAACGTGGTCAAGTCGGTGCAAACTTTGTCTTGGATGCGCTGGTTTTCAAGAAGGTCCAGAATCTGATGGGTGGACGGCTAAAAGGCATTGCCACGGGATCTGCCCCGCTCTCACCGGACATCCAGAAGTTCATCCAAAC
>Locus_45_Transcript_1/1_Confidence_0.000_Length_2507
TTTGGATCTTGGCATTATAAGACTGTTTTTTAAGTCTTGAATTTTTTCTCACAAAAATGTGATTTTAGACAATTATGAGGCAAAGGAGAAGATTCAAGACTCAGCTTGCTTGCGGCGGAGTCCTCGCTGTCCTGTTTACTGTTTTGGCTTACCGTGACCTAATCAAAGACGTTACAAGGGAAAGTAAGGAGATCATAAGGGAACGTTCAGAAGTATCCATTACGTCGAGGCATCTTTTAGCTCACAAGACCCACAAACTAAAAAACTGCACACCTCCATCGATAGAAGAGTTTCCAGATGACTTCTTCAACCAAAGGCAAAGGCAACATGGCGCCGTTATTGTTAACTTTGCAGTCGCTTTCTACATGTTCTGGGCAATAGCCATTGTGTGCGATGATTATTTTGTGCCATGTCTGGAGATCATCTGCGATAAAATGGATCTTCAAAGTGATGTAGCTGGGGCTACGTTTATGGCTTTGGGAAGTTCAGCACCTGAACTTTTTGCATCTGTGATTGGTGTATTTGTCACAAAAGGAGACATTGGGGTTGGAACAATATTGGGATCAGCAGTTTTTAACGTACTTTTTGTGATTGGTGTCTGCGGCATTGGGGCTGGCACGGTTTTGTATCTTGCCTGGTGGCCTCTAGTGAGAGATAGCATGTTCTATCTGTTCAGTCTCGTTATACTCATGTTGGTTCTTATGGATAATATAGTCATCTGGTCAGAAGCCACTGCTATGGTTTGCTTTTATTCTGTCTACCTTCTGATTATGTTTTTCAATCCTCGCATCGAGGCGTGGCTGTACAAAGTGACAAACACAACCAGTCCTGAGTACAAGTCCGAACTTCACGCTAATAACGGCAAGAAAAACGGGTATTCAAAAGTTCCCGAAGATGACCCGGAAAATCCTGAATCCGAGAAGAACGAGGAGAAAGGTGATATTGAAGAAGGAAAAGAAGACAACGAACAAAACAAAAAGGAGGAAGAAAAGGAACATAAACGTGGGTTCTCCGAAAGCGGCGAGCATTTGGCTCATCATCATGAATATGATCAACAAAGACCTCACGAGGTCCCAGATCTCACTTTAGGAACGCCATTAAGTCCACCAGAGGGAGCCTGGGCTCGCATCTGTTGGGCACTCGGGCTGCCAATCAATATTTTATTCTACTTCACGATCCCGGATGTAAAAAAGGAATCTTGTCGTAAGTTCGTGGGATTCTCTTTTGTGATATGCATTGTGTGGATCGGTTTGACATCATACATTCTAGTTTGGATGGTTACCATAATTGGATACACCTTCATGATTCCTGATACCGTCATGGGTCTCTCTCTTGTTGCGTTCGGTAGCAGTGTCCCAGACTGCCTATCAAGCCTCTTTGTTGCCCAAAAAGGTGATGGAGATATGGCCGTGTCGCACACAGTTGGTAGCAATGTATTCGACATACTGTTGTGTCTGGGAATTCCCTGGCTTGTCAAAACCACTGTCTGGGACTATGACTCTACCGTTGTCATCAACAGTCATGGACTCTTTATCTCTTGTTTCTTCATTTTGGGTTCAATAGCTGTCACGTTGTTTATTATTTACTACTATAAATGGGTTTTGGACAAAAAAGTAGGCTGCATCTACCTTTTATTTTACTTTATATTCATGGGCATCTCTATCTATGTAGAAATGAAGGCGTTTGGGAAATATAACCCGCCTATGTGTATGGTAGACGTTTGACTTTCAATCTTTCAGTCTTGAAGACTGAGCATTGTCACAATTCAATTGACGTAGTATTCGTAGTAAACTTGTCTGTATAGACTTGAGGAATACTCGACAAGTTTTGGTCGAGAATTTTAAACATGAGATGTAATTTTCCTTAGAGGGCATTTAATTGTCCCTGCCTTCAAGTACACCTAACAGTAAGAAATAAGACTGACGCTTGGATAATAGTTTATATCAACTATGGTTTATGTCAAAATTACTTGAATCAATCTTGTTTCTGAGCTATTTTCTTCTTTAAGTAAAGTAGAACGCCCTAGCGACTAGTATTATTTCGGTTTTAATGTTATGATCCACCCTTATTTCGATCAAACAAACTGAAGAACTCATTCACATTTTCTTCGAAATTAACCAAGCTGATGATATCATTAGAAGAATTTTCATTTCCAAGGATGAATAACATTTTTAAGGCAATGTTCATTCATCTAGGACAGATTTTGCACGTAAAAATGACAAATTTTCTTGTTTCAAATTCACAGGCTGGAATAGGCCATTAAAGACGGGAACAAAGATTCTGCTGAATCAAACGTGTTCCAAGACACGCAATTTTTTTAAAATTAGGTTACGAACAACAATGACTCTATCAGAAAGGTAATTTCTGAGATTGAGAAATTGGTAAAGTGATTGTATGCAACCAAAGGACAATTTCTGGCTCGGGAACAATGTAAGTGCTTCAAAGGGGTAAAAAAGTGAAAAAAAAAAAAACTTTTCACTGGGTTAACTAAAGGTGATTTATTATAA
>Locus_46_Transcript_1/1_Confidence_0.000_Length_558
CCGAAACGGGAGCCCACACTGCGCCGGCGGTCAGCTCTCCGTCACTCGTTCATGCCGTCGCTGCGGCAGCTGCCTCATAGCCTTCCCAGTGTCCCGTCTTCGGATCGTACTCGCACTCCACGAGTCGGCCATCCTCGTACTTCAACATATCGAACTTGCCCGAGCGGAGGTAATGCGAAGCAGTGTAGGAACCATCTGCCGACAGTTTGTAGGATCTAAGCTCCGACGGCTTGCCTCCATCGATGGAGCCATCTGGTTTGATCTTCGGATTGTTGGAAAAGGCTTTCGCCTCAACACCCCCGTTTTTCTCCAACACCTGCTTCACTTTCCGGAAGGGCTCAATGTCTGGTCGAACGGCCAAGCAGGTGTCATCCAGTCGGTTTACCTGGTCAAAGTCATTCAACCGCCGATCCCGCTCTTCATCATAGTTGACTTTAGCAGTGACCCACTCCAGCGGCGTCAGCAGGTACTCCGTCGCAACCACGTTGGGCTCCGCGCCGGCCTTGATCAGCTTCTCGACAAAGTCAGCAGAGCCACACATGGTGGCGTTGAAGAGAG
>Locus_47_Transcript_1/1_Confidence_0.938_Length_2332
TTTTTTTTTTTTTTTTTTTTTTTTTTTTTTCACGGAAGTAAATAGCAAAGGATATTTGTTTGTTGACAGCAAACAGTTTAATGGAACAAGATTTTCGTACAGATCAACCGGTCAATTTGCCCGGTGCCTGGGTCTACAACTTTAATTTCACCATTATTAGAATTAATGTCGTCAATGAGTTATGCTGTTTTCTACGTTCTATCAGGTTCGTGTTACTATTCAAAATCCGTTGACGATCACTTTAAGGATTAAAAGTAAACCACCTGCATGTTTAACAGACGTGATCTGCGTAGCTTAAATTTTTCTTCACTCTATGACGTTCAGGTCTGGATTGTTGATGATTTTCGCTCTCAAAACATATAATTTATCCTTGGTGAATCTCTTGATTAAATATGTTTTGCTGGACACTTCATTTTCATCAAGGCCGTTCTCGCTCCTTTGGATTTTTTTTGTTTTTGTTTTCAGAGAATGACCAAGTTTTAAAGCATGTCCTCTTGCGCTGTTTCAAAAAATTGTTTTCCATCCGATAGCATCAAACCTCTCAGACTTACTTGTATTGAAAATTTGCGTTTGCAAGGAGGTTTGCTTTTTAATTGTTATGCCCTATGACTGAACTTAAAAGGAGCTTTTCCGCTCTGCTTTCTAAAACTGCTAGTTGACAGGTAGAAAGCAAAGTACTGGTCAGTAAGAAAAAGAAAAAAAAGAACGCTCCTAAAGAAGAGAGAAAAAAGCGCCCTCTCCGTAATGAAAATGGTGGTATAATCCGTTGGCTTCCAATAATTTTCTAGGTGGCTTTTATTTCGGTATGATAGACTATAGGCTGACTGGGAATGACATCAGATTAAAATATGGAAAGTCAGCGACACAAGTGAAGTCGCGCGTGACGTTTTTCCTTGGTCCGCCTCGATGGATTAGTGGAGTCATGCGTAACCGTTGATCGCAGGTCCGCCTCGATGGATTTGTGGAGTCATGCGTGACCATTGTTCGCAGGTCCGCCTCGGTGGTCTGTCGTTTGTCAGAAATTTCTGAAAACTTTGCACTGCCCTTGAAAAATAGTGTTAATGGCGATTAATTCAACTGAACACCGCCGGGAAAAAAAAAGTTATCCATCCGTCCATGAAACAAAAAATTTTCAAGATGGACTCGAATCAAGTTTGCGACGACCTTGATTTGCGAATTCGCGTCCTAAGAAAAAAATTAAATCGATTGTAAAATTAGAAAAATTTGGACGATATTCCGCTCGACGGAAAATTCTCATGTATGCGATTAACATAGTTATGTTTAGTTTTCTATTATGCAATTTTATTAATATTTGTATGCTTTCTGCAAGAGACCGTCTCACGAGAATTATTTGTCAGAGTTGTTCGTTTGGTATAACTTTATGGTAGATGTCTAGCCACACTCTCTTCATCTAGGAGCTATGTATAAATATAGAGCTTGTTTTGAAATGTAATGTCTTCCTAGTTAATATTGATGACCAACCACAGAAATTTGATGAATAGTGTTAGATAGGTTTGTAGTGCGGTACACGAAGCAAACGGTTCTCTTAAGAAACGGTCTCTTGTGTTTTCTCTTTTATAAATACTCTTATACTATACTGGGTGGTTGGGTATAAACTTTTTTCTCAATTAAGACGATAAGGGGATTAGGAGTACAGAGTATTATTTTGTAATTTCTGTTTTAGGAAATGCTTTTTTTTGGCACAAGCAATCGTAGGACGTCTGGTGTGTTTTAATCCGACTTAATGATCACGGAAAATCACTTTTTAGAGTTCTATGAGTTCGCGCTGTATTGACGCTTGCAATCAGACAATTTAAGGCCACTGTCAGCATTTTATCAGCCAATGATGAGCAAGAAGCGTCACAGTGATATAAATCATAGAATATTTAAATTGCTTTTCGCAAGCTGACACGCCGTGGAGTTTCGTTGATATCTTGATGGAAATTTGAAAGTTTCTTCACCATTTTGATTGAGTAGAAGGGAAATGTGTCTACACAGTGCTTGATCAAACAACACGATCAAATTCATTTAAGTATATAATGACGTCGTATGCGCGGCAAACATTTCCAGTTAAAACAAAATTTTGATCCACTGAGTAATAATTTTTAATGATCTTTTGCCAAATAAGTTTCCTATTGTTGTTATGTGCCAAAATATAGAATGAATTACACCAAAATATAAAAAAAATTTTAAAAAGACTGAGGTGGTTCCAAAATAGTTTCGCTTTTTTAATTACATTATAATAAAAGTCAATCATAGTAAAAGTGACCATGTTTTTATTAGCTTTTTTAGATGATATGGAATTGATCTGTAGAGCGACTGTAACAAGACT
>Locus_48_Transcript_9/11_Confidence_0.750_Length_3247
AAAAAAAAAAACAAACAAAAAAAAAATCTGAAGGTTATCTGCACACTATGATCCATAATGGGATGTTTAAGATTTCCAAAATGGAATCTCCAGAGAAAAGTTCAAACAGCTGTCTAAGAGTTGTCCCATGCATCAACCAATCCTGTATTTTCTACGACACTGATCATGCTATGACTTCCTATGTAGAAACTCTTCATCAAACGATAACACCAAAACAAGCTGTTTGAAAATTGAACCAGAACACTGCACACTATCTTACAACTGATGCATCGATGCATTGGATAGTAATCAATTTTTATACTTCTGTGGTGAATTTCCTTAGGCAAGTTTCATTTTAACCCTTTTTATCTAAGAGTGACTAGCATCTAATTTCTCTCCTTACAATAACAATCTTAAATTACACATCAAAATTGTGTGAGTTGAGGAAATGATCACCAACTGGAGCTCTTGATTGTTAACCAAATTCTCCTTGTCAGCACCTTAAGAAACATTAGGACATGTAAAGAGAACAGTATGGAGAATAATGGGTACTGATGCTAGGCTTGACAAGGGTTAATTACCATATAGGAAGATGAAGAGTTGACCATACAAAAGCTATTTACCATCATTGTAAGTAATTGTATAAATGAACATTTTTCTTCTAACTTTTTTCACCAAAAATCACACTCAAATCAGGATGTTTCCTTCAGTTTCCTTGCTGTGTGATCCTGACATTACTTTTTAAGTCTCCTAAGACAGATCATATCTAAATCACATCATCCATAAGAAGTCTATGATACAGCAAAATACTTTTCCTAAATGTAAATCCAAAAAAATCCTTGCTTGCACAGAACATCTAAGATACTATGTACAAAATTCTTGATCACTTGATATTATTTACAGACATGTACACACTAATCAAGAGCATAATTGGATGGATACCTTAAAAACTTTGAAAAACTGCATCTCAGGGAAAAAACTTCAGCCTTCTTTCACGGAAATCTGGCTGATGTTTGCACTCTCTAAACACTCCCCATTCTGTCCAAATGCTGTGATCAAAACATCAGCAAAACATTTTTGGCTGTCAAACTTTGGCGTAGGGTTGATGCCAATGATCAAAGGCTCAAAGGTGTCTTTCAGCAGTACATCTACGCCATACACAGCACAGAGTTTTCTTCCGCTTCGTCCTTGAAAGGCTGAAAGACTTGGTGCCACAGCATAAAAGAGCTTTGCTATGCTTTCTTGAATCTTGGACTGGATTGCATCCCATGTGATCTGCTTCTTTGTCAAGTAGTTAGAGCTTAAGTGTTTTAAGAACTCCTCATGAGTCACTTTGTGGTTTACTGTCCCATTCTTTTTTGTGCCACCACACAAAAGTCCTGAAGATTCATACTCGTCCAAAAAGACATTTGGGTCATGCTCTTTCTCAGCCACCTTAACATGAGGTGTGTTGTGTATCAACAGTTGCAAGGGTTTCAGAGATTTCACCGTGACTGAATACTGGAGACAGACGCGCCTCTTCCTGTGGAAAACTGTCTCAAAGCAATACGGAGAGGCTACCAACTGTCCCATCTCTGCGCACCTGATTATCCGGCGCAGATCACTGGTCACAATGGGCGGTATGCTGAGAGTGCTTGGATCTGCAGCTCTTAAAATCCAGTAGCTGGCTATGCCACGGGTGTAATGATCAGCACACAAAGCTGACAAGTGCTGCGACAGGTCGTAAGAAACTGAGAACCAAGGTACGTTACCCCAAACCTGTTGGACTTGCTTAGAAAGCAGATGACGATGAAGTAGGTGTTCTTCTCTGGCCAATCGGTTCACTCTTATTTCAGAACCAATCTTCTTACCCAAAGTATTCCATTTCTCAAGCCAGACCGCTTCAGCTTCTGGCATGGATTCTACAAGTGTGCACCCTAAATCTCTTAGAACTGGCCTCTTCTCCTTCCCATTTGCTTCCACAAAGAATTTCAGGTTCAGTTTTTTACCCTTTACTTGTACACAGTTCTGACTTGTTGCAGGTGTTTCTAAAGAGCTTACATTGATCAAAAATTTGTTTTCTTTGGCTGCTAGAGGAAACTTTGCAAGTTCAGCCACAAATGCTATTGGAACACTCTCCGGCAAGGTAGGACTGATTAAGCTAAAAGGCGTCCTTCCTTTTGCAGATTTGTTTCTGTTGCACTCAGGGCAGGACAAAAATTTCTGCTGCACACTTCACCTTTGTTTAAATCTTTAATAGGCCAAAGAAGGGAGTAGAAGACTCCAGTTGAAGAACAAGCAAAAGGTGAACATTTAATATTAGGTTGAGTGTTATGGACAATGGCTGATCCAAATTCATCCATGATGTACCAGACAGGCTTGTGTTTATCACCGTCTGGTGTCGCTACCTGATAAGTTTGGTTGAAATACCACATATTGTTCAAGACACTGCTTAGTTCAAAGTCATTTTTTTGATCCTTCTCCCTTGCTTGATCAGAAATTTCTTTTTCTGTTAAATGTTTTTCTCCTCTAATCAATACTGGCCACAACTCCGATTCTTCGTTCTCGGGTTTCTGAAGCGTCATGACCAAAACTCCAGGTGAATCAAATGTCCAAAATGACTCATCCGGGCATACATTGCCGTAAAACTCGCCATCGATGATAGGGGCATATCCTTTTAGGCCAAGAGTCCATCGCTTCGTAGCCAACTTGTTCACAACATCCCGCTTTTTTGCCGTTACTGGAATAGACACAAGGACGGTCATCGCGCCCTCCTCTTCTTCCGACCAACTGTACGAAGAGGTTGTGCCATAGCCAAAGCCCATAGACTCGGGGTACTCTTCCTTCTCTCTTTTGTATCGGGAATACATCTTTTCAATGTATTCCTCCGAAAGTAGCTTTGCTTTCTCCATTCCAACGCCGTGAAGAAAGCCAGTTTTGAATTCCTCGAAGGTCATAATTTTTGACCTGTTGGATTTCGACGACTTTTTAGTTTCATGAGAATCGTCCGTGATTTGACACAAAGCTTCAATTAGATCACCGTCGGTTGCCTCAAGGGCTTCCTTGGCTTTTTCTTCATTAATTCCACCGATTTGCGACAGAACCAGGGAGCTGTCTAACAGAGCTTCCCCGGTTGCCTCGTCGTCGGGGTTGTTTTCTTTGTGCCAAAGCATTTCCTTCACCCTTGTCAAAAGCTCCGGTGATTTTTCCAAAGATTTCTTCGCAGTCGCACCACCATCGCTAGACCAAGCGTGCTCGATGAGAAACACGTCGCCAAATTTTTCCAAAG
>Locus_49_Transcript_2/2_Confidence_0.000_Length_1178
TTATTATGTTATCAGAAACGTTCCTTCCAGCTTTCATTGGTATTAGACCAGTAGTTTCAAACATTTTTGTGGCTTCAATTTCCCTGCCTTTTAGTCAGATTCTTTCCTTCAAGCAACCAAGAATACATTGTAGAAAAACACGAAGAACGCCGTTCCGAAAACGATTCAAATAAAACACAAGTCAAACAAATAAGCTTTCGTATCATTTACTTTACCTTTCCTCCGAGGATTGATACACCATACAAAGAGCTCCTAATCTTATGCAACTCTACCAGTCACACAAACGGGAATATCAGGACTTTCTTATTTCAGCAAGACAGTAACATGCAACATCAACCATTTCAAGCTCGTTAACTCTTACACATTATCCGTGATATGGAAATTAAGGCAGGAAATGGTTGCAATACTTGCGAAATATCAATGTCTGTAAATAATGAGCGACAAGTGCCTATATGTAGAGTAAAAAAAGGAATCTTGAACCAACAACCACACAGCAAAGGATTAAAACGGGAAGTAGCGTAAACCTCATTTGCGGTACCACATTCTGATAGGCTCACTACGGCGAATTTTCTTCTGCAGCTGTAGCACTCCATACAGCAGAGCCTCTGCTGTGGGAGGGCAGCCTGGGACGTAAATATCTACTGGTACTATCCTGTCACAGCCACGGACGACCGAGTAGGAATAGTGATAGTAACCTCCCCCATTAGCACAGCTTCCCATTGAAATAACCCAACGAGGCTCAGGCATCTGGTCATAGACCTTTCTCAAAGCAGGAGCCATTTTATTTGTCAGAGTTCCAGCCACAATCATCACATCCGCTTGACGAGGGCTTGCTCTAAACACAACACCAAACCTATCCATGTCATACCTGGGAGCAGCAAAGTGCATCATTTCCACCGCACAACAGGCAAGACCAAATGTCATTGGCCACAAAGAGCCTCTACGAGCCCAGTTCACTATATCATCAATTGTGGCAAGGACAAATTCTGGAGAAAAGTCAAAATAGAGAGAAAAATAGTTAATAAGCTTCTCCTATAGAGCATACCAGTAAATTGCAATGATCAGGACACAAGGCTTCTGATGTTATGCTAATTCAGTTACAGAGTACATTGTATGTAATGTAATTGACAAAGCTAAACAATGGAACTTTTTAATTCTACTACAAGTAAAGAAACATA
>Locus_50_Transcript_30/46_Confidence_0.017_Length_4073
CAGGAACTGAGCCCAAATGCGGCCGCGGAAGCCGAAGTACTTGTAGCAAACATCGCTGCTAATGCCTCCAAGGGATCTTGCAAAAAGGTTCATCAAGCCGAAGGAACCTGCCAGGGCGCTGGCATCACCTGCATCCATCTGGAAGTATGTCCGAAAATGCGTAGCCAACTGATTGTTCATTGCGAGTTCGGTGCCGAAACATCGTAGGAATTATTTGTAATGTTGATCTTGATGGCAACGCTTTAACCTGTCATGCCATCGTCAGCGAAAAAGAAAGTTAAAGACCTTCACTTGGCTTCCAATTTAGAGGAACTGAACAAAATAGCTGATCCAGGCTTGCCCGTTGATAGAAATGCGAACCCCACACCATATATCAAATCAGCGGATAAAGTTTACCTAAAAGCTCAAGATAATGATCTGGATGGTGATGAGGAGTATGCCTATGTATACTACATGCGTTATTTTAACATCATCAGCTTGATTAAAAAGAGCGTCAAATACAGTGGTAACAAGAAGTATTTTGACAATTTATTGGGGAAAAACAAAATCATAAAGTCTATTGAGCGCGCAGAAGCTTTGCAAGGAAGCCTCAGGAAAAGGTATGAGAAGCTTAAAACTCAGCAGGATGCTGAGGCAAAAGCACAGGAAGAAGCAAAGCAAAAAGAAGAGGAAGACAAAAAAAAATTAGCTGCACTGAAGGCCAGAAATGACAGTGACAGTGGCTTTGAGAGTGATGTTGATTCTCGCCTGAATGGAAATGGAATAAGTTCTTCCTCTGAAGTTTATAACAAGCTTAAGGTCAGCCACAATTCGATTCTTACTCCAGAAATGTCAGAAAATGACAGTGGTGCACTCATAAGTGGACTGGAATCTCCAGCCTCATCATTTGTGACAGATGGTGTGAAATGTATATCAGCACAAGAACTGTACAATCTCATAAAAGTGTCTGAGTTCAAAATTCTGATCCTTGATTGTCGACCCCATGCCAAGTTTACTGAAAATTGGATCCAGTGTTCTTGTTGTATAAATATCCCTGCTGAGTTGCTGGATCAAGGGGTGTCAGTTGGCAGCATAGAAAGAAGGCTGCCAGAACTAACAAGAAAGGCTTGGAACCGGAGAGGAGAGAAAGAGTTTGTTATTTTAATGGATGAATCAACCAAGGTTTCAGAAATAACCCCTGAATGCAGAATTCAGAGGCTCAAAGATGTGATATTCACCTATGACTCCTACAGCTCATTGAAACATGAACCAGTATTTCTTGATGGTGGATTCCACAGCTGGCTTTGGCATTATCCATCATTGGCTATGAAACCAGAATTACCAATGGTAAGGTCACAACCTAAATCTGTAACTCCCGTGGATTTGTCATCTTTAGACTACCCTGAACTACCTGAAGATAAGATATTAATCCCCCAGTCGACTGTGACCAAGCCTACTTCAAGCCCCTTGCAGTATCCTAGCATCCCAAATGCTGACCTTCAAAATATGCTGGGTCCAAAGGACAGTACTGAACAAAACAAAGCATCTTCACCAGCACAGACAGAATTCAGCTCAAATGTACCATCACCAGGACAACATGGAATGATTCCATCAGGAGCAGCTTGGAACCATGGTCCAGGAGCGAAGTTTAGGCAACTAGGAATTCATCCTGCAGTCCCTCCTTCACAACCTCCTTCTGACATTGGATTGCCAAGACCTGCTGATGCAGGTTCTCTCCAACATGAAGCTCCAAAACGGGAACCAATGAATTTGCCACCAACACAACCTGTTTCTTCATCTGAAGGTTCACCACTTCCTTCAGTAGGACCACAATCATCTGTGGGAATAGTTCCCCAGGCAGTCAATCCATCTTCAGCAGATCTAAGGACAACAGGCCCTGTGCCTAAAACGATGGTGCCCCATTCATCAAGTCAACCAATTTTTCAGCCTAACGTTCCTTCCACAGCTCCTAAAACAGTGCCAAGCACCCAGCCATCTTCTCAGTCAAGTGTAGCTGTTGCAAAGCCCTTTCCACAGCCAAGTGTGCCATTCACAGGCTCTTCAAATACACCAACTGCTCAACCAGGCACTCCACCAAAGCAACCATCCAACCTAAAATCTAACTTACAGCCTAGTACATCCATTCCTGGCACCCAGCCTTCTAATGTGAATTCTATCCCTTCTCCAGTAACACCTTCGACTTCTGTGCAAGTGACTCCAATGATATCAACTTTACCCTCCCCTCAAGTTTCTGGTGTTGTTTCCCCACCCCACCCTAACAGTGTGTCACAGCAAGTAACACAAAGGGTTGAACCACAAAACCAACCATCTGTTTCTCCATTAGTGAGTCAGGTGCCTCATATTTCTCATGCCTCCATTTCCACATCACAAAGTCATCAGGTAACCACAACCTCTATCCCAGGGGCCGATGCAAGGAATATCAATTCAACAGCTGTGAAACCTAGTGCAGCGGCTCAATCAGGAAGCCCACAGCATTCACTCCAAGGGCCAACGCAGAATAAGACCAGTAGGACCTACACAACTGTTGGTAAAGACTCTGCTTCCTCAGCTCTACCAAATATTTCAGACTCCTCTCAACAACCTGATAGCCGACCAAGTAACTTTTTTACTTCACCTGGACTACCACATGGATGGGAGAAGGTTATTGAACAGAACAGAACTTACTATAAAGATCATAATACACAAACAACTCATTGGAATCCACCAACAACTGGAAAAGGAGATGTTACACCGCAATCTGGTGCACAAAGGCAGCAGCAGCAGCCTCCAGTAAAAAGACAGTCTTCAGTAGAAAGGCCAAAACTGCACAGATCCAATTCTTCACCAAACCTTGCCAAGATCAAAGATCAAGGCCCTTCTGGTCCCAAGAAACCAATAATTGATCGTTTATCAAAACCAGAGTCTGGACAGAAAGGACAAACAAGGCCAGTTGTGAACCGTGTTGCCAAACCTTTGTCTGCCAATCAGCTTGATAGTTTTAATCCAAGCTATGGTGGTCCAGGAATAGGGTTAACAGGACTACGTAATCTGGGAAATACCTGTTACATGAATTCTGTGGTACAGTGCTTAAGCAGTGTGGCACCGTTGGCAAAATATTTCATGTCAGGAGTATTCAGGGAAGATATCAACAGGAGTAATCGAGATGGAACTAGGGGTGAACTTGCTGAAAGCTTTTCAGTTCTCATTAGAGTCTTGCATTCTGGGCAGTATAAGTGTGTGTCTGCAGGAGAATTTAAACGGACAGTTGGCAAGTTCAAGTCTCAGTTCTCAGGCTATGACCAACATGATTCCCAAGAATTGCTAGCCTTCTTAATGGATGGTTTGCAAGAGGATCTCAACAAGGTGAAAGTCAAACCTTATCTTAAAGCACCTGGAGATGATTTAGATCCTCAAACAGCTGCTGACATGGCTTGGGAAAATCATAAGAAGAGGAATGAATCAATTATGGTGGAGTTGTTTGATGGCCTCTTCATGTCGACTGTACAGTGCATGGTTTGCTCCAAAGAATCGAGAACTTTTGACTCTTTTTCAAACCTTACCCTTCCACTGCCTCCTCACAAGAGTCAATGCACACTTGAGGATTGTCTCAAATTGTTCACTAAACCTGAGAAAATGGCAGGGGATGACAAGTGGTTTTGTCCAAAGTGTCGACAAAGAAGGGAAGCCAGTAAAAGAATTCAGATCTGGAAGCTACCCAGAATTCTTGTGGTCCACTTGAAACGATTTCAGTATGAAGGAATGTGGCGTCAAAAACTACAGACAGGTGTGAACTTCCACATGGATCAAGTGGACATGTCTGCCTTTGTAGTGGGTCCCAAATCTGCTACACGTTGTTACAACTTACATGCAGTATCCAATCATTACGGAACCATGCATGGGGGCCATTACACTGCATTTGCAAAAAATGTTTATGATAAAAAATGGTACAAGTTTGATGACCAATATGTAACTGAGATGTCTCCTCGAGATGTTGTGGTATGTTCTTCCCTTATTTTCTCTTATTGATTTGTGCAAGGTGCCATAAACTGTGCATCGTAGTAATAAATGAACTTATTACACGACTCGGGCAGTCA
>Locus_51_Transcript_1/3_Confidence_0.200_Length_5499
CTTTAAACTAACAAGGAGAATTTCAGCTTTCCGCTGCTGATGAGGTAGTCTCTTATCGTCACCCGTCTGCAAGGCAACGTATTGGTAAAATATTGTAATTATAGGAACTACTTTGTCACGTTGGGAAAATCAAACTTAGACGGGATATCTAATAGATCTTTATTGACTAAGTGTCGAGGTATATTTTATTTATGAAAAATCAACCAAATAAATCTGTTCATTTATTAAATTACATAAAGCACTAATAGCAGGTACACTTGGCGACTAACTTAGCGAGTCACCATATAAGGCTAAAAAAACAATTCCATCTACCTCAAATAGATTTAAAAATCTATATCTAAATGCCAGTAATTAATAATAATCAAAAGCGGACATTCTAAACCCTAACCACTCAGATCTCGGAAAATCTTCACTAAGCGAAAATAAAAAAAGCGGTGTATGACGGACAGCAAATTTTTATGCTGGAAGCACAAAACCGTAACAACGGAAACTACAGCCTATATCTATCACTATTCGTTACCGTATGGCGATATTAAATCATTCTTTTCCACATAAAACCTTTACAAGAAATGTACTTAACTTGGCAAAATAGGACTAAACTAAAATTGTTCAAAAATCGTAATCAAACTATTTACTGCAACAATTTCTTATACTTAATGTCCTAAAACACGAGGAAATTAAATAGCTAACTCCTACATCGAAATGCGGGGCAGTTCTGTCCCTTCACTGTGCGTTTGTATTTCCTACAAGTTGTAAACCGTGAGGCTAAATGCTTCACTAGTTAATATTTTTAGCTAATTACACGACGCAGAAAAGTAAGTCGAACCAATCGGAAAGCAAGAGGTCATAAAGAAAAAGTGCGGGAAAATTTGCGCGTGCAACAACATTTGGTTAAGTCTTGTACCTGATTGGCTGAGATGACAAAAAAAATTCTTATTCGCGCGTGCCCATTTTGTTCCCGCGTACACGAAAGTTGAAGCCGACTTGAGCCTGCCAAATCTACTTCTTTCGTTCGGTGAAAATAGGAAGAAAGAAAGAAGAAATCAAACCGACCGATTTTGGCGACACCACTTTCCCGACAATAGTGTCATTCTACTCAACTATAACAGGCAGTAAGTGATAACTTTGTAACATTGGTAACCTCCCCTCAAACAAACAACCGAGCCTGCAGTTTTCGTTGGAGAAGTTGAAGCCCAAAGAAGTAAGATTAGAAAACTTCACAAAGTTGTCGACTCTCCGAGGGCTAACAGGTTTGATTTTCTCAGCACAAGGACACGTTCAAGCGACTAAACACCTTTCCAAATTTCGTTAGTAAACTTAATTGTGAAAAAAAATCAAATTTTGAAAAGCAGTTTGTAGTTGTTGCGTTGTTTTTTCGATTCTGATGGGTTGAGAGGCTAGCATCATTTTCCTTCACCCCTCAGCCAGCGTTGTGAAGCAAAACTAATGAAATATCTTATCACTTCCAACACTGCACTTCAAATTTCTGTACTTGCAACGATGCAAAACGGTTGCAAATGGAATATTTAAGTTACTTTGCATGTAAACACTCTAAACTCCATAGAGGGAAATATAAACCTTTTCAGTGTTACACAGCTGGATCTTGAACTTCTTCATGTGCAGAATCGCTTTTCTTTGCCTCAAATTCGCCAACAAAGGAGCCATCTTCTGAAAAATAGGCCCCACCTCCGCCATATTCATCTAAGCTGTCATGGCTTTCACTGTCAGCCTCGTCCACGCGTTCAAGTCTTGTTCTCCAGTCTTCGCGCGGTTTGAAGTCGATGGGCTTCGGATTTTCTTTATTGGCTTCATTTTCTTTATCTGACGCATCCAAATCTTCGCTACGCCTCTTCCGGCATTGTTTGACCACAAAGACGATTATAAGGAGAAGAACGACCACAGCTGCGATAATAATGACCGTGATGAACCAATCGGAGCTATAGGTGGATGAATCTTCCTTCTTAACAATGTCTACTTTTCCTTCGTCAATGAGGCTTGCAATCGTGGCGTCACTCTCTTCGCTCATTCCGACGTTGTTTCTAGCCACAGTCTTGAATTCATACGTGTCTGGTGACAGATCATCGATCTCAGTCCACCTCCTTGGGAAATGATCTACCCAGGATGTCTCCAGATATTCCTCCCCTTCTGCTGCTTGTTTTCTGTACAAAACTTTGAACTCGTTTGTCCATCCTCCTCCGACAGCAAAGTTGTAGGTTACATTAAACGAGTTCTTCCCTAGTATCTGTTTAACGGTGGGCTTCAGCGGTTTGGCAGGGGCTGATTTCTTTATAGTTGTCGTAGTCCTCCTTAAACCAGGGCCCCATCCCTTGCTAGTTCTTGCTTGCACTTCCACCACATAGCTTGTCTCAAATTTTTTATCTTTCAACAATATTTTACGCACGGTAGCTTCTACTGGTTCCATAGCAAGAACAACAATTTCAGATGAGAGGCCGTCATACTCGGCCCACCCCACTTGGTATCCGATGATAATTCCATTAGGTTCCTGAGGCGGTGTCCACGTGATCAGAAGGAACTCGCCGAAAGCATCAATGAATACGTCTGAAGGCGGACCAGGTTCACCCTCTGAAGTTTCAAAGGAAATTATGGGACTCGCTGGTCCTTCGCCGCCGGAGTTGAAGGCTTTCACGGCAGCACTGTAAGCTGTGTATGGTTTCAGTCCAGAAATTGTAGCCTCTGTTTTACTCCCCCCTATGACCTCGAATTTTTCGGCAGTACTAGGAATGGCTCGTCTTTTTCTCCTTGAGCTGACTGCGAGACTTTCACCCCAGTAATAAATCCTGTATCCGTCGACACTTCCTCTCTTTACAATGACAGGTTCCCAGCTCAAGGTTACTCCATCGTTAGACACCTTTCCGACTTTAGAACTTTCTGGTTTTACAACTGGGGCGTCTTGACCGGAATACGCGCTTTCCATCGGGCTGGCGGGTCCAACTCCCTCGTGGTTACCTGCGCCTATCGTGAATTCCCATTGTTGATAGTAACCAGGATTAGACAATTCAAACATATTTACGCCAGGGTCAGCAATTTTTTCATCTATCCATTCAGAGATCCGTCCATTGACTCTTCTGTACTTTAGGGTGTAGTAAAAACCCTCGGCGTTCCACTGGTCTTTTGGTACAGGGTCCCAGTAAATGAAGAGCTCATTCGCTTTTCCAGGTACTCCTCTCAAATTAGTTGGGTATATCTCTGGGTCTACGGAGGGTGTGTCACAAGCCCCTTTCGCAGTTGACAGACTAGGGCGGCCCGGTCCATTGTCATTCACTGCCCTAACACGGAAACGCAGACTGGCCCAACCAGGAAGGCTCAGAGAAAAAGACGAAACGTTAGGACTAGTGACACTATCTACGAGTTTGAAGACGGTTGGTTCGTGATTCGATTCTTGATAAATCAGGTAATGAGTGATTGGGGCGTTGTTGGAGGCCACAGGAGTCCATGAAAGGATGGTTGTCCTGTCATCGCAGTCTGTTATTTTGAGATTTTTTGGAGGAGGTGGAACACCTCTGATGGAAACAATGGCGGACACGCTGTCTTCTGATCTTTTGGGTTCTGGAGTGTATGCTACACACGTGTAAACGCCGGCCTCGTCAACCGTGATGTTAGAGATCCTTAACACATTTTCTGGCTTTGAGCTGTTGACGACTTCAATGCCGTCTTTTTTCCAGATGTACCTCAGCTCCAAGGTGGGATCCGCGGTCGCATAGCATTTTAATTCCACATTTGTACCCTGACTGACCGTCTGGGTTTGTGGTGGTCTCTCAAATATCTTCGTCCTCTCTAGCAAAATTCCCAGAGCTGTTACATTTGCCTTCCCCAGGAAGTTTTCAGCCATACAAGTGTATTTCCCAGCATCGCCATTTTTCACTTTGTCTATGATCAGGGTACCATCTGATTCAAGTCTGTAGCTTAAGCGTTCTGTTTATCACTAATCGCTACACCGTCCTTAAACCATTTCACTGTTGGTTGCGGCTCACCCTCGGGCTTGCAAGGTAACCGAGCCTGGCTGTCTTTGAACAGGTACACTGGAGGGACTTCCTCGGGGAAATATGGCTTCCGAGCATCCACTTTAATATATATTGAAAATTCTGTTCCATTTCCTGCCCTGTTGATGGGTACACAGGTATACCGACCGCTCCTTTGTAGCTGAACTTCATAAATACCACTAATGCTGCTTCCAAGCTGCAATTGGTCGCGGTAAAATTTGTACACCTCCACAGTTGGACGTGATTCCGCTGTACAGGTGAACTTTACCGAGCTGCCAAATTTGACAGGCTCGGTGACGGCTGGAGTCACTGATAGACGGGTTTTTTCTGGTTTGAAGTGTACTTCGAGATTGCCACTAGCTTTGGCAGTCGCGTTAAAAATGTTTTCCGCTGAACACCAGTACTGTCCAGATTGATTTCTGCTCGCTGTAAATCTCAGAATGTCTCCTGAAGCCACAACCACCCCATCTTTATACCATGTGAGATTTGGAGTTGGGTTCCCTGTGGCACTGCAACGGAATGACGCGACGTGGCCCTCAATGACAGAGTGAGACTTTGGGGTTACCGCACAACTTGGTGGGAATTGGACATCAAGCGAGGCACTTGTATTGACAGCGACACCCAATCCATTCTCCGCAGAACACCAGTATGTTCCAGATTGAGTTCTGTTAGCCGAAAATTTGAAGGTCTCCCCAGAAGCAACAGTACTCCCATCTTTAAACCAAGTTATTGTTGGTGCCGGGTTTCCAGTGGCACTGCATTGGAGTGTGGTTTCATCTCCTTCGTTAACAGTTTGGCTAACTGGTTTTGAGGTAAAACTGGGAGAAAATTGCACTTCAAGATTGACACTTGCGTTAACAGTCTTAAGATCATTCTTGGCCAAGCACCAATATTTTCCTGACTGATTTCGTGACGTTTTCAAGCTCAGTATGTTTCCTACTGTCACAGTCTTTCCATCTTTTACCCATACAATATCTGGCACAGGATTACCAATGGCATAACAGTTGAATGTGACCATAGCACCCTCAACAACAATCTGATCATTTGGTCTTGTGGTAAAACTTGGTCCATACAACACATCAAGGCTAGCAGTTGCTTTGATATCCGCAGTCAAACCGTTCTCCGCCAGACACAGGTATGGTCCTGAATCATTCCTCCTCGCTTCAAACGTTAGCATACCACCCGATGCCACAGCATTTTCATCTTTGACCCATTTTATGTTCGGTGTTGGGTTACCATTTGCGGCGCAATGGAAACTGACACTATTGCCCTCAGTTACGGTTTGGTCTACTGGCTTGGTTGTAAATTCTGGTGGAAACTGTACATCAAGATTTGCACTAGCACTGGCATTAGGACTCAGTCCATTCTTTGCTAAACACAAGTATTCCCCAGACTGAGTCCTGTTTGTTTCAAAGCTTAGTGTGTTTCCTTGAGCAACAGTCACCCCATCCCTTATCCATGTAATCTTTGGGGTTGGATTTCCTGTGGCATTACAATA
>Locus_52_Transcript_6/18_Confidence_0.035_Length_1558
CCATTATATGTAGAGACTTGCTGCTGTTGGACGTGTTCTTCGATGTCCGATAAAACAACATTTCTGAGCGTCAAATTGTGTTCCACAGACTCCATTCTTCGTTCTAGTCGTCTAATACTGTCCATTGCACCATCTATTTGGCGTTTAACGGACAATACTTCTTGTCTCACTTCGGTCAACTCTCGCCTTGTTTCGTTTACCAAGAACTCGATGTTATTGGTGCCATTTTCGGCGTTTGTGAGACGTCGGGAAATCTCGTCCGACATGAGGAGTGGTTGTGACGAAGAGAAAACTGCCGATTGTGGTAACTGGTCTCTATGGGTTGAAACTCTTTTTTCAATCGAAACCAATCTCCTAGAATTATTTTCTAGCTTTTTTCGCAAATCGGTTTGCTCGCGTACCACTGTGTCGATGCTAGATATGGCGTTAGTGATGGTCATCTCGGATCGCCTCATCCACTGATCAGAGGTGTCTACACCCCATGCGCCACCCATAGAGAACTGACTCTTCACTTGCTCCTCCAGCCGAAGGACATACGTCAGCAGTAGATTGATATGGAAGGTCGCACTCAGCTCATTATGTTTCTTGGCCTCGGATAGCTTCATTTTCTCTCTTTCACCGCAACCAATCTGATGAAATGCACAGGTCCTCTCGACCGCTTCACAGTCACCATGGATGGGATTAACATGGTTTTCCATCTCTCCGCGCAGAATTCCTTCTTTGCCACAGCCACGACATTTTACAGGAGACATCTTGCAATACTGTGCTTGATGAGTCTTAAGGACAGCAGAAGTCATAGAGTCACCACACAAAGGGCAAAGTAGGATGCGATAGGGACACTCATGTTCCTGATGTCGCTGGAGTTCGGATCTTTTCACGCGTTCGTGGCAGTTGGAATTGGAACAGTTTTCTTTTTCTTCAGCGCAGGACGAACGGTGTTTCTCAATGTGTCTTACTTCTCCTTTCCATTTACAGCCATCAGATGAATTTGGACACTCCACGACTAGAGAGAGAACTTCGCGTTTCATAAAGTTGTCCGGGAATATCTGATCCGCTGAGAATAGCGATTTGTCAACAACGCAGATGAAGTCTCCATCAACCCGTTTGAGATCTGTAATGCAGGAGTTGCAATAAACATGGCCACAGCCTGTCTGGACAGGATCTTTGAGGATGTTGTTGCACAGCGAACACAGATAGCGAGGATCAACTTTACCGTTCACAGATAGTGTAAACCCAGGCATTTGGACAGTTATCAGTGCAATATCTGAATGGTTACGCGTAATCGCTCCATTTCTACGCTGAGATATTCTAATGTATCGTGAACTTGCATATAGTCAGTCAGGGATGCAGCTCTGTTGACAGAAAAAAACATCTATCGTGACAACATTCGCTACTATGAGCGACAAATTGCACTTACATGCCAAGGAAAATGAGTGATGGCCTCAAAGGCAGTGTTTAAAGACTTATGTTTCTCCCTGCTCACCTCTAAACTTTAGATTTTTCGTGTAACCGTTCCTCTTCCTTCTGCATGTTTTAAATACCTTTGAACATTTGTTTA
>Locus_53_Transcript_1/1_Confidence_0.000_Length_8005
TTTGGATTGAAAAATAGTATTAGTTTTCACCGTTTGGGTTTGACGTCGGCTTTGGTTTTGTGCGAGATGTTTACAAACTAATACAAGGTATCAACGCCACAAGTTTCGTTATCTTTACTAGCAATAGCGAGTTTTGAGCACTGTTTGGATACAAAGGTAGTTTAAATATAATATAAATTAGTCGATTTTTATACATCCTTTTTTTACACAACGGCAAGGCCTTTTAAAGTGTCCAAATAAGAAACAAAAAGATAATATTTTCTTCAGTATTGCCTAACTAATAGACTATAAGTACTCGGCCAGCCTTTTGTTCTCTCAAACATTACTAACAAGGCTCTGTTTTCCCCAACAAGCTTTGCAAATTGATTCGAACCTTCAAATAAGACTGCAAACTGAGCAAATGAGCATTCTAAGCAGAACTCTTTTACTTACTTAAAGTCCATTTTACAGTTGTACCTTCAAGTGAAAAGATACTCACTCACCCCTTCTGTTTTGAGGCCTCATCGAGGTATCCAAAAATTAATAATAATTTACCTATTTAATAATAATTTGCTACTCAAGTAAAAAATGTAAATTAACTCCGTAAACTTAAAAAAATAATCGACTAACTTCAAATGTGCATCAAAATATTTTCTTAACGTTTTAAGCCCGTATATTTTCCGGCTTTTTTAATATTTGTATTGTGGTCGCTCTCCAAGCCTTTTATAACTGGCTTGAAACTCTGGCCTTCGTTTTTTAGCAAGTTTAATACCCTGTTGTGTTGCCAGCAAAGCTGAGCTGCGAAACTCAAATAAACGTCACAGGGACTTGGCCACGACGCAAAACCACTTTCCCTTTAAGTGTGAAACCTAAAGTTTACAGTTCCTATCTTATCACCATGGAGCTAAGATCTTTATGGCAACTGTCTTCACTTGTGTTCTCGCCGCTGTCACTGTAGACACTGACATCATCGTAAAGGGGATTATAATAATCCTCTTCTACGTCATCGTCCAATCCCATAGCAGCAAGAACGTCATAGTAAGGGTTGTCGAAAGCCAGCAAGTAGCCCGTACTTCGGCCAATCCAAGGCTGAAGTTCAAATTCGCTTTGGTCTTTTGTGGTGTTCTTGTAGCCGGAAAATCCACACTTTTGTTTGTATCTCCGACGTATGAGCGCAAACAAGGCGAGGATAACTAATATCAGGAAGAAGCCAACAGAGACACCAATGATAAGTGGAAGGTGTACCGCTATGGTGGAACCAGTTTTTTTTTTGTACAGTTTGCCAGTGTAGTACTCGACTTGGAGAGACGAAGAAATATCCTCACTGGGTACTCTGGAGAGGACTTCATCCACATAATGCCCATCCACCACAGTAAAGTTATCGAGGAGAACACAAACCACTCTTGTGCCATTATCCTGGTTTTCCGTCAGCACTGGCTGCAGCTCCAGCAGGCGGACCATGAACACATGCTTGGCTCCCTTCTTCTCATGAGTGTCACTGCTTTCAGGGCCAGAAGGCTGATCTGATGGTTCATCCGTGCTATGGGAAGTTTCATTGTCGTTATCGAGTAAACTGCGACGAGCTCGAGTGCGCCCGTCATCAGTTTTGTCATAATAAAGTTCCATTAGTTTTTCCAACCCTAGCTTAATGTCTCTCTTCCTTGCAAGTAGGTCAAGCTCGTCTACACTATCGTTGACGATCAGGCTAAATTTTCCTCTGGATAGATCCAAACACATCCCGTTGATGTGATGGCAAAGCTCGTCTACCGAACACTCACACACTTCCTTGCAATGCAAGCCATATCGGTCCAGCGCACAGTCATCAAAGCAAAGGTATCCTTGGTAACCAGAGGTGCACGTGCAGTTGCCATGCACCTTCTCACATGCACCGAACGCGTGTCTTGAACATATGGGACATTGTGTTTTACACTCCTCGCCATAGAAATCATCATCACAAGGCTCATCACACCTGGTACCTTTGAACCCTGGTGCACAAATGCACCGACCTGTGCCGGGGTCGCATTTGGGACTATTGCCCAGGTTACAGTCACAGGGAAGTCTACAGTGAAAACCGTACCGGCCACTGGGGCATTCAGATTCACAACGATTGCCCGAGAAGCCAGGTAAACAGACGCACTTGCCAGTAAAAGAATTACATCTCGCGCCATTTCGACATGAGCAAGTGTAAGCGCAATTGGCACCAAACCTGCCCTCATCACACGCTTTGTCGCAATTTCGACCTCGAAATCCAGCTGCGCAACTGCACTCGCCCTTCACGTGATCACAAGCAGCATCATTTTTGCACGTACACTTCTGAACACAGTTTCTTCCATAGTAACCGTCGGAACACACACTCTCGCAAAAGACACCCGCATATCCGTCCTGGCACGTGCAACTTCCGTCAGCCTTGTCGCATGACCTAGTGTTTGATTTATTACACTGGCAAGTATTATTGCAGTTAATACCATAGTAGCCTGTCCCGCAGCTTAGCTGACATGTTTGTCCGTGATATCCAGGTTTACAGTAACAAGTCCCATCTGTAAAGTCACAAGCGTAACTGTTCTCACAATTACATCGCTGGCTGCAGTTTTTGCCGAAAAAACCTTCAGGACACTGCTCTTCGCACCTGTAACCTCTATAGCCAGGTCGACAATTGCACTCCCCTGTCACCGAATCACATGTAGAAACCTCCGTACCATTCATACTGCACTGGCACTTGGAGGCACACTGTAATCCATAATGGCCAGTTGGGCACCTCTCTGTGCAGTTCTCCCCAGACCATCCCGGCGCACATGTGCACGTGCCGCTCACGTGATTACACGATGCACTGTTCATGCAGTGGCACGTCTGTAAGCATTTGGGTCCATACCTCCCCTTAGGACAGGACTCGATGCAGTTCGGACCTCGGAATCCACTTGGACAAGAGCAAGTGCCTTTTACTGGATCACATGACCCCGGACACACACATCTTTCAGAGCAGTTTGCTCCGAAAAAGCCAACGACGGTGGAAACGTCGGAACACGATTGCTGACACGTCAAACCTGTCCAACCAGGAGAACATCTACACTGTCCTGATTCATGATCACAAGCAGTGCCATTACCGCAAAAACACTGTAGACCACACCCAGGGCCATACCATCCACTGGGGCATGGCTTCTCGCACAGGGAACCGTGGAAACCAGGTGGACATTCACAGGTGCCGTTGTGAGGATCACATGTTCCACGAACGCAGGAGCAGGACTGGGTACAATTATTTCCAAATAAACCTTGTGGACACTCTTTTTCACAGTGGTTTCCGATCCATCCTGGCTCACAGAGGCAGTTCCCAGTCACGTGATGACAAAGTGCTCCACCAGCACACTCACACTTCCTCTGACAATTCTCACCAAAGTAACCTGCACTGCAAGGTTCCAAACATGAACTTCCCTGGTAGCCTGGGGAACAGATACACTCCCCCAAGACTTGATCACATGATCCATTGCTATGGTGACAGGTGGGGCATGGCTTACCACAGCTGGGACAGGCCTGGTCACATAGCAACCCCTGCCAGCCTCGATTACAAGTGCAATTTCCAGACATAGGATGACAAGAGCCATTAATACAAGAACAGGACTTGGAACAGTTGGTGCCCCACCGACCAGCAGGGCACAGGATATTGCAGAGTGGTCCTGCAAAACCCAGTTTGCAGAGGCAGCTCCCACTGAGGGGGTCACAACCAAGAGAGGATAAGTGAGAGCAACTGCATTTGTAGATGCAGTTCTGGCCATAACGGTCTAGTGGGCAAGGATGGTCACATTTGGAGCCCGTGTAACCGGGTAGACACTGGCAGTTGCCATTACTCTGATTACATACTCCATTGGGTCCACATAAACAGGTATTGTTACAATCTGCTCCCCAAAAACCATTGCTGCAAGGCACAGTGCAATCTGAGCCAGTCCAACCAGGATTGCAATGACAGCCACCAGCATTCTCACATGTGCACTGTCCATTTATAGGATCACAGTGCGCTCCATTCTTGCAGGAGCAAGCGATTGAACAATTTCTACCCCAGTACCCTTGGCTACAAGTTTTGTTGCAGAGCAGACCTGAAGAGCCACTTGAACAAATGCAAGCTCCTGTCATTGGATCACAAGCTGAACCACTCTGACACCTGCATTTTTGGGCACAGTTGACACCATAGTACCCCCCTGGGCAAGGCTGATCACACAGTATCTCAGTCCACCCTGGCTGGGTACAGTTACAAGTGCCATCTTCCTTGGAACAATCTGCATTATGCTGACATTGACAACTGCCACTACAGTTAAAGCCATATGTTCCTGCAGGGCAAGGATACTGACATTTCTTTCCAAAATATCCCGGCAAACAAATGCATTCCCCTGTGAACCTGTCACAAAATTTGGCAGACTCCCAACAAGAACAGTTCAAAGAGCAGTTCTTTCCCCATGTGTTCAATCCACAAGGCTTGTCACACAGTGCCCCTCTCCAACCCACTGCACAGTCACATACCCCTGTCACAGGATGGCACACTTCACCATTTCTGCACTGACACTGCTGGACACAGTTGTAGCCATAGTAACCAGGGCTACAGCCCAGTTCACAGTACTTCCCATGATATCCACGTTTGCAACTGCAATGTCCAGTTGCTCCATCACATGAGCCATTTTGGCACAGACACTTCTGACTGCAGTTAAAGCCATAGTAACCATCTTTACATGAGTGCTGACAGGTGTCTCCATGGTAACTAGGTTGACAGGTGCAATGAAAGGTACCGTTCACTTCAGAACATTTCCCACCATTCAGGCAGGGGTTTGATGAACATCCATAATGTTGACAACTGATGCCATGGTAACCATGCAAACAGCCACAAGATTCATTGAACTGATTCACATCATTATCTACAACTTTTTTCTGTATCTTTGATGCAAATGGCAGTTTGCACTCAGCATTCAGACCACAGTCCCTATCACCCACACATGGCTTGCTCATCACCTCAGCTGGGCCAGGATTGGCACAGAGTTCGCTACTCAGGTACATTCCATACAGTTCAGCTCGCAAACATATCCAGTTTTCCCAATCCCAAGGATAGATCCTCACTCCAAGAACTGGGCTGACAAACTCCAAAGTGTGATTAACTACTCTTGATGCATCATTGTTGGCTGTAAATGTCCGCCTGCCATGGGTATCTCTGTACCAAGTGTATCTGACACCATCCAAGGAAACCTTCATTCTAAAACTTGTTAACCAGTAATTATTTGACTTCTGCAATATATCCTTTCCTCCTTGTACCGATATTCCAGACAGAAGTGCCAACTGTGGCAGTTTAATCTGGAAGTGTACATATCCCTTATTGGCATCTGATGAACACCAAGCCTCTTTTGCATGCAGTCTTCCATATCTTGGTTCTGGGTAATTATTAAGGGGAAATGCAGAAAGAGATCCATCTGGGATATAACGGCTCTGCATTCCTAGGTCAGCCCACATTGTTAGAAAAACTGGAACAAGAGCAAGTTTGGATACACGGAAACCAAACTCTCGTTGTCTCAAAGACACTTTATGAATTCCAGGTCTCAACTTGAATTGCTGATGGTAGAACTGTGTCCATAAGGAACTAGATCCTTTGAATGGCAGTTGCCAGACATACCAATCTCCCTCATCAATTCTAAAGGAGACACCATTTGTTGTGTTTTTTGTGGCAAACGTTTGCTTCCAAACCACATAACTGGCTGTGGACAACACCTTAAATTCATAGATGGCTATAAGGTCATCTTCTGAACCAGTAGCTGTTACATAGGTTTCTTTGGCATAATATTCGACACTGTATGCAGGACCTTTAACTGAAGGCATATCAGCACGCATTTCACAACCAGATAACACTGGCCAACTGTTAGTACAAGAGTCCACTGGCAAAACTTCCTGTTTAGTTTCACAATCTAACCTTATGCCATCAATAGCTACATTGGCAGCTGGGCAGCGTTTATTTTTGCAAATAGTGCATTGCTGTGATTTATCTGATCCACAGTTGCTCTCTGGCAATGTATGTGTGAAGCGGATTTGGTAAATTTTGCTAAATTCTTCAAGATTCACAAATGCTGCCCTCCAGAAAATGTCTCCTTGATCGCCTGTCATGTTCCAACGTGGCTCTGACCATTTAGGATAACTCGTCACAAGAGGATCTTTGGTATTAACATGAACAGCAAGCATGCCTACATCACTTCCATACATGTTCCAGAAGAATCGCAAGTAACAATTGCCAGCACCACCAATATTTGGACTTGTTAAGGAAGCTTGCTGAGACACTCCAGCATTTGTAGTATTGGTGTATATATAGAAAGAGCCTTTAGGATGACCCCACAATGGTCCTGTATTTGAAGCAGGGGTAGAGGTATTAGTTCTAACCCATTTCAGGGGGGCACCATTGGCACTTGCTGAAGTCCAACCACACATTCCATCCTCAAAGTCACAAGATGCAGATAAAACAGGTTTTCTAACAGCCACCTGGCAACCTGTCAACAATCTCTTCTGTGTTCCATTATTACAAATACTAGAGCACTTGGACCAGGATGATAGGATCTTGTAAGAGTTATATAGTGCTGTAATACAATGGTCACCCTCATATAGTACTTGAGTTGAACTGTTGCATTTGGTGGCATACAAGACAACTCTGATTTCAACATTGACAAATCCACCTTTCTGAGGATTGGAACCATATCCCCAACTGTTTTTCACTAGAATGGGATAGCCTTTCTTTGACCCATCATGTTTGCTTGGTGCCCAGATTCGGATCGTATTCTTGTCATATGCAAAAACAACTCCACCATATTCATTAAAACTATCGTCATCCGACTGTGTTGCACCTTGCGCCTCAAATACATAGCCAATATTCATATCGTTCAATGCCTTAATTTGCACAATGGCAAGGGATGGTAATAAATTTAAGCCATGATAAATTTCTGCAAATGAATGTTGATCTCTTTGACCTCTAAAACCAAACCAGTCTGACTGAAAAGTTGGCACAGGAAGCTGATTTGCCCAGAGCAATATCTCCACTTTACACCTTTTAACTTTCTGTGTGTTGAATTGCCCTGCCCATTCCTCACCTACAAAAATGCATCCTGTGGTTTGGTTAAATCCATCAGGAGCCCATAAACGCACCCATCTTTCGTTATAAGCGAATATCACCCCGCCAAAGTTATTAGTTGGATCAGGATTTTGGGATGAAGCGATTCCATGAAACCAAAATCCTTTATTAGGGTTGCTTTCAGCATCAGTTGTCTCAAGGGGCAACATTCTAACAACAACTCTTTCAGGTAATTGTCTCAGTTCATGATCTATTAGTAGGTACGCATCATTTGGTTCTTTCCTCCGTGTGTCAATAATGTGCTCAATTTGAAACGTAGGCGCAGGTCCATCCTTCCATACTTCGACAACAACTTCGGCTTCATTCGACTCTTGTGTGTTTACTTCACCCCCCCATCCGTCTTTCACAAACACCACATGGCCTTTAAGATCTGAAGGAGCCCATATGCGAACAAACTCTGAGTTGTAAGCAAATATTAAGCCTCCAAAGGAGCTTTTTGACGGAGAAGACTGACTGGAGCCTATTCCATTGAAGCAAAAACCACTGTTGTTTCCGCCAGTAGGCTTCGCATAGACTCGCACATAAAATGGATCCGAATTTAGCCCATGATGAATCTCCTTGTATGAGCCAGAGCCCTGGTTTGACTTAAGGGTGAAATTAGTTCGAAAGTCCGGTTTTGGAAACGTGCCCAGTCTTGCTCCATTTAATAAAGTCTCCCCCAGCAGTTCTGGAACTTGAATGACTGTCAACAGCGTCACAACAACCAGGATCCACCGCAAAATTCGATTTTCATGCGTAAAAGAACGCATCAAGGCCTGTTAGACTTAAGAAAATATAAAATGAACTTATTCAAAAACAACATGTTAAACCTCTCGTTTCACTGGCCTGCCTCCAGTTTGGTGGGAAATGCAATACAGGCACGCTAGAAACACGAGGTCAATATTTCCA
>Locus_54_Transcript_1/1_Confidence_0.000_Length_472
GACCGAAACCGTTTTCGTTCCGCACAGCTTGCTGAACGCCCTGGGACAACCGCAGGGCCGAAAGGAGCTTTCCGACGCGGAGATAGATGTGGAGTTCGGTCGGCAACCGGCTGTGGGTCCAGGCTCAGCAGCTGCATCTGTTGGCAGCCCATCGCAAGATGGACGAGAAGCAGCAAAGAGGGAAGCAGCGCGAAAAGCTGCTGCAGAGCAGGATGCCCTCCGTAAAGCAGCAGAGCAAGAGGCACTTCGGGAAGCCGCAGAACGTGAAGCATCGCGGAAAGCAAAGCAAGCCCGCGAAGCACAGGAGGCGGAACGTGCCAAATGGCAAAAGCTCCAAGAGGAGGAGGCTGCACGCCAGAAAGCGAAAGAGGAGAAAGCAAACGAGATCGAGCTAGCAAGAGCTGCTGCGGAGGAGATCCGGAGGGCTCGGCTTGAGGAGGAAGAGAGGAAGCTGCTGTCCTCACAACCTGTG
>Locus_55_Transcript_1/1_Confidence_0.000_Length_446
CGCTCATCCACCCAGTAGACCATGCCATCCTTCACATATTGCGCGGAGCTCGGAGGCAAGGGCTCTTCCTTGAACGCAGTGAAAATCCAAAGGATGTTCTCGTCTGTGGCAGGGTCCACACCCAAATATCTCATGTGCTCCTGTAGGTCCGGCTCAATGCCATCCGCACAGTAGAGAATACCATCCACGATGGTTTTTTGATCAGTGCCCTGCTTCAATGCCATCTGAACCTCGTCCCTTGTAACGCCGAAGGTCCTCCAAGGTCCTTGATTGAACAACCTCATGTCTCGATCTTCCTTGCCCTCGATGACCGTGAGGAACTGGTCCCAGATCTCTGCAATGTTGGCGTTCCACTCAAAGACCGTGAAGTCCTCTGGAGTCGGACTCTGAGGCAGGTAGACAATCTGAAACTCTGGCCCAAAGGTTCCCTGGCGGGTCATGAAGAC
>Locus_56_Transcript_2/4_Confidence_0.900_Length_3937
AAAAAACCGAATCACACAGCCACGAGGCAAGAATCGCCAAAACGTCTGTTCATAGATGGAAAACATTTCAACACCGCAGGGCAGCAAAATGTGCCGAAAACCATAAATTTGCCAACATCGGAGAGTCCATCGATGTTATGCAAAAGGGAGCAATGGTCATAAAATTACGAAGTTCATCTAAGAAATATCCACGAAAGTTCTTCCTCGATCAACAATCTTTAAACATCTGTTGGGCACCTTCCAAAAGAGGAGATCGTGCGAAAATTCCATTAGCGTCTGTGAAGGAAGTTCGCGAAGATTCCACAACGGATGCCTTCACTCAGTGCCCAGAAGTTTACACAGAAAATAGATGCTTTTCTGTTATCCATGGGGACAACTTTTCGACGCTTGACTTGGTATTCCAGACTCAAGAAGAATTTTTGCATTGGACAGTGGGTCTACGTTACTTGTTGGCTAAAAGATCAGGAATCTTTCCAGCTGAAGATGAACCACTTCGGAGGCAGACCTCCCGAGATCAATGGTTAAAAGAAGTGTTCCTCTCAGCGGACAAAAGTGGAGATGGTCTCTTAAGCGTTGATGAAGTCTTTTCTCTGATGCACAAACTCAATGTGAAAATATCAAACAGGAAATTGCGAGAGACATTTAAGGCAGCAGACACTGATGATCAAGATTCTGATGGTTTACTGGATTTTAACGAGTTTATCAACTTTTATAAGAGCATCTCAACCAGAAGGGAGCTTTACCTTCTATTATTAAAATATGGGAACAGTAAAGAGCACATGACGGTAGCTGAGTTAAGGATATTTTTAGAGAAAGAACAGCAGATGAAAGATGTGACAGAGGAGGACTGCTGCAAAATCATTCAAACTTACGAACCTGTACAGGAAAACAGAAGTGTAGGCATTCTTGGAATCGATGGTTTCACAAGCTATTTACTAGGTCCAGAGGGTGATATATTTAATCCAGACCATTCCAAAGTTAACCAGGATATGACCAGACCTCTGTCTCATTACTTCATTGCTTCTTCGCATAACACCTACCTACTGGGAGATCAGCTTACATCTAATTCAAGTATGGATATCTACGTAAAGGTTCTGCAGTCGGGTTGTCGGTGTATCGAAAGTAAGAATTTGTATTTTTGCACCTTTTTACAGGCCTAAATTTTAATTTTATCGGTTTTATATTTTCATCCTTTGTTTTTACTTCCGAGTGAAAGACACCTAGTTGTAATGCTGCCTCTTGATTATTATGCTTATTTCTCTTTTCATATTCGAGGAGCGCTTTTCAATCAAGTGTCGAAAGTAACCCTGGATCACTTTGGTTCGCTGCACTGCTCTGTGTGATTGGTTAAGAAAACGTGTGGCAGCCTCTCATCCATTGGGTTTTAAATGCTGTTTTCCAAGTATCTGTACAGCTCGTTTATTTGTCGAAGAGTTATTTCTGTGCCGTGTAAACTTATTCCCCAGCACAAAAAAAACTATTCTCGACCTTTTTTCACTTTATAACTGTCGGGATGAGAAAGAATAAGACTTGAACATTCCAGGATATTTCAAATGAGATGATCCAACATTCTGCCCTGTTTATTTTTTTTTATTATTTATTTCTGTGTGCTTTCAACTCCGCAGTTGACTGCTGGGATGGAAAGGATGGTGAACCTGTGGTTTATCATGGCTACACGATGACATCCAAAGTGAAATTCCGTTACATCATTCTTAATATCAACGACTTTGCCTTCCTTCATAACAAATATCCAGTTATTCTTTCGTTGGAGAATCACTGCAGTGTCAGCCAACAAAAAGTTATGGCGAGTCTTATGCAAGATATTTTTAAAGATAAACTGATCTATGAGACAAGTTTGGATAGAAAAGATTTACCCTCACCTCAGAGTTTAATGGGTAAAATTCTGATAAAGGCCAAAAAACTACCAGCCACTTTTGACCAAGGGTTAGATGAAGGGGAAGTAACAGAAGAAGATTCGGCCGATGAAATGGAGGAGGCTTTTAAATTCAGAGATCATGAGAATGCGGTAGAACAGAAAGCCAAGAAGCGCAAATGGCGACGCACCCTTGCGTCCCTACAGCGCCTCCGTTTGAACAAAGATGACGAAGAAAATGACGCTCGTGGCGACCTTAGCTCAGCAATTGTGACGTCCGTGGCTTTAGAAGAACCCAATTCAGTAGGAACATCAAAAGGCGTACCAAGGCTTGGAAGATCGCTGTCTGCAAAATATGTCTTTGATCAGCGTCCTCGTGATCAGCCGGCAGAAATAAGAAAAACACAAAGCTTTAGTGAGAAAGATAAGGTATAGTAATACATATAAACACCTCTAAAGCAAGGAAAGTATTTCTAGCGGTATGGAACGAGAACTCGCAAAAACTCTCATAATTCCGTTGGTATGGAACGGTTTGGTAGTATGATTTATCTTTATTTCTCAGAAAATGAGTAGGCGATCTAAAAAGGTTACCTCCAACGACGAGGTGGGTATTTGTGCTAATTATTACGACTCATTATTATTTGTTTTGTTTTGTTTTTTGTTTTTTTTGTTACCATATATGTACTTTTTGCCCTTCAGTTGTCTAAATTTTGTGATCCTTAGATGTCCACAAAGTTTCGGAAGCTAGTACGACTTGGGTCAATAAAATCTTTGCGTTTTGTTTATTTATACTTCCTGACCATTGCTTTTCTCTTGCTTATGGTAACAGGATTTCACAAGAAAAATTAAGTTAAGCAAGCAGCTTTCTGATCTTGTTGCCTACACGAGGTCATCAGCATTCAAAGGACTGGATCTTAATGAGAATGATACCCACTGTGAGGTGTGCTCAGTACCTGAATCAAAAGCTTACAGATATGTCGACACAAAAGGCGAGCAATTCGTGCGTTACACAAGATATAAACTTTGCCGAGTATACCCAGCAGGTTACAGAATAGACTCCAGCAACCCAAATCCACAAGCCTTCTGGAACTGTGGCTGCCAACTAGTGGCTCTAAATTATCAAACAGAAGGACGAATGATGCAGATATACAAAGGAAAATTCAAGTCAAATGGAAATTGTGGATATGTCCTAAAGCCTGACATTATGTGTGAAGCTGAACCTAACTTTGATCCGATGACAAGGAAGGATGTAAGAGGAGTCAGGAAAAAGATTTGTAAAATACGGGTTATAAGTGGCCAACAACTGCCAAAGCCAAAAGACAGCATCTTAGGAGACCGTGGAGAGATCATTGACCCTTACGTGGAGATTGAAGTGATAGGTATCCCAGCAGACAACTGTAAGCGGCGCACAAAAACAATCATCGATAATGGGTTCAATCCAGTTTGGGACGAGACTATCACCTTCGTTCTCACTTTCCCTGAACTGTCCAATTTCCGTTTTGTCGTTTGGGACGAAGATCCAATTGGTAGAGATTTTATTGGTCAAGTTAGTTATCCCTTTTCGAGCCTGATGCCAGGCTACAGACACGTGCATCTTGAAGGGAATCAGCAAGCCTCCATATTTGTTCACGTTACAATTGCTGATTACAACGGAGAAAAGATAATAGATAGCTTGGATGTATTCAATCCAGAGAGAAGGTATTCAGGTGGAGTGAAATTTAAAAGGAGGCAGCGAAGAGACACTACTTTGTTCTAGGGGAAAAAAAAAAACAGAAAGACCAATCACAGAGAAGTACTGGCAAGGAGTTCTTTGCGGTTAAATGCTGGATGCCTTCCTGAGCAGAGATTTGTGAGCTGAATGCTAAGGATAACCCAAACGTTTTTATCACGACCTATTTACGAGCTGTGAATCATAAGAAACTATCAATATCTAAGATTTTGATATGTATGGAATCTGGTGACTAGTAGTCTAGACCGCAATGTTATTAACATGCCCAGAAACAGTTAAAAAACACGTGCTCGAGTGCATGAGAGAACCGCCATGTCGAAACTTGTACTCGCTAT
>Locus_57_Transcript_3/4_Confidence_0.500_Length_3489
TAATAATAATAACAATGATAATATTGATAATAATAATAAAGCTTTTTTTGCCAAAAGATAAAATACATATTTTTTGTTACAAGTTAGTGCAAACAATTTTAAAAAGGTAAAAAGTAAGAATTAAAAATCTAGTAAATTATATAGCTTAAATTCATATTAAACAGTGTTAATCTTAGGCTTAAAGCAATTTCCTTTCCTGAGATTGTAACTGGACAGTTTAACATGAGGCATAATGGATAAAATTGGATGTCCTTTAACATTATAAACTTTTTTGAAAATTTTATGGCCTTGCCTCTCTAAGAGGTCGACTTTTGGGTCCTTGGAGGCTTTTTCCTTTAAAACTCCAAATTCCTGCTGTAACCTAGGAAACACACACAGAATTCTGATTTGACCTGGAAACATTTGGTAGATGGCCACCTTGTGAATATCTCACCATTAGAATCAATTATTATTGATTAAATTACTGTCATTATTATAACAGCTGAAGCTTGTAAATCCGTCTCCTTCTCGTCTCGAGCACCTTGTCACTCAGATGAAGTGGCGATTACAGGAGGGTGAAGGTGAAGCAATCTATGAGATAGGTGTTGAAGACAATGGTATGTTTGTGGGTTTGACTAAAGAAGAGCTGGATTCTTCCCTGAACACACTTAATGTCATGGCATCAAAGCTTGGAGCCCATACCACCTTGTTACGGCGACCTTTTGTGGAAGATAATGGTAAAGTTCCTCGAAGACAGGGGGCAGAAGTTCTCGTAAGACGAGTGCCAGATGATCAGCAATTTATTGACATAAGACTTGCAGTGTTGGGGAATGTTGATGCTGGAAAGAGCACATTACTTGGAGTCTTGACACATGATGAGCTAGACAATGGCCGTGGACGAGCAAGGTTGAACCTTTTCAGACATCTTCATGAGATACAAACAGGAAGAACATCAAGTATAAGCCATGAAATACTTGGATTTAGCAATAATGGAGAGGTTGTAAACTACAGTGAATCTCGAACAGCAGAAGACATCTGTGAGCAGTCAACCAAGTTGATCACATTCATTGATTTAGCTGGGCACCACAAGTATTTACGGACAACAATATTTGGTTTAACTGGTCATTCTCCCGATTTTGCTATGCTTGTCATTGCTGGAAATGCTGGAATAGGTAAGGGACTCAAGTCTCAGCGGGGCTTTGAACCCAACTTTTTTTTTTTCACTTGATTGCAAGAAATATAAGTTTAATTGGGAAAAGGTAAAGGACATCTTGTTTAATACGTTTTATTCAAATGTTTACTCTAGGTAAATCTCAGACCATAAACAGTGTGTATGCGTGATGTTTACGGAAACAATTATGTGTAAAAATGAGGAAATAAGAGACAGATAATACACTAAAGGGAACAATTGAGGGAACTTGTTTGAACTTCCTAATAAATGATTTTTATTTAATCTAGTGAGCGAAACAATTGTAGCAAAATAAATGTTGAACCAAATTTATATCAATATGTAGTGGACTCTTTTACTGACTTCTTCCTGGAGGCAAGCAAATTCTGTCTTTGGTGTTGCCCTTACTTGCACTGATATCAAATGGTTGGGCAAGTTGTCTGTCAGTTGTCAAGTTTTGTGGAGAGAACGGAAGGGACGATGGATGTCTAAGGAAGTAAAACTTGATTAGTGCTTCCACTGCCAACTTGGAAAAGATTTCACAGGAAAGGAGAAAAAAAAATTGCACCTGTCTTATTGTGTACTTACTTAATTTTTGTGCTTGGTGTATTTAGTTGGGACTACAAAAGAGCACTTAGGCTTGGCTATGGCACTGAAAGTCCCAACCTTCGTAATAGTAAACAAGACTGATGTTTGTTCACCAACAATGATGGAACGGACGCTCAAAGTACTTGATCGACTTTTAAAATCTCCTGGTTGTAACAAGGTACCAGTGGTTGTCAAAACTGAAGACGACGTTTTTATTGCTTCAACTAACTTCAACTCCAATCAGGTGACTCCCATCTTTACTGTGTCTTGTGTGACTGGAGAAAATCTAAATCTTGTCAAGAAATTTCTTAATCTTGTACCTCCATCACGTTCACCCATGGACCAGGAGAAACTAGCCCAAGATCCAACAGAATACCAGGTGGATGAAATATTCAATGTTCCAGGAACTGCACCTGTTGTTGGTGGCACTTTAGAGAGAGGAATTCTTCGCGAAGGAGATGAACTTCTCCTCGGTCCTTGCAAGAATGGAAACTTCCAGCTGGTGACTGTGTTATCATTGAAGAGGAACCGCGCCTCCTGTAGGGTGATACGAGCAGGCCAGGCTGCTTCGGTAGCGATCAGTGGAATCGACAGGAACTTATTAAGACGGGGCATGGTTCTAACAGATCCCAAAGAAAAGCCTCATTCCTGCACTGGATTCTGGGCTGACGTATTTCTTCTTTTTCACACCACATCCATAAGCAAACGCTTCCTTAAGCTACTGTCTACATTGGGAATATTATTCAAACAGCTGTTATCGAGGACATGAACAAGGAATCCTTGAGAACCGGTCAAAAAGCAAATGTACGGTTCAGGTTCATAAAACAGCCAGAGTACGTTCGCCCAAAATCGAGGATCTTTTTCAGAGATGGACATACTAAGGGAATTGGAGAAGTTGTGGATGTTATTCCCCCTAACCCTAACACCAACAGATGACAGCAGACGATCAAACCTTGCTGGCACTTTTTCATCACATATTTAAATAGGGACTGGGACCCATGACACAGAGGGAGTGGGGAAAGTGGGTGCCAATCCTCACGCTGCTTATTTGCAGACATAGTATGAAGAGTGTCTTAACCGTGCCTTTTGGATAGACACTTCATTATTGGCAAGTGTAGTTTCCGTTTGGCTACGAGGATTTGCCTTGAAGTGGCGTTTTGTCTTTGGCTTAGGGAGTCAAGCTGGTTTTTAAAAGTAACTTTGGATGATAAAATGCTTCAGAGGCATGTTATTTTATTTTTTAATGGAAAACTCGGTTGGAAGGAGTTTCATTGTTGAGTAAAGCCAAGGAAAACACGCTACGTGGATAGGTCTGTCGGTGCCATCGACGCGTTGGTGACAAAAGAGACAATAAGATTTAAAAAATGTGGCGGCTTTTCAGCTAGGGTCGAGTTAAATTACACGTATGTTAGAAAAATATACGTTGTATTCAAAGAGGTCTTGCAATGGCGTGACAACTGTAATGGATTAAAAAAAAGGAAGGTTTTTAACTTGATTGCTAATTTTACTGGATGTAAATATGTAAAATGGTGTATATTTGTGATCTTTGAAAGCGTGCACTTGATTTTTAACAAACCAGTATTTACTGCAGTAAAACCTATTGGATAACAAGACACTAGCATTGGTCTTGAAATGTTGTCTTCATCTCGTATTTTCTGCATAAACCAACCAGCATCAAATTTCTCCTTACAAAATTACCCCTGAAGCAAGCAAGGACACGAGAATAACGAAGATGATCGCCAACTGAGGAAGCT
>Locus_58_Transcript_19/34_Confidence_0.011_Length_18701
TAAAAGGCCAAAGGAAAGAAAAGAAGAAGTGAAGAAAATAAGAGAACGAAGCGAGTTCCTGTCACGTAGAAAGACTCACGATGGTACGGTTTCTTATTAATTTAAACCAAAGAAGATAAGTGAAAGGAATGGAAACCGTATTTATCCTTATTTTCTCTTCAAGCATACATTCCAGGCCTTAATGGTCAAGGGAAAGAGGATTAGATGAAAGATAAAAACCGTTCCAAATTCCATTAATTATTTCTCTTCATTATTTCTATCTTCTTGTCCTTTAATAATAGAATTTGGATATGAAGATAAAAGCACAGTGTCATCTTATTCTATTCATATTAATTATAAGAGATACGAAAGGGAAATGATGATGAAGATTCTAGTGTCTTTTTGGGCTTATTCCGTTCATGATTCTATTCTTTCAGCTATTTTATAATGTAATGAAATGCAATGAAATGAAGCATGAAAATAGCCAAAGAATATAAGCAAAATATGAACGGAAATAGCACAAAGAAGACACACTAGGAACCTTTCTACCTTCTCCTTCACCAACTACCTTTATGCTACCTTCCTATAAGCCTCTCCGTACAAAGGGATACCATTCCTATATTCTATCTTCCTAAAAGCTTGGTTGTAACTCCTCACACAATGACAAGGATGAACACACCTTCCATTCAGTTACCATTAATAATATGAAGTGAGGGAACGAATTATTTAATTACAAATGAGGCACGAAATGCGTGAATTAAATAATGCGGAACGAACTAATTATTAATGTCAGGAACAAGGTTGACGGTACCAAAAGCCTCAGGATTCTACCATTATGACAAGGCCAAAAGATTCCGTTAATACAGTGGGTTAATTCTTGGCTTACAGACGCTACAATCTTTACCTTTATCATCTGGGTCTTGGAGATTAATTAACAGCATTATGAGGGATTCATTCTGTTTATATTAAGGGAATGGAAGCTTCACGAATAATCCCTCATAATATTGTTGTTCCTTTTCCGGATATTAATAGTTCTTGGTTTTCTTCCTTCTATTCTTTATTAACACCTCCAAGATGTCTAAAGCCTTAAGATATAATGAGAGATCTCCTGTAAGACTAGAATGGTAACTCCAAGGCTAATCCATTACCTTCAAGATATTAATTACGAACGGTTAATTTAGTCTTTAGGAACCATTCGAATAATATCTTGAGTCATTTACCTTTGACATCGTATCTTGGTCAATTATTCTCTTCATCTTTTCTCTGTCGGTTCATTCTCATTAAAGGAAAGCACCATTAGGATGACATTATGAGACAGAGGAATGAACCGTGCTTATCTTTATGGTACTTATTTCCCAGGTACAATAATAGCCTTGAGAATGCCTTCATATTATTAATGGAATCTTCTGTAGGTTGGAAATCGTGTCTTGATTCTGAAGGTTTGGAATGCGTATTAATTATTAGCGAACATACGGAATAGAAATTAAAATAGAATGTTCATCTTGGAAATTTAGTTGTTTCTTTCTCTTTGTCATCTAATCATCTTTCCATTCCATTAAACAAACCAGGAATTATCTTCGTAATCTTTGGTCTATTTAAAGCATGAGAGATTCCTTCTCGTATCCCTCTATACCACTACCATTAAGGAATTCCATTATATTAAAGGAGCCATTCCAGACGTTACCATTATTCCGTTCTCCTTTATTCCCATTATACCAAGATTACCCATTATGCCAAAGGAACAAGACCAAAGAAGACCAAGAATGACTCAAGGCACCATACCGTTACCAAAAGCCTAGATCCTTATTATGCCAGGAATCGTTAATGGTTGGTTCCAGCTTTTGGTTTTCCTTCCAAGTTGTTCCAGATCCTGTTTCGGTTCCCTTCATTCATCTCACACACCCAGATCCTGTCATCCTAATAGCTGATTTCGTTCCCTTTGTCTTTGCTATTTAATTACAAACAAAGTGCGTGAATTAAATAAGCAAAAGAATTAACGAAATCAAGACACTTCCAAGCCTTTAGGAACCCAGAACCTACTATAACTGTGAGCCCTTTCCAGACTGACCAGACAAGGCTTCAGGAATTAAGTTGTATTCTCTCTCTCAGAATCTCCTAACCTTTACATCCTTCCTTCTAGGTCTTATTATCCTTGTACTTGAAGGTTGGGTTTATTGTAAGAGGAAAGTGTAGTTGGTTTAATTAAATACAAATGAGTGAAGTGAGTGGAGTGAACGGAACGAATGCGTGATTTATTTAAACGCAACGAAACGAGACCAAGATATTAATTGTACAAGATTATATGACAGGATTTCCAACCTTAGGATGACATTATACCCTTAGAAGAAGATAAAAGAAAGAAGATAAAGGGAAAGAATGGTGAATGAAATGAACGGAACGGAATATAGCTTAAAATTATAACCGTATTATCTTAATAATTCCTGGTTAATATTGTACCTTTAGGAGATTTCCAAGCCTTAGGATATAATGTTGTTCCGGGCCTTTAGAATCCATGCCTGAGAAACTGTTCCCATGGTTCCTTAATAGTTGGTGTAGGTGTGAAGGGAATAGGTGGAATATGAAGTGAATAGGCGCTTTGTTTTCTTTCAATTAAACACAAGGCACGAATGGAAGGAGAAACGCGTGGTTTAATTGAACAGAAACAAACCGCATATGAACGAAATAAAAGATAAATGCTGTGTGTTAATTAAACGAAGAGAAACAAATGAAGTGAAACGAGTGCGTGTTCTCTTTGTTTAATTAATTCACAGGCACCAGACCCTTTTCCTACCATTCACTGTTACTGTTAGCCTTTAGAGACAGACACAAGACACCATTTCCAATCTTGAGTAACTAACCGTGTATTCCCTTAGCCTTCCATTACACTCACTCAAGGCCACATTAATTGACTCAAGATAGTAACGGGAAGGGAATCATGAAGAGAATAATGTGGTCAAATTTAATTAAAAGAAAAACAAATGAAAATAATGAATGCGTGGTTTGTTTTATTTAAATTATACCACATATGAACGAAATCACACGCCAGGAACGGTTTATTTTATAATTAATATGAAGTGAATATTTTGTCTAATTTCTTTGTCTTTATTTCAATGAAACGAGAGAAACGAAGTGGGAAGCGAGAATAAAGGCAAAAGAAATAAGCACAAAATACACACGAAATAAGAACAAAAGATATAAATGTGAAGAGAATAATGTGTATAAGTTTGAAATTAAATAAAACAAAAGAATTGCGTGTTTATTTAATTCAAACGAAACACAATTATGAACGGAACACAAAGGAATAAAAGACTAGAATGAACGGTTTCTTTTATTGTTGTTTATTCCGTTCTCACTTCGTTCATTTTGTTACGTTTAATTTTAATAAAGATAAAGAAGAGAAGCGTATGCATGCTTTATTAAATTTAAACAAGCAAAATAAGAACGGAAAGAATGAATAGAAATATGAAGAGAAACCGTTCATCTTTGGTCTTTTGGGTCCTTTATTACTCTCTTCATATTTCACTTCTCACTTTGTTCATTCGTTCCACTACATTTCATTACATTCCTCACTCACATTATAGAGAGAGTTCTTTGTTACTTTGTTTGTTCTTTGTTTAAATAAATTACAAGGGAACCGCGTGAATTTAGTTTAAACAAAGCACAACACAAAAGAACAAGGAACACGCCCTTCATTCTCCCATCCTGGCTGTTACCTTCACGACTCAACAGATTAACTCCTAGAGACAGAGGTTGGTGAATAAGGGAAAGAGAAAAGAGATTAATTCCAAGACGCCAGGATGCTTTCTACCTTTCACCTCTGGATCTAGGATATAATCATTAATTTCCTGGTTGTGTCTTGTTTAATTTCTTTGTTCTTTTTCATTGCTTTGTTCACGCATTTCATTCACTACTTTCATTCTCATTTGTAACGAAAGCAAAGAAATGAACGAAGTGAAAGACAAAGAAAGGAAACAAGTAAACGAACCAGGCATTATGATTATAGGAGAGGTGCTTTTGAGTGGGAAATAGTGTCTTGGGTTCCTTGTTTATTTAATTTAATTTAAACACGCACTCACTTCTTTCATTTGTTTTAAATAAATTAAATTAAACAAAGAACACACGCTCCGCTTATTATTATAGGAGGTTTAACAGAAAGGAATGGATGGTTTCTGTCCTTTGGCATTCTAGTTGTTCCTGACATTTAAAATTTCTGGTATTCTCAAAGCTTGGAAAGGAAGCCTCAATATCCTGGTAGTCTCTTTGCCTTATTATAGGAGGTGGAACAAAAGGTCACGGTTCCTTCACTGTCATCTCCTGGTCAAAGAAGGCTATAGGAATATAATAATGAACTACAAGGATTAGAAGATTCCGAGAAAGATTTCCTTTAATGAGAGAAATTAATTACCATAAAGACTAAGAGAATATTATAGAGCTAAAAGACTAAGAATTTATTATTTATTTCTTCTTTCATATAATCCTGTAAATTTAATATCATAGAAACCTTTCACGTCTTAGACTTCTTATTTAATATCTTGGAAATCCATCCCTTTATCTTCTAGGCCGTGTCATCTAATTCATACCTCACTTTATAGTTCCCTTCTTTGTAATCACGGTTTTATCTTCATATTATTAACGGAATCTCTTAGCCTGTCAATGAAGGAAGGCCTCAATAAATAATAATGCATCTTAATTTCCTTATTTTCCAGGTCTCTTTCACCGCCATCCCAGCCTCATCATACACTGTCAAGGAAGGTAGCTTTATGGGTATAGAATGAGGGCAAAAGATCCTTATTATTGGAGGTGTAATGGTGGCTCTTTGGTACGTTTCTATCTCTCTAAAGGCGTCAGGAACAACTAGGATTATACCATTAAGGCTGGAATGGATATTAAAGGAGAAGGTTGCTTCATGATCTTGGTGAATGAAAGAAGACCGAGATTAGAAGAAAGGATGAAGATAGTAAATCTCCTGTACAATCTCAACCTAAAACACCAGGCTTTCTCTTCATCATCAGGATCAGTTTATCTTCATTCTGTTCAATTAATCTCGGTAATATTCTCCTTTATTAATAAGCCGGGATTTATCTTTCTATCTTCCTATCTTGGTTATTCATCCTTATTTCCAGTACAAATCTCACCCTTTATCTTTATAGGCTTAGTTCTTTACCTTTGCCTTCAACTATTAATAAGCGAGAATTCCATCATTATTAATTATAGAAATGGAAAGTGAAAGAATAGAATGAGAAATCCTGTAGAATAATATGACCTAGATATTAAGGCTATAGAATCCCTCAAGATATTAAAGGGATACAATGGGAATTAACATTAATAACCCAACCTTCATGAGTCACCATACCATTAAGACTGACCTTTATTAATTGAGGCTCCGTTCCTGTCACACCAAGACCCAATAATAAATGATGAGGATTTCCAAGATTCATTGTGCTTTCCTCTCTCACCACCTAGATCACTAATGGAATCTCCGGAATGCCACAAGCCCAAGATATTAATTAAGTGATTCAAGGATGTTGGCTCCCAGACGCTAAGAAGACTCAATCCAAGCTCTAAGGACGGTTTCCATTATATATTATGAGAGAACGGAGTGAAGAAATAGAAATGAATAATGGAATGTGAAGAAAGTAAGACAAAGAAGGGAATCGGGAACAACATTATAATTGTGGCTTTCTCTCGCTCACTGTCCTCTAATCCAAACCTTTAGAAATAAAGACCATGAAGAGAATATTTTGTTGAATTTGTTCTTTTCGTTTACAAAGAATGCGTGAAACGAAGGGAACAAATGAACAAAATAAGAACGAAATGGTTGTTTGTTTACCGTCTATTCTTGACCTTTATTCCACCGTCTATACCACCACCTTCTATCTCTAGTTCATTACAGACGGTTAATTGCTCCTGACCTTTATTCCACCTTCCAGACGCTTCCAAGATGTTGATGGTGTAGCTTAATTGACTGACGGTACAATCTTAGAGGCCTTGTGTTCATTCCATACCATTAGATGAAAGAGAAGGTTGTACAGGATGGGTTAAATGAAAGAGAATAAAACAATGAGCGAAGTGAAGCGTGTTTATTCTTTTTAATTTAAACGAGTGAAACGAAACCATCCTTTACCCTTCCTTCTATCTCAAGGCCAACAGGGAATCAGACACACTATCCATTCCATACCATTGATGCCTTCCCTCCTTTACCAACAGCTTTAATCTACCACCTAATCCCCTGTGACTCACTGACTGAAGGCATCATAAGGGTGTGTTCGTTCCTTTGTTTCTTGCGTTTAATTGTAATGAAATGAGTGAAAGGAATGAAAGCACGAATTAAACGAAAGAGAACAAAACGCAACGAAACATGAACGAAATCAACCGTCTGTGATGCCTTCTCACTTCGCTCTTTATTTGGTGAATCATTAAAGGTTAAGTGAGTGGTTCGTTCTTTTTCCCTTCTTTCTTTACCACGCAATGGCAGTGAAGTGGAATGGAACGAAGCGCGGTGGTAAATGAAAGAAAAGAAAAGAACCACGAACCACAGGCACCAAGATCTTTCTAGCGGTTACAAATGATTTCCTCTTCCAAAATCTATTTCCTGTGCTCTAATTAAAGGTAAACGAAACGAACAAAGGTAAGTGAGTGGTACGATCGCACGCTTTGTTTCTTTTCGTTTTCTTTAATTAAAACACAGGGGTTCTCTTATTTGTTTAATTCAATTAAACCGTGCTTCGTGTCGTTCTCTTTCTTTCACTCTACACTGCATTACGTTTAATTGAATTAGAACAAAGAAGAGAACACGAAATAGATTATGAGAGAGGGAAAAGAACGAAGTGAGTTTAATTGAAGAGAAACAAATGAGAGAAAGAAAGGAGTGAACGAAATGCGTGTTCTCTTCATTTAAAATTAAACTCACTTCATTCTTCGTTCACAAAAGCCCCAATTGAATATAATAAAACCGTGCTTCCATTACGTTTTATTTAATTCAATTGTGCCTTTTGTTAATTCGGGAAGGTTGTTGTGACTGGTGGAATGTGTGGAAGGGAAAGGGTGTTGCCTTAATTTAATTGAAATAAAACAACGTAATGGAATGAGGCGTGTTTATTTCAAATTAAATTAAATTCAACACAAAAGAACGCAAATTAAATTAATTAAACACGCACTTCGTTTGTTTTACTTAATTTAATTTGGTTCTTTTCCTTTCCTCTTCCACCATCCTCACACACTGTCAAGTACAAAGAGATACGTGGGTGATTCCTTCCTTGTGCTGGAGTTCTCGTTTACACGGTTAATTGTTTCATGCGGTTATAATGAAGAAAGTGAAGCATGAACCGCATGAATGAACAATTAAACGAGAAACGAACGAACGGAATCACACCACGGTTTCTCTTTGACCAGTTACAACCAAGAACTCTCTGTCATCGTGTCACAGCGGTTGTAAGTAAAGGAAAAGGTGTCTTGTTCCCTGCTTCGTTTCATTTCCGCTGTTGGCTTTGTGTTTAATTAATTCACGCATCCACTTTCTCTTCGTTCTGTTCCTTTGTAATTAATTAACACAAGGCAACAGAAGGAAAACACGAAGCACAAGACTGACAGGTGGGATGGATTCCAGGGGCAAAAGACCTAAATTTAACTAACGAAATAGAACACAAATGACGAAAGGAAATGCGTGGTTCATTTCGTTAAGTTTAATTTAGTTCTTTTGTCTTTGTGCTGTTTAATTCGCTTATTTCATGCTTCCATTTCATTCGTTCCTCTTTTCATTACATTATAAATAAGCCAAATTAAACAGAACAAAGAACCTTCTTTATGGTAGCTTATTTCGTTCGTATGTGGTCTAATTTAATTCATGCTTTCGGTTCCCTTCATTATAATTAAATTAGACCACATTACTCTCTTCATCTTTTACCCTTTATATTTAGGGTGTGTGAGCCGTCTGTTCCCTTTCTCGCTTTGTTTATAATTAAATAGAAACGAAACAAGTGAGTGAAAGGAACGCGTGTTCGTTTCATTTAATTAAACACAAAGAAGAGAAATTAAACACGGCTCATTCACACACTTTCACTTTTTCCCTTCTCTGTTCCGTTCATATTTTGTGCGTTTTAATTAAATTTAACCACGCAATCACTCACTTCGTTCTTTCACTTGTGTTAAATTTAAATAAAACAAACAAAGAACGGAACAGAACAAAGTGAAAGAAAAAGAGAAAGTGTTTTGTTCCTTTTCGTTGCCTTCTTTACAATGTATGAACGAAATAAGTGAAGTGAAGAAAGCGTGAAAGAAGGCGAACGAAAAAAACAAAACGGAAAAGAGGCTCGTGTTTCGCTTCAATAAAACACGCGTTCATTTCATTTCACTTGTTTTTATTGAATTAAACACGGCCCTTTTCCCCTTTTCCGTTCGCAATGTGGTTTAATTAAAAAGACAAAAAACCACGCATTTCTTTGTGTTTTTTGCTTTTATAATTAATCCACAATGCTCTCTTCCTATATTCTAAGGGCATAATGTGTTGTGTTTAAAGTAAAAGAACAAAGCATGCGTCCTTTCATTCCCTTATCTTTGTTCTTTTAATTTAAACTAAACACAAACAAGTACTGGATTCTTCATTCTAATTCTCTTTCCTTTTCTCTTTTATTCGGTTATAATGTAGTGAAACGAAGTGCAAAGGAACGGAAGCATGAACCGAATAAAAGGGAAAAGAGAAAAGAGAAAAGAATGGGAAGTGTGATGAATTTAATGTGAACAAAGCACGCATTCGTTTCCCTTCTTTGTCTTCTGTTCACATTAAACACAACACACTTCGTTCTCCTACCCTTCCCACTTGTACCTTTTTCCAACTGTAAGAATAGAATGATAGCGGTCTAGCTCCTGGTTTCGTTTTCCCTTTGTTAAATTGTAATGTATTAACAAGGAAGCACGAATTTAACAAAGGAAAACAGAAAATCAGGAGCCCGTGTGTTGTTTTAATTTAAACTAACCGCGCTTTCACTTCACTCTTCGTTACGTTACATTGCGTTAATTTAAATTAAATAAAACACACGGCCGTTCTTATTTCTTACAGCTTGAAAAGGAAAGTGGAATAGACATAAAAGACTAGAAAGATAAATAACCATAAGATTTCAAGAAAATGCCAATAAAAAAGTTGTAGATTATAAAATTTATGAATTTCCAATATTCTAAAGTTTAGAAAGTGTGGTGTGTTGTGTCCAGTTTAAATTAAATGAACACGCATTCCACTTCGGTCATTACATTTAAACTGAACACATCACCCACAGACCCAGATATAATTAGGATATAGGTGTATAATATGACCTAAATTATAAAGTAATCCCAGATAAAGATTATTACCTGACTCATTGTAAGGAGAGATACCGTTTATATCCTGGAGACAGTGTTATGGTAGGTGAAATAAAGGTTGGTAGGTTAGTTGTTCCTGACATTGTAAGACTTGGAAACCGTGTATTCTTGAGACCGTGTTATCTTGGTCATTGAGAAGGAAGATAGCGTCTTGGAGGTGGATTATAGAAGGTTGGAATGGTCTTTATTTCCTGGAGCCTTCCTTATATTTAGAGGTCTTATTTCCTGTCACATTATACATCTTGGACACCTTGGAATCGTTTCGTTAAGTTTAATTAAATCACGCACTTCTCTTCATTCCATTACGTTACATTTGTATTAAATTAAACTAACTACACTGTCATTATGGAAATCCTATATCTTGGAGGTAGGAATATATGACCTGGAGTTAATGGAAGGAATCAATGGTAAGAGTTCCTATCTTGGCCTTTGGTGACAGTGAAACGAGGGTAGATCCTAAGGCTTAGATTGTACACTGTCAAGGAATTGGTGGAAAAGGAAGCGTCTGTAAGGTTGGGACACAAGACCCTGAGAACTTGGATGTAGAACTCAAGCCTTTGGTAACAGCCTGGTGATTCCGTTCCTGTTTCCTTTGTTCTAATTAAAGACAAAAGAGAACGACAATGAAAGAAATGAAGCGTGCGTTCTTTGTCTTTTTCATTTAATTAGCACAAAGAAGGAACGGAATCAATTAAATCTGGGTCTTTTGGAAATCAACATCAGGTTCTCCAGCTATAACCGTGTAACACCTTGGAAATTGGGTGCTTTGGGTTCGTTCATATTTTGTTTCCCCTTTTGTTCAATAAAACCACGCATTCCATTTGTGTTTTATTAAAGCAAAAGTGAAACAATATTCTCTTCACAAAGCCACAGGAAAAGGGTTCATATTATAGGAGAAGTCTTTAATGTCTATAAGTAATGGAAAGTTAGTTGTATAATATGACCTGGAAAATAATTATATCTTAAGTAATTGAATTCCTGGTATAATATTAGACCTAAAATATAATGGTATCCTAATGGTGGGGGAAATGACTTAATTTTTATTAAAGAAAACGTAATGGAATGGAGCGAAAGAGAAATGAAGCACGGTTTTCTTTAATTAAAAATTAATTCATTTCGTTCGTGTGCTGTTCGCTTCATTCTTCACTTTTAATTAAACACGCTTTCATTCCGTTCCGTCACTACATTGTTTTAATTAAAAGCAAAGAATTCTCTCTTCATAATCCTCTTTCGGTACCTTCACACAGCATCCAAAAGACCAAGCATGAACGAAGGGAACAAGAGACCCAAGAAATAGAAATGATGAGAAAGAAATGAACCGTATCTTCATTATTAATTATGAGCGAAATAAATAGATCAAGATATTAAAGAACCAACCTAATATTAAAAGATGAAAAGAATTATATTTTATGAGGCTTATTAGTTTAATAGAATTCCATTACACTCACTTCATATTTTATTATTGGTATTAATTAAAGGAAATCAGACCATTGAGAAGCTTCATTATTTATGATCTCCTTTAATGAGAAGTGAATTCCAGTGATTGAAATAAAGATAAACCCAAATAAAGATAAACCGAAAGTAAAGATAAATAAATAATGGAAACCGTTCATGCTTCCTGTCCTTTAATTGATTCCGTTTCTCTTTATTTCCAAGGCACATTCATTATACCATTAAAGGACAGAATAAACCGTGAATTCTTGGACATCATGGAATCTTAACCCTGGAAAGGCAACAATAGAATCATGGAAGACACCTTATTTCCTGTCACCGTGTTATCTTGGTTACTTTGGAATCAATGGTAAGAGTTCCCTTCTTGAATCCTTAATATCTAGGAGTTCTTGGTGATGGATTCCAGAGGCCATGAATTAAAGGTTAGGAAGGCATCACAATGTCAGGAACAAGTTTTATCTCTTTGTCTAATGGTAGAATGTATGAAGAATATAGCCTTTAGGAGATATAATTATAAGTGACCAAGACATTAATTAGGCTCCAAGAGACAGAAAGAAGATTGACCATAAAGAGAAACCGTTCATTCCATCACATTCTATTTGTCTTCCTCTTATTCCCTTTCCACCTTTTATCTTTGGCCTAATGGTATAATGGGAATAGACGGTGAGATATAATGGATGATCTTCTTCTTGGAAACCGTGTTCAATCCATGCTTTCATTCTATTCCTCTTCGTATCTCAATTAATAAGGGAAATAGGAATGGCAAAGGACACCAGAGATTAATGCACTGGGATTCCTTTATTATTGGGTCTAGATCTTACCGTGTAAAGGAAGCATAATTAGGATCTGGAACAATTAAGAACGGTATTAATTAAAAGCGGTTTTATTTCTCTCTTCTCTGTCATCTAGTACACTCTCATTAAAGGTAAGCAAAGGACATAAAGAGAGATATCTTCACTGTTAAATCCTGGTACATTATCTCCCTTTATGAATTATAGAATCTGGAAGTGTATTTTCCCTTCATATTTCTAATCCTTGTTCACCAATTAATATTAAAGGAGGAATTTGTCTTCATATAATTGGATTAACCGCTCCTTTATTGTCTTTGCCCTTTAGAGAGAAGAAAGGAAGATATCATGAGAGCGGTTTCATTTAATTATATCTCAGGAATCTTTCTACCTGTTAATTCAGGCATAACACTGTCAAGAACAACACACTACCATTACCATTAGACATTAGACGTTGAGAAATAGTCCATTCGAAAGGCTACTCAAGACATTAGACACCGTGGTTTCCCTGTCATTGAAGATCCAGTTATAATTGATTCCAGGGCCTCTAAGACAGACACCTTATTTACCGTTACCAAAGAAAGAGAACCCATCATGACCTTTAATTAGAGGAATAGGTGGAATGAATATTTTGTCTTAATTAATTTAAACAGAACACAAATGAAGGGAACGTAATGCGTGGTTCAATTAAATTAAATAAAACAAAATGACCAAGATATGATTGTTGTTCCTGGTTTCCCTGTCATCCCTCTCTCTCAAGGTTTGGAACGGTTTCTCACAGTGGGAAAAGGGTCTGGTGGTTCATTCAATTAATTCACGCGATCACAGTGTTCACTTGTAATTAATTAAATGAACGCTCATCACCATTTTCCCTTCATATTTTGACTGAGAGACACCATCCAAAGGCTAAGATATAACTATATTCTGGTACAATAATAGCCTTCAGTTGTTCCTGATATTGTTCATGCTTTTCTCTTCATCTTTTCTTTTCTTTGCTCTTTATTTAATCACGCATTTCATTCTATTTCATTTGTATTAAATAAAGCAAAGAAGAAAGAAAGAAGAGAACAAATCAGGAACAACTTTATGCATGAGGAACAGGGTATAATGGTGGAAGGTTATAGGGTTGATCTTGGTAATTTCTAAAGTCTTGGAGAGCCTGGAGACAGTGTGTGATGAGTTCCTAGAGCCTGAATCCTTTTATTATAGGAGGCATATCTTAGCCTTGTTTCACCGTCTAGGAGGTTTATTTATATTTACAGGAGTTCGTATCTTGGAGGTGGTATATTATATTACAGGAGTTCTATAAGCTTGGAGAATGTTCATTTCATTAGACACAATAGAATCATGGAAACCGTTCTTAGAGCTTGGAGAATGTTCTACATCAGAGAAACCGTTCACGTCTTGGAAGTTGTTCATCTTTACAGGATATCTTTATAGGAATGGCATGATGGCGGTGAGGCTAGATTCTTAAGCTTGGAAACCGTGTCATCTCTCATTATAGGAAGATATTAAGCTCTCAGTCTAAGGCTGAACGGTTCTTGGTATTTCTTAATTAATGGAATGCGTCTTGGAGGTAGAGGAACGGTTGGTAGGAAAGTTAGCGTCTGGAAGGGAACCCTCAATATCTTGGAGCCCAATTATAATCTCGGAAGGCATGAATTCTCTCTTTATATTGAAGGTACGGTAAACGAGATCAGAGATTAGGAAAAGAATGGCGTGAACGGTGGAACGGTAATAAAAGGTCAATCTTATGAACACTGCGTTCCTTTATGGAAATTAAGTTGCTTTCCCTTCGTTAAAGGAGTTCCCTTCATGATGTTTAATTAGGCTTCTTCTAAACTTACAGGATTAAATGTAATGAAAGATTATTAAGTTTAATTTATTTTATTTTAATTGAGTTAATTTCTACCGTATCTTCACATTATATTTAACACCGCTTTCTATTTCCATTCCTATTATTTAACGAAGACAACCTTCTATATTAATATTAAGAGAATAATACAAACAAACCTTCATCATATTCTATTCCTATTATTAAGAGAAACAATCCATGCACTGAGTCACTAATCAATCCACATCCTGGAAATTAACTCTCTTCATTATAGGAGATCAAGACTTGGAGATGGTGAAGGAACCCAAAGCCTCAAGATACCGTGGATATAAAGAGAGCACTTGGTTTATTCCTATACCCTTGATATTAAAGGAGGCCCTGGAATCAGCATCATGAATCCCTCAATTAATAATGTGTGGTTAAGGTTATGATAGACTTCCCTTCATGATTCTTGTTCTCTTTGGTCTAGATAATTATGAAGAATGGAATGAATGAAGAAAGTGTCCTGGTGTTAATGATGAATGAGCCGTGACAGGAAGACTGATGCCTTTAATTGGTGCCTTTCGGTCGTAAGATAATAATATGAAAGGAATAAGACCGAAAATAGAAAGAAGATACGGTGAGATTTCCAATTATATTTTATTTCATATTATTAGGTGATCAAGGCATCGTGACTCATTAAAGGAGAGCCGAATCAATGGCATGCTTCTTGTGCTTTAATAATAAATGATGAACGTACCGTGAGGCTTATTTCATTATAGGTAATCTCCTAATGCATAAAGAGAATCCTCGTTGACTATTACATTCTCTAAATATAAAGATAAAAAGTACCAGGAAATAAAGATAAACCGAATAAAAGATAAATAATTAATTGTGTTCCTTCTTTCATCTATTCAATCTCTGGAAATCCATCATACCTTTAATCCTTTACCCTTCTTCCAATCATTAATTCCCGGTCTTATTTCTATTTCTAAAGGTCCAATATTAAAGGAATATAGCCTTTGGAGAATACTGTAAAGATTAGATCCAATATATGAAGAGCGGTTTCCCTTTATTTCCAGGATCCACAATTTCCATTAGATAAAGAGAATACCTGGCTTATTAATATTAAGAATTCCAAGAAGAGAAATATAATTAATCTCACTTCTTTCTATTTCCATTTATTGTTCTTTATTTCTAATTCAATTAACAATATTCTCACTTCTTATTATATTATTAAAGGAGTTATGAATTAATTATAAATACGAAAGGAAAAAGACCATTGAAGAGATACCAGAAATTGAAATAAAATAAACGTAATTCCTGTTCTTTAATATCATTATGCAAGGTACATTCTCTTCATTAAATAAGATCTCATTTCCTTCCCACTAATCGTTCATGTCTCGTTTAATAACTCAAGATACGAAGAGAGAATAATAATTAATATTAATTTCTAATAAGAAGATAATAATGTGGATTTATCATTATGCCATTCCTTTAATATCTCAACCTTAGGACACCATACCATTTTAAGCTAGAGAAACAACTTAATTTCCAGGATCCATCTTAATAGTTCCCGAATCTCTGTATAATATTATAGGATAATCTCTTTGGTATATCTTTATGACCTGGATGGGAAAGGCTACATTATTAAGATTAAAGCCTCATGAATTCTCTCATTAAAGGTTGGGTCTCTGTCCTAAGGGTAAGATTGTGTCCTAAGGTAAAAGCACCAAGATCAACGGATGAACGATTCCAGCTTAATATTATAGGAGGAAATCTTTCTTGGAAATCATGGAAAAGGGAACCGTTCACATTCTGGCTTTTGACATCTTGGAATTATTCTCCTTTTATCTGGTGCTATTCTTTTACCTAATCTTTAATGTGGTGGTATATTTATAGCCTATAGAATTAGAAATAAATAATGGAATCTTCGTTTGCTTTTAATATTAAATAATTATTCCCTTCATAATATTAATTCCGGAGATTCCTATAATGAATTAGGTTTAATATTAAAGGTTGGGATCTCCTGTAAGCCCTGTTATTAATTAAGAGATCCTAGTGCTTGAACGGTTATAATTAAGCTATCCTAAGGCTTCAAGATCTTGGTAACGGAGAGAGCATTCATTATCTTCCAGGCCATTGAGTGAAAGGTTGGTGCTAGAGGAAATTACCATTATGAATTAGGGCGCTGTGAACGGTTAGACAAGGTGAGCCACGTTAAGAGAGTTTCTTTGTCATTTCTTTCACGCTTCGTTCTCATTTCTTTCGTATCGTTTAATAATAAATACTGGAAATTGAGGTTGAAATCTCTCTCTTTATCTCCTATAATTAATCTCATGGTTTCTCTCCTACCAAAAGGACCGTTCCTCCACCATTACACCACCTCCTATTCCAAGATATTAAGCTTCTGACATTGTGGTTCCCTTCCAAGCTTACAGACTGACCGTTCTCAAGGCCTAATAATAAGGGATGACAAGGCTAAGAGATTCCTTCTCACATTCCACTTCCATCACCTAATAATATGAAAGGAGGAGAGTGTCCAGGAATTAATAAGCCAAGATCAACATTCTCGTTTAATATTAATATGAAATGAATAAGAAGATAAAATATTATGAAGATACGGTTATAATTAATTAAGTTCGTGTCTCATCATTTAATATTAAAACCACTCATTACATTCATCATAATCTTCTTTCTTTACCCTTATTTCATATCCTGTTCCTGATTCCCTTCTTTGCTATAATTTAAACACGCATTACATTCACTGCCTTCATTTCATTTGTTTTAATTTAAAGCAAAGATGAGGAAGGGAATCATGACCTAGATTGTGTGGTGAATCATAAGGCGTCTGTAAGGCCTTGGGAATAATGGTGAATGAACGGTGTCTGTCATTAGCCGTTACGTTCCTATCTTGGTAATCTTGGTATAATAGAATATCCTAGTGTCTGTCTTCCTATCTTGGTTAAAGGCATCATGGAATCTGTGATCTCTTTGTCTGGTTCCCTGTGTATTAATTATAAGAGAACCCGTTCATTATCTGGATTCATTATAGGAGAATTACCTTTATCTGGAATGGATTGGGTGTAAAGGGAGATTCCAAAGATGAAGATAGAATGAAAGAAAAGAGAAGAAAATAATAAATTCTTGGCTTTCTTATTGTCCAAGCCTAAAGGAGGAAATCATACAGTTAATCCCAACCTTTGGAGATCCTGCCTTCCTTATCGTTACCTTCAGGATATGGATAATGTAGCAGTAATTAAGATGGTTCCTAGTGTGTGGTGAGTCTAATATTAATGGATGCTTCCTTCCTTTGCCCACACAATCCAAACTCTCAGAACACAAGGACACATTCCTCATTCTCAAGGTCTAGTCTGGAAGGTAGCTTAAAATTACCATTGAGGAACCACCATTGACATTAGTATATCCTAAAAGACTCATGCTACATTGACATTTCTCTCCTTTAACATTAGGCTTTAGGTGAACGGTATGCGTCCTAAGGTGAAGAGAGTTCTTGTTTAACGAATGAACCGACAATAGGAGAACGAAGTGAGTCATTTATTTCTATCTCACCGCTCATTAAAGGACATAAAAGACCTAAGATATGATGTCTTGAGGAGTTACTTCATTCGTATAATCATATCCTGGTTACAGTGGGAAGGTTATTCTCTAAAGGCTTGGAGAATGAGGAACGGAATCAATGTGAAGAAAGATAAATAGAATGAAGATAGTGAATTGAATATGATGAAGATATAAAAATAAATGGAATAAATGAAACGAAAGAACAATAAATGGAAAGTGAAATTAATTAAATTAAATTCTCAATTCTTTCTCTCTTTGCTTCTTTGTCTTCTTCATATTTCACTTTATTTAATATTAAATGCAAAGAGATGTGATGTCAAGGAAATGAAGGAAGAGATCTCATCACATAATTAACCGGGATCAACATTATATTTTATTAAGAGATTAAGACACCATAAAGATGAAGACAAAGAACTAACTATAAATATTGGAACGAATACACCCAAGATATAAAGGGAGATATTCTTAATGGTCTTTATCTTTGTAATCTCGGTATTTGCTTCATCTTTATAGGTGGATAATGTGGTTAACTTCTCAAGATATTATTCTTGGTCTTTTACACAACCCTTATTATCTTCACATCTTATTCTCTTCATATTATTACATTTCCCCTTCTTTATCTTCATATTATTAAATGACTCACGATTTCCCTTATTAAAATATACCATTCATACCATTAGAATGAAGATAAAGAAATGGAAATAATGTTGTTCCTGACACACTGTTTCCCTTCCTATAATTCATCCCTTCCATGTCCTTTAACCTAACCTTCAGACACTACCAAGACAAGGAAATAAAGGACACCCAAGAACCATTACCAACCAGACAAGGCATCCATTATTATTAGGCCTCAAGTACAAGGATGGTCTTCTCTTTGTGTAAAGGTAACCGAAGGAAGCTTTCTATCGTCTAGGTTTCTCTTTGTCCAAGGATGTGAAGATAAAGAAGGAAATCTCAACCTATTATTAAAGGACACGGTTTCCATTATTATAAATTAAGAGATGAAAGGAATGGAAACCGTTCTTAATATCTTTATGGGAATGGAATGGTTGCTTGGTTTAATTAGCGGTAAAGAGAATTCCTGCAAAGTAAACAAGGAGAGAATTCCATGCCATTAGATAAAAGTAATTCTTTTTATCATCTAATCAACCCATTCAATAAGAGAATTCCATACCAACCATAAAAAGTAAATAGCTGGAGAGCGAAAAGAATACGATGATGAACAAGGCATGATTCGTTTACCTGGTCATTGTGTCACGGCCTTTGGAATAAAGAACCAAGATCATAAAGCCTGATACAATAGATTCCTGAAGGTCTGGAAAGCCTATATCCTAGTGACAGAGGCATAGGTAACTGGTCAAAGGATAGCAGGAATTATGGTTGCTTTTCCCTTCGTATACCCTTGCATTCTATTACTCTAGGTTGGAAAGGATCATAAAGGGAAGAGAATACAACTTAATTTCTTTGGTGTGAACGGTTCATTCATAAAGGGAACTGACATCTTGGTTACTTTCCTTTCCATCTTCATTTCCGGGTTCTATTTCTCTCTTCACTTCCATCTGTTGTCTAATAATAAGAAGAAAGGATACGAAGATAGAATGTCCAAGGTTCCTTTATTACCATTAATTAAACGAGGCATAAGATATACCACCAGAATATAGAATGTGAGGTGACATTAAACAAAAGATCATCACCGAACCCAATTAGACAAGGATATGATGAATGATTGATGCCTT
>Locus_59_Transcript_1/4_Confidence_0.808_Length_1458
AAGTCAGACTCGTCCAAGTTAATCATCGCTTACACCCCAAACTATGTGACATTTTTGCCAAACGCTGGCACGATTCCCTCAAATGAAATTTCTGATGTTATAGCACTTGCCATGGGATTCTCCGCCACTAAGGAATTGAGCTGGGGTGGTTTGTTAGCAGGTGACGTGTTTCGACGACCCATTAAGCTAATGTGTTGATTACGGTTGATGGCGTTACAAAAGATGACAATTTTGACCTACCAGGGAGGGCTGCGTCATATCCCGTTGCAGAGTCCGAAGGTGTGGTGAGTTTGGCTGGAATTCTGTCCACGTCAAGGGCCACACACGAAAACCTTCCGACGCGCGTGGCAAATGTGTTCGGTGGCAAGTCACTAACGGTTTCAATGTCGGGAAGTGAAGTATTGGCAGCTGCCGGTCATACTCCTGGGACAAACAGTTATACCTCGTTTTGGAATCAGGCCGAGGACAAGTTTGCGCAGGCAGAAGAAAACACTGTCATAAGTCTGAAAGACTTACTGGTCACCAAAGACGAGATTATAAAGAGACTGAAGAGGGCTGATTTTGGTAAAGGAGTAAAGTTTTCTCCAAGTACCAAAGAATTTACTGTGTCAGTGCCTAGGAAAGGAAATGCCGTCTTCAACATGGAAAAGAAGGAAGACTTTCTTCTCTTCGCTGAGGTCGATGCCATCCTTCAAATACTTGAAAAGTTAAGCTCTTATCCTAACCTTGTGCAAGATGGCGTTCCAGATGTGTTCACTTTGGGCCTCTCTTCTGTTAAGGGACTTCGCCGTCGCTATGGTGACAAATCTTTACAAGCGGAAGGAGCTGTCCAATTTTTGAAGGAAATTATTCCACAGATTGTCAAAAAATTCTCCGATTTGTACAATGGGAATGTTCTGGTGGAAGTTTTGTCGTTGGAGTGGCTTGGTGATCTTCAAACGAGATACCCACGAGAGGTGCACGTCGTCTATCAAGAAGTCCAACCTCACCTGGTGTCACAGTCAAGGGACCTTTTCCATGACCAGCTGCCCTCTGTTACACTTAGGCATGATCTAGAGGAACAAGCAAAGCAGTCGTTGTGCGCGTCTTTGCACAATAAACTTCTTTCGACACAGTCTCCACTCAAGGTGTATTGTAATGGAAAGCCCAGGCTCCGGCGTTCAGTGGACAGTGACTCGCAATACCAGGTAGGAATACATTAAGGTCAAAGCAACTAGATTTCTTTTACGTGGGATGGATCAAATCCTAGTTTGCAATTGGCAGATGACGTCTCATCCTCGGAGACCCAGGGGGGGCGAGTCGATTTCAAGTTAGGGCAGAAGAGTCCTTGGGGACATTGTCTTACAAGACTAGTTCCAAACGGTCGCAGTCGTTCTGGCATCTGATTGGTGCCAGAAAATCTTTGTGTTTTTCTGCCCAATCAGAGTGAGGAAAAAAAAAAAAAAAAAAAAGTGTTTT
>Locus_60_Transcript_3/5_Confidence_0.167_Length_1439
CAGTCAAGGCGGGCGTGTTTGGGAAAGTGCCGATCTTCGAACGAAGAGAATTCGGAGAATGCTAGAACCACGACCTCTAGTCCCAGGACGCGCTCGACCTCTGAATTCTTGAACTCTGTAGATTCACCAACTGCAACAAATGCTTCTGAAAACGCTTGTCCGAAAGGAGATCAGTATGCTCCCAGATCAGACGAAATCGTACCAGGGGAGGTGACAGAGGTGGATGTAAAATTCGTGCAGGTGAAGGAAGGAGACAGCCAGGAATGGGTAGCGAGAGTGAACTGGACACGACCAAAAGACGTGAATATTACGTCTAAATGGCGTGGATACATCGTAATATGGTTCTCAGAAGACTCAGATAACTCAAACCAATTTGCAAAAGTAACGAACTGCAAACTGGTGTCCAAGATTAAACCACGTTTTAACATTAGCGAAACAGATGGATGGAAATATCCTAACACTCTTTACCTCACCATTGTTGCTTTGCCCACGCATCTACAAGAATTTCCATTGCAAGACTATACGCCTCTCAGAGCAGGTTGGAGAGGCGGGAAAGTATACAGTCCAGCGAATTACTCTAAAGGTCATAAAAGTTTCAAAGAGAAATCCTTTCTCGTGATTCTTGCTGGAGCTTTGATGGGCTTTTCCATGATTCTGATCTTGTACATCTGCCTTACCAGGCGAAAAGCGTACAATGGGGGCAAACTGCTCTTGACAAGCAAGAAAAAACAAGAAAAGAGAGAAGACGAGCTAAAAAATGAAGCGGTTGTGATTCAAAACCCTTGTTCTGGTGTTAAGCACTTCTTGTAGTTTTGTGGCCTTAACTGTGTTTAACGTGTACATTTTATGGGAAATTTTTGCACTGTTAAAGTAATACATAATAGGTGTTTTTCGAAAGCTTTTCTAACCAACAAGGGTTTGATTTCTTTCCAACAACTTTCATTGAAAGAGGAAGACAGTAATATTAAAAAAACTAAAGGTAATAAAAAAAAGTTTTCGACGTACAAAAAGATCTGTCGTTCATGCATTTCATGATTTTATATACACTTTTATCTATGTTTTATTATAGCAAAGCTGTGTAAAGAGAAACGAATAGTTTCTCTCTGTTTATTTTCTCTATCGTCTTCTTGCTCGGGGCTTGAAGAAACAAAAATGGCATCAGTTAATATGACTAAAGAGGGAGATAATTTTTATATGTGAGGGTGTGCTGGAGTTTGCATGTGTTTTTATTTCAAATTTTGTTTATTATCAAAACTACGTACGGTTTGAGGAAAGCACCGGTCAGCACACGGCTATTAAAACCACCTACAAGGTTAGGTCGACTACGATGTTATAAGCAAACAATTGTAATTATTTAGCTATAAAAAATGAATTGATAGCATGTTATAAAAGCATATATTCTCCCGTGTTTGAAATGTGAGAAATCTTTATTTTTTGTC
>Locus_61_Transcript_1/1_Confidence_0.333_Length_788
GTTTGTTTTGCTTTTGGATCAAGCGTGACCAGGCGGTAGTGCATCCCGGGCCACCACACTCCTCGGTGCTGTGTAGAAGTGCAGTGGTCGAGATGGGCCTACTCTTCAGCAAGGTCTGGACGCGCATGATTGGATCGAAGGAAATGCGAATCCTCATGTTGGGCCTGGATGCAGCCGGCAAGACCACTATCCTTTACAGACTGAAGCTGTCGGAGGTCGTGACAACGATCCCTACAGTGGGGTTCAATGTTGAGACGGTTGAGTACAAGAACATCAGTCTGACCATCTGGGATGTTGGAGGCCAGGACAAGATCCGCAGGCTGTGGCGCCACTACTACCAGGGCACTGACGGCTTGATCTTTGTGGTAGACAGCTCTGATCGTGATCGCATCAATGATGCGCGGGATGAGCTGCAGCACATGCTGGGCGAGCCAGAGATGGAGAAGGCAGCTCTGCTGGTGCTGGCGAATAAGCAGGACCTTCCTAACGCAATGTCCGCGAGCGACGTCATGCACGCACTGGAGCTGCAGAAGATGCAGCATCGTAAGTGGTTCATACAGGCGACCTCAGCCCCGACAGGGGATGGCCTGTATGAGGGCTTGGACTGGCTTTCCCGCGCCCTATGCTCGAAGTGACCGTGCAACACCCGGCCTTGCTGTGACTACCAACTTGTAAGCTAAGTTGTGTGCAAGATGTATAGACGATTTTGAGGGCCTTTGCAGCCTCGCTGCGAGCAGTGAGGGTGGCCCCCGTGATTCCAACAGTGGACCCCTTCCTCCAAAGCGGCC
>Locus_62_Transcript_28/32_Confidence_0.123_Length_4473
CCAAACCAAAGATTGATGATGATCAAATGTATCTGAGTACGTTCTCGATGTGTTATCCCATCTTTGACAAGATTTTGTCGACAGCAACTGTGGAAAGATTTGAACCTTCGCTGCAACAAATTTGACAAAGTGGACATAAACATGGACGGAGATACGCGATGGATCCTTGGCAATATTTACTGTTAAGAGTAGCCATATTTGTCATCGGTGGAAGTCGTTCCTCGTTTACAAGTCCCTTGGGCGCAAACAGGTTTTCAGATACTTCCTTCGTATCTCAATCAGAACAGCTTGGTGAAGATTTTACCGTCATGGACTGGATTAACGAAGCAAACAAACCCTACAATATCGGACACGAAGGGGACATAGTTTTGACGGACAGAGACTGGAACGTTTATGAGAAGACGCGTTTCAAAAGGAATGCCGTGCGACAGAGGAAAAAGATTTGGCCCAACCGAGTTGTACCCTTTGAGATCGAAAAGGGACTGGACGCGTTCAAAAAGAACATCATGTCTGCGATTGAGGAGTTTCACAAATACACCTGCATCACTTTTAAAGAGAGGACGAACGAGAGAAACTGGATAAAATTTAGCAGAGGAAAGGGATGTTGGTCGTACATTGGCCGATTGTACTGGCTCAGGAGACCTCAAAGTCTATCGTTGGGGAACAGATGTAACAACAAAGGAATCATTATGCACGAGTTAATGCATGCAATTGGTTTCTGGCACGAGCAGTCGAGACCTGACCGAGATAAGTACGTGGAAATCATCTGGGAAAATATTAAGAAGGGGTTGGAAAACCAATTTGACAAGTACAAACATTCCAAAGTCGACAGTATGGACTTTGATTATGATTACAGTAGCTTAATGCATTACAGTAAAAGGACGTTTTCAAAAAATGGTAAACCAACTGTGCGTGCTCTAAACAACCCTTACATGTCTTTGGGTCGATCGGTTGGCTTTAGTGATCTGGATATCAAGAAATTAAACGCCCTGTATCACTGCAATAATAAGGACCAAGTAGGGTGGAGTGAGTGGTCAGCGTACACCCCCTGTAACAGCAGGTGCATGAAGTACCGCCAGCGGGTTTGCTTTTCGTCCCGGTCGCACTGTCCTGGGGCCGACTCTCATGGAATTAAAACTGATCGGAGAAAGTGCACCAAAGAAGAATGTTTTGCGCCTGTCAACGGAAACTGGGGCCGGTGGGGTGAGTGGAGTTCTTGTGATAAATCTTGTGGTTACGGCAAACGGAAGAGAACGAGATCATGCAACGACCCGGCACCGAAGCATGACGGGAAGACCTGCCTAGGAGCTAACACACAAATGCGCACGTGCAACATGATGGCTTGTACTGAAAATTCACACGGTTGTAATTTCGATAAAGACTATTGTAATTGGACAAACGTCTGGAGTACGTCACCATCTTTTAAGTGGTATCGCCACAAAGGTCCCACTCCGAGTAAACATACGGGACCAGGAGGAGACCATGGGGCAGGCAATGGCTATTACCTCTACTTAGAATCCTCATATCCCGCGCGGTTTGGGTTCAAGTCTCAGCTAATGAGCCGCTCCTTTAATCCCTCGGAGGACTGGTGCATGAGCTGGTGGTACAGTATGAATGGTCGGACTGTGGGTCATCTCAGTGTTTACCTGTTAAACACTGAATTGGGAACCAAAACGAGACTGTGGTCCAAATCAGGAGAGCAAGGAAAGCGTTGGAGACAAGGATTCGCTTCACTTAATTCTGACTCGCAATATCGGATTACGTTTGAAGGAACGCGAGGCCGAGGATACACGGGAGATATAGCATTGGATGACGTGCAGTTTAGGGAAGGATCTTGTCAACTTAATGGATTTGTGAAACATTAAAACTGAAAACATACCTATGTTATCTACCGAGCGGGAGGTCCGCACGAGGAATAATCGTGCTCGAGAACAAGAGCACAGTTTTTTCCCCACGGGCCAACCTGGGCCGGTAAAAAACTTATTTATGTTTTCTGCTGGTTTTTCGCTTTGCCGCCAATGGTGCGGAAAAAATTCCAGGTTGTCGTCGGAATTACGCCGGTTACGGGGGTGAGATTAGCCAATCAGATTCGAGAAATTTGATTCCAGCCCTCTGATATGCATCCGGAAAATAAATTTTGTTATTCCTCAGACGCTAATGTAGGTAATGATGTTATGATGTGTTAGGAATTTTTTTCTCACAGAAATAATTCAAGAAAGCACGGAAGCTCACAAAAATTAAAGAAAGTTGAAAAGACTATATTACAATGATAGATTTTAGCAGATAGGTTATACTAAAAATTTACACGCATCTTCAGTGGTCTTAGAACCTTTGATATTTTCTCTTCGTCACAAAAAATCGTTTATACAACAGTTAAATGGGTAAATCTAAGAGGTCATACTCGGCATTTTTCAGGTACACAGATGTTATGTTTTCAATCCGAGTTTTCGCCTGTATATAGAAATCTGTCAGGTTTTCTTTTCGTCCTCTAGCTTAAACGCGGGGAAACTTTTGGAAAAAATGAAAGCAAGGTGCAAAATAGAAATTTAAGTATTGTTACACTCAAAAAGTTTCTTATTATCTTTAATATTATGGCTTACATATCGTACGTGAGTATAAGGTAGATGTAAACTGCAACCATTTGTAGAAGACAACGTGAAGTCCAAAGCAATCCTTTGTAATTTAGTAATTTGCCACAACGTTTAATGTATTAATACGTTATTATTATTTCATCCTTTTATCTTGTATTGGGTTATTTTTTCAAATTGATTTTTAATTTTTTTTTCTTAGAACAAGGAGATCGATATGTTACTTTTTTAGTTTTTGTTACTTAATTCTTGTCACGGTTGTTTTCAGTTGTTTAACGCAATACGATCATTTTCCAATTCAAAGAGTCGAAATCCCTTCCTTCTGTCTGTAAAAAATAAGATAAATTTCTGGGATCTTCCTTTTTTCCTGGCAGTGATAAGTTTGCAAGTTATCGCTACAATTTCAGTTCCAAAGTGGGTAGTAAAGAAAAGAGAAGTTGAGAATAGTAATGAATTGAGGACTGCACTGAATTCTCCGCATTTCTTTACAAAACTTAAGTGTAAAAGGACAGCTACAGTGATCTAGACAATCCACTTCCCGGCATGCAATATAAGTAGAAAAACAGGTTTCGATAGTTCGATATTAATAGAGCAAAGTGAAAACTTCTGGAAGATGAATAATCCAGGACGAAAAAAATAAGCTTCAAAAGTAAAGGCTTTTATTGCTCAAGACATACGGTACCTCGTGTTTTCGCTCATTGAGATTTTCTTTTTACACTCCGTAACCGATTTATTTTTCTGAAATGTTTACTTGTAATTCAAATGAATATTTATAAGCTCTATTTATCGTAGACTTTACGTTTCAATTATTTATGTGCCTTATTAAATGCTGTTTATAAGAAAATCGTGGTTGTGCGCAATTTGTTCCTGATCGAAAATGCAGTCTCGTTCAATAGCAACCGTCAAGATTTTCCTCAGTAAGCTTTCGCTGATAACTACCATGCCAGATTTTTAACCCATTAACCCCTTAGAGTGACCAGCATCTAATTTCTCCCGACAGTGTAATATTAAGGCCTCAAAACAAGGAATTTATTTCTAACGCAAACTAACTTACAAGATGGCTGTCTCAAAGCACATGGCCCCCAACATGCAACGCGGTCTTTCTAGAACCTAAGAAGTCTGGTAACGAACAACTAATCTAACAAGTATCGCCCCTAAATCAAACATTAAGGTAACGAGAATAAAGGAATTGATCACGTGTTCATAAAACTCTTGACTGTTAAACAAAAATCCTCCTTGTGAGCTTTATAGGAAATGTGTAGAGAACAGTATGGAGAATTATGCATACTGTTATCAGGCTGTAAAGGTTAAGCACGGAGATATGTCAAGGAGAAACCTTCTCACCACGAAATTTGCAAATGGTTGACAAGGAATCCAAAGAAATGCACTAGTCCAGAAAATTTTCGTCGACGCTGGAATGTTGATGACGAGTTTCATAAATGCAGAAGGGACCTCTCATTTTCAATTGCACTGCTGACCCAAGGTATCGTAATCGTAAGAGCCAATCAGAAGGAAGGAAATTTCAAAACGAGCCAATGAGAACTCACAGCAAATACATGGATGGAGCTGACCTGAAGCGCGGGAAAAGCGAAGTGACCAAGCCACGGTTGGTTCTGAGTTTTGCATTTTCATGGTTGAAAAGGAAGGCGAGTCAGTTTTACCAATCAAAATGCGTAGACCATAGTCGCGATAGATTTGGATGACGCATCCACTTCTTTAATGCATCTTTTAAATGTAACCCTACTAATTATTTAGGAGATGAAAAAGTCTCTTTCTAAGAAGCAAGAGTTAAGTAACATCGGTGCTTTACACTAAAAGCTCTTGTTCAGTAATGACATCAACTAATAGTACACTTGCTACTGCTGCTATAGCTCAATCCATCCTT
>Locus_63_Transcript_2/19_Confidence_0.186_Length_4103
TGCTACTAGCATAATATGCCACTTTTACTAGCATAATCTATAAATGCCTAGCTCCATATAGGGAGGGGTTGGGCGTCTCAAATTCCCATCGTGACTTTCATCCCATAAATATGCAACCTCGTTCCCAACTCCACCCCCAACTAAGGGAAAAGTCCCTGGGAACGAGGTTGATGAATATGGAGTTTAGGAACTAATTGGAAGAGAGAGAAGCGCAAGTTTTCTTGACCAATCCTAGAGCGATGTTCAGCAAAATCAATTTCATCTCAAATTACTTTCGATACTAAAGAGAGACCATGACAAACATCAACGAAGGACTAACAGCGACATTAAAAGCTCCTTTAATGAGCAACGCAATACGTGTGGAAGTTTAAGAAAGACGGCCAACCATTGTCGATCAGCTTAGAAAGGTAACTCCTACACTGTCTGCAGGTGGGTGAAGTTTACAGCGATAAATGACGCCATCAATTAACTAATAATCATTATTAACGGATCAAAAAACCCAATCCAAAACCATCAAGTGATAATCTTTCACCTTGAAACCCTTTTTTGAACTTGCACGAGACAACTGCAATTATTCTTTTCCTAAAACAGTCTCCAAGGTCGTTTTCATGTGAATTATTCAAAGCCCTTCATGCAATGACTAACTTGCTTGTGTGTAACAAAAGAACCAACTCGTTAAACCTTTGTTTCTTGGTAATATCTAACTTAGTCACTTCTGTGTACAGAAGTTTGTCTTCGGAAGCCAATCCCACGTGCAAACCTCGTGGCAACAACAAAATATCAAAGTGAAGTGAACATGCGATCTTCTTGACCCTTCTATTCTTTTTTTTTTTAACCTGTATACAAACCTACTGGAATTAAATTACCCTCAATGACGTTACTAAGGTCCATATGGCGCTTATGAATATAATTAAATTTAGTCATAATTTCACACTTTTAATCCTCTGCGTAGTAGAAGAATTGGGTTGAGAATGAAAGAGGGAACCCTAAGGAGAGATTTGTAATCACCTTGGTAGAGAAGAGAATCAGAAGAATTTCCTTTCGATACAAATAAATAAAGCGAGACAAAATCTTTCACAGAAAGTCATGTTATTTTGGTTACAGAGCCGAAAAAATTTTCAATTGAAATCGTGTGAAATTATGACTGCTAAGATCGATGCATGAATTGCAATGAGCCACTTAAAGCAACTGAAAGCGAATAAACAATTTGCTGAGAACAGAAGCTCATCGGCGTGAAAGCAACTAAATGATGCTTGAATCGTGGATGAGTTATTAGTGACAAATAATAAAATCTATACTCTATACATATGAATTATCTCAATATTCAAAGACTTTCGAACAAGCTTCTTCAGTGATAAACGCTTCGCTCCTTCGGAACTACACATTAGTGTGTTCGTTGAACACGGCTGGGACTCCATCGCGATCGCGGTCCTGCATCCTTGAGCCGGCAGAGGCCTGGGAAGCTCGGGACAAGGATCCACGGCTTGATTTAGCGGTGGGAGCCCGGGAACCAGTGGGGCTGGTCTCGCCGCGATTCATGGATGCCTCGCTGTCCCAGCGTTCTAACTCCTCTCGTACCAGTCTTTCCATCTGATCTCGTTTTAGGTCGCGGTCGCTGCGCTCACTACGATCGCTATCTGCGATCGAATCAAGCAGTTTAGCCATGGTTTCCCGTCGTTTGAGCTTGGCTTTCTCCATGGCCTCCAGTTTGACAAGGACTGCGTCAATCTTGGACACGATGCTGCCAATGGAATGTTCCATTCGGTCCACTCGGCGGCTAAGAACATTGAATTCCTCGTAAGACACTCCGCCTCCTCCAGCACTGGGTCGAGCCATAGCTGAACCTGCGCGCGCACTCAATCCGCCTGTAGATTCCCCATCGTCGTCGCTGTCATCGCTACTCGCATTGCTGTTTGCACTCTTAGGTCTTCCGCTCTTCGTTTCCTTGGCGCGCTCCATTTCCTCGATTTCTTCGTTCAGTTCAGCCTTCTGTCCTTCCAGATCTTCTTGCATCTTCCTCTGTTCATCCTCATCCAAGATTCTGTCGCCGTCCAAGTCGTACTTCGCGAAGACCGCTTCGATTTCTGCATCAGCATGGCCACGGGATTTCAAATTTGCTCTCCATTCTTCGAAATCCAGCTTGTTATCTTGGTTGACATCGGCAGACTTCAGTGCTTTCTGGATGTCGAGGATCTTCTCGCGTTTGAAGGACAATTTGTCCAACATCTTCTGGTATCCCTTCTTGAAGTAATCACCGATCTCAAACTCGCTCTTCTGGTTGGCGATGTTCGACTTGACTTCGGCATAGGTATCATTGATGATGGCCAAGAACATGTTGAGGAGGACGAAGAACACGAAGAACACGTAGGTAATGAAGAAAATCGGTCCAAGCACGCGGTTGGCTGCCTCAAGGGCGTGGAAGTCGAAATCACCAAGGATAATACGGAACAGCGTAAAGATGGCGTCCTCGAAGGTGCTGAAGTCCCGAACTTGAGTACCAAAGACCAAGTAACCCAGCTGGGCGTAGGCGAGAAAGATTATGAAGAACATGACGGCAAAGCCACCGACGTCTTTAGCACAATTGTTCAGCGTTGCTGACAACTGAGTCATGGTCTTGTTGAAGCTGATGTACTTGAAGACCTTGATCCAGGCGAAAAACACAGCCACGGCGACCATGTTGTTGAACTGTGTCTGCCAGAAGCCAAGAGATTCAAAGTTCGCATACTGATTGTTGTTTGCTAAGAGCGTCTCCAACAAGTTGCCCACTTTGATCGCGCGATAAACGTTGAAGACCACTGCTACGTATCCAAGGAAGATCACAATCACGTCCAGCACGTTCCAGAAACTCTTGAAGTACTGCAATTTATGTTTCGTGATCTCGAGGATTTCCTCAATGGTATAGTACACAATGAAGAGGATGAAGATTCCTTCGCAAGCCATCACAAAATAATCGAAATTGGTGACGTAACGAATCAGCTTCACTGTGCGGAAGTTGAATGAAGGGATCACACCTCCTGTGGCTGGGAACTCCAAAATCAGTTTAATGATGCAGAACAAATTGATGTTGGCATTGTAAACTGTGAAGTCCATAAACACCACTCTTGTTCCACGGTCAAGCCACAGGTTTTGCTTTAATTCAGCAATCTTTGATGCTGTGGCTGCCTTGGTGGGTTCCAAAAGCATTGTGAACCCACCTCCACTGTATGACGTAATTCTCCCCCAGTATGATCGACCGTCTAGATCTTTCTCTGTCTGGTATTCCCATGCAGATCCATTCCCCACACCAAAGGGGTTTTGATCCTCTGCCCCGGGAGAGTAAGGCGCATAACATTCCTTGATAACACTCTTGAAATCGTCATGAACCACACAAGAATCATTTTTCACACGGAGTTGTCTAAGGCGTGGTCGTCCAAGGATTTTGTTCTCAAAGTAGATAAAACCAAGATCTTCTTGCGATACATTTTTGCCATTGTAGTATTGTTCCCAGTACAATCCGTCAGCCAGTGGGCCATCTGCATACATCCAGAACTCCTTCATGGTGGTGATGTCCTTGAATGTGTTTCTGTTTGACATTGTGGTCTCCACAAACAAATCTCTCATAACCTTGGTGAAGTAGTACATTGTTGAGCTTGTCATTCCAAAGGTCAAGATGCAGAGGATGGTGATGAAGACTAAGTAGATGACCAGTTCCCGCAAGGTGGTTTTAACATGTGCCTCGGAACCGGAATCAGTATCCTCAGTCTGTCTGGTTCTCCACAAACCTCGGACAATCCTTTTAAACCTTGTCCAACAACCGACGGGGACGTTTTTCGTACCAGGAGCTCGTACATCCGTAGGGACACGACCCTGATGGACCACAGGTTCGTGTTCCATAGCCGAAGGAAGATCGACGGCTGCAGAGGCCGGCGCACGAGGGGAGAAATCTATTTCGTCGTGTCCTCCGCTCAGGAGGTCGTCGGACCATGCATTTCGAGACTGAGAAGATGGCGGCCTGTTGTTCTTCTCGTGCATTTCCAGTTCATCACCAAGACTAACTTGCGATCCTATTCCGCTACGATTCCGGCGCTTGGCCGAGCCTCCACTCATGTTTATGTTCTGTTACC
>Locus_64_Transcript_1/1_Confidence_0.000_Length_1389
TTTTTCTGGAAAGCTCAGTATTTTATTTCAGTGTATCTTTAATTTCGCCAGTGCGGTATACTACTCGTGAGATTATAAGAGGCAAAGGCAGTAAAATAAAGAAAAGTATAGTTTAAAACGCTTCACCTTTAATTAAATACCAACAATAAGCACATGTACAACTTCTCTCAAAACTTCACATTGGTGAATCGAAGACTGCGTTTATAATCACAGGCGTACGAGCATGCCTGTTAAAGGCATATCGCATCGACAGCGCATCGTCCTGGACGCTAGACACCTCGTGTAACATACACCGAAAAAAACCTATCTATGAAGCTCCGCAAAGTTAATCCTCATCATCCTCTTTGTCGTCTTTCTTTTCTTCCTTCTTTTCCTCTTCCTGTTTATCTTCCTGTTTCTCTTCTTGTTTGTCTTCTTGTTTATCTTCCTGTTTATCCTCTTGTTTCTCCTCCTGCTTTTCCTCTTCTTTATCCTCTTTCTTGGCAATCTCCTCTTCCTTCTTTTCTTCCTGATCACTGACTTCTTCTTCATCATCAGCATTGCCAGAGGCTTCATCCTCGATCTTTACCTTGTTCTTCTTACAACAGGCCACGGGGCAGGATGGTGCGCAGGTCTGCACACATGGAGGAGGGCATGGCGGAGGTGGTGGTGGTGGGTGGACAATGTGGTGGACAACTTGGTGAACGTGATGGATCCTCTGGGGAGGAGCGGGTGGGAGACAGGGAGGTGGGCAAGGTGGAGGCGGAGCAGGAGCCCACTGGTGGCTGTGATGGTGCATAACGCTAGCGGTGTGGCATGGTGGAGGGCATGGAAGAGGTGGGGGTGGTGGAGGAGGAGGTAGCATATGGTGATGTGTTACATGGTGGATATGGTGAACAGCCTGAGGGGGAGCTGGAGGCATGCATGGGGGAGGGCATGGTGGGGGAGGAGCTGGTGCCCACGCATGACTGTGAGAGTGTTGTACACTACTGGTCATACAAGGTGGTGGGCATGGGGGAGGAGGTGGTGGGCATGGAGGAGGACAAGGGGGAGGACAAGGTGGTGGGCACGGTGGGGGTGGTGGTGGGGGACAGCATGTAGGAGGACAAGGAGGTGCACATGACACTGCACATGGGCCGGCGCATTTCTTGGATCCTGGACTGGCCTTAGCTTAATCTTGATTTTATTAGCTTAATTGGATGTTTGCCGGCTTCGACGAAGACAACGGCCGCTATTAAAAGACAGACTAACAGGGCCTTTGTAGCCATGATGAGGCGTATCTCTGTGGCTACTCCCTCAAACTCGGATTGAATTATGATAAACAGAAATAAAACGTTTTATGCCAGGGCCCCGATAACGCTAAATTATTTACCATTCTTTGTAATCCCTGATTCACTAAGGTCAGGACCG
>Locus_65_Transcript_1/1_Confidence_0.000_Length_910
TGGCTCAAGCTTTACGAGTCTTCGGAACTATTTGAGACTGAAACATACAGGCCCCCTTTGAGGGGCCTCTGCGTGGCCCTGGCGCGAAGTTGCATCTTCGGCGCCGTTCTTGTGCCTGCCATGTTCTGCTGTCTGCCAGCAAATCAGTTCTGCTGTGGCTGCTCGCTGCGGCTCGGGACAAGTCTGGTGATTCTCGCCAACGTCATCTTGGTTGCACTCACCGCAGTGCGAGCGGTTGGCGCTCTGTTCTACCCCGAGGAGGCTGCGGCTGTAGCAAGCTTGCCGATGCAGATCTTCTTCACGGCGTTTGCGCTTGCTAGCCTGCCCTTCATCTGCTTTGGAATCCATGGCGTGGTCCGAAAGGATGAGATCACGCTTCGCGCCTACAACTTCTACTTGGTGCTGGCAGCGGGCCTTTGTGTTTATTCGGTGGTTGAACTGGGCCTCTCGCTGACATGCAGCAGGCTTCCAGAGACTGCAAAGGGAGGCAATGCCTACATCTGCGGCGTCATCGAGGTTGTGGACATCATCTTCGTTGCCATACTCGTCCTTCTGCTGGTCTATGCGCTCTACATCGTGTGGTCCCAGGTTCAGGACTTTACGCTGGGAGGTAGCACGAAGTTTTCGGACTTGGAGGAGAGCTATGGCAGCATGGAGGCCAAGAAGCTTCTAGAGGCTTCACACAACATCCTCAGCTCTCACAGCGACGAGGGCCTCGGAGCTGTCTTCAGCGACTTGCAGGGAGGTGGTGGTGGCCGTGGCACGACCTCCTCCGGCTTCGGCGACGGCACCAAGATCTTTGGCTACAAGCACGAGCTTCAGTTCCCGCCTCCTAAGTGAGAGTGCTGGGATCCGGCTGAGCTGCTAACGCCACCATGGGTAGTTCTCTAAATTAGGGTCCGGTTTTTCG
>Locus_66_Transcript_1/3_Confidence_0.500_Length_5563
GTAATACTTGTGTGATATCATCATATCGATGAAATCACTTCGACCGTGAAAATGGATCGAAATTTTAACAGTGATGCTTGAATTTTAGCGGTTAGAGGCAATTTAAACAAAAACAAATGGCGGGATTTTTGGAAGTATTTAGAAAGTGCGTCAGAACTTCGCAATGAAACAAGTTCTATATATTGCGATTCTATGGTTTGTCTTCCTTTCATCTAACTACTCAATTTGTAAACGTCTTCGAAAGAGATCTGTGGGAAAGTCATCTCGTTCCGTGATAGGCTTTCATCCAAAGCGTAGAAAGGATTTAACTTATCCCTATCGAAAAAGCCAGCTTTTAACCGACAAAGTGCTGAAATATGAAAAAGAAAATATTGTGGAAGCTTACGCGCAAGAGTCGGAACGATTCAAACGTGGAAACAATGATAACGCGTCGACTGTGAAAGCTTCCCATGCATCGTTATTACCGCAACCAGCGAAGCCATTGCGCGTGGTTGCAACTTCTGCTGTGATAAAAAACCGACTCAAAAAGGCAAAACCTCTGAAGGCTATTCACATATGGGGTCCAACACCTTTCAAAACAGTGTTGGAAAACCTTCGGAAGTTGAACGGGAATCTTCAAAAGCAAAGAGGAGCTGTTAAAAGATTATTTCTACCAGTTCAGCTTCAACGAAAACAACTGTTGGATGCTTTGAACAGTAGACCGCCCCTTCCAGAGCCAACAGGGCCTTTTATACAGCGACTTCCCCCTTTTAACCCGGAGTTTTCGGATGTGTCTCCTCCGATACATCCCCCTGATGCCATCCATCTTGAAGAAGGACCTCCTCCTGCTTCTCTCGCACCAGGTCCTTTGGGAATTGGTCCTCCACCGTTACCATTTCCACCACAGCCTGTTTCCCATTTACACGAGATGGAACCTGTGCACCTACAAGAGGAAACCCCAGACCACGCGTTCCTACATTCCCCCGACTTTGCACCAGTTCCTGACATAGTTCCCATGCATGAGAGTGGTCCAGTACCTCCTTTCCCCACCACTATCGTTCCACCACCAGACGAGTTTCCTGCTAATTTCGGACCGCCTGATATACCTGCGAATCTTCCACAGAACTTTGAGCCACCACCAGGTTTCTTTGAACCGCAATTTCCCTTTCAGATGGCTGGAGAAATTCGTCAACAGGTGAATCGTCACGTCCATAAAGGTGTTTCAAAAGCGAAGTGTAGTCCTAATCCGTGCAGGAACGATGGTGTATGTACAGCTTTTGAAAAGCATTATGAGTGCGCGTGCCCGATGGGATTCATGGGAAAGGATTGTGAAGAGGTGAACCACTGCCTCCCAAATCCGTGTAAAAATGGAGGAAACTGTTATGCAACGACAAGCGGCTACCACTGCACATGTGTCAAAGGATTCAAAGGACCGAACTGTGATATCAGTAGTAAGTGCATTCCCAGTCCATGTAAGAATGGTGGCACGTGTGAGGAGAACGGGGGTTCCTACAAGTGTCTTTGCCTCCCTGGATTTGAAGGCAGCAATTGTGAAGCTGCAGACCATTGTGCCATTGGAAACCCTTGTAAAAATGGCGGAACGTGCTTAAATGGAGAAAAGAGGTTTGAGTGTCACTGCTTGCCAGGCTTTCATGGCTCAGATTGTGGAGATTTGGACATGTGCTACTCGAATCCATGTCAAAATTCTGGAACTTGCCACAACACAGGTGCTGGGCAGTTCATGTGTTTATGTCCTGCGCTGTTCAGAGGAATCACGTGTGATGAAAAAGTTTCCAAATGTGAATCTCAACCATGTCAGAATGAAGGAACATGTGAAGAGGATGAGGAAGAAGGCTATCACTGTATTTGCTCCAGCATGTATCAGGGAAAGCACTGCGAAGTTCCTACAGAATTACAAAGTTCCTGCTTCAGTAATCCTTGTGTGAATGGAGGAAAATGTGTTCCTATGGAAAACACATATAAATGCATTTGTAGAAGTGGATTTACAGGAGACACATGTGAAGGCTCAGTCAAAATGACGGCCGTTCCTATGTTGTGCACCGACTGTCATGCGCACGCCAGATGTCTCGATGGGAAATGTGTTTGCGAGGAGGGATACGACGGAAACGGCAATGTATGTGAAGTGTTAAAAGTGACGGAGATCAGTGGTCACACACCCACCGCGCTACCTTCTGGTATTTACGTGAATACAGGCTCGCCCCTGAGTAATGTTTGTCATCCTAATCCTTGTTATAATGGTGGCTCTTGTCGCGAAACAGTAAAAGGATTTACATGTGATTGCACTGAGCATTACAAGGGGCCACTATGTAAACACGTCAGCCCTTGCCTAGGAAATCCCTGTGAGAATGGTGGGACATGCATTGAGGGGGGAGTTTCAGGCGGCTATATATGCAGGTGCAGAGAGGGGTACAATGGCGAGAACTGTGAAGAAGCCAGTGCCTGCGAGCCAAATCCTTGTAAAAATGGGGGTACCTGCCACTTGAAGGCCAAGTCCTATGTTTGTCAGTGTACCGAACGGTTTGAAGGCTTCACTTGTGCAGAGGATAAATGTGCAAGATGCGATGTCCATGCCCATTGTGAAAATGGGAAGTGTGTTTGTGATGGGAGTTATTACGGGGCAGGGACTCTGGGAGAATGCTTCCGTGTCGGAGCTTCAAATCCAAGATTCTGTGTTCCAAATCCCTGCCAACATGGTGGATCTTGTTTCGAAGAGGCAAACGGTCACAGATGTGTCTGCACGTCTGACTACGATGGAGAAAACTGTGAGCTATCCTCCGGAGCAGCTCCGCCTTCGCACAAAATACCGGACCCCTGCGCAGGCGAGCCTTGTAAAAACGGAGGGAGCTGTGTTCCAAAAGGGAACAAATTTCAATGTTTGTGTTCCACGGGATTTGAAGGGCCAACGTGTGAGGTGGCAGCAAAGTCATATTGCCATCCCAATCCCTGCTTGCATGGAGGAAAATGCACTGACCGCAAAAGTGGATACACTTGTAAATGCATCGGCTCCTATAGAGGGGTTAATTGTGAAGTGGATGACTGTGAACAATGTGATATACACGCCATATGTGTTCAGGGAGCTTGCAAATGCAGAGTAGGGTTCAAAGGTGATGGCTTTGAATGCAAAAAGGTTAAACGTTGCCATCATTGCAGCCCCAATGCAACTTGCATAAACAATGAATGCGTTTGCAAGATTGGATTTATTGGTAACGGCCAGCAGTGCCACGAGGATGACTGCCAAGGCTGCCCACCTCACTCTCAATGTCACCGTGGAATCTGCATTTGCATACCTGGGTTTGTTTTTGACGGCCACCATTGTGTTGATTCTAAGACCTAAACCTCCATTTGCAGCCTCCGTGCATGTACCGTAGATGATTTCACGAAAGGACTTCTGACGTTTTCGTATATTCTTCCTGTTTCCAAAGCCAAATTACAAAAGCCGGAACCAGCGAGCTGTCCTGCAGGATGTGGAAAAGATTTAACGTGTCTGAAAACGTGTCCAAGCAAATGCTGTAGGACCTCTAAAGAGCACCCAGCATGTCCAGATCATTGCAATCTAATTTGTGGACCAGCTTGCCCTGACCATTGCTGCCCTCAAACTCTCAATCCTCTTTTATCGTCTGATCATCTCGTTTGTCCACCTAAATGTCACATAAACTGTCATCAGTCATGTCCTGTTCATTGTTGCAAAGTTGTCTCGCCTAAAACATGTCCAAGTCAATGTCAGACCAGCTGTGCGCCATCATGTCCCAGTAACTGCTGTGCACCACAATATTTACCGACGGTTGCGCCTGCACAACTTGCTTGTCACTCGATTTGCAAAACAACTTGTCTTCCAACTTGTCCGAAGCACTGCTGCGTAATCAAATTATTTCCACTTTCACTTTGCCCCGATCAGTGTCAGGACACATGTGATAGATCTTGCCCTTCATTTTGTTGTTCATTGCCACAACCTTCAACACAACAGCCGACTTCAGCTCCTCAAATATGCCCTTCCACTTGCAGTACCAGCTGTTTACCACAGTGTCCAAAATTTTGCTGCAAGATATTGATTTCACCGTTGAATAGCTGTCCGAGTACTTGTATTGATAATTGCCTTCCAAGCTGTCCCAAAAATTGTTGCGAGGCTCCATACCTTCCGATAAAATTGCCATGGTCGTCATCGGATGCGTGCCCATCGCAATGCTCTTATCACTGTGACAGCTCCTGCCCCTTAAAGTGTTGTTTAGGAGCAACAGATCATCCACTTTACCTACCTCAACCATCGTCACAGACTCCAATCGGTAACGGGACAGCTTTTCAAGGGTCTTACCTTTCAATACCCCCTCATATGACGAAACAATGCCCAGCTATTTGTTTGTCATCGTGTGCTCCTACATGCCCCATTTATTGTTGTCAACGTCAAGGCGTATCTCCGTTCTTGGTGAAATCACCCGAAGAAACAGTTCCACCACTTGGGAGATCTCTAAAGAATATTGACGCAGACTACAAAGCAAAAATGGTGCATCATTTATCTGAATTGTTATCTAGTCCTCTTCTGCAGTGTCAGCCCGCTTGTTTCTCAGAATGCTCAGAAGCCTGTCCGAAAACGTGCTGTGACATAAGGAAAAAAAAGAAAATGTACGTTTTTAGACGAAAAAAGAAAGCACATATCAGTAGACCCTCCATAGGGAAAAAAGGGGATAAAAAAAATGGAAATCGTCCGAAAGATAGGAATAAAAAGAAACACAAAACACTATTTTAAAGCTCATGCTAACAATTTTGAGCTTTTATACGCTTAATTAGTTTTGATAAGCGACGTCGTATTGTAGAAAGTTGTAAATGTACGTTTTAAATATATATTCATATTGCTCCTCATTTCCTTAAGTTAATTTACTCTTGAAATGTATTGAACAAATTCTTTGGAACAGCTTTGCCCTTTTTTTTTTACTGTCTCCCTATTTGACTTTCTATTGGCTTAGTGTTTGCTAAAATACTTGAAAACCCAGTACTGTCCCAGTTCTGTCTCAAGTCAGAGACAACTTTGACACTCGAGGAAGAGTGCATTTCGATTGTGTCGAAAATCAAAACCAAAGTAATCCATCAGCTAATCAAGGCAAAGGGAAAATCCAAAAGGAGTCAATAGCTGGGATTACACTGAGCTCCTGCCCAAGGTTTCCCAAAGGATCATTGGCTTCGTTTGGGATCAGATTAGGTTTCCGTTGTGGTAAAATTTTCCGGTTGTACTGAAAATAGTTACCTGGGGTCAACCCTTAATCTAATTTATCATGGATCCCGAACTGCTAAACGTATAGTCTGCCTGCGGTAGCCTTTTTGCTTCTCTTAGAACGATGTCCGATTGTTTTAGCGATCCAGCAGTTTGTTTTAAGAAGAATGCGTAGAATGCGTAGGAATACTGAGCGTACGTGATTCGGTTGTTATTTTGCTTTATTCAGCGGATTTATGCATTTGATTTAAGTGAATCGTTGTTCATGTAATAAAAAGAGTTTACAGTTCAGCGCATCTCAAGTTTTCTTTAGCTTCCTACACATAGTAAAGCGCGAAAGTTGACCTGCTTTTTGCCGAG
>Locus_67_Transcript_2/9_Confidence_0.119_Length_1760
TTGAGGTGGTCACTTCTAGTGACATCACAGAAAATCGGGGGTCGGTCCAATCCGAGACCTTCAAATGTGTCATTGAAACATTTCCACAAGGACCACCATAAGGACGATGTGAACGGGGGATTTAAAACTCCCGACTGACACTTCCTTTCAAGATTAAAACATTCTTTCAGCTTCATTCGTGAAGTGGGCAGAGGTAGCAAAATTGAACGTATTCTCGGTTGCCTGGTTTCCTTGACTTTCTTGGACTCGAAAGGTTTCCTCTGAGTGTGTGCTAATATCATCTACCAACAGGTTTGTCTACTTTCAGTCCATGATCCATACTATGGCTGATTGTATCTGTGAATGTTTCAATAATGGTTGGTGCACGTGTGTGTTGACATCAGGTCTCCATTTCTGTCTTTAAGCAGCTATCAAAATCGTGTTTCCTTCATCAGAGTACCCAGAAAGGGGAAGAAATACGTACCCACGCCATTGGATACTTAAGCCGCCGTTTTCGTTGCGAATAAATGGAGCCAAAGAAGAGTAAAATGCACTCTTTCTCGGGCGTCATCTTTCGCCGCCATGTTTGATTCATCATTTGGTCCCAGTCCCCAAGCACATCATAATACAAGTGGAGTTGTGATAGAAAACTTGGGAAGCATTACGCAGATAAACGCGTTTCCTTCAAATAGCTCGTTTAAACCACAAAGTTTACCGAAAAACAATCACAGTTCCGAGCACTCAATCAGTTTGGGTTTGCATTTTAAAGAATGAAAGCTGTATACAATTCATGGCCAGCTTCTGTTGGGTGAGACTCTGCGGTTTTTGATCTTTTGCGACTCGTGCACCTGTAACCCGAAAAGGGAGAGGTGGGAGAGGGGCTGGAATTATCGCATCACAAATGGGGCGCCTTGCACTTGAGCTTTCACCAGCTTACGTTCAAATTATTATATTAGAATCAACCATAAATCTGAAAAAAATTATCTTCAACATCTCAGTAAAGTGGTTTCACCGCATTTTATCATCGACTTATGCCCATGACGCAGAAAACAGGAAACAACGTACTCACGCAATTTCCTTTCCGAATTTCATTTGATTCACTTCTCAAAAAAAATAATAATAGGGGTCAATGTTTGTATCTGAGCAACTGCGCACCCACCCCTCCCCTAGTCCAACATTAACCATATATTGCAATCAGTTTATCGTTGTTAGGTTTGGGGAGGAGTGGGTGCACATTTGCTCGATGCTAATATTGATCTAATACTAGTCTTTCAAAATTCTTGATTTGTAACCGTCGCAAACCTGAGGCCACTGCAGACTACAATCACTCTTTGAAAATGAAACCAATAATTGGTTATTGGTCACGTATCACACTGAAGTTAAAATACCGTTACTAAATGGCAACAACCTAATTCTTGTTCCTTGAAATAAAATGTTTTACCCTGAATATTGACAAAAAATTAAGCTAGGCTCGTTACATTTTCGAGGGTCTCTATCGTGTGCGGCCATGAGTGTGAAACTACCTAGCTTTGACAATGAAAATTTATAACTTTTTATATCAAAATATACTTCTACTGTTCACTTTCTCATTTGATACTACCTTACTGTATTAAAATGTAAATTTTAACAGAAAAAAGGTCATGTCAAAGAAATGCTAAAATACCGTTAAACTTAATATGATCAACTCAATGTAACAAGTTACTTAAACATGACTCAGGTCTCGGGCGACATGACATGACTTCGGGCGAGATGACTTGACTTCGGGCGACATGACATGACTT
>Locus_68_Transcript_17/28_Confidence_0.016_Length_7089
AGGATTTTGACAACTGAGATGTGCAACTGATCGGTTTAGACGATTTTGCATGCGGTTTTGCGGTTTCTAATAGACCCCCAATGCCCGCCTGCAAATCATTTTTAAACATTTTTCTTTGTTTCTAAGAGAATATGTTAATGTGTTTAATCGTCGGCAACTTTCATTATGCTGAGCTTTCACTTTACTTCGAGGGGAATTTTCGTCTACTGCTTTACGTATCTTCTTGATAAAATTGTCGGTACTGAAATTGATATTCTCTGTTGTCAGCGGAATTACACAAAGACCTATTGAACTAAATTGATGTAAAAACGGTTTCCTCCTCTAAACTTCTTATTTACCTTAAAGAATCGATTCTTTACGTTTCTTTTAGAAAGGTGTTTATATTTGGATGACCTGGTCGCAAGCTTTTCAATTATCTACCGATAGATCTATGTCTGCCGGGAACCAAATATCTTGACCACATACAAGGAGTTTAACCACCTGCCTGGCGATAACACCAAATTTGAATAGAAATTAGGTAAATATTGAAGTCCGCTTCGAAATATTCAAAGTTAACCGCAAAGTATTTGGATGGATTCGCATGTTATGGCCTCTCAGCCAATCATTCAGGTCGGGGATTTCTGTCTCTAAAATTCCTAGCTATTTTGCAAGTTCAAGGCAAGCTGATACTTGCTGCTAATATGTGGGATGTTTGGAGGGCCGCCAGTCTATGATGAAGGAATTCATTGCAAGATATCAGAGGTAATTTTGGAATTGTGATTGGAAGGCATTTCACACCGAAAGACTTAAATCGAGGCTCCCAAATTTGCTCGATCATAGTTAATGTTATTCGCTCTATTAACTATAGCTCGATGAATTTATTCAGCTAAGTTGTACAAGCTCATTGTTGAAAACTTTACATCTCGCTTCGATTCGCCGAGTTGTGGATATTCCTTCAACCTTCGATCAATAAACCACAGTAAGACCAATAGTGTTACTTCATATATTTGTTTTCCTTATGATTAGAACCTATTTTCAAATTTAGCGGTGCCAATGCAGGTAGCACTTGGAATTAGATTGATACTATTTTCATTGTTTACTAATAACTTTGAGACTGCATACTTACACAAAATGAGTTTTTTCGAATAATATGGTTGGATGGGTAGTAATACAAGAGTCGTTGCAAAACATCGATATATATTCTCAAAAAAAAGCCTTTTATTTTTCTGCTGGGATCGTTGTCTGCGCACGTTCTGTATTCCGAGATAGTACTGTTTATGTCAAGCTGCGTTCTCAGAGAACTGTTCAATTTTTTTGAACGGATGATGCTTGAGGACAAATATACGATAACATTTTCCCCAGTTTCTTCTACATGTGCAACTTCTGAGGTAAAGATGCGTGACTGAAACTTCCCAATGTACTATTTTCTTTTAAATTCAAATTGCGCGTATTCAGTTCTTGAGGTGACAACTAAATCTATCTGGATATAGGTTTGCCCACATTTTTCCTTGGTGAAAAGGTGTATTATTCTTTCCGAGAAAAGACAAGGCCTAGTTCAAACTAAAAATTCTCTTAGCAAGTATATCAAACTTTCTTGAGAAAACAAAGTTGTACCCTGAATGAAAACTGCTCTTGTTGTGGAGAAAAGCTTTGCTTCAAGCAATCTAGGCTAAAAATGTTCCACGTTTTGGTTACTTTACGGATGACATATTGTTCGTTTTAGATACCACTGTGTTTTCCGGACCAAGAAGTTAGCATTATGTCGATGGCGCAACCGGTGAATCAGAAATGGTTCTGGAACCTCATGCTGCTCTTTATTTTGGTGCTTCCAACGGTGGGACAGTTCACGCTGCCATTCCTTTATATGCCAATAAAACGCCTGCTGAAGAGTGAGTTAGCAGATAAACCTAAGCATCAAAAAGTTACCACTGAAGACATAAGGAAGCTTGCTGACTTGTCCTTAGAGAAAACATATTCTAAAGATATGAGATCAATTTTAGATGAAATCCCTGGTGAATTTTATCGATCGACATTTACAGTTGATAATTTATTGAACCTTGACCATCAGTGGTCCTTTGAAATCCCATTCGAAGATTTGAACAGCTCTATTTCTACTGAAAGCGTCGCATTGAAAATGACGCCAGCAGATTTTCAACAGGAACTCCTGAGATTTACGAGCGAAAAATTTCTTTTTTCTGTTCATGATGTTTCATCACGACTGGGTATTCCTACTGTCAATCTTTCGCAATCGTACGATCCAGGAGAGTGGGAGACTGTAGTGCATGCAATGATAGCGGAGAGTTCTCTGGCATTCAGTGACAAACTCCAACTCCCATCAGTGGATGCCTTAGCAAACCTGGTGCAAATAGGAACCCAGGAACTACTAAATCTTAACCTTAGCACATTTGAGGGCTTCGTATTTCCTTTCCCTCCAAAGAAGGCAATTCTTGACGCAAATACGACGTCCACGATTTTCAATTCTTCAGGTATCTCGGGGGCTTTGTATCCTGAGAGTACTTTATCAGAAGCCCTAAAAAATGAGAACATATTACTTTCACTGCAACAGTTCGGTATTTTGTACAACATGAGCGAAGGGCAAATCAAGACTCTGGACCGATCCACTCTGAAACAGATACATCACATGTGCATGATTCCTATTGAGGACATTCTAAACAAGACATTGCCGGATGCCTCCCGGAATGTTTTTGGATCAGTTGATCATCCATCTGCTTGCCCAATATTAATCAAGATAAAAGGGAATTCGATTTCCTCCCTTCAAACAAATCTAGGGATCATTTCCGAGCAGATGACTGTGCTAAGACTTCTCACATCAGTTGCCAATCTATCGTGGCATGCTGTTCGCTGGTCAGTAGATGCTTCTTTATCAGACTGGGAGATTCTAGATGCTGTAACATTCCCACTGCTTGGTGAAATCTCAGGACATGGAGTAGAAAGCTTGCAAAACAATTCTGTAAGCGAGTCAGTCAAACTCGTATTTTCCCTCAAGGATAATGGCACTCTTGACAACATTACGGAGAGCTATCGTGCATTCACTACAGGCGTGCTGATTGAGACATTCAATCTAACATTAAACGAGGTGGCTACGCTAACAGGAATGGCTGATGGTTCTTTGATGAACGTTTCGTCCGCTATTCTGTTCCAAACCTTTTTCAATGCAACAGTTGTCTACTTCAAGCTGAATTCAAGTGAAGTTATAAAGGCTCTGCAGATGACAGAGGAAGAGCTCTACTACTTGCCAAGACAAGAATGGAATGACACGATTTCTGTCATAATTGATGCTGTAGTTAAGGTCGAGGCCACAAAGTTACAAATGTCAGTCGCAAACCTGTTTCAGTTGATAGGTTATAACTCTAATGGGCTTAGCATTTCTCAGCTGAAGAAGCTTATTGAAACTCGTTTTCAAGAGGTTAAAGAGAAAAAAGCCAAGTTTGAGAGCGATCCTTTGAGCTGGTATTTAGCCAACAATTCTATCCCAGATGCTGATTATTTGAATACGTCGATTCATACCTTGTTATCCGGAAGTGGTTTCACAGATGCAGAACTGAAACTCATTTACGATCTCAAACCTGCTCAACTGTTCATCCTCGAAGGATTGCGGTTTAGCGACCTGCCCCGTGTTTGTCAGTTTGATACCTCTGCCGCTAAGGAGAAAACACTCCATAACATTACAAAAGAGCTAGTTGGAATAAGAGAATCTCCAGCTTTGTGTGTAACTACAAGATTTTATGTGGATTCAAGACAAAGGAGCATGTCTTACTTGCAAACAGCTTTCACTATCATTGAAAACTCGACCGTTTCATTTGTGAATCTTGTTGAAATGGTGACAAGACTTCCATGGCGGGAAAATGTGTGGGCTTTCGGTTTAAAGATGGAAGACTGGACAGTGCTTTATGTTCTTAATCAAGAAGCTTTTAGAAACGTCACCGGTTCTAGCTTGGATGAGTTTCTGTCCAAAACACTCTTGGAGGTATTTCAAGGGTGTTTACAGCTTCAGAGGGACAATAACACAGGTTTTCGCATGAGAGAAAGCCAAAGTAAGGGACCAACCTTGGACATTCTTTACGAACTGTTCAACACAAATGGAAATGAACTTATTCGGTTTGGAGGTATGACCAAAGCGGATTTTGACGAGCTGTCTCCCTTTGCAGTGGTTCCACTGGTGTACAAATATGTGGAAGCGAAGTTCAGCGTGCCATTAGAAACACTAGAAGCATCGCTGAAATTGCAGCCCGGAAATCTCAACAAGCTTGCACCAACCGAATGGAAAGAGGTGATACCTTTTGTGAAAGAAGAAGTTATTCGAAGCGGTCAACAGCAGCTTCATGTTAGTCTGTTAAATTTCGCAAAGCTTCAAAAAGAAACAGTGATGAGTCTCCAGAACTTAACATTGCCACAGTTGGAATCCAAGTGGGACACCATTTTGACAAGGCTTATGATTGGTAAAATGGCCATGGACAATGAGTCATTGCTGTATATCATGACGTCTACTGGGCTTACAAATGAGTCGACAGAAAAGCTGACCGTATTGAATTTTATTGAAAACAGGATAAACCTCACAAAGTTAGAACTATTACTACTCTATAACTTCAGCTCCATCGGAATCGAAGCACTCGGAAACTACACCTTCAAGGAAGTTTCTCAATATTGTCAAATAAGTGAGGATGATCTTTATAATAAAAGGCCACATGACATCGTGGTCTCGCTTCTGGGACATATTAACGATATGACATGCCCTAAAGTTGCTTCACTTGTTGCTGCTGCGACAAGTACTGTCAATGAATTGGCTGCAAAATCAAACTTTAATGTACAAGATGATGTCAGTTTATTGATGTTGTTTGAAGATCAATTTCAACTACCCTGGCCAAAGATTGCATGGGCTGTGAATGCCTCGTTACCCGACTGGCCCGTACTTGGTGCAATATCTCTGTCCAATATCTCCACCCTATTATCAGAGAACACGGAAACCTTGAAGCGTCAAAAATCGTTCAGGGAAATTACTAGTCAGCTTTTGGCCCTCTCACTAAATTCCTCTAGTAAACTCGTACATGACTACCGTGAAAGGCTAGTCAGTAAAGCATCCAGTCTGTTTAACGTCAACTCGACTAAGTTGTGCGAAAACTGCAGCATCATTAACTTACTGTGGAATTCGCTCACACAGCTCAGTTTCAAAACTGATTTTGATCTTCATAATCTTCCACATGAACTGAAGGTTTCTCCATATGAGTTCAACTTAACTCTTCCATCGCAGTGGTCACTGATAGTATTTCCAATAGTAAAAGGAGCCTACGCGAGAGCTGCTCAGTCACTTGAGATGTCCCCTGATCGTTTGTCAATCCTCCTGGATATTCAACCTTCAGCTATCGAAAATATGACTGTCAGAGAATTCCATGATGTCTCGGAGCAGTCTATTCAGCCTTTAATTTCTGCCAGGACTGCTTTGACGGAATCTCCATTGATAAACCTCATAACTGCTGGTGGAAAGAATTTCTCAGCCCTGAAAAACAACGGTTTATTTGATCTCATCAACTCGCTTGTTAATATTCCTATTCAGAATCTTACCTTTATCTTCAACTGGACGGCAGAACAGCAGGCCATACTCAAGAATTACACTCTGGATGATATGATTTATTACAGGGGAGTGAAAGTGGGAAATGAAACCCTCCTTTCTTTGGCCAGTTTTGTCTTGAGGGAAAATCTCCCCCCACGCACCCCAACGCCACCAACGTTACCCCCGTGTAAAAGAGGATTGACCAGAGAAGAGAACAACGCAAAATGCACAGATATCCCCGAGTGCAGCCGTGGAATGTGTGGCGAAGACAGTCAATGTCAGGAATATCATGGTGGTTTTGACTGTGAATGCAAAGTTCCTGGTCATTTTAAAGCCAGATTCAATGAGTCATGCAAACCTTCTAAGACATTTAGAGGCACTCTGACCATTACAAACAAAGTGTTTGGGTCATCCCTCAAGAACAAAACAACCGGGGATTTCTTCGATTTCAAGGAAGAATTTGAAACCACGGTGAACCAAGAATTTAAGAAAACATCATTGAACCAATACTACTACGGCTGTAGAGTCAACAACTTCAGGAGTGGTAGTGTCATCGTCGACTTTCTGATCTTTACAAGTCCAGAGTTTCCTGGGTCGTTGCAGGATTTACAAGATGCTCTGGCATCACGTATCAATAATTCAAATCTCGGCACCTTGGAAGTCAAAAATCCTGAAATTGAAGATTTTGACGAGTGTGCAGATCACAGGGATGACTGCGGCCAACATTCAAGTTGCGTGAACACGGAAGGGTCATTTGACTGTAAATGCAATGATGGCTACGATGGGGATGGTCGAAAGTGTGAAGCGGGATTTTTCAAGACCATGTGGTGGACTGTCATCGTTGCAGCATTCCTTCTTCTGATAGTGGTCATCATTGTGGTGTGTTTGGTGGTAAAGAGACCCAAACCCTCTGGAAGATATGGTCTAGAAACAGATGACTCTCTTTCAAACAAGCCCTACAGACGAAACAGCAAAATAACGTACCGTAATGGTGACGTTTATTACAAGGATAAAGAAGGGAAACTGCGGCAGGGAACTGCGCATAGCTCTACCTCCCAGGAGAATGGGAGATCCTACCCACCACATTATGTTGATGACGAGGAGGACGACAACAAAAACTTTGAGCCAAGTGGCCGGATGAGAGCTAAAACGCCGTTTGAGGCAGCAGTTGAAAAGAACTCCAGAAATGGAAACATCTATGAGCAGAAGAACGAGTTGCAGTTGTCTGAACTGCCTTCTAGCGGGGCCAATGGAGGAGCACCGTCCTCTGTTGAAAACTGACAATAAATTAAAAAGAGAGAAAAAAAGAACTAACACTGTTAATATTATGCTAAGAGTAGCTAAAGTAAGCTCGATAAGCAGCCAGAAACGCCAGAAGGCCGAAGAAGGTGTTAGGGAAGGAGGACTCTAGAAACGAAGAACAAAGTGAAAGCAGTGCTGACAAGTTTTATTCGAGTCGAATACGTCTTATAGGCGTGCGCACCTTGGTAAAATAAACCCCTTGGATTTTACTGTGTAAAGCCCCGTCTACACGAGCAATT
>Locus_69_Transcript_26/59_Confidence_0.025_Length_902
ACACCTTCACATGTTACCCCCGGGTTCAAGCCATTTACTGCAAAGGAACTTGAGCAAAAAAAAAAATTTAAAAAATAATAATGTGCCACTTTTACTAGCATAGTCTGTAAGGGTCTATACCCTCAAAGAAAGGGAAAGGAATACTGTTCGTTACGAAGGAGCTTTTAGCTAAAGAACGGCTGCGAAGGAGAAGTGGCATTTTCAGGCCAGCGGAGGCAAACACGAGAAATGCGCGCAGGAGGATGCTGCGAACCACACGCGACAATCGTCTTTCGAGCTCTAACCGACCTCCCATAGTGCCAGGCTCTGTTCCCCTCAAACAAAAGCAGATTTGCTTTGTAGAGCATTACACAAATTCTCAAACCATTATCTTGATTGATTGGGCATCGAATATACTAAAGAGCTTTTTTGATGCTTATGGAAACAAGGGCTTTTTAGGTTGGCAAGTAGTGGCGTAGCTAGGATTTCACACATTCGAATTCTGTGCTCCTTACGTAAACTGGCCTACACTCCTGCTTTATTTTGTGTATCAACAAGCTCGTGTTCACACCGCGAAAATGACTGACAAATAGAGTATGATTCTGTGCATTCGCGCGGTTTTTGCAAAACGGAATTATAGGTTTTATCTATTGTTCTAACAACCAATCTTTTCAACCACCAAAACGCAACATCATCAACTACAGAAGTGCCATTACTTAACTCCTTTAATAATTAGCCTACTTAGTTAAAGATTACAATACGTACAGCACGCCAAAAGTTACTATGGTTGTGATGATTTAAACTATGAACAATTTTCAAATTTTAAAGGATTACTTCGATGTCAAAACTAGAAATTAAACTTAATAGGTTCTAGAGGAACCATACTCCGAGAAAAGTCCAACGTTCATTGCAATAAAGTCACA
>Locus_70_Transcript_1/11_Confidence_0.062_Length_2442
TTTATGGGTCGATACAAAGATGTGTTCCTGATGTTATTTTGCGGTAAGGCCTCGAACGCTTGAACAGACGACAACCTCTCCAGGCATGCCAAATGAAACAAGAATCCTAATTCAAAGTTTGCATCACGCTCACACTTATCAGAGCACTGGAAGAGACGGCATATCAAGATCAGCAACATTTGCGAGCGTGACCATGGCTTGATATTGCGAGTCACGCGTCAAAAATGCGAAGAAACTGGATTTGGTTCGAATACTCAAGGAGAGGCATGATTTCCTCTGTTTGACATTCTCCTTTAAAGAAAAATGCAATTAATTTTTTCCCCTTTTCTTCCTTTCATAGTTCACTGCTGCCTTCGATTAACTAGAGCCGGGAGCCCACTGCCGAAATGAGCTCTTGGCTGTAGTCAATATCCTTAAAAGCCCATCAATTGTAGGTTTAAACATTAGTGCCACCAAAAAAGGGTCATTGTACTTTTTTAGCGCCATCCTTTAAGTCATCAGAAAGTTGTAGGTTCATGATTAATAGGAAATGGAGACAATTCGTCTGGGAGTGAAGCGTTTCTATACACTTTATTACCAAAGTATGATTTTATTGGTTTATTCAAAACTCGAAATGACAGAATAATCACAAGATGCTTTAGACATAGATGAACATAGCTATCACGTTTTCAAAAAAATTCCTTACAACATTCCGTTTCCCACTGAATGAAATTAATAAGTCTTCGAAAGAAAACAAAGTAAAGTGGTTGTTTCATACGAAGAACGGCAGACTCCTTGATCTTTTAAATATCAACGCGCATAATCTGCGCTCAGTATCACCTATCTACTCATATGTTACCGTGACTGTTTTTTCTGTCTACGAAAATCTAAAAAGCACGCTGTATAAGTATGTAGGTACCTTAATTACCAATATCCCAGTCAATCAGATCACAGAATGCAGAAGGAAACAATCTTTCTTCTCATTAAGAACTAGTTCTTGAGCGCAAAAACATTAAGTTTTAAGCTGCGATATGCAGAAGGAACCGAGAATCAAAACTGTCTCCTGAAATCCTGAAGGTCAAGGAAAGCTATCTACCTAAGTACTTCAACTTGAATCGAATCACTACCTAACGCCAGGGCGAATCGAACTCTTGTATATTCTTTGTTTCCAACTAGATGTAAAACTCAAGGACCACTACCAAAACTCATCTACCATTTCATGAAGGATAAAATTCTCAGGAATACAAGGCCTTCAACGATATCAGCTTTGATAAAAAGTAGCAATGCTCGCAAAAATCTTAATGGCTAACCCAAGAAAGTTGGAAAAAAAATTAAAAAATAAACTCCTGAACATAAATATTTTTCCATGGAATTGTCGAATTATCATCACCGGCTTGAAAGATAAATAACATGGAATGTATGGGTCAATCACATTTTAGCTCCAATCTCAAAGGAGATGTTTCATTGTATGCCCCATAAATAGTGTAATTCTTATCTATATTATCAAAAAGTACTTAACAAAAGTTAACCACTTCTCGTCTTCAAAACATAGCGGCGTCCGAAGTCAAATTTTCAGGGCATTTAAAGACAATTTTCGAAAGCTAGGGTCACATTTTAGAATTTTAAAACGCAGTCTACGTCCTAATCGTTTCCTTAGCTGTTTATAATCAGCGGAGAGCAAAGTAAATGTTCTCTAGAGCACTAATTCTCGTTTAAAGGGTATACGACACGGTCTGTTAATCTTTAAAAATTTACCCTTATTATTTACAAATTGTTCATCTGCAGCCTACGTCAAAAGTCTCCATCCTGAGCTATTCTTCTTCCTCTTTAGTTTCATCTTTACATAATTATTTGTTTTGTTCTGAAGGTCTTTCAACTGAGTGTCAAGGATAATCCCGGATTACTTGGTTACCTGCGTTTTCCCGCGCTTTAAGCAGGTTGCCTGTTTTTAAATCGAGCTCTCGTCGGTTAAAGATTATGCTTATCTTTGTTCTGATTGATAGTTGTGATAACTTTGGTTTGATGTTTTCTGAACTTAATTGAAAAAAAACTGCGCATGATTTACCAAACTTATTTTTTTGGTTTTTGCAAAGCTGACGGTAATTATTTAAAGTCCTCTGCAGGTGTGCATTTAAGATATTTATGCAGCTCTGAATAATACTCCACTGACTTATACATCTTCCAGCCTTTGTGAGGCGCATCCTGGTAGTAGTAAACAGCAGAGCAATTAAAGTTTGCAGAGAAAATAATCGGCCCACAAATCTGTTTGTTGTTAGAAATTCCTTGAACTCGAGCAGACAGCTTGTTTGCTCCACCATGGGCGCATCGATCCCAATTTAAATAGTAGTGGTGTTTTCCGGGTACCGCTGTGGAATTCATTGGAAGAATACCTTCCAAATGCGGCGACATCTTTTGTTGAAGTCCATCCCAAGTGAATTCAAGACCACTGACATCACAACGCTG
>Locus_72_Transcript_2/13_Confidence_0.231_Length_738
AGGTCTTGCCCTCGTGCTTGCCAAATGTCACTTTCGTTTGTCCATCCACATCCTGCGGCTGTTCGAGGCCGACATCCGGATGATGCTCCTGGAGCCAGTTGGCAGCCTGCTGCAGGCGGTGGCCTGCATCCCCCTGAGCGGCCGTCTGCAAAATCCAAGCGCAGTAGTCCGGATCGTCCTGCACCAGCTGCGAGAGAGCCACGTCCCTGTACTTGCCGAAGCCGACCACTTGTGCCTCTTCGACCTCCGGGAAATACTCCCGAACGTAATCTGCCACTGCAAGCAATCGCTCGGAAGACTCGGGGTCCTCAGCCTGCTCCAGAACCCACTGCAGGTAGCTGGGGTCTTCTTCGACAATCTCAGAAATCAGGCGGCCACAATGCTTGCCGAAGAAGATCCCAGCTACCTGCATTCTGCATACTGCACTGAGCCCAGCTCCTTCTAGCCATGGCCAAGTCAAAGAACCACACCGGGCACAACCAGATCTACAAGAACCACCGCAACGGCATCAAGAAGACCCGGCGACCACGCAAGATGTCCATGCGCGGCATGAACTGCCGCTTCGTGCGCAACCAGGCCTTCGCTAAGCGTGGTATGAAGTGCACACCGGAGGAGAAGGAGGAACGCCTGAACGCCCAGAAAGAGGCGCAGAAGCGCTTTGATGAGCAGAAGAAGAAGGAGGCCAGCAGTTGAGAAGCATCCGAGACGTGATGATGACCTGCAGACGTGAGCTCATGG
>Locus_73_Transcript_1/1_Confidence_0.000_Length_451
AGCCCGTTCACTACAGAGATCATTGTCGTGAACAACATGCAGACCCCGCTTTTGCTGATCGAGGCCCGACATCACGGAGATGCGACCCCTGCCAACGGTATCGAACATCAGGTTCCACCGGGGGAGCATGCCATCATGTCCGGTTACCTGGTGGAGCCTCGCGCAACGATCTTCATCCGTACAGGTCTCCATACAGCCAAGAAGATCCAAGTCCCAAATCTTGGGCGCATTTCCGTGAGCAACGAGCCACATGGTCTACGGGTCGAGACAGTGGATGAATGTGTCACGATTGAGGATTTTGATGGGGATGCAGCTCTCATCAAAGGAAACGACACTGTGCCAATGCTGATGCGGAACGAGCACTTTAAGGACGTGGCCCCGGAGAACAGCCCGCAAGCGATCAAAGTGGGCGGAGCGTCCATGCTGGGCGGTATACTGATCACCTCGATTG
>Locus_74_Transcript_7/8_Confidence_0.438_Length_1109
GAAAGATTGGTCTTTTGTATGACAACATTGCTGTTTGAGCACGAAATTTTATTTGTTATGTAATACTGTGTAGATTACATTGATGATGCTCAGTGGCTGAGATGACGCAAATTAACCACTAAAAAATCATAGAGGTGAAATAGGGCACAAAATTATTGAAGGTGAGTGCAGAGAAGTTAGAAATGAAATCATTCCCGCATAGGAAGAAATCAAATTATTTTTTTTTTAAACGTCCACAATCAGTTAAAACAGTTCCATTTGGATAATGGTTAACGGGAGGCGACAAGTCCATGATGAGTCGGAATGCCATGAGACATAAGTGCTGCATTGACCGAAGGGTCCTTGTAGGCACCAGTGGTGGAAAACAGGCTTCTGAGAACGTTGAGCTCTTTAGTGAGAAAATCCACCTTGGATTGTAGGCGGGCATTCTCCTCTTGTAGCTCGTCAACTTTGTGCTGGGTCTCCACATACTTCTGCTTGCTCTTAAATCTGCTTTTGCGGACCGCAATGTTGTTACGCTCTCGTTTCAAGCGATATTCGTCGCTTCCTTTCTCAGCCGCTTTCTTCGAAGACGACGAACCACGACGGGATTTCGGCGCCTTGAGTTGCGAAGCGATGGAAGGCAGCCTGTTCGACTTCTGCTCAGGTACTTTCGCCAGGTTAGTTGATTTATACGTCACAGCCGGTTTAAGGGAATTTACTTTGGAATTTACTTTTACAACCTTAACAGGAGAGTAACCCTGTTCTACTTCGGGTAAATATGGCTCTACTACTTCTCTTCGCTTGGGCTCTTTGGGTGCTAAATACTTGCTCAAATCTTCGGGACTGGTACTCAAGGTGGCAGGATCCAGGTAAGAGGCAAAGTCGATCGCGATGTCATTCAGATACGAGCAACTCTCATCCAGATCTGAAGCAGAGCTCACATCCACATCTTCAAACAGCTCAGAGCACGGTGAATTCGCGGCTGACCATTCGCCTGACTCATACAGATCGAGAACATCCATAGGAGCGCATGATGAATATCCGCAAGATTCTGGCTCTTGCTTCAGGTCCAGTCCGTCAAAGATGGGGAGGGGGAAATCTAGTTCCTTTAAGGGAGGTATTTTGGC
>Locus_76_Transcript_1/2_Confidence_0.500_Length_1522
GGTCGCTTTCCGAACATTACAGCGCCTTTCACCACTGCAGTTTGGGCGTCATTTGGGATGAGGATGTTGTATTTGCTGTTAAACACTTCTCTTATTCTGGCTTGTAGCAGTGGAGACTCAGAGAAACCACCAACGAGGAACAAAAGCTTGACTTCTCGCAGGTCTTTTTCCTTGAGAAGATCTTTTAAATGGTCAACAATGGAAGTGATTGCTGGTTCAAACAATCGTTTCATTGTTCTTGGCCCAAGACAGAGGTAGTCCTTCGAGATTTTAACTTCTTCATCGTCGTAATCTTTTCCCAAGTGTTTCTTAATGATTGCATTGTAGTTACCTTCACTTTCATGTCTCAAAAGGTTGATGAAGTTGGCTGGAAGTCTGATCCTCGTAATTTCTCCTGTCATAACGCGGTCTGAACGCTTCTTGACTTCGAAATCATTCATTAGCTCCAGCCAGTCTGATGGATGAGCTCGGCGGAATTCATTCATGAATATCTTTCCAAATATTTCATCCAGTTGATCTTGGAATTCCTTGTCGACTTTGGTGCCTCCAAACTCGCCACCAGTAGCATGGTAGATTTCATTAATGGTGTCACCGTCTTGAATTTCATGGGCAGTTATGTCCATTGTTCCTCCTCCGTTGTCAATTACCAGGTACTGTGTCTTTGTAGGAACCAGAGTGTCCTTTACTATTTCGTCGCCTTTCTCTTCCACAAACTCTCTTAGTTTTCGTTGTCTGCAGTAAACTGCCGCCGCTTCTGGTTCTAGGGCGATAATCACTTGATCGGAGTTAATCGAAGAAGAAAGGCCCGCCTCATAGGCTGCTTCTCGCATAAACTGCTTGGCTGATTGCTTCCATATTGCTGGGACAGTGACAACCCATCGTACCTCTTTAGCTGTGTACTCCACTCCGCTCTGTTTATGTATTCTCTCCAGAGCCTTGTCTTTCAGAAAAGCCAAAGCTTTTGAAAAGATGTCGAGGGCACGCATAGGTTTCCCGTTCCGGGCATGCAGGAGACTGTTCCTATTCAATGTTGACTCACTACCGTGCAGCATCATTTTAAAACGATCAAAGCAGTAAAACTTCTTGTCCTTTGCATCCTCCAGTTCTGCATATTTCTCGGCAGCTTCAAAACCAAACTTAACGAATTTCTTGTACGGGTTCAGTAGTAAACATGTCGGAGTCTTGAGGGTAGAATAACCCTGTGCGCTCCCCCATTCTCTGTTCATGTAAATCTCCTCACTTCCGTCTCTGTGATTAAATGAGAAAGCAAATCCACTGAACGACGTTCCAAAGTCGATCGCAGCTACGACATCATATTTTTCCTGTCCAGGCTCACTTCCAAAGTTAGGAAGGCGACTGAAATGGGTACTCAGTGAAGTGAGGTAGTCTAAATCATGATGGCTGTGTGAATCGGCCATCAATCTTTCGTAATTTAAACTTGGTAAGGTCGAGGAAAGGTAGAATGAAACTTGAACGCGATCAATGAAGTATCGTCAGAGTGCATCTAGCAGCTGTGTCGGAG
>Locus_77_Transcript_1/2_Confidence_0.333_Length_2196
CCGACTTCGATAAGCAGAAAATCGCAACTGAGTTACGAAAATTCAGGAAAAAGCTACGGCAAATTGAAAAATTAGAGGAACAAGAGCGAGAATTAACGGAAGAAGAATACCGTAAGCTTTGCACAAAAGATGAAGTACGCTCCAAAGTGCAGCAGTTGGTAGCAAGGGAAGTTGAACTGAATGCTGAAATACAAAAAATGGAAAATCAACCAAAAGAAGATGAACCAAACTTGTTCATTCAACAAGAAATCGAAGATGATGAAGTAACTACCACAACTTTTTTAGCATCTGATGTTGAAGGACCACCACAAGAAGTTGTCAGCCAAAATGTACAGAATGAAAATAAACCTGATGAAAGGGAGAGTACTAATCAGGGTGCTGTTCAGGACAAGGTGCCTGATACTCCACTGGCTAAAACAAAAACAAACAAACTGCCATCATCACCCATAAACAGTGATATGAAGTTTTATGTGAGATCTTTAGAAGGTCACAATGATGCAATATGTTGTGTTCATTGCGAGGGCTCAGTTCTTGTGTCTGGAAGTCGCGACACCATGCTGAAGTTGTGGGATGCTGACACTGGGAAAGAGATGAGGAGCCTTGGTGGTCATACTGGCTCTGTAACTTCTGTTTTCCTTCTGCCCAAAAGGGATATGGCATCATGCGATGTGTCTTCCGGTTTTCGACCTGATCAGTACTCGGTTATCACGGGCTCAAAAGATTGCTCCATGAAAATCTGGTCTCTCTCTAACGGTCAGATACAACGATCCATGTACGCCTTTTCACCTGTTGAATGCCTCGACTGTCGCCGTAATCTAACTGCGGCTGGACTAGATGGTGGTAAGGTTGAGCTGTGGGACCTTGAGACCGGAAATTGCGTGAGATCTGTGCGTGGTCATGATGAAGATGCGGTCACGGCCATTAAGTTCCAGGACGACCGAGTGATCAGTGGCTCGGCCAGAGGAGTGGTGAAGGTTTGGGACGTGAGGGACAATTCTCTCAAGCCTGTAATGAGCTCGGACCAGGCTCCTGTGGACCAAACTACCGCGGGTGTGACTGTCAAACCAAGGAGGATACGTTGCTTGGCAACAACGGAGGAAACAGTATACTGGGGAGATGATGGAGTTAACATGAAGGCGATGGACTTAAAATCGGGCAAACTCCGAAAGATTCGTAATCACACGACAGAATTCGGGTCGACAGGTGCCATGGAAACGACAGGTTCGTGTCTTGTTAGCGCTGGTTACGACCTGGACCATGGCAATGGATACTTGAATGTTCGCCGTTTACCATCAGAGGAATATGTAGCAACCGTAGACGACAAAAACACAGGAAGCATCACGTGCCTATCATGCACGCAGACAACACGTGATCAGGTGACCCTTCACAGGATGTGTACGGGAGGACTGGAGCTGAAACTCTGGGATCAGTTACCGATTTCAAAGGTCAAGAAACGATCAAGACCGGAAACAGGGGACGGCTACGTCACAGCTAAGCACATCCGTCGCTTCAGTCTCCCGGATATAACTGACACGGAGAGTAGCGAGGATGAGGATGACATATCACAAGGTGACGAGTCAGATGACGATGATGATGTCAGCACGACCGGAAGTACGTCACGATCTTGGTGCACAATATCCTAAAGGACTAAGCTGGAGTACCAGTCATCAAATGTCCATATGTACTCTGCACTTGCAAACGAGTCCAGCCAACTAAGGAGTCCTTCACTCAAAGGAAATGGATATGTCAGTTGGATGAATCAAGATAATCTTGTAATCGTCGAGGGGCGGTTTTGATCCAAAAATGTCTCTCAAGGCTCTACATTGCGTGGCATTAGGATATGTAGTGATAATGGGAAAATTGTAAAGAATGATAGAACATGGAAGAACGGTTTTCAATATGCAAAATGGCTCGGTTTTTACACATATTTCTATTCCTGTTTACCATGGTTTTTTAACACAAACAATAGAAGTTACAGTCGTACCATTGTTGTGGTTAAGCTATTCATCATGGGATGGCCCTAATATTTTTATTCGCTGTCTTTTTGGACAGACAAATGTTATAAACACCAAGTTTATTTCATTGAGTGTGTCTGTCTTGTTAAACTATTTTAACTTGAATTATAAACTAATTAGGAACTGTAAACCAAAACTAGAATGTTCCCGTCTAATTGCAATAACTTCGTCAGAGAAAAAA
>Locus_78_Transcript_5/6_Confidence_0.074_Length_1431
ACTTTACCTTTTACCTAGATAATGCCAAAGCCAGCAGTTCTGAAAATCTCCCGAAATGTTGCTCGATCACATGATTTTTGCGAAAGAAATTGAGTGTCCAGCCAGAAGTTACACTTAAATTTACTAGATGAACAGAAGAGGGATCAAGAAAAACAATCCTTGTCGTACTATAGTTCTTATGATAAGTTCTTCCTTAAATAATTAAAAAAGGAATGAACTATTAATTTACACTTCCAAGTTTGCACCACTCATTCTCAAAAGCTCGCTATTTGCAGTAATTGGGAAAATTTACTTCCATAGAGTGTGAACAAATACACCCAAAAGTTACACTCTGAAAGGCAAATACTGAAGTAATGATCTTAACACTCGATTCTGTTTATCCTCCTGAATGGAAGTGGTAGAGTTTACAATTAACAATGCGAGCTCTATGAACTTTGCAACGGAATGAGCGAAAAGTTAATAAACTTTCTTGGTTCGCTTGCTTCATTTCTTTGTACATGAAACGTTGGTTTGGAAAAATAGTTTGTTCGCCTAAAAATTAAAAGTACGGAAACTGAAAGGAGAGTTGAGACATGGATAGAAAAAGAATGCAATACAGTTCGCAATTAACAGGAAGGCAGTTTCATACTTCTCGTATTGTTGTCCTATTCAGTGTGACACTTTCATCTTCTTGTTTTTCTTTACCCAGGCTAAATATAGGCTACTGGCCATCGAAATCTAACATGAGCAAAATTCTATCGAAGTTTCCTTGTGACAAAAATGTTCCTGTATTATAGTATTGTTTCAGTATTTTTACTCTTCCCATTCAGATCGAGCATATTATTAAAAAATGAGCGTTCTTTGGGTTTTGAGTATTCAAGACTGCCTTCAGGAGACAAACCGTTCGCGGCACCTTCAAATTCTTCTTTTAGCTTTTGCAGATCAGACGTTATGTCTTTTAGTCGTTCCTCCAAATCCAGGAAGTTTTGCATCATGGACATCTTCCTGCTGCTGGGAATCAGTCCTTTTCTCTTCTTTCGCACTGTTGGCATACAATTGGTGTAAACTTCCCATAGTTTACCCATGATTATTAATACAGCAAATATTCCCAATAGCGCAAACAAAATGTACTTGGTCATTTGTGAGCCAGTGGAGAATAATCCTTCCATTTCATCGGACAAGTCCGCTGTCTGCAATTCGGCTGGTATAAGATTTTCTTTGGCAGTGTCTTTTGCAACTGCAACCAAATCCGGTGATAGTGCTTTCAGACTTTCTCCACAAATTGAAAGGTCATTTTTTCTTTGCAATACGTCGTCTTCGGATTCGTCCGTGTCATTCGGTGACCCCGATGGAGGTGGCACTACTTCATTGCTCACATGAGCCAGGTAGTACTCCATTGGATAGTCAATGTTTCGAATCATTCGGATTTGCCTGTTTCGTTTCAAACCAGAT
>Locus_79_Transcript_4/5_Confidence_0.125_Length_6851
GTGACCAAGCGGACCAAACCACCCACGTTGTGCGAGAGCCTGGGAACGAATTGAATTGAAAACCAGTTTAGCAGGTTTTTCCTAATGCGCGGAAAAACACGAGATCGGAAAGTATGTGCATTTAGATCTGCTATTGTGTAGCACTTTATATTCCTGTGGACGATCGACAGAAGTTATCCACAATGGCTGACAGTGATAACGAATGTAAAGTCTACGTTGGTTCTTTAAAGTTTGAGACGACCGATGTCGGGCTTGCACAACATTTTGGGGAGATTGGAGAAGTTGTAAACGCTGTAGTTATAAAGGATCGTGAAACTGCAAGATCAAGAGGGTTTGGTTTTGTCACCTTTAGTGACAGTTCATCTGCATCAAGAGCATGTGAGAAGCTTGATAATACGGAACTTGATGGCAGATTAATCAAAGTATCCAAAGCAAACTCCCGTTCTGGTGGAGGGGGAGGCACTGATGGCCGATTTAGAAGCCGCGGAGGTAGAGGTGGTGGTGGCTATGGAGGCGGTGGCTATGGAGGCGGAGGCTTTGGTGGGGGAAGACGTGGTGGTTATGGTGGAGGTGGTTTTAGTGGTGGTGGAGGTTATGAAGGAAACTATGGGGGTGGTTAAGCTATGGAGGGAACTACAGCGGCAGTGGTGGCGGACAGTACACATATGGTGGTGGCAGCTCTGGTTATTATTAAAAGAAACATGGCTCCAGATAAGGTAAAGATTCCATATTGCATTGAAGATAGAGATGTACTTACTCTTCTTGGGCAAGGATTGCATTAATAATGATGTTCTTTTATCACCCTGTGTGACATGACAGGGAGTGGTGCATTTATTTATTAGAACTACATCTATAATTGTAGCAAAACTCATTCAGAAACAAAAATGAAAACCTGTTATAAATCAAGTAAGAGCCCTTATCTAAGAAATGAGTCCATGATATTTTTATAAATCTGGACAACAGCAAAAGGAAATGTGCCAATGTACCAACAACCTGCTAGATTTCTATTGTTATGACGATGTGTGCAAACAGAAACTCTGTATCTTTTTTCACGTCACTGTCATAAATTTGTCATTTATGTACCATTTGGTGCTGTATCGTGATTATTATATTCATCATCATTAACACCTTCATCTCTGTTATTGTTGTCAATCAGATTGAATGTACATGTGAAAACAAAACAAAAAACTTACAATCTTGCTGTTCACTTATCAAAATCATAAAATGGTTCTCTTGGGTGATGTTTTCATGATTCACATGTCCAAGCTGTGTTTTTTGTTTAGCAAAGGGGTGGGGTATAATTTGCATAAATTTGAATGACTCAATTGTTCTGTTTGTCCATTTTCTAAAAGGCCATCTGTTCTACTTCCATGATTCAACTCTGTTCCTGTCAGTCTGTTATGCATTGATGTGCTGAGGTCCTAGAACAAGACATAAAAATTCAGTTTGCTGTCCTGAAACGTGATGAATGATAAACCTCAGCTTATGATGTTCAGTGTGCTGAAGTTTCCTGTGTTATTGTCCTGTGCACATTCTGCTTTGAAAACCTCAGCTAATGATGTTTGGCTTTCTGATGTTCTGATGATCCATTTATTGTGCAGATATGGTGACTTATATGAAGAGCAGAAATTCATACATAGTTTTAGTTCTTGTTAGTTTAGTAAAGATATTTAGACATTTTTTTTCTATGCTCACCTGTTCAAAGGAGTTGAAAAACCATCATTGTACCTTATTAAAAAGAAACATCCACTTTGTTGTTGCCACTACTGAAAGTCCACACTCCAATCCAAAGTGCCAGTTTTTCAATATTTTGATATATTCCTGACCAGTCTTTCCTTGCATCATAAATTACAGCTACCAACGAGATTGGATTTGTGGGTATCCAAGGAGGGTTGGACCTTAGCCCTTTCTACCCTAATGTTAGAACTCCTGTTCTCCACTTTGTTCTCTTTATAATTTTCATGGAACTCATAAAGAGAATTTGTTTGACCTTTGGTTGCTTCTTAAATTGATCATCGTTTCCTTTATTCTCATGGCCTTAACTGTTGATTCAAGGGTGATAGTGTAAGAAGAATTTAGAAGTCCGTATTTTCTGGAAAAAAAAACACCCATTCGATATAGTGACACGTATAAATTTATGAGTATGTTCTTTTATGCATGTAGATAGACCCAGCAGCAATAACTTGGTCCTAGATAAAAGCCAATAAAAGAAGGAATACGCCAATGTCGTGTAAATGGTATACGCAATTTAATTTGAATTTGGCTATTTCCTTTTTTCCTTCATTGCTTTTTTCCATGGCAGTACAATCAGGTGTACATGTACAAGTGAAATCGGGATAATAACAAGAAAGGTCGAAAAAGAGACAAAGGAAGAAAGAAAAAAACTGAATTTCAATTTGCCGTGAGTCTTTTCAGTTAGGGATGAAATATGACGGCTAAAGGTGTGTAGATACTCACAACCGGGAATGTCATGATATCATCTATGTTGTTACAACATTTGGCGTCTTTGACCTTCAACTAAACAGGCAAAAAACAAAATGAATCTAAAGTGCTATAGAGCAAATATCTTCTTCCTCTTCCTGTTTATGTTACAAGAAACAACGTTTTTTGGCGGTTGTGGCATCAACGATGTTTACTACGACACGTGACGGTCATATCAACGAATATCTCAATGGGTATTGTGAATTTACGTACTTGGCAACTTTTTGACGAACTCTCAGTCCATTGTCAGTCACGTTAATTGGTCAAGATGGCAGGATGTTGGCCTCTTTTTTCCATCAGAATTAAAAAACAGTGATCATTGAGCCGTCTTGGTCATTAAACTGGAATTGAACTCCTCACTGATGTTGGCTAAAAGGATTATACGTGACGCGTGATTAAGACTAAAGTTATCATGTGACACCAATGCGAGGCGTGCTGTTCATGCGTACGCCTAAATTTTTCTAAAATTTGAACGTGAAGCGGGATCAAGACACCCCCTTTTCTGCCCTCTTTATTCTTTCAACGGAAATCAACGAGAATGGAACTGTCAAAGAAATATTCTTCCTTCTCTTTCCTTTCTCCTCTTACATCCAGATCTCTCCACTTGACAATCATACATGACCCCTTTGTTGGTCAGGAAACCTCGTGCTCGTTTCCAGACCATTTGACAGAGAGGAGGAGTCAGGCGACTTAAAAACCGGTTTGACCTGATTATCGACGATATATCCTACTCGGGAAGAAAGAACACGAGGCGTGTGCAAAGATAATGGAAGAGTATAAAATTTACGTCGGCAATCTGAGCTACAGCACCGATGATGATTCCCTCAAGAGCCATTTTGAGGGCACAGTGGACGTTTTAGATGCTAAAATTGTCAAGGAACGAGAAGATGAAAACAGATCAAGGGGGTTTGGCTTTGTAACAGTGAGCTCAGCAAATGATGTTCAAAAGGCAGTGGCAGAATTTAATGATACTGAATTGGATGGTCGAACAATCAGGGTATCGAAAGCAAATGCCAGAGGTGGAGGTGGCGGCGGTGGTGGTGGTTACAGACGAGGAGGAGGAGGCGGTTACCGAGGTGGCAGGGGAGGTGGCAGAGGAGGAGGAGGATACAGAGACAGGAGTTATGGTGGAGGAGGAAGTGGTTATGGGAGCAGAAGCTATGGAGGTGGTGGTGGTGGAAGTTATGATGGTGGTTATGATGGTGGTTATGATGGCGGCTACTCTGGTTCCTACTCTAGTTCCTACGGAGGAGGAGGAGGAGGTCAATACAGAAAAGGTAGTGCACAGTGAAATATACATGAGTGTTAGTCAAGAGAAAATGAGGATATACAGAGAAATCCCTGTTTCAGACCCCAGAATGTGTCATTTCTATGAAACATCTCGAGTTGTAAATTGTCTTCTTGATGAAAGCTTTTTTTCTTAGTCATCTGTATGAAGGCTAACATCAATGCACTGTTCTAATTAGCAGATAAACATCTTGTGAGATAGTGTGTTGATTGCTGGATAAAAGATGGAAAAGTAGATTTCTTCTCAATTATGAATTCATATTGTAGACTTGAAAATTGACGTAATTTTCAGTCTTTCAGCAAAACAGTTTGAGAGCAGATTGAACACATTTTAGTCACTCTCTTACCCCATATCTCATTTTCTCTTGAGGTTATTACATAGGACAAGTGTGTTGTCAAAGTGTTTATTGAATGAAAATCTTTTTGTTGTGTCTGTTTGGTTCCATAAAACGTGTGGTTTTCTCCTTTGCCGAAATGATATCTGAAGAAGAATGTAGTGTACTGGTGAAGGCCTCAAATGTCATTTTTCATGCATAATGCAAAACAATTCCAAAAGTGGTACACACTTTAGGGTTTTATCATTTTTGATTGTTCATGTAATTTTGAGTTACTCGAGAAGTCTTGAGTCTGCTTGAGAGTTCCTCAAGGCTTTTTCCAATGTAAGATTGTAGAAGGAAGTGATTATTTCTAAACTAGTTTTCCAGACCTACATTCTGTAATGATAAAGATTGGGTTCAGATGGAAAAGAGGTAATGAGGCATTTATACTTGTGACTATGTTGCTGAAGACTGATAAGAGTTCCATTTACCTCATTCAAAAAAAGTTTTAGAAATAGATTTGCACACTGAGTTCTGTTATGATGAAATCTAAAATAATCTGACTGCTGGTACACTGCCGAGACATTGCTTTAGCATGTGCGGTTTTAATTCAGTGGTGACTCCTAATGATTCAATTTGTTCTGTTTGTCCATTCTCACAAAAGGCCGTGACTGGTAATGATCTGTTCAACTTCCGTGATTCAACTGAGTTCCTGTATTTGCATTGATGTGCTGAGGTGCTAGAACAAGACAAAAAAATTCGGTGTGCTGTCCTGAAACTTGATGAGTGATAAACCTCAGCTTATGATGTTCGGTGCACTGAAGTTTCCTGTGTTGTTGACCCATGTGCTTTACTGCTATGAAAACCTCAGCCAGTGGTGTTTGGCTCTCTGATGTTCTGATGAAATATATCTTATGTTAAATAGCTCACTTTAGCAGAGACCATATATTCATTTGTATCGTTATTGAATATAGCACAAGAATAAGTTTTTCTTAAGTCCTTTTTTTGTGTATTTATCCAACCAACACTGTTGGCTTTCCTCTCTTTTTTATTGAATTTTCCATAACTTAGCTTAATATTAAAAGAAAACGTTTTGCTGTGTCCGTTGCAAGTGATAAAAAAAGGGCTGACATAACAAATATTGGTGGCGATATGACAAAGAAAGGAGCAATGGAAAATAATCAAATCTGTCTGTCAAATTCATACCCACAGTTCAAATGGTTTTAGTCTGTCAATAAGGTAGTTCCCATGAAGACTTTCTGAACTGGTTATCACAAAGTAATAATCAGTTTATTCCCTTTGGTGCCCACATCATGTCAGATTACAATAAGGGATACCTTATGATAGGCTATACCTCGCAGTTGTGACAGGGTTCAAAACAGAATGAAATGATTATCATTTCAGAATTTGCAAGATGATTTAAGGTATTTTTTCTTTTTGGCAGTCCTCTTTGGTCTTAAAGACAAAACCTTTGATTGTTCAAATCTTGCTCTTAAGTAACTAACAGGGTATGAGGGAACAGAAATTGAGATGTTTATTTGGACAAGGGTATTGCTGGAGAGGATTCTTTTCACCATTGAGGTCCAAAAAGATCAATTTATAGTCTTGGGTTGGATATACAGCAAGTGTGAAGTAAAATCACCTGAAGGGTATTTGTAGAAGTGACCAGAAGTCTTGAGGTGTTGAAAAACTGGTATATGTACAAAGTATTATTCCAGACCTTAAAAAAAGTACAAAAAAAAAAGATGAAGTCTGGCAATTAAGAGGTTGATTAGTAATAAGTGGAGTAGTTTTTGACAGCCAGGATTTTCTTGGAAAGTAACAGAGTTGATAGTGAAAACTGGCAATTGAAGAGTTTTTAGGTTGACGTTTCAAGTGTTAATCCTTTGGTAGAGCAAATGGCTGCGAGAGGTGTTACCTCTTCATCTATGGAAAAGTAATTGCCAGACGGTGAAATGCCCTTGTTTACAGTTCTACTCTTTTTACAAGTCTGAAAAAGAGTTGTGTGGGAAAGGCTCTGAACTCAACATACTAATATTTCAGTTGAACTGCCCTGCAATATCTTTTCATAGTTCTTATTTTTCTCCCTGTAGTGTATCACGATATTAGAGGTCGGCTGAAAGGGTAACTTTTTTAGAGTATGTTGAGAATTAATTTGAGCCATAGCCTAAATTCTCAAATGTTTAGGAGGGAGGGTGCAGTTTTGGTTGCCCTGCCAGGTCAGGATTGTTGCTTTGTCAGTAGACTGAGTCATACCTGGAAATATTTGATGTGTCTTTGTGTATGGTAAGTTGATTTGGTTTGTGTTTATTTCTCTCTGTGCATTTTTATTTATGTTCCACTGAACTCGGAAGATGAAGTCGTGTGATACCAGAGGCCTGTGTCCTAGTTCTAGGTCATAAGTTTCTGTTGATACCAATTGAACAACCTTGTGGGGAGTTTTCTTTCTCTCCTTTTTTTTAGTTTTTGTCTTAAAAGCCCATTTTTCTTTACAGTGATCGGTATATATTACGAAGTTGGACACGAAAATAATTAAAATTGATAGGTTAAGTAGACATTTAAGCGCCTCTTCTAAAATTTAGGCATTCCTTTTCTGAATTTGGGAAGGGTTTGAAATTTCATTTAATGCGAGCTCCCATATTTTGGCTTCTGTAAGACCACGAAAATTTCTCCTGGACCGAGGGATGAATTCTCTGCTCGTACGGGGTAAAATGTATTCAACACAGCTGAGCAGAGGGAATTACAGCAGCTTACCTAATTCTCTGC
>Locus_80_Transcript_1/3_Confidence_0.087_Length_863
ATCAAATAATTAATACTTACTAAATCTTCAATCTCTGTGATTTTTTCCTCCAGAAAGTCTGTACCACATTTCTCATCTTCAACCTTACAAGAGATCTGAAGTTTTTTGATGCCATATGCTACAGGGAGAACCTTACTAGCTTGCCATTCCAATCCATCACACTCAATTGAACGAACAGCCTTTTCCATGGCAGCCATATCTGTTTCATCATCCCACGGTTTTATATCCAGAATGATATTTGATTTTGCTACTAGTGCTGGTTTTTTTGCTTTCTTAGCTGCATACTGTGCCAGTCTGGCTTTTCTGACCTCATCTTCCTCTTCACTTTCATCATCATCATCTGAACCAAACAAGTCAAAGTCGTCATCATCATCATCATCTTTCTTGGATTCCTTCTTCTCTGACAGCTGACTAGATCCTTGTGGTTTATTGCCTTTTTCAAGTTGATCAACTCGCAGTGTGAGCTTCAGAAGGGCAGTCCTTAATTCTTCAGTGACTTTCTTAAGTTCACGGTTTTCCTCCTCTAACTGAGCAATGCGATTATCTCCTCCAGCAGAAGCCATTGTGGAAGTTGGTGCCGTGTTTAGAGTCTGTTGGATTTTTTTACGGGCATTTGCTATCTCTTGGACTGGAGAAAAGCTTGAACCCTTTTTCTCTAAGCCATGTGATCCGCCGACAGCTCCCGAGAGAAATCTTTGGTAGTGTGCCTCTGCTTCTTCATATTTAGGCCTGTCGATCCAGATTGATTCACAAAGCATGGCAGCACTCATTTTGACTTTCAAACGAGCAATCAATTACATCGACTTTCTGAGAAACACACTCGCTTCCGCGAAGTATAGTAAAGAGAACTTCTTGTAGGTAAG
>Locus_81_Transcript_3/6_Confidence_0.000_Length_1044
TTGAGGCTGCGTGGTGGGGTTATTGAGCCCAGTTTGCGCATTTTGGCACAGAAATATAACTGTGATAAAATGATCTGCAGGAAGTATGTGATTCTTTTTTTCTTGTTTTTAACATCCAACTCCCACAAAGTGTTTCATCACTGGTTTAAGCAAAGAGCAAATTCCATTTTTGTAGTACGTTTGCTACTTTTCTTAGCTTAAATGATCAAGGCGAGATTACAGATGATTACATGACCCTTATACGAACATTAACTTAAATACTAAGCCCAGTTGTAGAAAGGGCAGATAGCACTATCCAATGTATAAATCACCATCTAGTGGGTAAGTGATAGCAAAACCTGTAGTGTTATCCACAGAATAGAGATCTATCCAGTTGATGGCGTTATCTGACCTTTAAACAACTGGGGCCTGGTTTAAGGGCTCTGTCTGATTGCATGAACAGGGCCTGTAAAAATGCAAGATCATGCTAAAAGATGAAAGGATGATGTTCATATGATAAAGTTTTTATTGACTGAGTTAGGTTGGGCCAGGCAGGAAAATATTTGGCTTTTGAATTTCTACAGACTTAACCAGGCTTATTCTGTTCCTCATGACCTCAAGCTAAATATTTCCATGTCTAGCCCTTCCATTGAGTCAATAAGTACATTATCACTTAAAGATTTAGGTTGTTGATTAGGAACTCTAGAGCTTGTTGTCTGGATGAAAGTTTAAAGGTTAATGTTCCTTTCAGGTGTTATGCTCGTCTGCATCCTCGGGCAGTCAATTGCCGCAAGAAGAAATGTGGTCACAGCAACAACCTGAGACCAAAGAAGAAGCTTAAAGGCTAACTTCTTGCCTTCATTATGTCAGCTGTTGAACTTTGATTTCATCTGTGCTATGAAATTAAACTTGCCAATAAATAATTCACAAACTAAGTGATTGTATTATTCAATTGGATCCCAAAGCTCTACTCGGAGAGGAATCTCCAGGAGCCCAATGGCTATTGTCTTGGGGTTGTGACAAAGATCTGCATGGTCTTCACCAGGTGAAGATCTCTGCACAGCC
>Locus_82_Transcript_1/1_Confidence_0.000_Length_683
CTCAAGTTGCGGTGGGGATTGGGCTCTGTTTTCCGTTGTCCTTGGCACAACCCCTTCGTTTCTTGACATGGGCAACAGTGGTTGCTGTGGGGATCGGTCGTCAGACACAGCCGTGGAGGATGGCAAGGCCATGTACACCTACGCAGAGACTCTCAAGTTTCCCGATGGCGTCGCAGCAGAGAAGCTCGACGAGGCGGAGCTGGAGACCAGCGGGCCTTCCATGAAGAAGGCTGTGGAGTCCATTTTGGCCGCGAAAGATTCGGTTCCAGTTTTCAAGGAGTTGTTGAGCGACATCAAAGCAATGCAGAAGCCGAGCCAGAAGTTGGATCTCGATGAGGTAGCGGAGAAGGTTCAAGCAGCATCCGACAAGCTGGCAGCGTCCAAAATCCATCTGTATCTCTGCAGCGTCCAACAGAAGGTGACCGAGGCCAAGGATCCCGATCTGGAAAAGAGCAGTGCCCACTTCAAGTGGATCCTGGTGATTGACCGGGAGGCGGCTCCGGACTTCAAGGTCATGCACGCGTACATGCCGGTGATTTCTCCAAAGGGCACTGAGAAAGAAAAGACGTGCGCCGTCATGTAGATCGTGTGTATCAGCTCCAAGCTGAAGCCGCTGTACAAATGTCTCACTCAGTGCCTTTGCGGCCTGCGATTGTTAAGGCTTTCTCAGCAGCAGCTGTTCG
>Locus_83_Transcript_1/1_Confidence_0.000_Length_764
ATCATTATCATTATCATCAGGGCTAAATGCAAGACTGAAAACAAACACGACTAGGTCACTCGTGTTTTCCCTTGCTCTACGCAGTTTTGCTTGTTTTCACTTTGAGTACTCATTGGCTAATGATAATGTAAATGATAATGATAATTCGACACTCAGGTGAATTCTGCTTCATAAGCCTTCTGCTGCTTATGCTCTCTGACCGACAGTTTTCTATTCTGTTTAAACATTATTCCAGAAAGAATGTCTTCCGCTGATCCCGTATTGTCTAAAGCTCAGCGGCGAATCGTGCGATGAAAAGCTTTGCTGCTTTGTGCGGTTTAAAGAATGCATGTACAACTACCATACTGGAAAAGCTTAAGGGAAAAGGCTGGAGTAAGGATGAAAGACCCCTTGTCACGGAAACCGGAAAAATGTAACAGAGCCTGCAAATTAATAGTAGTTTTATATCGATATCATGTTGCCATAAAGTAGCAAGTGTAACATTAAAAAAGCCTGATTGTCATAAAAATGAGTCTTTATGAATGATTGATCGCATTCCCAGTTCGTTCCGGGTAAAAGTGGTAATTTCGTGGACTGAAGTACAGGGCGAAAACAAAACGAAAACATGTCCGGCATGGCTCAAAAGTCTGATGGTAACAAATGTGAGTCACGTTTATCGAATTTCATCATACACTGAGTCATCCATCATCGAGGCGACGATTTGTTGTGTATCCACTCAATCATAATATGACGTTTAAGCAAATATACAAGTCACTAATAAGTCG
>Locus_84_Transcript_1/1_Confidence_0.000_Length_588
TTCTGGCATTCTGCTTCTTCAAGACCTTAATCTTTCGAATTGATGTGCAAGACTGGACATTGCCAGCCAGAGCACCGATCCTGTTCGGTGCCGTGAATCCAAAAGACTCGGATCGGCCCTTGGTGCGCTTGGCGTGCTTGGAGCTTAGACCTCCCCGCCAGCAACTGGCGTTGCGCATTCCTGGCTGGAGAGTGCCACTTGCACAGTCCAGGGCTTCGAAATGCTGACCAGGAACTTGTCCTGATCCGGGCAATACCTGACACTGTACTCCGCAGAGCCCAGGCCACAATCAGCCTCGTTCTCAATTGTCACCGCGTTGTCCTGGTTCTGGAATGCAGCGCCATCGCATTGGCCAGCCTGCGGTCCCTCGGCCTTCATGTCCACCACGCCCGTTGAGCCGTCGTAGTTGAGGAGCTTGAGCGAGAAGGTCTCCGTCAAGAGCTGCCCACCGTAGCAACGAGGCCTCCCGCTCTCGATGGTCGGCAGGTTCCCGTCGCCCGAGCAGGCCATGGCGTCTTTCGTTCCCCGGAGTGCATCTGGACCAGCCATGGCCAAGAAAGGCAAGATCAAGAAGATCAGTGCGCGAGC
>Locus_85_Transcript_1/3_Confidence_0.250_Length_444
GGGCTGGGGCCGACTTGCTTCTGGGGGTGCTACGCCTGACTATCTTCAACAGGTTCAGGTTCCAGTGGTCAGTCGTGCTCGCTGTGATAGAGCCTACCCAGGGAAGATCCATGATTCCATGATCTGCGCAGGCCTGGACCAAGGAGGAATAGACTCCTGTCAGGGGGATAGTGGGGGACCAATGGTTTGTGAGACCAGAGGGAAGTACTATCTGCATGGCGCTACCAGCTGGGGTTATGGATGTGCTAGCCCTGGCAAGTTTGGTGTCTACGCTAAAGTGAAAAACCTGTTGAAATGGCTCAACACTGAGATGTCTAAGAACTAATACAAGGATAAGTTGACTGATGGTGCATATTGGTGCTCTTTTAGTAGAGAAGGAAAAAGGGGATAGAATTGTGTAGTTACTGAGGGAAAATAAAGGCATTCAAAAAGAATCAAAAAAAA
>Locus_86_Transcript_1/1_Confidence_0.000_Length_4969
GTTTTCTAGCTCCAGTTTCCATGACCGAGCTGAGATGACGTATACCCCAATCTTTTATTTACAAACACCTTGGTTCAATGACAAGGCAGAAAACTTGCTGACAAACGTAATCAGACGTTCTCGAATGCATAGGATTGTCCTATATAGCACACAGTGACTCGTAGTATTCATTTCATTTCTGCGCAATTAACCGATAAGTTTATATCAGTTATTCTGGTGAAACAAAAGAGAAGCGATGGCTCTTTCAGTGAAGGCGTATTTGAACCCTGACACCAATCAACAAGAAATTCGTCGTTTTGCAATTGACGAAGGTGCCTCAGCCAATTTTGCCTATTTGAGGCAGAAGATCGAGCAGGTATTTCCATCCATTAGGGGCAAGGTGTTCAAATTGTTTTGGAAAGATGCCGACAACGAGATGATAACATTTTCAAGCGATGAAGAGCTGATTGAGGCATTGGGAAGTATAAGTGGCGATGTGTTTCGCGTTTTTGTGAAAGGCGGTGAACCAGACGCTGGTAATGTTGAAAACTCTGCTGAACAACAGGACCCTGGCACTGCTCACCCTGGCGTAGTGTGCGATGGTTGTGATAAGCACATCTTTGGGATCCGCTTCAAGTGTGTGGTTTGCCCAAACTTTGACCTGTGTATGACCTGTGAGACCAAAGGAATGCATAGGGAACATGAGATGCTACGTATTGCAACACCGAGAACTTCTGCAGACAACTGGTTTCCTGGCTTCAACCCATTTGGAGTTGGTCATCCACCTCACCACCCCCCACATGGCCATCCACCTCACCACCCCCCACATGCTCATCCACCTCACCACCCCCCTCATGGTCCTCCTCCTCATGGAATTCCTCCCTTTCAGTATGACTTTGGACGAGGATTTGGTCCATGGGGACGTGGATTTGGCCGTAGGGGGGGCCGTGGTCGTTGTGCCAAGGCTAGAGGCCGTTGTAACAATGGAGGAAAGAAGTGTGATCGCCATACAGAGGCCAACCCTAATGAGGTCCCTGTGGGGCCACCCTTTCTTCATGCTGTTGGAGAGACTATTGCCTCATTTCTTGGGCCACTGGGTGTAGAGGTGCACACATATGCTAGTAGTGAGGAAGATTGTTGTCAAGGCAGATGTCAGGAGGGTGACCAACAAGCCACTGCAGATGCTGGTCCTTCAGGAGAGTCCACAGAACCACAAGTGGATGAAAATGCTCCATCACAAACAGATGAAAAAGAAACCTCTGAAATGGATGTTCAAGCACCAGAGGAGTTTGTTTTGGTTGATGAGAATGCAGAGTCACAAGAGGGAGCCTCTGGAACAGTTGATGAGGAAGTTCCAACTGACCCCTTGGAGGTGGCCATAGCAAAGATGCGTGCAATGGGGTTCGAAGACGATAGTGGCTGGCTGCGGCAACTGATACATGCTAAGGATTATGATCTCAACAAAGTCCTTGATGCCATGCAGTTTGAGGGAAAGAACTGATGGGCATCATACAGTGCATCCTGCTTTACATGTAGTCAAGTTTTTTGTTTTGCTGTGGGCATTTTTCAGTTAATTTTAGTATTTACTCAGTAGCTTAAATCCTTGAAAACATGAAGAAATGTCAAAACGTGAAATGTCGACTTCATACAGTTGTTTCAAAACAGATATGTAAGATCTAATGTCTGGTGGCCTTCTGGGAATTATGACTTTATAGCCAAGTGTATCACGTTTTAATTTTGTATTGATAATTGTGGCATTCCAGATAAAAAACTTTTCTGGTGTACTGTCAGAAGAGCCCTTTTCCTCTAAGATTTTGTAATATCTTTTTTTGCTGTAACATTGATAGAAACATCAGTAAGAGGTGAAGAGCCATCAGCATGATAAAGTGCAAGACCAGTTAGGTGTATATATGCCACACAACTGGCTCAATTTTTTTCCCTTTAAATTATCTTTCCTTGTTCCCCTCATAAGAATGCCAAATACAGTGTTTGTTACAGTTGATTACAAGGGGAGAATGGAACCATTTGCTGCCCTGTTCAAATCGTAAGTTGACATTTCATGAGTGGCCTTGCATGCTTTCAACAGGAGTTTTGGATCATGACGGGTGTAGTTACATTGTGCAAGGGTTCGATTTTTCTTTTAAAAGGCAAATTAATTAAAAATCATTAAAAAAAACCCATTGTAGAAGGGTTCAAGCAGTTGGCGAGAAGATTTTGGTTGTGATTATTAATTATTCAATGTGCTTCACGGTCATGTAATGTGAGTGAGCAATGATACATAGCATTGTAATAAGCTGTGATGCCAAAATAAAGTTCTTCAATGATGATAAGAGTGTCAACTGGACTTGCTTACAAGTGACATGGTTGCCTCTGAATAAAAGAAATGGAAGACCAACATCAAACAATGTTTTCTTACCAGAAGTTTTGACACTTTGAAATTGTAAGTAAAAGTACAACTTCTACCCCTACATGCAAAGAGATATGTAATTTACATTTTTTATGATTATGATACTTGTGTACAACTCAGAGTAGCACATGCAATGCACATGATGTAAAATGTGAAATTTTTTATCCTAATAGATTAAATTAAGTCACACCTGGTAACAAACCCTTCAAGTGAACAAAGAAATGATAAACTCTGATGATAAATAAAGAAAGCAGCCTGCCAATCTCATAACAACCTGTACAACGATAAGGTGGTCCTGCAAATTAGTCACTAACACTAAAAGGGAATTTTTTCATTTGTTTGTTAAAAAAATAGGCTTTGCCAAAGGTTACAGACTGGAATGTACTAACCCATTCTTCAGTAACGTGGTGTGACTCACGATAGATGTTTATTCCACTCACACTTGGTTTCATTTGAATGAGTTGTACTTTACAAGTCATTTATAAATATATATTATATTATATACAGTATATATTTTTTTCAATGTTCCTTTTGCAAATCCATTACTCAATTGGCTGACTTTCAAGATGGTCATCTTTCCCATTTTCCCCTTCACTTGTCACCCCTGAATCTGATCCACCATTCATTTGTTCATCCTTGGGTTCTCCTTCAGAAGTAGGGTCAGAAGTTCCATTTTCCTTGTCATCCTCCCCCTCAACTGAGTCCCCACTTTCTCCTGGACCCACAACACTGCTTGGCTGACTTCCTTCATTTGCTTTGAAACCGAGAGCTGCTTCTTCTGAAAAAGTGTCCCATCTTGAGCTCTTAAAATCAAGCAGTCTTTGCATATTACTCTTGCTAAGCTGATCCATACATTGAGAGTAGCCTGCAAGAAGTGTATGTGCCAAAGCAACTCCATATTCCACTCTTGTTGTTTCAGTGGTTTCAACTGCAGTCAGATCCTGAGCTATCTCAAAGCCTCTCCTGTACATACGCACAGCATCTTCATATTTTCCCATGGAATTATAGATAGAGCCAAGACTTGTACAAGCTCTCTGCTGTTCTGGTAATTGCTGAGATCGATCAGCCAACTCAACAAACATCTCAAGATACTTCATAGCACTTTCCACATCTCCTTGCAACTCATAGGCTCTTGCCAAGGCTTGACAAGCCCTCCCCATCCCAACATCATCTGTGTTCTGCTGGCATTTCTCCAAGTACCCATTATGATACAGAATGGCTGTTTCAGCATCTCCAATTTCCTCATAAGCACTTCCCAATCGATAGCCAGCCAAGCCCTCTTGTTGACTGTCACCACTTTCTTTTGCCATTCCATATGCTTTCAGGAGGTAATCTATTGACTTCATCGTGTCAGCCTCTTTAACCTCATCTGCCATGGTTGTATACACCCTCCTGAGGTGTCCACAAGAAAGTGAATGCAGATTTTCTCCATCATCTGTCTGCCACAGACGCCCTTTTGTCAAATTGTAAAATGACTCTAAATACTCTGCAGCTTTACACAGATCCCCTCTCTTCTCAGATGCCAATCCCATGTTACAGTTAGCCTCTGACTCCTTCCTCCTTCCATCTCCTCTTATCTTCAGGCTCGTCTTCAAACAAGAGCCATAAAAGTGATCTGAGAGCCAAAAGTCCCCAGTCTCCTCAAAGAATCTTGCTAGGGCCAGTAAGCTATGATAAACTTGGTCCATCTTTCCTCTTCTCTTTGCTGCCTCTGCTGTGGTTAGATGATGTTTTAGTTGGTCAAGTTTCTCTGGTTGATCTTGTAGCAAAGGTTGATCAGAGAGATCAGAATCTGCTCCTAAACTTTCTATGTCATGTTTTTGTTTCTCCATCAGATTAAACAGCTCTTGAAATGACTGATGGAAACCTTCTTTCAACATGTCAAGGCAAAGATTGTGTTCATAGGTATTACGATACCTTGAAGTGTCAATCCTTTCAGAACTAGTTGTTTTCTCCAGATGAGAAGGAGGACTCCTCACAAAGGAGCCTTCTGGTCTCTGTATTCCTCTGCTACTTCTTAACGGACTCCCTAGAGAGGACCCTTTCATTGGTGGAGATGGAACATGCCGAATGACCTGCTGAGTGACCTGGCCACCTACTTTGATGGGAGGAAGTGCAGTAGCCAATGAGGTCATCTTGAGCTCTGCAGTTGTCTTCTAAACTTGATAACTGGAAAATAACTAATGGCCGTATAACTCGTTAAATTCTTGCCCAAGATCAACGTAACTTGGTCGTTGTTTTCTCGGTAAGTGACAAGGATGTTTGGTTCACCGAAGAGAAGGGCCCCAAAATTGCCATAATTTAGTACGCCAGGTGACTCTTAATGAACGAAATAATGTTGCAGAAGGTCGGTTCGTCATTTGTGATGTTTGGTGTAGTCAAAGTTGCGTGCCATTGTTCACACGCATAGCAGATATATGGGTCATTCTAAGCGGATTGTTTATGTATGCACTATTCACGTTCTTAGGCACTCGGCAGCCCGTGCACTTAATTTAAAATATGCTTATAGTCACTCCTGTAATCTGGTTTCTAAAAGCCTCAACAACCAACTTTCTTTACAGACACAAATAAATAAGCTTGTCG
>Locus_87_Transcript_1/2_Confidence_0.778_Length_570
CTTAAAAGTGGTACCGGGTCGCCACACAAGATACATTTCATCTCTTCCGTATAACGCAGACCTCAAATGCAACTATTCGGAAAATTTAGAGAAAATACGTTTAAGTAATTATATGCAGGAATTCGTTGTCTTTATTGTCCAGAAATCGTTAACAGTTTAAACTACGGAAAGACTAGTTTGAATACGGTTACTGCTACATCAAATTTTCAGAGTGTTCTAAGGCCCTACCTACATTTTAAGGAAATAAAAAAGCCTAAGAGTCGTTTCAAGTTTGGTTATTCGCTAGAAATAAAACCAGTAGTTGTGAGGCAAGCAGCTAGAACATCCTGTTTAATTTCAAGATATGGAAAAGTTCATGTATTTCCTGCGAATTGTTACTTTGGGTCTTCACACAATTTATGCTGCGTCCTCGTCTCCAGCCTCTTCCTCTTCGTCAAACTCTCCTTCGTCTTCTGCCGTGGCATCCTGGTACTGTTGGTACTCAGAAACAAGATCGTTCATGTTGGATTCAGCCTCGGTGAACTCCATCTCGTCCATGCCTTCACCAGTGTACCAGTGCAAGAAGGCCTT
>Locus_88_Transcript_3/20_Confidence_0.064_Length_3768
CGTCATTCCATCAAGTTGACGCCTTCTTTCATAGTTATCTAGCCACCGTAACGCTTGCTGCCTCAGGGTTTGCTCAGTCATTTGGAGTTTAATCGTTGGAAAATTTTTCTGTGTTTTATTGGAAGAGAATTACAGATGTCGCGAGCGAGTGTTCTTCTGTTCGCCTGTTTGGCGTCTTTTTGCAGTCTAACAATGGCTGATGTAAGTCTTTCAAAATCACTCATTACACCCTCACCTGGAAAGACAAACAGTGTTACGTGCACTGTGACTGGTGAGACATTTATAGGATGGTACAAACCAGATGGAACTAAAGTACTCACATCATCCAGTGAAAAAATTTATGTAGAAACTACCGGAACTAAATACACGCTTAAAATCACTGCTGTAAAAGTCTCTTATGGGGGAACTTATACTTGCCGAGGATCCTCAAACTCAAAATCTTTGAGAGTGCATGTTGAGTTTGACACGTCAGATGTTGTTCATGTGCAGCACATCGTGATAGGAAAAGAAGGCACCATAAGACTTGGGGTTGATGGCTTTCCCACACCAAAATATACCTGGAAGAAAGGGTCAAGAGTGCTTGGGCCAAATGTTGACTCTCGTTACTCAGTTCTTGCTGATGGCTCATTAAAAATAAGTAAAGTGGAAAAGTCTGACAGGGGAAATTATACCTGTGGTATTGAGCAGGATGGTGCGGAGGAGGATGTGAAGATTGAGGTGTATGCAGTAGAACTTCCAAAAATCAAGCCATTCGCTCAAACAAGGAGGTTCTTAACAGAGGGTTACCCTGCCACCTTCTTGTGTGAGGCCACAGGCTTCCCTCTTCCCAAGTACAAGTGGTTCTCCCCAACAGGTGGTGAGCTGAGGAAATATGGCAACATCAATATTCAAGATGGTAATCTGACCTTCACAAAAGTCGACAATGCTTTCGAAAGAGGCAATTATAAGTGTGAGGCCTACATCGAGATTGAGGAAACCAAAAAGCAAGTTGGACGAGCGGAAGCTTTTGTTAAAGTGGTTGAAGTTTATGTTGCACCCGACATTAATCCCACACAAGGTGTTCCAGAGGATGTGAAGATGAATGGTGATTACAAATTAATTTGCAAAGCCACTGGAAATCCCACTCCAAATGTGAGATGGACCAGGAATGGAGAGAAAGACCCTCGTCAACAGCAAACTGCTGGTCAAAGTATGATTGAGTTCAAAGAAATTCAAATGGGTGATGGTGGAGTTTACACATGTGAAGCACAGAACTATGCTCAGGACCGCGATGGAAATCAAATTATCAAAAAACTGAACAAAACAATAAATGTTGAATCTAAACCTATTTATGATGAGATGGCCTCACCTAGCCCTGTGTTCTCTTATGTGGGGAACAGTGATCCAACGTACATACGCTGCGTGTATGATGGGTATCCTAAACCCTGGGTAAGAATGACCTTTCGTGGAAAGTTGAAGTCCAATGGCACTGGCAAAGCAGAGTTCAAGATTATTACAAATGCAATCAAGTACTTTGGTGATTACAAGTGTTCTGCAAAAAATAAGTTTGGATGGACCAATAAAACTGTGAAACTGGAAACAGCAAAAAAGCCAGGTCAGGTCCAAAATCTTAAACTCACTTCAACCTGTAACAGTATCAAACTTACTTGGACTCCACCCAGTGAAAATGGTGGTATGCCCGTCAACAAATATGTTTTGAATTACAAAAGCACAACACGTAACATTGATAGTGATTCTACAACATATACTATCAAAAACCTTGAAAGAAACACTGCTTACAAAATTGATGTGAGAGCTACCAACAAGGCTGATTGGGGAGACACAAGTAGCGTGGAAACAAAGACTACCCAATTCTGCGCTCCTGGTCGACCAATCATCTACTCGCCCAAGAACACTCTCCTAACTAAGGAAAAGTTCACATTAAAGTGGCGGCAGCCAGAGGACGACGGGGGCGACGGAAATATTAGATATAAACTGCAGTACCGTGTTGAGAGGAAGGAAAGCGATGCACCCTGGAAAACAATCGAAACCGACAAGGAAGAGGCGGAAATCAGCCAACTGGATAACAAAGAGAAATACAAATTCGTTCTGATTGCCATAAATAAAGGGGGTGAGAGCGAGAAGGTGGAGAGGTACTTCGATACAAACTATCCTGGAGCGAGATCTTCACAATCACGCCTCGTGTCCAGAGCGTTTCTTTCAATCTTTCTGGGAGGGATTTATCTTTTTCTCTGACATCTATAACGCCGACAAGTGATGGTTCAACGGAAGAAACATTCCGCAAGAGGACTTTGTAAAGACAGTAGAAATTTTGTAGCACGTTTGTTAATAATCGATTGTAATGATTTATACAGCAACCATCATACTCGAACCGAGTTGTCTCGGTTCACAGGTAAAGAGTGCGATCGTGAGCCTGGACCTGTCTTTCTTTGGTCGGTGAGATTTTTAGAAAACCCAGGCATTGAGTGAAGGGGGTAAGGTTCTATAGAAACTGCGGTGCTGCGTCGGAAGGTGTACTCTAAGATTGTTTGGTTTAATCCGCTTAAGTGAAAATGTACATTGGCCACCCTCTACGGCGGCCAATGTACATTATCAACCCAGTCATTGGCTTACTAGGCAGCCTAGCGTGTGAACTTCGAAAGATGGCTCTAGAATTCTGCTTGGGATTCTGTCACAATACTGTGCTTGCGCCTCTGCAATGACGTAATATCTTTTGGAGCGAAAGTGTAATCGAGGCTCGTGCTGAATGATTTGTGCGTGATAACGCGAGTTCTTAAGTCTTAGCCTAGTTTCCCACCCATTTAGGGTTGAGAGGCGTTTTTGAAACGGTTTACTTGGTTGTGTCGAGGGAGTACTTTGTAATTTTTATAATGAAGACAATTATCGAAGCATGACTTGAGCAGCGCCTTTGTCCATTGGCTACCTGCGTTACTCGCCAAATCACGCTCAAATGATCCCTCTTTCTTGTACACGAGGCATTTCTTCTTTACCCTCTCTTACAAGCTCGAGTCTTTGTGTTTATATTTACGCACGCATTAAGGAAAAAAAAAACAGGAAGGTAATGACAATAACCATTCTTAGACGATATTGGAATGGTTTGTAAAGAAGAATTAGATTTGTCTTAATAATAGGCCTCGCATTTCAGTCTTCAGCTCCATAGAATTTCTGCATACAGTTAGATTAGATGAATTGTACGTATTTTATATGACAAAATGTAGGTAAAATTGGTAAAAAAAATAGTTAATTTAATGTTTGCGCAGTATGTAGTGATAATAGATTGTTGAGGGCTTTTAGATTAATTTTCTCGTTTCGTAATTTTTTCTTTTTTAATTATACTTTTTTTGGTTTTACGACAAGAATTCGATGTGAACCCGCTCTTTTCTCTCTTCTTTTTGTACAATGTTCTTTGAGACGTGCGCCAACAAGCGTCTTCTTAACTGTTGTCACTCAATATATCAATGTCCCGTTAGGACACGCGACAAAAAGCAAAAAAAACGCCATGAAACTTTCGCTTTTAAACTATCTTTTTTTATCCAACAGGGCCCAATTGTTCAAAGGGTGGATAGGTAGGTACTTGGTGAAATCCTTAATGTATGTATCGATACATAAGAACATGTGGGAATACATGGTCATTTGCATACAGATATGTACATTGAGGATTTCACTAAGTACCTACCCCTGTAAGACCCTAACACCATCTGTTTAGCTTGCGAGCTGGCTGTCCTGTTTGGGTTTTGCCTTCTTAACCCTTTCACTCTCAAGATCTCA
>Locus_89_Transcript_2/3_Confidence_0.400_Length_2890
TCGCCGCGCCGCAGCGGTGGCCCTTGGTGCCGGTGCCTGCGCACTTGCCGGCACCAGTTTCGTGGCCCCTCAGGCACCGCAGACAGTCACCCACCAGAGCGTTCGACATGCTATGCAGGCGGAGCCTCGTGGCGTCCCATCCAGCTTCGGCGCGGTTGCCGGAGTGGCCAGCATGGCCAGCATGGCAGGTGTAGCAGGCCTCGCAGCTGCCGGCACCGGCCGACGCGCCAAGACCACCAAGACCGCCAAGCAGCAGCGCGTGGTTTCCGTGCAGGCCCGAGGAGGTGAGGAGGACACTCGGGGCTGCATCCCATTGGAGGAGCTGCGCAACACTGATGTGGAGAAGGTCGGTGGAAAGAGTGCCTCTCTGGGTGAGATGATCTCGCAGCTCTCGGATGTGGGAGTGCCTGTGCCGGGCGGTTTCAGCACCACTGCCCATGCCTACAAGGAGTTCTTGGACAAGGGAGGCATCAACGAGTTCATTAACGACAAGCTGTCGGACGAATCCATCTACGAGGATGTGGACAAGTTGATGAAGGTGGGCAAAGAGATCCGTGACAAGATCATGGACACACCCTTTCAACCCAACTTTGAGGAGGAGCTGAAGTCAGAGTGGGAGCGCGTCAGCGGTGGCGATGAGAAGTTCACTTTTGCCGTGCGATCCTCTGCGACCGCCGAGGACTTGCCCGATGCCTCCTTTGCTGGCCAGCAGGAGACTTACCTGAACGTCATGGGCTATGCCGACATGAAGGAGAAGGTGCACCTTGTGTTCGCCTCCCTATTCACGGACCGAGCAATCTCGTACCGCCACGACCGCGGTTTTGAGCACGAGAAGGTGCAGCTGTGTGCCACTTGCCAGAAGATGGTGCGCAGTGAGACGGGCTCCGCCGGAGTCATGTTCTCCTTGGACACGGAGAGCGGCTTCAAGGATGTGGTCTTCGTGACTTCTGCGTACGGACTGGGTGAAACTGTTGTCGGTGGCACCGTGAACCCCGATGAGTGGTATGTCTTCAAGCCAACCCTTGCTGAGGGCAAGAAGTCCATCATCTCGCGCACCATGGGCTCCAAGCTCGTGAAGATGGTGTACAAAGCGGGCGGCGGCTCAGAGACCATCGACACCAGCAGCGAGGAGAGAGGAAGCTGGTCGGCGACAGACGAGGAGGTCACGGCCTTGTCGGAGATGGCTGTGAAGATCGAGAAGCATTATGGACGGCCCATGGACATCGAGTGGGCCCGGGACGGAGATGATGGCAAGCTGTACATTGTGCAGGCTCGTCCGGAGACAGTTGCCTCTCAGAAGAAGGTGGGCGTCATTGAGGAGTACAAGATGCTGGAGAAGGGTGGGGAGACCGTCGCAGAGGGCCGTGCTGTGGGCAAGCGAATCGGCAGTGGCAAGGTGAATATTTTGACCAGCATCGACCAGATGGCCGAGTTCAACGAGGGCGAGGTGCTGGTGGCAGACATGACGGACCCTGACTGGGAGCCCATCATGAAGAAGGCCGGCGCCATCATCACCAACCGCGGTGGGCGCACCTGCCATGCTGCCATCATCGCCCGGGAGCTTGGCATCCCAGCCATCGTCGGGTGCGGAGATGCCACGGACAAGGTCAAGAAGGGCGACCCCGTCACTGTGTCCTGTGCTGAGGGCGACACTGGGTACATCTACAAGGGTGAGCTGAAGTTCGAGAAGAACGTTCAGGACCTGGGTGAGCTTCCCGAGGTAGGCTTGAAGATCATGATGAACGTTGGCAATCCGGAGACGGCCTTCAGCTTCGGCCAGCTGCCCAACGAGGGCATTGGCCTGGCGCGTCTCGAGTTCGTCATCAACAACGCCATCGGAGTGCACCCCAAGGCCCTCCTGAACTACGACACCCTGGATGCCGAGACCAAGGCCTTGGTCGATGAGCGCATGAGAGGCTACGGCAGCCCCAAGGAGTTCTACATCAACAAGATTGCTGAGGGTGTGGCCACCCTGGCTGCCTCCGTGTACCCCAAGCGCATCATTGTGCGCCTGTCCGACTTCAAGTCCAATGAGTACAAGAGCTTGATTGGAGGAGAGCAGTATGAGCCTGATGAGGAGAATCCCATGATTGGCTTCCGAGGCTGCGGGCGGTACACTGACCCCTTCTTTGAGGAGTGCTTCGCCATGGAGCTGGAGGCCGTGAAGATTGTGCGGGGTGAGATGGGCCTGAAGAATGTCGAGATCATGATCCCGTTCGTGCGCACCCTGGACATGGCCAAGGATGTCAACGAGGTCCTCGAGAAGAACGGCCTGAAGCGAGGTGAGGACGGGCTGAAGGTGAACATGATGGCCGAGCTGCCCAGCAACGTCTTCTTGGCCGAGGAGTTCCTAGAGTACTTCGATGGATTTTCCATCGGCAGCAACGACCTTACGCAGCTGACACTGGGCCTGGACCGTGACTCCGGCCTGGTTGCACAGTACTTCGACGAAAGAAATCCAGCAGTCATGAAGGGTCTGGAGACTCTGATCAAGGCCGCCAAAGCCAAGGGCAAGTACGTTGGCATCTGCGGCCAGGGCCCTTCGGACCACCCTGACCTCGCCAAGTGGCTCATGGACCAGGGCATCGACTCCGTGTCCTTGAACCCCGACTCCGTCATCCCGACCTGGCAGTTCTTGAGCAAGTGAGTGATTTTTTTGCGATTTTCTTCTGGGTGCGCGGATTTCAGGGCCGCCCGTGTAGTTTGCTAATGTAAGGCACACGTTTTGCGCAGGTTCGGTGTGCTCTTTATCGTTTTTCGGCTTGGCATCTCACAGGCACGAAGTGCTCCTGTGCTTCACCGGTTCATGGCCTTGATCAGCACTTGATGGAGTGCTGCAAGGCCTGGGGACCAGGTCCAACTAACAGACCACAGGCTCAAGTAAAAAAAA
>Locus_90_Transcript_1/1_Confidence_0.000_Length_1074
CCCCAGTGTAACAGAGCTGTCCTACCAGTGCCATGGGGCCAAGGCGTAGCCGAAGCGACCGGCCCATCCCAGACGTGGCTGGGCGGACGATGACAGAAAGACCATCGTTTGAGAAAATCTTAAAATTGTTGGTCGGCATGGATCTGTCGACCAGAACCCGTCGCAAAACATAAGTATAAAGGCCCAGTTATCCGGGCCTTTATGTTACTTGCCATCTTTGGCATGGCATTGGGCGCCTTCTCCTGAGCAGCTGATGACCACGAAGAACTCCATGCCAATCTTGGAGATGCAATCCAAAATGCACAGCAAGGCATCTTCCATGCCCTTCGAGATCAAGCCGAAATGCGCTCGCCCGAGCAAAACGACCACAGGATAGCCAGACCATGAGATGATCGTAAGCCACTTGAGGTACGAGAATAGCTGCTGCACGTCTGGGGGCCGCTCGAGCACGGTGCCATTAGCCACATCCACCTGTAGCGCCGTCACCATGATAACGAAGAAGAACACTGAGATGCCGAACCAAAGATTGCGCTGAAGCGACTTCTCCTTTGGCACAATCATGGCGCTGACGATGCCACCTGTGAGCATCAGCAGATCGCAACCGATGACAAGAATGGCCGTGTGCTTCTCGGCCCCTCCGACCACACAGAGCTCGAAGAGCATCAGGGGCGTTGTAGTAATCCAGTCGATGTACCGGATGATGGGTAGCTTCCTGCCACCGAGCTTGATCTCCCCCATGCCTGAGATCTTCGCAAGGTATGCCAGAGCAGCAATGGCCATTACGAAAAAGGTGACGACATATGCTTCTTCGTTGATGTGCCGCGCCCAGAACACAAGCAACACGGCCGAGGCGAGTGCGAAAAGCAGAAAGACGACACGCGAAACCCAGATGGCGAACTGGTACGTCCACCACTCATGCTGGCTGCTCTGAACCTTCTGCTGTCGCTCGCGGAGGCTCTCGCTCACGGAGGTCAATGACTTCCTCACTCCCTCTGGGAAAAGATCACGGGCGAATGAGTTGTCCCGCGACGGCTCGGGCGTTACGAGCTTGCCCTCTCGCACCGTCTCGTCACG
>Locus_91_Transcript_2/3_Confidence_0.900_Length_2490
AGGGCCAAAAATTGTTCAAAAGAGACATTTGGGCTTGGAACGACACCGGTGAGCTCGCTATCGTCGAATTTCTAGTGCTTGGAACTGATTGTAAAGGAGTGACACGCAAACAGCAAGTATAAGACGCTCTTTATTTTGGTCGATATATCAGACCTGCTGCCGAAGAACTTTTACTTTGGCAAAATCAGCCGAGAAGAAAGCGTTTATCAGAGCGATGGCGAACACAGCTCGTGCCAGAGTCTACTCGGACGTGAATGTACACCGGCCCAGAGAATATTGGGATTACGAATCGCATGTCATTGAATGGGGGCAACAAGATAACTATGAACTTGTTCGGAAACTGGGTAGAGGAAAATATAGTGAAGTGTTTGAAGCAATAAATGTGTCAAGTGAGGAGATGGAGAAAGTGGTTGTTAAAATTTTAAAGCCGGTTAAAAAGAAGAAAATCAAGAGAGAGATTAAAATTCTTGAGAATCTGAGGGGAGGTCCCAATATTATTAATCTTCTGGACGTTGTCAAAGATCCTGTGTCTAGGACACCTGCTTTAGTTTTTGAGTATGTCAACAACACAGATTTTAAGCAACTGTACCAGAAATTTTCCGATTATGACATCAGATTCTACTTATATGAACTTTTGAAGGCTTTGGACTATTGTCACAGCATGGGGATAATGCACAGAGATGTAAAACCTCACAATGTTATGATTGACCATGACAAAAGACAGTTACGATTGATAGATTGGGGGCTGGCAGAGTTTTACCATCCTGGGCAAGAATACAATGTTCGAGTGGCTTCCAGATATTTCAAAGGACCTGAATTACTGGTTGACCATCAAGAGTACGACTACTCCTTAGACATGTGGAGTTTTGGCTGTATGCTTGCCAGCATGATTTTCAGAAAAGAACCTTTCTTTCATGGACATGACAACTATGACCAACTTGTCAGAATTGCCAAAGTGATAGGAACAGATGAGCTGTTTGAATATATCGAGAAGTATCATATTGAATTAGACCCAAGATTCAATGACATCTTAGGGAGACATTCAAGAAAGAGATGGGAGAGATTCACACATTCAGAGAATGAACTTCTAGTGAGCCCTGAAGCAATCGACTTGCTGGATAAGCTCCTAAGATACGACATTGCGGAACGCCTGACAGCAAGAGAGGCCATGGAGCATCCGTACTTCCATCCAGTGGTGAGACAGGAGCAACAGAGATTGGCGCAGCCTGTTGTGTCCCCAGTTCCTATGCAGTCCAGCGGTACACCAACTCAACAGATCGTCTCACCCTTACCAGCGACGCCGGCTTCTCCGCTGCCAAATTCGACTCCTGCATGACCAGACTATGACTGTGACCAAAATGAAATTGGTACATGGGTGTAACTGTCAGCATGGTAATTAAAGAGGAAAAACTCCAAAAAGCGAAAAAAAAAAGGCTGTCTATATGGCGGGTCAGGTTCTCAACCTCAGATAATTGGATTTTGTTTGGAGTGAGGGTCGTGCCATTTGTAGCGTTTGTTTTTTTTTTTGTGTGTGTGTGTGTGTGTGTGTGTGTGTGTGTGTGTGTGTCCACTTACAGCTTAAGCAGGCCGGAAACAGTTTTCCTCAACTCCGGCTGTATTGGGGCCTTACTGTTGCCGATGGAAGGTAACGAAAACTGTATCCAGTCAGAACTAACGGAGTAAAATGGGTGAACCAAACACGTCTGAAGACATATCTAAGTCTCAAACATTGTTTTGTTGTTTCAGTTTGCTAAAATTTGTTTGGTATTGATATATACTTTGTCTGGATGTGTTTGAGATTTTTGTGAATGTAGCTGTTCATTTTTCATCTCTGTATGTGTGTTTGGTGTTTTTTCTTTTTGAAGTGTTGTACTGATTTGTTTAATTTTCAAGAAGGGATTTATCTGTGATCGACTCGTGTAGGAGGGCACAACTTACACTCCCAACAATTCACCAATGCTATAAGTAGTTTCCATGGAATCTTAAATCTTCTGTTTCGGTAGTGAAAATCATGTATCAAACCAATAGCTATGAAGGTACACGTGTTATTTTACATAAAGATATTTTAAATATTTATAATTTTTTTCCCCGACCTAATTTGTCTAAAAGAAGATACTCAGAAGTTTTGGAGGTCAAAATTTCTCCTCTTATTGTTTTTTTCTCTCAAACTTGATGTAAGAGCTTAGTCTATTATACACACCTTGGGGAACAGGGAACATCACTTGGAAAAGAAGTTCCGTAGTTTTGCACATCCTGCCCTTATTCTTGAAAATTTCCCATTGATATTGCTACTTAGGTTTTGAGCGTTGTAAATTATTGTTTTATCAGCAAGCTTGTGTTATTAAAAAACAAACAAACAAACTAAAAGAAATTGTTGTTCTGTCCATTGCAAAATGAAGTACCTTCAGTTTTTGTAATCACTTAAGCTTGCAACCTTTAAAGCACACTATTTGTTCCCTCGTCAAAACTTGTGCAGAGAATTTGATATCC
>Locus_92_Transcript_4/5_Confidence_0.040_Length_5515
CGGCATGCTACGAGGCTCAGAGGCCACTGAAATTCCCCATCTTGGAGACTTTTCGACGCTTGCATGAAGAAACTAAATTGTTTTGCCTTTGAGAGGAATCTATATACTTTAAGGGAAAATCGTTCGCGGCGTCGTGATCGTTGTTAGGAATTGCAAAAGTGCTATGAATTCAATTGTCCGTTTGCGTTTCTAGCTTCTTGACTGCGTTCGACCTGACGCGCTACCGAGTTGCAAAGGCGGAGCATATCTGTTCTGGAGAGTGTGGTGGATTGCTTTGGATTGAAATAACGAGAGAGAACTCTTGAAATCACAACACCGTGTGCAGGACCAGAATCAAAAAGCCATGTCAGGAAGAACAAAACGAGGTCCAGGTAGACCAAGAATCACAGAGACTGTGCATTCCTTGAGTCCATATCCAAGTTCACCATTGACACCAGACTCAGAAGAAGGTTACATCTTGAGTATGAGAGAAGAAAGTAGATCAACAAGGGTGCGGAACAGACCAAAACCACAGCCTGCAAAGAAGACGAGGGTCAATGCACAGAGCAAGTTGAAATCTCCTATCAGAGCTTCACCAATTGGTTCCTGTACTGAAAGTAACCCAGGCTTGGACCATGAGAATATGATGGAGATGTCACCTTACTCTGTGCCTCTGGATGGGCAGTCATTGTATGATAATTTGACTCCGGATGACTTTGGAGTTGTAAAACGACCAACAGTGGACCCAGATGAAGAACTGGCTAAAAACAAAACATGTTCATTCTGCAATTGTGGTGTGGAGAAACGCATGTTTCATGGCAAACTCCAGAGATATGCACCCACTCCAGGATTCAACCCTGTCAAAAAGCTCCAAAACAGACACAGACAGAACAGTGGCTGTGATCCTTTCAGAGACCGGTCATACTTAGATGCATGTGACACAGGACAATTTGCCGAAGATCAACCAGAACCTCCACCTGTAGTAACTCGCCGTGGGCCTGGCAGACCACCTGGACGTGGACGACGGAAGGGAATTGTGGTTGTAGGGTTGCCATTAAGAACTGGTACCAATGACTTGACAATTGACAAGACTACATATGGGACTGTGAAGGAGAAAGAGTTGAGTGATGTGTTTGAAGAAGATGGTTACACCTGGGCCCATCACTGCTGTGCTGCATGGTCTGAAGGGGTCAGCCAGACAGATTCCTATGATTTAATCAATGTTGACAAGGCAGTTGTAAAAGCTATGTCTGAGCGATGTGATCATTGCAATCGGTTTGGTGCAAGTGTCGTTTGTCAAATGCCACGCTGTGGCAAGACCTATCACTATCCTTGTGCAGCAAGTAGTGGTTCTTTTCAGGACATTAAATCTATGACCATGTTATGCCCAGAGCATTTGGGAGATGCAGGTCGTCTTGCCGGTGGCGAAGCTGAATGCGTCCTCTGTGGGGATGCAAAGGATTTTTCAGAACAGATATTCTGCACAAGCTGTGGCCGTCATTATCATGGCCGGTGCTTGGATCCTTCTGTTGATTTGACTCCTCTAATAAGAATGGGCTGGCAGTGTCCAGATTGTAAAGTCTGTCAAGGTTGCAGGCAACCTGGTGATGACAATAGAATGTTAGTTTGTGACTTGTGTGACACTGGATATCATACATATTGTTTGGACCCTCCTATGAGCACCATACCCAAGACTGGCTGGAAGTGTGTGGCTTGCCGTCGTTGTGAAGACTGCGGTTCAAATACTCCCGGAGGTGGTCCTACTTCTCGTTGGCATCATAATTTCTCAGTGTGTGATAGTTGCTATCAACAACGTAACAAAGGCCTCTTTTGTCCTTTGTGTGGGAGAGCTTACAGACAGTTCACTGATGTTGCCATGGTGCAGTGTTTCTCTTGTGAGAAGTGGATCCATGCAAGCTGTGACAACATTGATAAGGAAGAATATCAAAAGTATACTGCCAAGGAGTATCCATACTTCTGTCCGAGCTGCAAGCCAGAGAAGGGATCTTTACAGCTGTTGGATAAGAATCATGGACTAGACCTAACATTTACCACACAGCATAACCATATGGACATAAACAACCTTGACTGCCCACCAGAAGAAGACAAGCGTACGCTTACAATAGCAGCAGGCCGCATGAGCCCTTGTAACATGGATAGTGACCTTCTTTTGGTTCCTCATCTGGATGATATAAGTGCACTACGTCATTTTGACCCTGTCCTGGATGTAACGGATACAGAAACCATTCCTATGCCAAACCTTGACAACATTGAACCCGAGAAATTGCAGCTAGGTGAAAAGTTGCCACTGGACGAGGAAATGGAAGTTGTTGTGAAGCCAGATCATGAGTTGGATTTACTGACACACTCAGGCGGTCTAGGAGAGCCGTGTTCTTTGCCATCACTTTCAGTAGCTAACCAGTTAATGGACAGACACCTCACTGTTCCAAAGGCTCCTGTACCCAACTACTATTCACCCCGAAACTCGTTGATAACACCTCCGAGGCTGTCAGGAAAGAGGAAGTTGTCCAGCAAAATCAGGGCCAAGTCAGGTGGAACTCCTGCAAGGAAGAAATCCAAAAATGGTAAACCAGGTCCAGGTCGTCCACCCAACAAGCTGAAGCACAAAGCAGCGCCACAAACATCACCTGGCAAAGAGAACATTCCAAAGGCAGCAAATTCATTGCATCAGACCAGTAAGGAAGAAGAATCGGAGAGCCTACACACAACTCTTGTGCTGTTCTCAGCTGATGATGAATTCACCACAAAACAGGACATGTGCTTGTGCTGTGGAAGTTTTGGCAAGGGTCCAGAAGGGCAACTGATAATGTGCTCACAGTGTGGGCAGTCTTACCACCCCTACTGTGTTGGTGTTAAGGTCAACAAAGTAATCTTGACAAAAGGTTGGCGTTGCTTGGATTGCACTCTCTGTGAGGGCTGTGGAAAAGGAAGTGACGAGGCTCGTCTTCTACTCTGTGACAGCTGTGACATCTCGTATCACACCTATTGCCTTGACCCACCATTATGTCATGTTCCTCAGGGTGGATGGAAGTGCAAATGGTGTGTGACCTGTTTTGACTGTGCAGCTACCACACCTGGAGTTGGTTGCCAGTGGATGTCAAATTACACTCAGTGTGGGCCTTGTGCTAGTAAAACAATCTGTCCTGTCTGCAAAATCAAGTACAACACCAATGACCTTATGATACAGTGTGCACATTGTGACAGGTGGCTTCATGGCTCATGTGACGGTCTTGTCAGTGAAGAAGAATTGGATAGGGCCGCAGAATATGGATATCACTGTTTGTATTGTCGTCCCAAAACCAAGCGTGCACTTGTCGGTGTCAGTGGTATGTCTTGTAGAACCTCATCTGCTTCCCAACCTTTCCTCACCTTCTTATCTTCTGCTGGAACTAACACTCTGCATGGTCCCCCATCACCAAGGGCTACAGCTTTACACCATTATCGACCTCAGTCTCTAAATGATGATCTACAGTCTCAACTCGATGGAAAGCCTTTACATCCGTGTCAGCGTGTCAACAACAACTTGGTTGAACTGAAGCTATCAAACCACTTCAACAAAGTGCAGATAACAGCTCCCTTTTCGGGTAACACTATTGAACTGACAGAGTCTGGTCTGCGGCACATGAATAGGCTAAAGTTACCACCAAGCAGTAGGAGGCGAGTGGTCAAGAGCAAGCTGAAGCCTAAAAAGTTTAGCACGCCTACCGGTCCAGTCAAGAGGAACAGCTTTGCAGGCCACTGGCAAGACAAAGATGTCATGTTCAATAGGGCTGTCGTGGAAGATGGTAGCATGGATATGATGGATGATATGGACAGCATTAAACACAAGTCACCCCTCGCTCCATCCAGAGTCAGTAGATCCAGGCAATCTAATGTGGGGCGCCCAGGAGTTGGTGGATTTGTGCTGCATGGTCGTGGCTCAGGAGGGAGGAGATATGCTGGTCGTGGTGCTCGAGCAAATATGAAGAAGAAAGGGCCTGCATTTGCTCCAACAGCACAGGGGCCTTCCAACTTGAATCATTTGGGAAATCAGCTGTCACAGCAAACTTATCCGAGTGGAATAAGTAGTCCTTCCTTTGGTAGCAAACCTTCTCCATTCACTGAGTTGGAGCCTTCACTAAATCAAGTAAGCAGTGATTGTTGGGCTGATGCATCTGATGAGAATGCTCTGCAGGAGTCCTATCCTAAGTGGATTCAGGAGGCGTTCTTTGGCAAAGACCTTCTAGATACACTCGGTAGAGAGAAACGATCAAAGCACGGTGGCAAGACACCGTCAACCCCTTCTGAGGATGAAGATAAGGCAAACCAAGACCCTTTTGTTGTGAGACAAAGTTCAATTAACCCTGAAAGGCAGCAGGCGTCGTTTGATGGCTCAGGACAAGTTCCATTTCAGATGATGCCTGGGGAAGAGAGGCAGCATCCTGGTCATTCAACAGGTTATCCAAGAGGAGCATTGAGTGCACATGACAACTGGCAGCAATCTGCCAATGCAGACCCATTTCCATCACACGCCATCAACCTGACAGAAGACGTCCCCAATCCAGATGCTCTGTACAGGTCATTGGATATGCTAACAGATGACTTACCAGGAACTCAGAATGATTCTCATTCCACAAACAGAGTACTTCAACCGCCAGCTTCTCAGCATCCTTCACCAGCACCCACTTCTCAATCACATATTCCCACCGCAGCTTCTTCTTGGAATCAAACCCAGACTCGCCCTCAGGGAAATGACCTTGATATTCTTTGCAACACTGGAGACATCTTACCTCATGTGGATGGGCAAGAAGTGGAAGAGATCTTCATGGATATTGAAAGAGAAATGAACATTGGACCGCTGAGTTTTCTGGATTCTGAAATGGACAACAACGTGGCCAACGTGCAAGAGCAGTTTCCACCACAGAGTGATAATTCTGTGTCAGGTCATGGTGTAGGCTTTCAAGCAAGCCAACATCCAATGAGTGTTTACAATCAAGGCACCACTAATCAGGGGTACAATCCTGGCCCAACACACTTTCAGAGTGGAGGATCGGGTTATCAACGGGGCCCTCAGAATCACATGGATGGCTTTACTAATTCTGTTGTTCCAGGTCAAATTGGTTTCAACCACAATAATACATTCCCGAGAGGGAACGAATTCGATCTAGATGATCTTCCCAGGGAGAGACGCAGACCTCCAAGTCCACGGGTAGACCCAATGAAACAACAGCAGAAGTGGGAAGAAGATGAAAAGCTCGGTGCTACAGCAACAATATCGCCAGTACTATATGCCAACTTGGAACACATTAACTTGAAGCAGGAGTATCCAGACTGGCCCAACAGATACAGAGCAATTGCAAGATTATGGCGAAAACTTTCAGTTGAGCAAAGGGAACCGTACAGGTTAAAGGCCAGGGACAACCGTGTTAGACTGAAAGACCAGGGGAAAAAGCTGATTGCAAAAAACGAGGAGAAAGCAAAGTTAGAGTCCCAGAAGGCGTTGCAAATAAAGCAGCAGCAGCAGCAACAACAACAA
>Locus_93_Transcript_3/3_Confidence_0.000_Length_1966
CAGTTAATTTGGTAAAAAGAAGCACAGGGCATGACAAACTTTCCACTCGTAAAAACAAACTTCAAAATAAAATTTCCCAACTTTGCACCATGCTTAAATAAAACTTGTTAACATATACCCGTGTCATCTATTTTGCACATTGAGGGTGGACCCTTCCATTAGAAGACACACTGGTAGCATGTTAATCAGAGAAGGGAGAACATTTACAACAAAGAATCTTATAACTGTATCTCTAAGGCTTACACAATATTTCATTCTGAGAGGAAGATTATTTTCCTGATACCAAATAACATGCAGCTGTTGCTCAAGGAGTCATATTAAGCATTTAGAAAGTTGATAACTGGTTGCAATGGACTCTCCAAAGTCCCTACACTGTTCATTTTTCTTTAAATAAAATAGCTCCAAAGCAGTGGTACAAATATGCTCTCTCTAATTATTTAAATTCTACAAAATTATCGAAATACTCCCCGTTCTCTCAACGAGGCAGTCTAAATTCTAGATGGGTATCTTCAGTGGTTTTCCATTCAAGAAAAAATAGATCAAACGACTTCTCCTACGTTTTCAATACGATATGAATTCATTCTTCAAGCACAAGAACTTCGATACAAGCCTTGCTTCAGAAGTTTCACTTTGAGTTCATTCCTGAATAGTAGGATCAAGTTCCCTTGTCAGAATTTAAGGAGGAAGATAGAGAAAACCTGGAAACTAAAATAGAGGAGTTTTATGCACAGAAACTTCCAAATGTCAGCAGTATCTAGGCGAAATAAAACTAAGAGTAAATTCGTAAACGAATAGTATAAAGTCGAAAGAAAAACCAGGACTTTGTCACAAGAAACGGAAGATCAACGCGTGGGGATGCACTTAAATCTAAATTTAAGAAAATTTTGTAGTTTTTAATCGAGTTCCATAGATCGGAGGAGATATGAAAACCTATAAAAACGCCAAAAAATCTACTGAGAATTTTGCCTTACAGTTAATTTGGTAAAAAGAAGCACAGGGCATGACAAACTTTCCACTCGTAAAAACAAACTTCAAAATAAAATTTCCCAACTTTGCACCATGCTTAAATAAAACTTGTTAACATATACCCGTGTCATCTATTTTGCACATTGAGGGTGGACCCTTCCATTAGAAGACACACTGGTAGCATGTTAATCAGAGAAGGGAGAACATTTACAACAAAGAATCTTATAACTGTATCTCTAAGGCTTACACAATATTTCATTCTGAGAGGAAGATTATTTTCCTGATACCAAATAACATGCAGCTGTTGCTCAAGGAGTCATATTAAGCATTTAGAAAGTTGATAACTGGTTGCAATGGACTCTCCAAAGTCCCTACACTGTTCATTTTTCTTTAAATAAAATAGCTCCAAAGCAGTGGTACAAATATGCTCTCTCTAATTATTTAAATTCTACAAAATTATCGAAATACTCCCCGTTCTCTCAACGAGGCAGTCTAAATTCTAGATGGGTATCTTCAGTGGTTTTCCATTCAAGAAAAAATAGATCAAACGACTTCTCCTACGTTTTCAATACGATATGAATTCATTCTTCAAGCACAAGAACTTCGATACAAGCCTTGCTTCAGAAGTTTCACTTTGAGTTCATTCCTGAATAGTAGGATCAAGTTCCCTTGTCAGAATTTAAGGAGGAAGATAGAGAAAACCTGGAAACTAAAATAGAGGAGTTTTATGCACAGAAACTTCCAAATGTCAGCAGTATCTAGGCGAAATAAAACTAAGAGTAAATTCGTAAACGAATAGTATAAAGTCGAAAGAAAAACCAGGACTTTGTCACAAGAAACGGAAGATCAACGCGTGGGGATGCACTTAAATCTAAATTTAAGAAAATTTTGTAGTTTTTAATCGAGTTCCATAGATCGGAGGAGATATGAAAACCTATAAAAACGCCAAAAAATCTACTGAGAATTTTGCCTTACAGTTAATTTGGTAAAAAGAAGCACA
>Locus_94_Transcript_1/3_Confidence_0.375_Length_2425
GTCATTTTGACCCAACGCCTGGTCGTATGACGTATACCAATGTTTTTTTCGTAAAGCTGGATCATGGGTGATATTGATACAGTAGAGTAAAGCTTCTTGGAGAAGTTTAGAAAGGTAGGGAAACGATTATAACACAACGTTTGTCGCAAAGGAAAGAACCATTTCATATACTCTTCACACAAGCCACTAGTTACCCTGTTCTGTTTTCCTTTATTCTGGTGGATCAAATTCTCAAACATTAAATTTTCACAGTTGTTATCTTGTTTGTTGGTAATTAAGACAGCTTCCATGGTCTGAAAGGGAATCAGACTTAAAGTTTACAAGTTAATAAAATATGCAATTTCCTAAATTTTATCCATATTGGCGTTTTATTTAAGCATATAGCTTAATTTTCTCCCGCGTCACCGTGTTTATCAGAGGATCACATTTTGTATGGGTAAAGGAAGTGTATTTTTCGACAGCACTGTATTTGCATAGGGCGCTTTTCATTTGGGCATCGTGAAGCCATATACAAAGAAATCAAACAGTAGTCACATATGATATACGATCCTCGCAGTAGTCAATCATAAAAACAGTATGTAGTAGTAGTCAATCATAAAAGCAAATTAGGGAGAGGTAAATTATCAAAGGGAGCCAATGAGAAGCAAGCCTCATGACACGCAAAAACGAGAATGACCGAACAAGTCACGATTGGTTTTAGTTGTGTGTCCAGTTGGTTGGGAAAGTGGTGCTCAGCGAAGAAAGGTAAAGCTATTCCAGTCCCACATTACTTTGAACTGTCATTTGAAAATAATTTGAGGGAAGTTTGAAAACTCTCAGAACAAATGTGAAAGATTTCAATAAAACTGTCGTTCCCGTTTAACCACGATCTTTCTCAGTTTCCGTGCGTGATTTTTGAGACTTCAAAACACTTCTTATTTCATTGTAAGGAATTCCAAAGTGCTATCTTCGTCTGGGGAAGAAGTCCTCCATAAGGGACTCCACAATGGAGAACAAGGACGACTGCGGGTTTGAGGCACTGCCATCTGACAAATGTGGAAACGATTCTGCCAATAGAAGCCATAAATAAAAAAACAAGGTCAAGGAATTCATCCATGAATGAGCAAAGTTTTTGAGAGTTCACTCCTGTTACACTGCAATAAGCGATTCAGACACAGTGTTTGGTGGAAGCAGCAGTTGTTGATTGATGATCGCGTATGATGGAAATATAATTGTCATTCATCATTGGACGAAATCATTTTCGGTTATGCGCAGCGCGAAGAATATTAAACGGGCCCCGACATGTTCACGACTCTGAAATCTCTGAAATATCTGAAATAAACTACAAATAGTCCCTGCTTTTCGGAGGTCATTCGCCCAGTAAAAAAAAATCAGTAAAAAAAGGAAAGTTTACGCGCCGCGCCTCGCTTCACTGAAAGAACCCAGTGATCATTAGTATCAAAAGGCAGAAACAAACATACCTCCACTTCGTTTAGAATTTTGCCACTTTTCGTTGAAATCGTGCCGACCGCGCCTGCCTCTGTCTATGTTAACTGTATCTTCCTCGGTCTCTTCATTCCCAGAACTGTCTTTTCTCCTTGTAACAGTGTGCAGCTGATCACCAATTCTTCGTGTTATGGTCACCTCTTCTTCTCCATTATAATCTCTTCTTGTGGTTTTTGTTTCAGAAATACCATCTGAATCCACAATAGTTACACTTGAAAAAGAAGACGATGATGATGATGGTGAGATATGCCATCCTCCTTGGTCATTCTCCTTCTGAGCAAGGATGTCATCCAAGCTGTGGGTACCCATTTCAACTTGACTATCAAGGTCTACGTCAGCTCTTTGATCAGGGTACCTCAATCCAGCAAAAGGTAATCTCCAGAAATCACCAAACATGGAAGAAGAAGGAGGAGAGAGATGACCATCCAACTGACTGCCTCCAAGCTGATCATCGAGGTTATCATTGCCCTGAGATGTATCAGGTCCTTTAAGCATTCTATCCCTTAGGGATTTGGGGTGTTGGAAAATATTCTCTTGTGGTCCTTCTGAGGGTGAACGAGGTGGTGTGGCTTGGCTAGGTAGATTGAAATCACCAAGAAATCTTCCAAAAATGTTCTGAAACATCTGATCAAACTCCTGTAGGAAATCACTCTGACTAGAATGAAAAAAGTGTTCAAGACCTCCTTGCTCTGGATTATGTCCATCATATATTATCCATTCTTCATGATAATCTGGATGCTCTACCTCCCAGTGAGGCACTGTTTTCCTTCCATACAGGTTATCAAAATCCTGCTGAATGTCTCTTGGTAACTCATTAGTGTCAAGTCGCTCCTTTGACGACCCAAATAATAATCTGAAAATATCAGTTATACTTGGCATCTCTTTCAAATGCTCATAATCCACAGAAATCAACTCGTCTGTCTGTTGATCAAGCCAAAAT
>Locus_95_Transcript_6/6_Confidence_0.667_Length_1936
TAAATCTCTATCCGGTGGATAGCGCAGTGCGTTTTGGTAACACTTATCCGCTGGATAGCAATTTATCCGTTGGATAGCGTTATCCACTGGATAGCGTTATCCGCTGGAGAGCGTTATCCGTTGGACAGCGCCATCCGCCCTTTGAACAACCGGAGCCAGAACGTTAACTTTGGCAGATCACATCAAAGTACGTGTTTCATTCACAGATTTTGTCTTCACTCACAACGAAGCAAGTGGAACTTACCCTAAGATTATTATAATTATTACAATTGTGTACAATTATAATAATTATAATTGCCATAAATAGTAATTCTTCCAGTTCGAAATGTTTTTCCTCCTGGTATCTCTGTACAACATGGATTCCACAGTCAGCTTAAGGATAGATCTATTATTTTTACCCACAAAGCGCCAGGATGCTGTTTTAGTTGAAATGAAATTTGAACTGAAAACCTTCTCCAAACCCCCCACCGAAAGGAAATCCGCCTTGTTGCCAGTGTTGATGACCGCCACCTTGCTGTTCAGGGTCTAACGGGTCTTCACCATTGTCGTATTTTGCACGTTTTTCAGGGTCTGTAAGGACTTCTTTTGCAGCAGCGACATCGATGAACATTTTCTCAGCTTTTTTCTTGTCGTCTCCTTTGTATTGATCAGGATGCCATTTCACGGCCAGTTTGCGGTAAGATTTCAAGATTTCTTTCTTCGATGCAGTTCTTTTCAATCCGAGGATTTTGTAATAGTCTCGTTTCTTTGATTGTTTGAGTAATTTCTGTGCTCTGTCGAGTCCTTCTTGAACCTTGTGTAAGTGTTCGTTGATACTTTTTGCCTTCTGATAATCATTTACAGCTTCATCATACATCTCATTTAGTATATGTGCCTCTGCCCTGTCGCACAACGCATCGACGTCGTTCTCATCAATCTTCAACGCCTCGTTACATTCAGTAATGGCATCGTTGGGATTATGAAGCTTGACGTGACAGTGGCATAGCTGACGTCTTGCCTTGCCTGCTAGTGAAGGGATTTTAGATTCTGTTTTGAGAGCTTGTTTAAGTTTGGATATTGCTTCTTCATATTCTCCTCTGTTGATCAAATCTTGAGCTGCTTGCATCTGTTTATTCAATTTTTTTAATTTCTTGTAAAAAGGAAAACAATCTTTGTGATCAGGATCAAGCTTAAGGCACTCACGAATTTCCCTCAGTGCATCCTCCAATTCTCCCATTCCATAATGTAACTCACTGAGTCTAAGATATGCTGCTGTATTGTCTGGGATAAGTTTAGTGGTTGGCTTAATGTCTGAAATTGCATTGATGTAGTCCCCCAAGTTTTCATGGCAGTCAGCTCTCATTATTCTTAGTTCAGTATCCCATGGAGCCACCTCTATTGCTCTTCCCAAGAACTCTATAGCAAGTGGATAGTCTCCCATATTTATTGCATTTCTTGCCTCAGAGACATCTTTTCTGATTGGTTCTATAATGTTCAACTGCTGCAGTGCTTCGGCATTATCAGGGTTTTTATGTAACACTGCTTCATAATCAATATGTGCTTCATCTAGTCTTCCTTGTTTAAGTAAAACATTCCCTCTTTGTAACCGCGCCTGAAAAAAGTCAGGTCTTAGTTCCAGGACTCTGTCTAGATCAGGTAAAGCAGCTTTTGAGCGACCCATTGCTAGAAAAACTGTTGCTCTTTTAAAATATGTCAAAAAATTGTCAGGATCACCATCAACCGCTGCATGATAGTGTACTAGAGCATCACTTAGCTGCCCATTGGCAAGCAATCTCTTGCCTTGTTCTAAATGTTTTTCGACTTCTGTTGCTGACAATTTGCTCGAAACTCCGATTATTTTCAGTTCCAAAATGATCAAAATTATATTCAACGATGTAAAAAGTTGTCCAAAACTACACATTTTGAGACTGACATGTATGTTTTGCCTTAAAATTTC
>Locus_96_Transcript_28/63_Confidence_0.004_Length_4277
GGTGTTTACCATGCCTGAATTTCTGCAAAAAAGGTTTCAGAGCCAGTGGGTCAGAACCTATCTCACTGTGGTGGCTCTGATTTCATATGTGTTCACAAAGTTTTCGGTTGACATCTATGCAGGTAGTTTGTTCCTGTACGAAGCAATTGGCTGGAATATTTATATCTCTGCTGCTGTGACCTTGGCTATAACTGCTGTCTACACTGTCTTGGGTGGTTTGACTGCTGTTATCTTCACAGATGTCCTCCAGTGTACCATCATGATTTTGGGTGCCATTGTACTGGCAATATTAAGCTTTGTAAAAGTTGGAGGATACAATGGTCTTTGGGAAAAGTTTGGAAGTGCCCACGGGACTCCTTACGCTCCTACTGTTGCACCAGTGACTATGGCAGTCAATATGACAAATGCCTCAATGCTGGGAAATATGACTACTGCGATGCCGTCCACTGGACCAGACCTGACCGGCTGCTTCAAATTGACACCTTACTGGGGAAACATGTTCCGTCCAATAGACGACCCTGACTATCCATGGCTTGGGTTGTGGACTACTCTTCCTATTATGGGAGTGTGGTATTGGTGTACAGATCAGGTGATCGTTCAGCGTACCCTTGGAGCAAAGAACAACATTCAAGCCAAGGCAGGTTCCATTTTTGCTGGGTTTTTGAAAATCCTGCCCATCTTCATCATGGTGATGCCGGGAATGATCAGCCGTGTCCTCTATCCTGACTCTATTGGTTGTGCCGATCCCATCAGCTGTAAATTTCATTGTGATAATGAGTGGGGCTGCTCTAACAATGCCTATCCCAAACTGGTTCTGAATGTTCTCCCCACTGGATTGGTGGGCCTGATGATGGCTGTGATGATGGCAGCACTGATGTCTTCTCTTTCCTCTGCTTTTAACAGCAGTGCCACCATCTTTACTGTTGATGTGTGGCTCCGCTTCAGGCCCAGGGCCACAGAAAGAGAAAAAGTCATTGTTGGCCGGGTGGTTGTTGCTCTCCTTGTTGTTGTTAGCATATGTTGGTTGCCAATCATTCAAGGTGCTGCAGGCAAACAGCTCTTTGTTTACATTCAGACAATCCAGTCCTACCTTGCCCCACCAATCACTATGGTGTTTGGGTTGGGTATCCTGTGGACAGGGCTGACAGCAGTGGGAGCCCTGTCAGGGTTGGTAATAGGTTTCATAATGGGAATGGCCAAGTTTATTGCTGGTAATGTTTGGTCAGATCCCAAGTGTGGTGAAGAAGATACTCGCCCTGGATTTGCCAAAATGCATTTTATGTTTTATGCCATCATTATTTTTGGAGTGAGCGGCTTTATCATGGTTGTGGTGAGTTTGTTCACGAAGAAGATCCCCAGAGACGAGCTTGGTGGTCTGACTTGGCCAACCATTAATGAGCCTCCCATTTCATTTGGATCCATTGGCGAAGCAGATGAAGCTGAGAAGATGGAAAATGGTGGTTTGGCCAGTACCGAAAAAGTCGAGCTTTTGGAAAAGAACGGCCAACTAAGCCCAACAACTCGTGTGGAAACTTCTTTCGATGCTGGAGGAGAAGTTACCAAAGTAGAGGAAAAGAATGCCGTACCCAAGCCAAATGTGAATGGTGAGTCTGTGGCACTGGAAACAGCAACAGGCGAGAAAATCAAACTGAGTGTGGTCCAGTTTGCCGAGGAAGATCCCGTTCTGAAGTGGTTTTTACGAATCATGACTGTCCTGTTACTAGTTTGTTTGGTTTTCCTGTGGGTGTACTATCGCTAAGCGACATGTACAGTATCATTTGTTGATCCTAACATGTCGTGTAATGTGAAGATTTACCTCTAGGTGCGTTGTTAGTTTATGACCAGATCAACAGGTTGTTGTATACCATGTATATCTTCGTATAATCTCATGCTAGGCTTTAAGTAACTATATATATATGTATACATACTCGAGGGTCAAAAAATCGACCAGAAATATTTTAATGTATGTAGAAGAAGAGGTGTAATGGTTATTGTGTTGTCTTTTTGGTGGAGGAAAGATGCATTTATGACAATGCATTCGTTTAATAATTTCGTAGCATAGACGATTTTGCCTTAAATGCAGTAAGGGTATAGTCTTGGAGATTTTCAAATCTAACCGGGAGGTGACGCGATTGAACTGGAAATCCAAAACCAGTTGCAACGACAATCATTGTAGTTCTCATCTTCATTACAAACAACAACAACAGCAGCACCTTTATTAACTGAAATGACAACAGTAATCAACAGAAATCGAGAAAGTTTTATCTTCTTTTTGGAATTAGTTATGGTAGTAGGTTGATCGAGGATCTATGATAGTGAACCTGTGTGACTCATTTTATCCTACTTAAAATTGTTTTTAGAATTTCACCTCCATTTTATTTGTATTCATTACTGTGAGGCTAGAGGGAGTATCGGACCGTTTGAATCAGGTCTTCATACTCTTGTGTGACACGTTTGGAAGTTACAGTCCTCGTGTGAAAGTTTTAAAATCTTTCTTGCTTTATCTTCCCTACTTCTACGGTTGAAGACTTTATCCTTTCACAGGAGAAAAACAAACTAGAATTTTTGATTCAATACGGTTTGACAGATGGGTTTACGAGTGCAAAATTAAGAAGATCTCGTGTAAGCAAGATTTCGCCTCGAGGCAAGAGTTTGCATAGCTCATTTAATTTGTAATCTTAGGTCATGTTAAAAAACTTAGGTAGGTTCTGAACCATTTTATATAAAAGAGACAGATAGTCTCCTTTCACTCCGTCCTTGGCACAAGTTTTCTCATTTACCCGCCCATTTCGCTGACAGCAAGCTTTCCCGCGCTTTTATGTGTCCTGTTAGAGCTGTTTTCGCGCCCTTTGCATCTAACAAATTTTTCCACTCCAGGCAACGGTTACCAATATTTTCCCGTCTTCGGCATCGGCTGCCAAGTTTCCCGCCCTTGGCACCGGCTTCCACTTTTCCTTAATGGGCACCGGTGATAATTTTTACGGGATTGATCAAGTGGTATTGTAGTCTTGAAGTAATTTTTCCTTTGTTGTTGTAGTTTGAAAGAACATATTCGCAAGAAACGAACAAAAACATTTGAAAAGAAATATTTTTTTCATCGCAGAGAGGTGATTGTAGGAGTGAAAGGGTTCCTCCTTTTTCTTTTTCTTTTTTTTACTTTTTTCTTTTTTTTCCTTCGAGTCTGTTGGATTTTATTTATTTAAGGATTTTTTTAAGTAAAGTATTTGGATTAGAAAAAAAAGGGGAAATATCTATGATAAAATAATTAGGAGAAGATTGCTTATGTGATAGGTTTAGATAATTTAATTATTTAAGTTAAACCCAAGGAATGCATTAACTTCGGTGTCGACGAGAAACGTTTTGTGACCCATCACAAATTCGATGACACTGATTTCTGGTCATTTACTTCTGTAACATGTGATGGAAAAGTGAGGGTGACTTGTTGAACAAGTAATGATTTACATCTGCGGCTAATCAAATTGTACGGTTGCCTTGGAGTCGGTTAATGGGCTATGTCGTTAGAGCTTTGTGAGCGTTTGGAAAATTGACCCAAAATTTTTGAAGTGATCTCGTTTTTTTTTTTTAAGCAATCTTCTCACTGAACACACTTTTCCCTTTGCTTGGAGCTAGCAAAACAACGGGAAAAAAAAACCCTTGCTAAGGGATAAAACCACAGCATTTACTTGTACGCGTAAAATGCGCATTTAGAACATAGGCATAGCTCATTGATAAGGATTCCTTCGCACTTGAGGGAAAGTGTTAGAGCTGTCTGAGACAGTGTGTTTGAATGGTGACAATAATTAAGATATTGGTATAATATTTCTGTAGAATGAACAGAATCGTACTATGATTACGGAGCAAAACTCGTAGAAGGCTTTTAGCAAGTAGTCATATCAGATATATATATTTAAGATAAACATAATGTTTAGCTCTAGGAATTTTCACCTATTTCAAACTCGGGTTAAGCTTGAGCTATCAGAAGTTTTATGAGTAAACTATGGGCCAATTCTACATACATTTAAGCCTTGATTATTACTCGATTATCGTCAGTTTACCAGTAAGTCAGAACTAGGACAAAGCAGCTTTCTGAAACAGAAATGAGAAGTAAAGGGTAGGGGAGGGGTGGGTGAGGTATGATGGGTCACTCCATTTCTTATCCGGCGCAAACAAGCCTTGACCACTCACCATTATAGACTTGCCCGTGCAAACGGGACTACTAACTAGGTAGGAGTGCCAGTAGACAGTTGATTAAAGCTCAGTGTACAAGTTAAAAAAAA
>Locus_97_Transcript_4/15_Confidence_0.050_Length_3996
TGGTTCTTTGATGGAGATGCGGGTCTGCACTTCATAATCACTGAGGCAATTTTCACCAAATCTCAAGTCAAACTCCATTACATTATCACTGGTCACTTGGTTGATGATGCAAACTTTCTTGAGCCATGGATACATGTTATGGATATCGACGGTGACGTCAGTCCTCTGATTATCGACGTTATAGTCTACGTCAGCTTCAATTTTTTTCTCGGGGTTTGTGCCTTGAAGGTAAATTCCGGCCCTCCATGTCTTGTGGTGTTCATCGAATCGATCTCCTTTGCCAAACTTGAATTGGATTTTCTGAGCTGGATTTCTGCTTGGCTGGACGGAGATGTCGAGTCTGGCTGGACCGCAGAACGGGAAGGCAGGGGGATGGAGAGTGTGTGGCGCAATGTATCTGCCACTCAAGCACACATCGAAACCAAGGATTTGCCTGCCATAACACAGTTCGCTCGAGTTTGTGTGATGTCTCCTCACAGAGAACACAGATTCCTCAGTTCGGTTTGGCCTCAAACATAGCTTGCCTGCCACAGATGTAACAAACACGATCTTCATGTGATGTGGATGCAGTCCGTCATTCTCCGCAACATTATCCGAGGACAAATCCAAGGGCAAGTCACTGATATAGCGCCATTTTTCCTCATATCCCTTCTGTGGCTCAATATCTTCGATCATGTGTTGGAATAACGTGACTTGATCTGTGTTCATAGGTACAGTTGTGCGGGTCCATTCTACAGGGTTCTTGGATGCATCGTGGTGAATATACACAACTGTCGCAAGACGAACATGGCGGCGACCATTCACGAATGTGATCTTAAAGAGCTTGGGATAGCGCGCATCATCTGCGGTCTCTAAACAACCTTTGGAATTTGGCCTCACCTTTACGAATCCCTTTCCGGTGACAAAAAGTTTCACAAATTGATGATTTCCGTCGATGAAAAAGACTTTGAAGACAGTGGGATGTTCGCTTAAGATGAGTTCATTTCCCTCATTCACAGACAAGTATTTTCCATTGCCTGCCCTCAGAGTCCAGTTGGCATAGCGATGATGATGATGTCCTCTGCTAATCTCAGTAACTTCTCCAATCTCAAATCCGTCCAGCTCTGAGCTTCTGTAAAGTGAAGACCAATCGTTGGATCCTTGGACAGGTTTTCTGTACATCAGCCAGGTGTTGCTCTTTTTGTAAGTTGAGAAAATCTCTTGTCTCTCATGCGGCAGGTCCATCTCTGTGGTGTAGCTCTGATTTTTGAGGTTGCATTGGAATCTGCCACCTAACCCAGTGGTGATGTTGGTGTGGATCTTTAGCTTAAGCTACCAGTCTCCAACTGAGGCAGACTTACTTTCATTTTTCCCCACATGGAATGAAGAACACTGATGTTCAATTTTCCGCTAAGAGTGACTTGATCGGGAAGAGGAATAAAGAATCTCGGATGAACCTCAGCTTTTACTGTGGTGTTCAAACGCAGGAATAAAACGCTGTCCACAGAGAAATCCAGGGGCAGACCAACGCACGAGGGCTGGCGTATCTTCACTTCAATCGGACGGAGTACTTTGGTGATATTCCAGTTTTTACCTTTCTTCAGCAGGTCCTTTAGGTCGTTGCTAAATCTGATGACTCCGTCTTCAATTAACTCTTTGACGTCATCATAGGTGAAATAGTTATAGAACAATTCTTTTCCAAAAACTTTGAAGTAGAAGGAACCTTTGGCTTTCTCCTCTTCATGTTCAGTGATTGGCAGCTGGTTTTGGATTTCATTGATTTCTTTCTGACTATTGTCCAAACTTCTTTTCGGCCTGAGCAAGCTAAACAAACTCTTCTCTCCGCTGTAGTGACCTCTCGGTCCCATAACACGTTGAAGCAGTTCTTGGATTCCCTCACCACGGATGCCAGTCTCAAACAGATTCAGAGATTTTCCAAGCAATCCGGTGTGTAGCTTGACTTTAGAGTTAATGGCTCTCGGGATGAAGCTTGATGGCGTGGAAATCATGCGAAGATCAGCTGAACTTCCCATCTGGAGAAGATCGGAGAAATCGCCAAAGTGTAGCCATTTGGAGCTCACTGGGTTTATCTTGTATCTCTTTAGTGCTCGAAGAGCGATTCGAAGAGCGATTCGTGCGGTATGAGCCATTTTTTCGTCACAGGGGTATCTAGAGAAAGCCATCCCTTTGATAAAAGACACCACGAAAGATCGCACTTGATTGGTGCGTTCGTAATAGAGCTGCTTGACTACCAAGTTGAACACCGCTGGACCAGGTTTGCAATCGCAAATGATCACGAAACAGGCCATGCGCAGTTCGGCGTCGCTGTTTGGTTGACGGAAGATCTCTAACAACACTGGTAGTACCTTATGTGAAATTTTCGGAGCGATTCTCCTTAGAGCATACACAGCTGTGATGCGTAATTCCAGAGAGTTGTGGTTGTCCTTGATGATTTCCAAGAGAGGTCTGTAAAAGGCTCTATGACCGAAATTGCCGATGCCCTTCAAGATGAAAATCTTCTCACGATAATTGGCAGACTGCAAACGACTCTTTATCTCAGTCACTTTATCGGCAAGGCACGTGACGTCATTGTCTTTGCAGTAGTCGTGCATCAAGGTACCAGCGGTAAGGTGGCAGGTTTTTTTCAGAGTTTCGTCTTCTTGGACAACAGAACGAGAACACAGACCCAAAACAGTTGTGCACATATTTTCTGTTGGATTAGGAGTTAATGCTAGACCACGAATAAGTGAGACTGCCATCCCAGTGTCCAGTTCTCTTTTCCCGATTTTCTCCGCGATGAGTTCAAAGACCTCCTCCTTATAGACATAAGGCAGAGCTTCCAGCAGCCATTGCCTGTGTTTCTCGTCATTGTAGCAGTCGTTCCAGATCTTGATAAGAGTTTTCTTGCAAGCCCTACGTAATGTTTCCACCAAACGGCTGAACTGCCAAGACATCCAATTATTCTCCTCCACACTCTTGATCAAGTCGTTGATCACCTTTTTCACCATGGTTGCAGTTTGATCGCGTTGCGCCTCATCTGCTGGTTTCTTCTCCCCGTCATCCAAAGTCATTTCCAATGTTCTAGCGGTGACGCCATTAACGTTATAAGTTTGTGATCCAAACTTCTCTTCCTTGAACTTCAGGTATTGCTTAGTCAAAGTTCTGGCGTTTCCTTTCATCTGTGTTGGTGCAAAAATATATCTTCCCATTGTTCTACACTTCTTCACCACAAATTGTTCCTCGGTTCCAAAAAGATCACATGAAGTTGACACAGAGATCTGTAGGGGCTCATCAATGACGCTGCAGTTCTCGCTGAGACATCGCACACCTGGAACGTTTGAAAACACGCGGGGTTTTCCAGTGCAGTTGTGCAGGTTTAAGGTCTTTGTGATTTGCAATTCTTTGAGTGTGTTGGTCTCCAGTGTGTTGTGACGCACATCATACAGATTTTCACACAAACCACGAGAGCTGAACTGCAAGGATTAAAAAAAACAAAAACAAAAAAAAATTCGTAGCCGTGCATAAAAGAATAGTATAAAATTGCTCTCGGAGCTGATTCTGGCTTCAGACACATGAAACAACTGAAGTACAGCCCAACCATTCCCTTCCTCCGTGTGGAGAGAGACACTGAGAGAGCAAAATATCCTGCTCGAACCCAGACCTCTTCATCCAGAGACCGGTAGGCTTACCACTAAGTAACCTCGCCTCTCAAAGAAGAAACTAATGTACCATGCGTTAAGGGAAGTAATGATGCAAATGAAAACTTGTAGTGGCTTTTTGAGATCTTTGATCTCCACAGTTGATTAAAATATATTTAGTTGTTATCATAGTGATACAAGTAGCTTAATTAGGGATATGAAAAATACCGGGGATTTTTTTTGGAAGGCCTAAATTTTCAACTAGCGTCTTCCTCCACCAGTAAATGTTTTCCCAAACTGCTCGAACCCAGGCCTCTTCATCCAGAGACCGGTAGGCTTATCACTAAGTAACCTCGCCTCTCAATCGACGTCTTCCTTG
>Locus_98_Transcript_1/1_Confidence_0.000_Length_442
CTCAAGCGCTTTGCTCAAGGAAGGTGTCGGCTGGTGCGGTCTGAGCCTGGAGAAGGCTTGCAGTCATGGCTTGGTTGACGGGCCAAAGCCATCCGCTTCACACCGTGGAGCGCTTGACAGAGGCCGTGAGAAAGATGGAGGCTGACACGGTCGATCAATGCCTGGCTGCTGGCGCTTCCGTCCAGGGATCAATCAACCGCCAAGGGCAGACCATACTGGATCTTTTCGTCGTGGAGCATGCAGCCATGATTGAGTCAGCCCTCGAGCACAGAGGCTCCCCTCAGGATGTCACCAGACAATACGTGGAGCAGCAAGAGGCGGCCTTCCAGGTCATGCGATCTCTTGTGGACAAAGGCGCCGTCCTGTCAGCCGGAACGGCTGTGCTGAAGCCTGGTCTCAGGTGAGTGCAAGGCACTGGGAAGGCAGCCATCTAGAGTTGTTT
>Locus_99_Transcript_1/1_Confidence_0.000_Length_423
CCATTATCGACGCCTCAAAGAGCGTGGATCCGGAGACAGGTAAGAAGTTCTTCGCATATGGCAACATGACCGTGGTGCTCGGCGAGACGGTCGTGACACTCATAATCGCCCAGCTGATGTGCGTGGGCATTGGCGGCATGGACGAGTGGAGGCAGATCTGGAGCCCTCGGCCGATGAAGATCTTCTCCTTGATCGGCTTTATGTATGCCTTGGGAGACTACCTCGAGATGGCAAGCATGGGATCCCTCGGTGGCGCGGCCTATCAGATTCTGCTGCAGTCCAAGCTCGTTATCACAGCCCTGATGATCTGGGGCATCAAGGGCACCAAGCAGACTGCGCTTCAGTGGAACATCCTCGTCCTGGTCATGTTCTCGATGTGCGTCTACATGCTTGGAGGTAAGAGCGACAGCTCCGGTGGAGCCG
>Locus_100_Transcript_1/1_Confidence_0.000_Length_3572
ACTTAACAATTCAGTATAGCTTAAACTAATGACGCCTATCATTCCACTCGAAAGGGAATCAAAGCCTCCTGGGTTAGGGTACAAATACAGCTTGTTCTGTCCAATGAAGGATAATTCATCACTGCAATGCGAGTTGCTGTGAGGAGCACGTAATTGATTAATACTTTGTTGGCGCGGCACTTGCTGATGCTTCCATACCTAGGAAGTAACATAGTCTGTCTGCTGTATTATTTCTGTCAAAATATAACATGGACTAGCGCACTAGAAGATACAATTATTCTGTTGAACTTGTTAGGCGCTGAACCGTAGTCAGTTGCAGTCTTTATTACTTATGGACCAGCAGTTATCATAACATAATAACAGCATTTCTGTTTTTAAATCATAAATTCTCTCTCCACATGGTATGAGTCTGATATAAATATACTGAATTTCAAAATTGATTCCATATCTTGTTACCATCAATCGATGTCAAAAGCGAACTGAAGCTTGCAGACTCTTTTTATTGGTAATGGCAACGAACCGTTGCAAAACTATATCAACTTCGTCAAATCCTAAGTTTTATTTCACAATCTATCAGGTGCGAGGAAAAAAGATTCATGGAAAGCCTGGGAACGTTGGGGGTGACTTTATTTTCTCATTTTTTTTTTTCAAAAACGACGCCATCTGATCGTCATCGTTCTTCCGCTACTGTCTATTAGGCGTGTTGTCGACTCGACGCGGCCTCAGATACAGGTAATGGCTCATCACCATCACTGGATTAGTATTCACTGCATTTTAACAGCTCCAAGTTTCATTGGTCCTTTTCCTCCTGTGGCTCTCTTCTCCTTTTGAGCCTGCAGTCGCTGCCGCCTTTCCTCTCTCTTCTTTTTCAAGAGTTCTGCTTTAATACTGGACTTGTCTTCGCTCCAGTCCTGCGCATCTTTTTCGCTCAGACCCCACCCATCATCCGGGGTGTTTTTAGTATTTGATTGTGCTCCAGGTGATGGTTCTTCGAACGATCCCCAGTCCCCTACATCCCATGCATCTCCATCAGCCTCTGTACGCTGTGGAGGGTTATCAGCACTGCGCTTCACTTTGCTTCGTTGAGACGATTTCAAAGCACCTTGAGCAGCTTTACTTTTGATCTTTGGCGTACGCGTATCATGAACGCAGTCGTTGGCTACAACCGGCACCTGACTGGAATTTCCATCCAGCAATTCTGATGACGGAGTTTCTTCATCAAAGCGCGAAGGCTTCTGCAGCTTTGATTTTCCTGTTGCTTGCTGAACAGCCTTTTTGTTTTCAGGTCTCCTCAGAGGGGATTTACTTGTAAAGAAAGATGGTGGAGCAAAACTGTCAACTGACCAATCATCATTCTCTCCCCAGTCACCGTAGTCGCTTCCACTCTCCGCTCCGTCGTTGTCAGCCGCAAGACTTGCAGGGTGCCTGAGACACTGTTGCTCTTCTACATTCTGCAATGCTGCAATTTCCTCTTTCGCAGCTAGTAGATCACTCCTAAGATCACCTATATCAGGTTCCTGCCTATCATTCCACTCGTGCCCATTCCACTCGTTCCCGCTCCACTCGCCACTGGAGTCACTCCCTGGGTCCTCAACTTTATCTCCGCCTGTAGCCTGCTTCACACCTGGAGGAATGTCTTTTCTTGTTTTACTGTCATCTGTTTCCCCTGCTGGGCGAGTACCTTTTCCAAGCTCACTCTTGTCCACAGGTTCAGTGGTTCCACCAGAGGCACTTCCTCCTCGGTACAACTTTGACGTAAGGGAACTGACAGCCCAACCAGTCCACGAGCTGCCGGTAGCTACTGACTCCGGGGCTCGCTCAGCAGTCTGATTCATAGCAGATTCTGGATCCTCTGAAGCTTTTTCAATCTTAGTCAGAAACATCTTTATAACTTTAAAAACCTGATCTCTGACTTTCCGTTCAGGGTCCACAGTCAGTGTGCACAAAGCTGGCAAGATCTTGAGTGCACTCTCTTTTAAACTGAAATATTCAGCTGAAGCAAGGAAACCCATTACACCTGCTGTGCGGGCAGGAGGGAAAGGGTCCCGCAAGGCACGCAAAAATGCTGGGATCAGTACCTTTTGTCGCGTAGCTGGTGGGAGATGCACTGCAATTTTTCCCAGACATACTGTGGTGTTTGTTCTGATGCCAGGTTCTTGATCCATTTGAAGCTTTGCAAAATGTTTCAACAGCTGATTATTGATTGTCTTTTCACTTAATTTTGAAGCAAGAAGTAACATAGACTTGACTGTCTGTTCCCTCATGGCTGGAATAGTGTCACCAAATCCCAAAGCAACATGAGGAAAGATTTGTTCATCCACTGTTGAAGGCTTCAAGTGTTGCACAAAATTATCAAGTTGTTGTAATAAGTGGATGCGTGTTGCCCTATCCGTGGATGAAAATAATTTGACCACACATGGCACAATTTTCTGTTGATATTCATCTGTATCCAAGAGTTTACCAACTTTGAACAGAGGTCCCAAGACAGCAGAACCAGCTGATCCATATTCATAAGCATTCAGCAACTGAGGAAGAATTCTGTGCTTGCAATATTGTTGAGGAAATAAGTCTAGTGATGAACTGAGAGACTGAAAGAATTCCTTCTGTTCTTTTTGTTCCTTTATCTGCAATTCTTGTAAGAACAAATTAGTGTCAACAAAGCTGTTTTTCAAGTAATGGCCTGGATTTCGACATTCCTGTAGGAATTTTGCTGGGTTTGGTCTGCTCTTGGGATTAGCACCTACAAGTTGTACATAGTCTGTAACCAAGTTCTTTGGAATCTTTCCAACAGACTTCAAGGAACCTGTCCTGGACAATGGACCATTGAAGACTTCCCAGATCAGACATCCAAGACCCCACATATCTGCTGACCATTTCTCAGCCTTCTTGTTGCCTTTACTATATTTCCTTCCTTCTGGAGGTTCATAAACTTGTAAAACTGGCAGTCTAGGTAGATCAGGTTCTTCAGTGTTTGAAGGTGGATCAACAGGTTTAAGGTAATCTACACCACCAAGCTTCCACTCGCCTGCAATATCTACAAACACTGATGCCATGCACACATTACCATGAATGAAACTGCAATCATTTGTCAGAAAACTGAGACCAGCCGTTATTTGGTGTATTCCCCACGAAATGGCTAAATCAGCCTTGGAGCTCTCAACTTCACTTAGTAGCACTTCTAATGGTTGAACAGGCTCTGTTACCAGATAAATAACTGCATCAGACTCAAGAGCATCAATGTATCTCACAATATTAGGATGGCGAAGGGTTTTCAGTCTTCTGAGGGCTAACTTGGCTGTTTGAACCTTGTCCTCTGAAGATGACTTGACATCGTGAACAAACACAGACACAGTCTCTCCAGTACCTTTCTTTTTCCCTTCATGTAGTGTCCACACAGACTTGTCCTCTAGACTCCCTACTTTTTCACCAATCTCATAAGGAAAATTTTGAGCAGCACCAGTTCCGATCTTTCCTATTAAGCTCCATAGTCCCTGCATTTTAAACTAGTAACATTACAACTCTGAAACAAAATAAAGGAGAATTTTCACCCCATATTCGTAACATCAATCGTG
>Locus_101_Transcript_1/2_Confidence_0.667_Length_2230
GTAGCTCAAGGCCTCTTAATCATATCATCCATTTAATCAACATGCTACAGAAGGTCAAGTACAAATGTTTACTAGTTTTAATCAGAGTTTGATACTAAATAATTTTCTTTTCATTTTCTCATGGTGACTATTTTTGTTTCTTTGTAATTTTCAGGCTCAATAAAGTTGTTTGGATACTTTTGATTAAACATGGAACCTAACACACCGAATGACAATGGTTCTGCACCACCTGCCTATGCACCTCCCCCCTACCCAGGACCAGGAGATGCATCAGCTCAGCCGCAGTACCCTCCCCCTGGCCAGGGGTATGGTTGGCAACAGTCACCACCAGCAGCATACCCAGGCCCTCCGCAGCCATATGCAGGTGCCCCACCTGTAACCCATCCTCCTCACTTGGGAGGTGATTCAACTGACAAAGGAGGATTCCCAACACATCCCCCTAGCTACCAAGGACAGCCTGGTTATCCTGCACAGCCTGGTTATCCTGCACAGCCTGGTTATTCTGCACAGCCTGGTTACCACCCAGGTTATCAGCAAGGTTATCATGTTCCCCCCATAACAACTCAACAAACAAACTCTGTTACTGTTGTGCAAGGGGGTGTTGGACCAAGTGTTATTGTGGCACCACAGATAGCACCTCCTGATTACTGTTTCCTGGCCTGGTTTGCCTGTTTCTTCTGTTTTTGCCCAACTGGAATTTGTGCCATATTGAAATCCAATGAGACACGGGATGCCATTATGCGAGGAGACTTTGCTACAGCCAATATGTTGAGCATGGAGACCAGGAAGTTGGCAAACTTGTCAATTGGCATTGGAATCACTCTCTTTGTTGTGGGCATGATTGTCCGTTTTGTAGCCTTCACTGCTAGCATGTAAACAGGAGGACATGATAATTATTTCCTCCTTTAAGACCCCATACTTCCAAGCAGACAAAGCATATTTTTTACTTCTTATCGAACAAAAAGTTAAATTAGTTGGAGAATGTTTTAGTCCTTAATAAATAGGTTCAAGAGATTTAGAAACATTTAATTTTAGACCCTCAGGTCATTAAAAGGTTATAATATCAATGGTCATTTAACTTTCAAATTTTCAGCTTTATTAAGTCTACTTGGTGGTTTTCACAAATCTATTTTTGTCAACTTTAAGTTGATAAATAAATGTAGGTAGTCTGCCAGCTTTTTGATTATGGTGGAGTAAGCATATAATCATATATATTTGATACGATCATAGTGCAGGAACATTCACCTGTAGCTCATTAGCTTAAAGTTGGCCTGGCAGTGAAAGCATGTGAAAGTAAGGTGATGGATTTGCATCTCAGCACAGGGCTTGAAGCTGCTACCCTCTTGGTCTCCAGCCTGAAAAGGGGAATTTTGTTAGCTAAATTTGCAGCGAAAATTGCCACTTTGGTGAACTGTGTTTGGCAGTCATGTAGCTTATGGTCTTTAGTTAATGGGAGATTAACATTTGCATAAAAAAAAACTGAGTCTTTCTGGGCTTTTTTTCCCCTTTTCCTCCTTCTGCCTTCAAATATATTTTTTCTTCAACCATTTTAAGATTTCTAGTCTCCAATTGGTGAATTTGAAAATAGTAGAGCCCAAAGCCCTGCACCAATATTGAAGGTTGTCATCATAGAGTAATGTAATTACTTAATGTACAGCAGGTGCGTTATCTTTTTCATGAGGAATAATTGATTTAGATATTGGTACCTCAGCTAATGCTGTTTTTCGTCATGACTTATTGCTGGTAGTAGGCACAAAGGTGGTCTCTTAAAGAGGCCATGTCGCATTAGGATGACTTTTGAGAATTACAAATGATTATCTGACTTTATTACCAACCACTTAACCTTCATACCAAGTTTTTTAGAAGAGCAAACATTAAAATATCGACTTACTTTAATTTGCTCCCTGCTTTGAATTACAATGTTCAATGACAAGCCATAAGGTTGTCACCAAGTAATAGTGAATAAGTGAATAAATGTAAGTCATTCATATGTATCAAACAAACAATAAATGAATTTCAGTCAAAGCTGAAATAGTGATGCACAGGCTAACATCCCATTTTGTGTGGGAGTAATTTACCTTGCAGCACTGGCTTTTAGTGGTTTTTGGACAGATGAGGCTATTTATTCCTAGTGCCCAACAATTATCTGTAAAGCAACCTTTTTAAATTAAAATAATACAGTTGCAGTAGTAGTATTAAATGATTGTTATTTAGGACATGTCCTTCAGAG
>Locus_102_Transcript_4/10_Confidence_0.091_Length_2602
GGTGTTTGTGTCCAGACTGAGACAGTGTTGCGGCAGGCCATAAGTGAGCGCATCAAGCCAGTGCTTTTTATGAACAAAATGGACCGTGCACTTCTAGAACTGCAGCTAGAGAAGGAAGATCTCTACCAAACCCTCCAACGTATTGTGGAGAGCACTAATGTTATTGTGGCAACTTACAGTACAGAAGATGGTCCTATGGGAAATATACAGGTTTCACCAGAGTCAGGTACTGTTGGTTTTGGTTCAGGACTCCACGGGTGGGCCTTTACTCTTAAACAGTTTTCCGAGATATATGCTAAGAAGATGAAGGTACCAGCTGCAAAGTTTATGAAACGTCTTTGGGGTGACCAGTTCTTCAATGCAAAGGAGAAAAAGTGGAACAAGACTGGAGGCGAGGGTTATGTGCGTGGGTTCAATATGTTTGTGCTGGACCCAATTTTCAAGGTATTTGATGCCATCATGAATTTCAAGAAAGAGGAAACTGCAAAAATGTTGGAGAAGTTGAATGTCAAGCTATCAGCCGAAGAGAAAGAGCTGGAAGGTAAACCTTTGTTAAAGAAGGTCATGCAGAAATGGCTGCCAGCTGGTGATGCCCTGCTACAGATGATCACCATCCACCTGCCATCCCCAGTCTCAGCTCAGAAGTACCGTGTGGAGTTGCTCTATGAAGGACCTCAGGATGATCCAGTGGCCTTGGGGATTAAAAACTGTAACCCACAAGCCCCCTTGTGTCTATATGTCTCCAAGATGGTTCCAACTGTAGACAAAGGTCGCTTCTATGCCTTTGGACGTGTGTTTTCAGGACTTGTTGAAACAGGACAGAAAGTGCGCATTATGGGTCCAAATTATGTACCCGGAAAGAAGGAGGATTTGTACAACAAAAGTATTCAGAGGACAATTTTGATGATGGGGCGCTATATTGAAGCCATTGAAAATGTTCCCTGTGGCAACATTGTTGGTTTGGTTGGCGTTGATCAGTTCTTGGTCAAGACTGGTACTATTACAACCTATGAAAATGCCCACAATTTGAAGCAAATGAAATTCTCAGTGTCGCCAGTGGTTCGTGTTGCTGTGGAGGCTAAAAACCCATCTGATTTGCCAAAGTTGGTGGAAGGCCTCAAACGACTGGCTAAGTCTGATCCTATGGTGCAATGTACAATTGAGGAAAGTGGTGAACACATTGTGGCAGGGGCTGGAGAACTGCATTTGGAAATCTGTTTGAAAGATTTAGAGGAGGACCATGCTTGTATTCCTTTGAAGAAATCAGATCCAGTCGTGTCTTACCGTGAAACAGTTACAGAGCCGTCAAATCAAACCTGCCTTTCAAAGTCGCCAAACAAACACAACCGTTTGTTCATGGAAGCAGAACCTTTCCCTGATGGACTTGCTGAAGAGATAGACAAAGGAGATGTCTACCCCAGACAAGAGATGAAAGCACGCGCCCGCCACTTGAGTGACAAGTATGAGTGGGATGCCACAGAGTCACGTAAAATTTGGTGCTTTGGACCCGAGGGAACCGGTCCAAACTTGGTGATTGACACTACCAAGGGAGTTCAGTATCTGAATGAAATCAAAGATAGTGTGGTAGCCGGATTCCAGTGGGCTACAAAGGAAGGTCCCCTTTGTGAGGAGAACGTGCGTGGCGTGAGGTTCAATATCAAGGACGTCACTCTTCACACAGATGCAATTCATCGTGGCGGAGGGCAAATTATTCCTACTGCTCGACGCTGTTTCCTAGCGTGCATGTTGACCGCGAAGCCAGGTTTAATGGAACCAGTTTACCTGTGTGAAATCCAGTGTCCAGAGGCTGCTGTTGGAGGAATCTACGGAGTACTTACTCGAAGACGAGGACATGTCTTTGAAGAGAATCAAGTTGCAGGAACTCCCATGTTTCAAGTAAAAGCCTATCTTCCCGTTATGGAATCATTTGGTTTCACCGCAGACCTTCGCTCCAACACCGGTGGCCAGGCCTTCCCTCAGTGCGTATTTGACCATTGGCAGAACATGTCGTCTGGTGACCCCTATGACCCAACTTCAAAGACCGGAGGGGTTGTGGCTGCTACAAGGAAGAGAAAGGGTCTGTCCGAGACCATACCACCACTGGACAAGTTCTTGGACAAACTGTAGGCTTTGATCGTGCTTCCAGAGGAAACAGTTGCTTTACTAAGCAGCCCAATACCAAGTTGTAGTCTAACCAGCTTGAAAGACAAAGCTTATTATCAAAATAGCAGTATTGTTGTAGTGCATGCAAATCGTCCAGTTTGCAACTACAGGCATCGCAAGAGATGCTTCGGGAATTTTAAATGCTGTCTCCAAACAGCCGGATAACTCAATAAAAATGCCATTTAGCTTTACTAGGATTCTTTCAGTTTACTACTCATAGTTATCTAGGCAAATTGGTGGTAAAATTCTGTTTGCTTGAAGCAAGACTTCAATTCGATTTTGTGCCTTCACTTGGTTCTCTCTACCCCGAAATCATGTCGCCCGGAAAAAAAGTCTAGTCGCCCGAGTTCGTTATCATTTGTAAAGACATAAATGACATATTTTTAGAAAGTGCAGAGGGTACCTCGGGGGCCTTGGCCGTATAACTTTTGAATCAAAC
>Locus_103_Transcript_5/6_Confidence_0.763_Length_4250
TTTTTAGCCAAGTGATTAAGCAAAATTTATTTTTCTTTCACTGAAAATATATAATTTTTCAGAAGCAGTAATAAGTCAAAAGTTCTTACCCTTGCAGGGGCCTCATTAATGTTTTCTGCAGGAGGGCAACTGGTTTTCACAGGCGGAAAAACTCTTTGAACTGAACTTTTTATAAGAAAACTTTCCACCAGACAGTCAAATCAGGTGGGCAAAACCGTCCTCACAACCTGTCAATTTGCCCGGTGCCTGGCCCTTAATGAAGCCCCTGCCCTTGATGATAAATAAACTAAAATTCCTTGACATATTTTACAATTGCATTTTAATAAGCAACATTTGGAACTTAAAATATTTCTACAAACACAAATTAATGTCACTGCATTGAAAGGAAAAATTATAATACAAAGTTGAATGTTGAGTAAAATCACAAAACTTCACACCAGTAGTGAATATAGAAACATAGTTCCAAGTAGTCACAACTAATTATTTACAAAAGTTACAACTGGAGGGCAAACATTTACCAAACGAATACATAATGCATCTGACAAACCTTTCACAGATTGGGAGAAAACCAAACTCTTGCAATCACATCAACATGTAGGATCGAGGTCAACATATTGGTTCTAAATCATGTGTTGGCTTTGAGAATTAGAAGCCTCGTGAAAAGAACAGTCACTGTCATTTTCTTCAATATTGGAAATTTCCACCATAAACTATTTCTTGCAAAGTGCAAAGGGTTAAGCTACTAAAAAAAATTCCTTGTCATTTAAAACACTGACATGAAAAAAGTCTAAAACAATTAACCTTGTAAAATTCATGAGTGACCAAAACAGAGTTTCTCCCTACAATAGTCATCTAAACAATATCATGGGGACAAGTGAAAAGAATAAAGAAAAACATCAATTAACCTAGGATTATTAGTTCATCCAATACCAAATATTTCCCAGAACTGACATCATACAAATTCTATGGCAGAAAGTGAGAAGTAGTACAAATAAATGAGATCTGGGAGTGAAAAATTGAGAAATTCTCACTGGTGAACTTGATGCACATAAATGCACATTGTGTGTAACTGCATATTATACCGTCCATTATTTCTGCTTTCTCTACTCTTCATGTTGTGTCAATCCTCACTTCGTAACATAATAAATACATCATACCTTTAACACTGCAAAGGAAAAAGTTTGTTTATTTCCAATTTGTTTTGAACAGGCATCCAAGGAGTGACTGTTCAAGTCAGAGTAGCTGGCTCGCTTTTGTTGCATTTTGCCAAATATATATTAACGAATTCTTCAAGGTCTTAAATAAGCTCAACTTGCATTTGTACATGTTGAGGTACTCTGAAGAAGCTAGTAAGACTCTTACAATTAACACAAAGATTTGTTTCAGAGTGCAAAGAATAAGATTCTTTTCTTGCAAATTGCAGACAGTGTAAACTAGATAACTGTGAGAAACTGGGGATAAACAACACCCACAGTTAGTTTAAAAGATCACAATTTTCCCTGAGGCCAACTTGTGTACATATACAACACCCACAGTTAGTTTAAAAGACCACAATTTTCCCTGAGGCCAACTTGTGTACATATAAATTTTGTTAACAAGTATAATCTTCCACTTTCAAAACTAGGGAGAATTTCAGATTAAAAATAACAATTAACACAATACAATTACTAACTTCTCTAAGCTTAAGTCCATTTGTTTCAGAGCACTCTAAAGTGTATGCGACTTTATCATGACAAATTATTGAAAAAAATACGAAGGCATAAAATTCAATCAGCAGCAAGAGTGCTTTATCTCTAAATTTTTTTCTCCCTAAGGTCTCTCTCTTTTTAAAAAGGTTACACATGAAAGACCACAAACACTTTTTAACTCTGTCCATAAAGAGCCAATTGACTTTTTTCCATGTAATTTCCAGTAATATACAGTGGTTGCTGCATGCTCTTTAGTGCTGCCCCTGATTTGATGAACATGTTTTGTACTTTTTCTGGGTTTTGGTTCAGTTCATGAATGCAATGTGCTTATTTGAGTGAATTGGTTGACAAAAACAGATAAGCTTCATTCTTTGGCTCGGATAGAGGAAAAAAAGGCAATCCAGAATTCTCCCTTTCCTTCTTTTCAGCAGTTCAAAGAGCCATAAAAAGAAGCACTGAAGTACCACAAACATGCACAGTCAAAATGTTTCCTTCCATACTACAAATCCAACAAGGAAAAACAATTTCACAGTCAGTTGGTGATTTAACTGTTAGCTCAGCCAGTGGTTCAAGCAGTTCATATCAGTCCCCTTCTCTTCTTGTAGTCTTCAAGGTTTAGTGATCTCCTAGGTGCCCCATCCCTTTCATTGTTGGCAGGTCTTGGAGTAGCTACCACTGGACGAGACTCAGTTCCAGGGGCAGGAATGTCGAGATTGATTGTGATGTCAAAGTTATGTGCTGAAAACAGATCCTCTGACTGAGAGGGTTTCCTATCAGGAGGCTGGTGAGCTGCTCCAGCTGGTGGAATTTGTGAAAGTCTTTCTATATCTGAACCATCAACTGTGTCAGTCGGTTGGCTTGATGATGATGCTCCATCAGTGCTGGTGGATTGAGGCATCCCAGCAAAAGCTGCCCCTTCGGTATTTCCTTCATTCTTTTCTTGTGTAACAGAACTTGGTAAGGTTTTATTAGCCATAGACACAAGTTGAGGAAGGGTTTTCCGTCTTGTGAATGGATCAGCTTTTTGTTCCACATTCATTTCTTCAGCTGCAGCTTTTTCAGCCTCCACAATATTCCTCTTTCTGTTTCTCTCATTGATATAACTGATAGCACTAAGGTTTTTAGATCGCACTTTGTCAAGTTGTTGCGCTTTCTCTTCCAAGTCATCTAGTTCACCTCGCAGTTTTTCTGCCTCTTCCAAGTTCCCCTTCTGTTCTGCTATTTCCTTTGATCGCATTAAATGATTCTTCTTTTGAGCATAATTAAAAGGTGTTTTCCTAAATTTCTGCTTCTCAGCGACAATCTTATCAATATCTTCTTCATTATACATGTAATGCTGTGCCTCATTAAACTGTTTGGCTTTAGTGTCCACTTCCTCAAGTGTTGGTAAAGGAATGCCATGAGATTCACACTCCTCTTTCCACCTGGAAAATTCTGTTTCTGTGAATCTCTGATTTGACACAAACTCTAGTCTAAACACCCTTTCCTGGTTGCCATGTCTGAAAACAAAAAAGGAACATTGTTATTAGATTATATTTAGGAGTGGAAAAGTTCATAACAGACAGAGGGATGTTATTCCTATTTTACTCCTCCATCTGGAGAAGGGGTAGAAACTCAACATCATCTCATAAATTTAAGGGGACTACCAGTTCTGTAAATTCTCAACTAGCATACTTTAGTTTTAATCCTTTATTTGTTTTTGTACTTCCCAAAGAGTATATCTTAGCTGTTTCCACCACATCTCTTATCTCTGCAACCCTATAAACAGGTCTTGCATCATGGTTTCCAATACCAACACGCACATAACAGCCAGCCACTATCTCGCCAAAGAAAGGCATGTGTACCCATCTTTCAAGTTTGTGCCGTGATATTCTTATCCTCTCCAGGTCTCCCAAAGCCGATACTCTTTGAGGTTGTGCCTCACCTTGCTCTTCATCAGATTCTTGGTAGGATCCTTCCCCTGAACTTGATTTGCTTTCCTCCTGCTCATCATCATCCTCATCGTCGGTAAACACATCACTAGTCTTGAACTGAGGCGCTTTTTGGTCCACTAACGATTCAGCAACTTTTTTCTCTTTTTTCTCAGATCTCTTTGCCTTTAGGTCATCCAAAGCCTTTGCTTTTTTTTCTTCAACATGTCTCTTCCGCTCTTTTTTGCGCAAAGCTATACCTTCCTTCTCAATATTTGCTTTCTCCTTCTCTCGCTTTTTCTTCTTCTCCTTCCTTTTAGCAAGACGGAGTTTTCTTTCAATTTCAAATCGAGTCTTAAGAGCTTCTCTTTTCTCCACCCGGTTGAAGATCTCCTGCTCTCGTTCTTTTTCTGTCATCTTTTCAAGTCTTGCTCTGTCTGCTTCATCTCCCATCAAGTTGTCATCCCAACCATCATGATACTGCTCCTCCTCTTCATCTTCCGAGGAAGATGATGATGACGATGACTCACCAGAGGACGTTTCACCACTTTCTTCTGATGAAGAACCCGATGATGAAGCCTTTTTGGGTTTTTTCTTGTCCTTAGCTTAATTGCAGCCTTTCCCTTACTATTCTCAGAATCCATTGTCCACT
>Locus_104_Transcript_1/1_Confidence_0.000_Length_432
ACACTCCTAAAGAAATTGAATATATGGTGAGAAAAATTCTTAACTTAAGAGTCTTTGATGAAAATGAACAAAGATGGAAGAAGTCTGTTGTGGATAAAAATTTTGAAGTACTGTGTGTGAGTCAGTTCACACTACAAGCAGTTCTAAAGGGAAATAAACCGGATTATCATCTTGCAATGGGGGGTGAACAGAGTAAGGCTTTCTATGGAGATTTTCTTCAAGCAATGAAATCAGCCTACAAACCTGATGCCGTTAAAGGTGATCATCGTAGTTAAAGAGGCTCAAGTGTCGAGGGAGCCGGGAGGGACTTAAAAGTCAATCTGTGGAGAGTGAAAGACTTCTCGTAGCTTAAGAAGGAGACTGTAAAATCTAGAATGGTGCTAAAATACCTTAGAGGCAATGATAGATCGAAGAAAGGTAGTCTGGAAAAGC
>Locus_105_Transcript_22/44_Confidence_0.035_Length_3051
AGAGTTCGATATAATGTCACAAGGATATTGGATAAGTCAAAAGGACGTCGAACTTTAAAAAACGGTAAGATAAAAGTATGGCGAATATGATGCCATACCTTTATACGAGAAAAATGCTCAATAAATTTGCCATGACAGCTCTAACTCAACTGAGCAAGTCTTTGGGACGCTCTAATGAAAATATGGTATGTCTATCTCATTTGCAGAGTACATCAATTTTACAAGATGTCTGAAAATGCTTAAGAAGACCTTCGACATTTTTCCTTCGTGACTTTTTCACTAATGTAACTTAGAAAGATTATCTTGCCAATCAGTAATAAATAAGACACTTTTGTAACATTCTCCATGTGTGTAAATGCGTCCAAAACATTTCGCCACCCAAAACTGAACGCAGCAACATGTATGTGATCAAAATACGTTTTCTCTCTTCCGAACTCCACGATCAATGCAGTTCCCAAAATAGCCTTTCGGTCATGTTGACATCTAAAGTACCCTACAAACGCAACACTAAACAAACCCAGAACCACGAGAACTGGGGCCTTACTGATAAATAAAACTGGTTTCAATTGGAACTTGAGTTATAGAGGGGTAAAAACTTTGAGGAGTAATCCGAGATAAGCAACACATTATTGCGAGTTCGCTGGAAGTTGGAGTGAGCGCCGGTCGGTAGAAGCAGACAAAACATATCGAGAGCATAAGTGCGTGCTGAGATGCAAATATCAGGTTTCTGCCATGCGCATTACAATTTTGCTGATACATCGTATTACCTGCGTATACATCACTGCCGATTTTCGGAAAACAACAGATAACAGCAAATTTTTCTCTCTGCGTTTTCACCCATTAGATTGTCGTAGATAATAGACTAAGATGTCTCAGTTTGAATATTGGGAACCGATACACTCTTTCACAGAAACAGTTCGTGTTGGAAGAGGCTGAAGTTATCTTAACGTAATAATTCGTTACAATAACCCCGGTTTTGGACGAGGAGAATTCACCGTTGAATATGGGTGGAAACAACGTGAACAAGAGGTGAACGGAGGACGAACACTGTGTGTTCAGACATACGACGGACACGTTTTCCAGATCACCCGTCGACGACGAGGAGAATACGTAATGCAAACACCCGGTTACTGGTTCCTGAAGGTATAATGCGGCTAAAATTTGTGAAGGTAAGATACTTCCAGTTTAATTCTCTGCAGCAAAAATTACTGATATTGGTTGACAAGCCTCCAAACACTGTAATCTACTGATTCACTCAAAGTTGTTCAGTTACGTTATTCTTTACTGATCTCACCTATAAAGAAGAGCTAAATCGTTTCGACGCAGAAGCAAATTCATCATATATGTTTTATTTGTAAAACAAAAGTGCACCAATTGATCCATTGTTTCCCCTTCTATTTCAGGCTTTGCCAAGAAGAACAAAAAATTTATCTCTATATTAACTAGTCAATCGAATTCTATAATCAGTTATAAACTAATACATAAATTTTGTAGCAATCAGCAAGAAGGAAATAAAATGTAAACTGTTAAGATACAGATACGTCTAGCCTCTTTATTTGTATAATTGCAACGACGTGTATCCCCTTACATCATCAAAATTGGATAAAAATATATAAATTTCATCCAACACAGCTATGGGCAAAATAGGCACAAATTGTAACAAGCACCTTGGCATTTCGCATAAGACTACATATAGGAAAGAGGACAAAAGCTTACTTGTTTAACGTATTCAAACTCAAAAGTGTTATACTAAATCACTATTTAGATTCTAAGATTTGCAGATGGTCGAAACGATTAGGTTTAGGAAGCACTACTTGTCGCTTCATGAACGACCCTTTAGGGCTCACGAGCGCAGATATAGTGAGGTGATCCGACTAGGCATAGAAGAGAACAATGCTCGAGAAATGTTTTTTCTGACCCTCAGAAGCTAAGTGACGCTGGTTTTCTATAAGCTAGTTTGAGAAAAACATATACGCAACTGGTGATAAACTGGGTAAATATGTTGATCAACCATCTTAGTTTCGCTTGAACAAATCCAAAAATGTCCCCGCCTGATCAAAATACGCTAAATTATAAGAGTGACTTCGTTGAAATATGGATTGCTATGGGCCATGGACGTCACTTAATCAAAGTCACACGTTTTAAAAGAGGAGGTAAGTTCAGTGTTACTGCAAGCGCTTAATTTTTCATTTAGATCCGTGTTAGAAGCACTTTGATATTTTTTCTTGTTTTTAGCATACCAGATAGAAAATGGCTACTGGATATCGACACCAAAGCGACTTCAGTTGTCAAGATGAGTTAGGTAAAACCCGCTGAAAATCATAGTTTCATGCTCCAGATTTTAATCTAATACGTGCACACCCAATCAGATAGTACTTGTCACAATAAACAGCGAGGTTCATTCGCTTACTAGAAGGCGTTCTTCACAGACAAATACGCTGCGTTTCTAATAGATCTCGTATTGTGCGAAGATCGATAACTCCTTTATTTCATTACAGATTCTCTGACGAACATGGCTGTGCTATTATGACGGAAGCAACTAGTATACAGTGTATAATGTATCAGTTTTGTTATGTAAGTCGTTCTCGCTCGCCTCAAAAGTTTTAAGTGAATAAAAATTGGGTTTGGTAAACTCATTGTACACTCAGCTTGTTATATATTTTTTCTTGGTGGAGTTCAACTGTGCTGGCTTAAAACATGATCTGGCACACTGGAGCAAACATATTGAAACAAGAAGATCGAAAGTCAAATTCTCATTGCCTATTGTCTCGCCTCACTTGTTATGTATTCAAATCTTTTGGCGGGCTATGCATTCGCATTGCATATGCACGAACTAATCATCTCATCGCCAAGAAAAGGTATCGCTGTCGTCTTCCTCAGTTTTTCTGCTATTACCTTGGTCAAATATCACTCAACCAAATACCAAGATGTACGGGTTTCGCAATCTAGAACCGACAAACCGATTTTCCGAAACAGTTTATGTTACAAGACACTTTGTTCAAGACAGAAAATACGACGTGAAAATCGTCTACCACAGCGAAGGGCGAGGAG
>Locus_106_Transcript_8/11_Confidence_0.242_Length_1649
TTTTTTTTTGCCGTCGATGCTTCGAGGCTGTAGGTCAGTGAGACAGAGGCCCTCGGGATCCGTGTCTAAGAGGAACGAAGCACGGCGCCAAGGGCATGAACTCATCTGCAGCGGAGATGTCGGAGAATGTATTTTTGGCACGTCAAACACACAAGGATTTAGTAGCGGTAGGTGTCGGGCTTGAAGGGGCCCTCGACGGGCACGCCGATGTAGTCCGCCTGCTCCTTGCTCAGCTTGGTCATGCTGGCGCCGAGGGACGGCAGGTGGAGGGCGGCCACCTTCTCGTCCAGCTTCTTGGGCAGCAGGTACACGTCATTCTTGTACTTCTTGGCCTTTGTGCAGTTCTCCAAGATATCCAGCTGGGCCAGAACCTGATTGGTGAAGGAGCAAGACATCACGAAGGATGGGTGGCCAGTAGCGCAACCGAGGTTCACCAGGCGGCCAGAGGCCAGCACGATGACGCCGTGGCCATCCGGGAAGACGAAGCGATCCACCTGCGGCTTGATGTTCTCCACCTTGATGCCGGGGCACTTCTCCAGATCCTCCATGGCGATCTCGTTGTCGAAGTGGCCAATGTTGCACACGATGGCGTTGTTCTTCATCTTCTTCATGTGCTCCAGGGTGACGATCTTGAAGTTGCCTGTGGCGGAGGTGAAGATGTCCACCTCACCCACGCACTCCTCAAGGGTCACGACCTGGAAGCCCTCCATGCACGCCTGCAGCGCGCAAATGGGGTCGATCTCTGTGATGAGCACCCGAGCACCGGCCCCGCGCATGGCAAAGGCGCAGCCCTTGCCGACATCTCCATAGCCCGCGACGAGGGCACGCTTGCCTCCGATCATCACGTCCGTGGCTCGCATGATGCTGTCTGGAAGCGAGTGACGGCAGCCGTACACATTGTCAAACTTGCTCTTGGTCACGCAGTCGTTGACGTTGATGGCCGGGAAGAGGAGCTCGCCCTTGGCCGCCATTTCGCGCAGGCGGTGCACTCCGGTTGTCGTCTCCTCGCTGACACCCTTGCACTTGGCTGCCATGCGGGAGTACTTGGTCTTGTCTGCTTGAATGGAATCCTTGAGCAGCTGCAGGACGCACTTGAACTCTGCGTTGGTGGTGCTGGCAGGATCCGGCAGGCTGCCGTCCTTGGCGAATTTCTCCTCGTACTCCTTGCCCTTGTGGATCAGGAGAGTAGCATCACCGCCATCGTCCACCAGCTGATCGCAGCCGTCAGCTCCCGGCACCGTCATCATCTGCTCGGTGCACCACCAGTACTCCGGAAGGGTCTCTCCCTTCCAGGCGAAGACGGTAGCAGTCCCTGCCTTGGCGATGCCCGCAGCGGCATGATCCTGAGTACTGAAGATGTTGCAGGAGCACCAGCGCACCTTGGCGCCAAGGGCCGCCAACGTCTCGATCAGCACACCCGTCTGGATGGTCATGTGCAGGGAGCCGTTGATGTTCATGCCCTTGAAAGGCTGCGAGGGGCCAAACTCCTTTCGTGCCGCCATCAGGCCAGGCATCTCGTGCTCTGCCAAGGTGAGCTCCTTGCGGCCGAACTCGGCCAAGCCCATGTCCTTCACCTTGGAGTCCGCCATGATCCAAAACGGGGCACTGCTGGAAGGTGGGCTGAAACTCGGCAAAAGCCCATGTCCTTC
>Locus_107_Transcript_1/5_Confidence_0.571_Length_776
AAAAATGTCTTTGGCAATTTATATGGTTGCTTCTATTGCCGGCATACTACTACCAACAGTGTCTGCTGGTGGTTTCTACTGTGTGACCTGTCCATCAAATCCACTGCAGTCTCCAACCCAGTGCAACATGTCAGCTACAGACAAGGATTGTACCCTTGATGATGGACTTGCAAGGGGCTGCTTTGCAGCGACAGCCGAGTTGAACAACGGCACCATTATAAGCCTAAAAGGGTGCTATAATAGGAAGTATAACGAAGCCATCTGCGGGAATACCACTGCTTGCAACAGAGCTGAAAATATGACTGGTGTAGTAAGTCCTTTCAAGCGTTGTGTAGCAAAGTGCTGTTCAACCGACAGGTGTAATAAGCACCTCGTTCCAGACACGGTACCAGTACCTTCCACTACTCAAACTGGCCCGGCATCCACAAGCATCGCTGTGACGGCATCCACAAGCATCGCTGTGACGCCAGCTACCACCACTAAAGCTCCTGTATCTGGCGGCATCAACATTAAAACCTTCTGTTTTCTCCCCGTCTTTTTGCTTTTTGGAATCCAAATGGCAATTTAGGCACTTGATTTAAAAAGTATTCCACTTTGCATTTAGTTTTTTAATTTTTCCTAACACTTTACAAGTGTTCGAGATTAAGTGATAGGTTAATGTACCTAAACCTTTTTAGCGTGGGCAATTTGTAGCGAAATTGGGTAAAATGATGCAATGCTTGGAACTCACTCATTAATAAAACGAATTGAAAATTGGGTAAAAATGATGCAATGCT
>Locus_109_Transcript_4/5_Confidence_0.200_Length_3229
TTTTTTTAGTATTCACATCTGTTTAATAGGATTTTACAAATATTTCCAGGTTGATATCAGAGTTTGAAATAGACACGACCAGTCTTTCAACCTCTAGAAAAACAAATACTTTTCTGGAGGCAGGAGGAGTCGAATATGTTAAGGAAATCAGGCCAAGAAATCCTTGAGCAATATCCGTCATGAAACTGTTTTAATGTAGTCACATTAAAAGGATCCCCTGCACTGCCTTGGACCCTAGCTCTTTATTCTTTCCGTCCCTTATTTGTGGAAAAAAAGACCCTGAGAACAGGGCAATTAGACCATACCGATAGAACTCAAAATTAAGAGGTTGTTCACGTGCTCAACAGCCAACATTACGCTTCAAAAAAAAAATAATAATAATGATAATTATAAAATGATGTGAAAGGAAGCAAATTGAGGTTGACCTACTCAAAATGAACTTAGGCCGTTACCAAACAAAATAACCCTTGGAAAAAGTACAAACCACTGTACTAACTTTTGACACACTTAGCAAGATTCAGAGCTCCGTTGCATGATTTTTTAAGTGTCATTTCTGTATTTTTTACACCTGTTCAAGAATGATATCAATAATACATAAAATATTTTGTTTTCATTTGAAGCTCAGGGCTTGCCCTATTTCCTACAGTACCCCTAAAGTTAATACAAAAAGCTCCAAAACAGATACAACAAGTTACAGTTCTCAAGCAGATTCCCAAGATCTTCAGTACTAACCTTGGAAATATGCTGGAAAAGTCATAGTGGACCAGTTTTTGAAAGCTTTCCTTCTGCCCTATAATGTCCATATCGATTAAATCTGGCTCCAATTCCCAACACACAAAGGATCTTTATCACAAAGGCCACAAAACTGACATTTTACAAACAGAGTGACAACACAGCTGGTTAAGAACCATCATAACTATTTCAAAACTAAATCAGCCCTATCATCAAACACCAACTTCTGTCCAAAGACGCTGCAACAAACTGAACTTTCCACAACCAGCAATAAATGCACAGAAGCAATTTTTTAAAACTTTTCCAAATACAAAATATAATATTGATAAGTTTTTCTCTGTAAACAAGACTTGCTCTTCTGTGAGAACAAGCCCAGTACAGTTTTCTAATCTCTTTTGAGAAACACTAATTGAGAATCAGAGCACTTTTCTTTGGTAGCCGGTGAGTCTCTTGCTCCACATACATTAGTCCTGCAAGTTTTCTTGAATTAAAATATCAATTTTCCACTTGGGTGCCATTTAGGGATAAGTTTATGAGCTTTCTTTCCATCAACAACTGTCAACGACATTCCCACACTTTGATTGTCATGTCAACACTTCCAGTTACTACAAATGGAGTTGACCTGTGGAAATCTAAAGTTGTCGCAAAATGTTCATGTGCCACTAGAGTTTTCGCACATCTTTTATTTTTGTAGTCCCATATTCTAAGAGTTTTGTCATCTGAACAGCTAACTATATATTTGCCTCCAGGGTGAAACAGAACCCCTCTCACCCAATTATCATGGCCAACCAAAGTCATTAGACACATTCCAGTACCACAATCCCACAGTCTGATTGTCTTATCTCGAGATGCTGACACTAAATATGGACCTGGAGCTCCTCCTCGTTTTCCACCCTCCAATCCTACAGCTTCTGCAATATGTGGGTGGGCTGATTCTGGAGCCCAAGAAACATCCTCTACTACATGTTCATGGTCCCGCAGATCACATTTACATTCCTTAGAGGCCACAACCCACACACGGATTGTCTGGTCATTTGAACAACTTGCTATCAACACACCATCAGGGCTAACACGAACTTTTCTGACCCACTCTCTGTGCCCTTGAAATGTCTTCACACAATATCCTGTGGCTACTTCCCACATTTTTATAGTTTTATCTCTGGATGATGATACCAAATAATCTCCTGATGGCAAAAATGTCACTGAAGAAACATTATGGTCATGTCCTGTCATTGTTTTGATACACTCAAATTCATGGAAATCCCATAGTTTGACAGACATGTCTGCTGAACACGATGCTAAAACTTTCCCAGTATGATCAAATGAGAGATCTTGAACTGCATCTGTATGGCCCTTTAGGGTTCGTTCAAAATCTCCAGTCTCATAGTCCCAGACTTTAACTGTTGCATCTTCTGATGCTGTAACCATTACACTATATACTGGATGAAATAACACTCTTGTAACTGGGCTTCTGTGGCCAGTTAATGCATATCGCTCTGGTGGTCTAGGCATCCAATCCTCAGGAGAACGTGTTTTCTTTAATGAAGAACCTAGGCATACAAATAACCACATCCGTACTAGTGTTGTACTTTTACATAGGTTCAAATCCATTCTCTTTTTTTATATTACTTTTTGTACCAGGCATATAATAAATGAAACAAATTTTGAAGCAGTGTGAAAACCTTGTTTGTACTGCCTACCCTAACTCACAAAGATGATGTATTAGTTACAAATGCTAGTCAAGTAACGATACATAGTGTAATGGTCACTGTTGTTTTGTTCTGTAAGTTCTATATTTGGTTGATCAATATTTAAGGGTCTTTAATAATGCAAAAGAAACGACAAATTCAACCAGGGTCTCCCACTTCAGCCCTTGAAAAGACAGCTCGTGACAAAAAATCATTACTCCTGTTGTGAGTGGCTGGAAAATGCAGGACTTCCTAAGATAAAGTCGTTACACTATGAGTATACCTGTGCTTGCTTCTTTTTCTGCCTCTGATAACCTTGATTCTAGATCCATTACCTTCTTTTGTAAACGAATTACTGACGTCCATTTCTTTTCCAGCAAACCACTATACTTTTTGTCGAGTTCGCCAGGCATGCTTGCATCTTTTTTGAAAGCATTTAAGGCATCTTCAAAGCCACACTGATATAGATAATCTGCTATGGCTTTATGAAGTTCTTCTTTCTGTCTGGGAGTCAACACCATGGCTCAAATTTTTTTCTAGTCTTCTCAGTCAACTTTCATTTAAATCAAGTAGCTACATTGAATTGCAGTGAAAACATTCCTTTCGGGGTGATCTGCGCACTGTAACCATCACATTTGTTCGAGTAACGCTGGCAGCCACAACCTCTCCTTGTCGTAGATTCGCCTTACGTTATCCTCGTCACTTTCACAAGCGGCTCTTCGACCGCATAAAATACCACAGAATCGGCTATTTCTCCTTCACAGTCTATCAGTTTTGAACTCAAACACCGCTCGATTTCAAGCACTTCG
>Locus_110_Transcript_26/29_Confidence_0.021_Length_3367
ACCTGAAATTTCTTCGAGAAAGAGTTCTCCATACATCTGCCAGTAAGGTAAGTCCAGTATTCCACGGATCACCTGATCCCAGGTCTTTGAGAACGGTCCGGGGCCTGGGAATGTCACCGCTTGCAGTGCGATTCCATAGGCGATAATAAATATGGCCAAAATTATTACAAACTGCTTCAGATCCTCAAGCATTTTCCTAATCATGACAAGTTTAGGACCGAGCTGTCTGTTGACAGACACGATCTGAAGGGAACGCACGATAAACACTATGATATTCAGCGAAAGAGTGATCCGAGCAGCTTCATAGGTTGAATCGAAAAAACGCAAACAAGCTGCCACCACAAAAGCCAGGAGCGCGAATGTGTCGACGCGATTCCAGGTGTCGCTGAAATAAACTCTGAGCTTGTCACCAAAAGTTTTCGGTTGTTGAGCCGCTAGCTGTCTAATTTCTTCCATTATGATAGTAAAGATCCAGAAGTAAAGAATGAATTCCACCACACTTAATCCCCCGAAAGTCTTGGACGAGTCAAAAGGCGGGAAGTACATAGTGATGACGTAACCATAGAGGAATATGAAGGCTACGTAAGACACCAAATTCCCCATAAACTTGGTGAACGGTGCAGAATAGAATGATGTGATTCTGTCATAAACAGTCATGTCTTTCGATCGCATCATATGTTCCATAGAATGATCTTCTTGAAGCTCTGGAATATATTCCACTATCTCTTCAACAATGTCTTCCCCTGTATCTTCCCCTTCTCCTACTTTAGATTCTTCGTCGATGTTGATTTTGGGTTTTCCGTTTCTGACAGTTTCAACCTTTTGTAGCTCGACTGTTTCTTCTGTTATACTGGATCTCCTCACATTCTTCATACTCTTGGTGTACAATCCCTTCTGCGACAGACGAGCTGCGGCCTCCCTTTCGTGCTGCTCATCCGGGACAAAGTAAATCAGCGGGAAAATCAGGAACGGACAGAACGTACAAAGAATGATCTTCCACCACTTAGTGTTCATGGCCATCGCTCCCATCCAGAGTCGGGTGAGTAGCACTTGACAGCTTGTATGTGCAATGAAATTCTGATCTTCGGCAATGACAGCCAGACCAAGCGCTGTCAGATTACCAAAATTATCCAGTTCTTTAACCAGCAGGGTCTGGGAAAGAGTTTCGTTCTCTTCGTAACATTCTTGAAGTACGCCTATGGCGTGTTGTTCAAAATCATTCGCAACCTCCAGCAGCTCTGCGCTGATGTCAGTGATGGTATCATCAGCACGCGCCTTTTCCGCCATGGATTTCAGAAGACGCGTTGCCATGAGCGCGGTTGCGATCTGTTCTCGGCCCATGCTCCACATGAGCTTAGCCATATCTTTGCGGTTACTAAGCACCGCCCAGATAAATACGTCACGATACGGTGTCCTCAGTGGGTCGATTCTGTGAAGAGGATTGCACACAATAGCTGGCTGGCTGATTTTGTGACTTTTCCCCCTTTCTTCATGAAGTGAAGTCATATAACGTGGGTCCCGAAGGTAAAGGCAATGATAAGAATCGCCCATCAAGTTTTCTATCACCTCGCCAACAACACTCAGGTTTAAGGCTGTAATACTCTTTTTATTCATTTCTTTTTGAACCAGAGGCTTAATGACGCTGTTGCTTGGGACCCCAGCATACAACTGACATAATATCTGCGGTGTAAGGAATTCCATCATACTGAGGCCATTCTGCAGGAACAGTTCTACAAATCCCGGCTTATCATCGAGCAAAGCGGCCAGCATAGGATCGGTCAGTCCCTCCGTCGTCCAACGTTTGTCATCGGTGAAAATCTCACTTTTGGCAACATCAATCCGATTCCAGGCCAGAGCTAAATTTAGCTGCATCAAAGGAGCGGAACTGTTGGCTTTTAAGAGGGCTTTTAAAATTGCAAGATCAATGTCTTGAGATATGTTGGTCTCGTGATCCAGTCGGTAAATAGAGATCATCTTATCGTCTTCAAGTACTTCTTCAATCATCTTGTAATGTTCTTTGACTTCTTGTTCCTTCATAAATGGAAACACTTCCGCCACCTTAGCTCGTATCTTGTTTTCATACAGGGGATCGATGATAAATTTCTCTTCACTTTTAATGGTGTGACTGTACGCATACGCCACCACATCTGCTGCACGACCACTTCCATCAATCACAACAGCTGGGATTTTCTTCTTGATCAACTCGCACATTGTACGAACAGTGTTTGGTCCACCTTCCAGAACTAACAAGACCACAGGGACACCAATGGCACCTGCAGCAGACCTGGAGTCTGTTTTGACCTTCATTACAGCTTCCTCAAATCTAGAGCGCAGATTAATTTCCACACCGTACTTTCCTTCTGTCCCATTATCCACCAACAGGAAGTGCGAGTGATTTGAATCAAGCAAAGCCCCACTGGAGCCTGGGACCTGTTCCATTCGGTAGTGGGCCGGATATAGTCCATTTGTGCCCTTAGACGCTTTTAAAGAATCCTTTCTGTCCACAATGCCCCAAGTAGCGATGCCAATAACATTAACTTTGTCCTCGCTACCAAATGTGATTTCTTGTTCCTTCACGGCTTCACCCACATGCTTCATAACACCAGCATTGGTTCCACCTGTTATAATCCAAGCACTCGTCGACTTCGCTGCTTTGATCAGACCTCTTCTGAACACTTCTTTTAACCTGGGTTTGAGAACGAAACTCTTGGCACCCCCCGTCACAGAAATAACCAGATTGGGGATTTCAAGATCCCATCTCTCAAGCATCAACTTTAGGATGAGCTGAACATCAGTGTCATGTGACACGCGGACGTATGGAGAACGTTTATTCTGACTGCCTGTCCCAACGAAGTCGATCTCTCCGTATGCATCAGTGGGCATTTGCCGTGTGCAGCTTTCTGGGGTCCATTGATTACCATTGTATTCTCTGGTCACATTTAGATCGTGTTGCTGCCTAGTTCTACCACACATACACATAGGATTCTCTTCTGAGCGAGTCTTCTTTGCATCTTTCACAATTTTGATGCACTCTCGACCTTTAAAATGTTTAGCAATCCATGACTTCTTGCTTTTCTCCAATTGTTCAAATCCTGCCAGTGAACCAGACAATGATCCTTTTGATGTGCGGCGGTGATTGGTGTTAGAAGGGATCCGCCTATCTGTGGGAAGTGCAGCTAAACTCACAGAGCTAATAGACTGAACTTTGTTGGTCTTCAAACTCAACATATTCTGAATCAAAGTTCAGAAACAGCTGATGAATAAGGTATCATTCTTACATTCGTCATTTTAGAACTGAAAGTGTCAGAAATCAGCTGATACGCAGACAAATCTATTGCTTGTGGCTGTCTTCGAAACTTCAGCTACC
>Locus_111_Transcript_1/3_Confidence_0.222_Length_3629
TTTTTTTGCAGCTCAGTTGTGCTTTTTATTAAGCAATCACAACATTCTACATTTAATCTCCCTCCTGAGAAATTTTAAATTACCAAGAATTTAATAAGTACTTGTGCGACTCAGTGAAACTGTTTTGCTATGAATTCCCTCGCTACTTTGTTTCACACTTTACATCGATGCCGCTGTGCAGTGCTAGGATTATTCAAGTTTGGTATATACCACACAGGTTTAACTTACTGTGCTTCGCGCGCGCTGATTGGCTAGTTTGGAAGTGATAACCTAGTAGTATTCACTTCCAAGCACTCTGAGACAAAACCGCGCGTCGAGAGTTTAATTTCCGACTTTTTTTCGGTATATTGTCAGAAATAAACCAATTCTTGTTGAATTTTTTTTTTTTGGTTTTTGTGTAGTATATACTAAAACAATTAATCACTTCGTATGTTTACCTCCACTAAGGAGAATAATTGTTAATAATACTGAAACTTATTGTTCCATAATTCGCAAAAAGTGTAAAGAGAAAAGTCAGAGTAGCAAGCACTATTGTTACTAATAATAATGCTAATAATGGAAACCAAAATTTCAATAATTCATAAATAGCCACATCATCCCTCTGCTGGAATGAGAAAACGCTCTAAGAATAAAGTTGAAGTACACAGGAATCTAGGGTAATTTTTTACATCTGATATTCAAACAAAATAAAGAAACTGAAAACAATTCTACTCATTCTAACCAGAGAAGTAATGGAAACGTAACTTCTCTACGCAATTTCAATTTCGAAAAAACGTGCAAAAGAATTTACTTTCATTTCAGCTGGATGATGCCATGCTGTTGCAACATCAAACTCTCCGAGCTAATCTACAACGGAGAGTATTGTAGCTCTAAATTACAGATACCCAAACTCACTTGCCGCAGTCTCGTGAACACGTTGAAGGGTTCCTGTCACATAACTATATTCTCGACGACTGAAGGCAATTCATAACAAATGAACTTCGTATTAACCAATCAGAAGAAAGAAATATCCACAGCTGATACCAATACCTAAAAGTATACATAGCCGGTCAAATTTCTGAATGTCCGACGAACTACAGTTCATTCTCATTTTGCATACAGTCTTCATGCAAACGCATACAACCGTACCCTTAATCATCAGAATAAAAATATCCTCCATATCAAAGAAGTAGCTAACACTAACAACGTCTTAGAGGACAGTTCACATCTCCTTTTCTTGTAAGTTCATCTTTTTAACTCCTTAGAAGACGACCATCGCCAAACTATGCATTTGTTCAGTCTTTTACCAAATACTTCCGTGTTCAAAAGTTTTAACTTTAACACCTCAAATATTGACGGCAGTAAATGCATCAGCTATAGCTCCGTGATGAAGGAGGGCATCTCTTAACAATTACAAACTTTGAAAAATTGGTAAATTTGTAGGTAACTTCACGAACTACCGGTAGTTAGAACTTAATAGAAGGCTACATACGGTGTCACTGTGGAACTCTTTTCGTATTACACATTGCTGTGTTACCAAGCTTTCTTGGTGCACTTCATTACTACTTAAACCTTGATACTACAAGACAGAGAAAACTCACAACCACTATCTAAATGTGATATAATTGGGTCAAACTCACAATTGGATTCGTTCAAAAAGTTGCCTCTAGGTGCGAAATGACAAAAACCTACAGCAGTACCAGAAAATTGAGACAGTATTCAGCAATTCAATTCCACAGGGCAGAAACTATGAAGGAACCAATGGGAAAAATACAATTCTTCACAACCCGATTTTGCATGACAAATTTGGAAAAAGAAGTAAAACGAAAAAGAAAGAAAACAATTTTAAGCAAACCTCCCACTCCCTTATTTCACCCTAAATTCCCAGAATGTACAAGTTATGTCTTAGCTTAACCTAGCTAAATTATGCATATATCACTACATATCTAACGCATAGTTATTACAACTTATTCAAATTGGATTTATCTATTTCGAGATAAATTATGCTTAAATGAAACGCAGTCATGGAACAAGCCAACTTGTCTCTCTTGAGCAGCAAAGGTGATACTCACAGGAAGCTTGCCGAAGAGCTACATACAGACAACTCTGATTTTAAGCGATTGTCGGCGGAAGCCATCCGAGATTGCAATTGTTTTGCTTTCAGTATGCCACTGTCTTACTCGTGGAAAAATATCGCCTCACCTCCTCGACCATGTATTCAGATAGAAACCTCAAACCAATCGTAACTTGATCCCACTCATTTTCCGCGCTCGTACCACCGAGCTCTCGGTAAATTACGGATATCTGCTTTGTTTTTGATTTGCCGTTGTGAATACTAAGTTGAGGTTTAAGGATGCTCAATAAAAAGAAAAACAAAAACAGGATAGCTTCACGTGTTACCTCAGCACTCTAGCAAAAGAAGTCTTACCCTGATTAATCGAAATCACTTTCCAGTGAATATCCGGAGGGGAAACATAGCTTAAATTAGCGTCTCGCTCATAATTAGAACCAAATCACAAAAGGGAAAAAATTTGGCTTGTCTAGGCGCGCTTCTTAGGAAATAATACTTACATCTTAATTACGTGGTCTTTCGACAATACTAGAAATACCTTACCATTCCACGCAAACGCAAAACCGGAAACATCTCCCGGATACATTTCATCACCTAGCTAAGTAAATTACACAGGAATTCTTAAACTTTAATGTCAGTGTCGCTTGATGGCTCTTTCTCTTTCGCTGGGAAAGCAGGATTCACGAATGAGAAGCCATGGAAGTCATTCTGGTTGATGTTGGCTATGAATGATTTGTCGCAAGGTGTTAGTCGGGCGGCTTCGTCCGTGAACTCTGGGTCGAAATTGTCAAAGGAACGTTTAGATTTAATTTTTGGTTTGAAGGGAGGTTGAACCTCTCTGTTCATAAGTTTCAACCAGTTAGTGTGCCTAAAGAACACGTGATCCTTGATGCTTTGTTCTCCATTTTCTCCACAGCCCAGGCGTTTGGCCGGGTGTTTGGTCAGGAACCCTTTGATGATGAGCACGGCTTCTTTGGATAAAGACTTGGGGTAAGACACGCTGTGCTCTAAGATAGAGTTAAATAATTCGTCTTCATCGTCCCCATCAAAAGGAGGCTGTCCCGCTAACATCTCATAAATAAGAACTCCGAGAGCCCACCAGTCCACCGAAAAACTGTAAGGCTGGTAGGCGACAATCTCAGGAGCAATATAATCTGGTGTCCCACAGAATGTTCGTGTTGTCTTTCCGTCAGTCATATTTTCTTTGCACATTCCAAAATCGGCAATTTTGATGTGGCCGTCACTATCCAGCATGACATTGTCTAACTTTAAATCTCTGTAAACAATGCCTCTTTTGTGTAGAAACAACAATCCAAGGACAATTTCCGCTACATAGAAACTATAATGCAAAATAGAAAAGCTCATCAACACGTTTGTTCATTTTACCATCAATATAAAAATATACCGAAGAGAGAAAAAGAGACAGGCAGCAACTACAATCCAAACAGGGACAACAAATTATTCAGTGTATAAAGTACCCATGAAATGTGTGTACAGGCAGTCTGATCTTTCCACCCCTTGACTGCATAACCATTTAACGATTTTTTTTCTTCGTAATTTGGATATATCAGCAAAGTTG
>Locus_112_Transcript_1/1_Confidence_0.000_Length_407
CATTCTTTACTCATCTGAAAGGAAATGAAGCTAAAGAAGCCATGAGATTTAAGTATGGTGACTATGAAGCAATTATAGAAAGTGTCCAACGGGAAAAGGCAGATTCACAATCAAAAGGAGATCATATACAATCAAAAGCAAGGAGTAAATGGAAAGGGAAATTGGATGTTTCTGTCCAGTATAACACTAAACCACTTGGCAGGAGGAACTCAGTGAACAAGAAAAACAGTTCTTCTGTCATTCAGGATGTGGAAGAGGAATGCAAGATGATAAAACACAGCAGAAATTGTGCTAAATCACAAAGCTCAGTTGGAAAATCAGGAAATACAAATTTTAAGAGGGCTGAAGTGAAAAGCAGTAAGAGAAATAAGTCATATGTGGATGATGAAATGCTAGCAGATGGTTTT
>Locus_113_Transcript_1/1_Confidence_0.000_Length_4260
CTGTTTTCGTATTTTACTCCAAAATCTAAAAAGCCCTCGTCTCCTGTTTGCGGAGATACAGCAGATAAAAAGAAGAATAATTCGCCAAAGGAAGGCGCAAAGGGGTTTTCGCCGATTAACGATAAGAAATCGACTTCGCCAAAAGCGCCGAAAGCTTCAAGAACGCTGAAAGATTCGAGCGGGGAATCTGGCCCGGTGAAAATTGAACAATGTGGAATTGTATGGGCGAAACTCGAAGGACATCCGTGGTGGCCAAGTTTGATTTGTGATCATCCTTCGCAAGGGGTGTTTGAACGAGGGGATGAATGTCATGTTCAATTTTTTGGAGACCCTCCGAGTCGAGCTTGGGTAAAGCGAAGGCAAGTGAAACAGTTTTTGAAAGATCGAAATAATCGTGTGACAGACCCACACATTAAAAAAGCAGTGCAACAAGCAGAGGATGCCCTGTCACTTTCACTGGAACGACGAAAGAAACTTGTCAACTGTTTGCCATCTGATGAGGAAGATGCAGAGGATGCCTGTGATGAAACAATGTTATCAGACGACGAGAGCCCAGAGAAAGAATCAAACATTCAGAAGAGAAAGAACAGTGGAGGCAGATCTAGAAATGACACAAGTGATGAGAAAGATGATGATGATGAAGTTACAGGAAGGAAGTACAAAAGCAAACGGCCTAGAAGGATTAAGCTACCGCAAAGAACAATAGAGTGAAGAAAAGACGCATTATAGAGTCAGGTTCAGAAGACTCAGCAGATGATTACAAGCCTGACAGAGATGATGATGATGATGATGAGAGCTGTAGTAGTGGAGTTGATGAAAATGAGTTAGAGGAGGATAGTCCTTCTGAAGAGGACATTGATGATATTGCAGAAATGCCCTCTCGTAAACGTAAAAGAGGCAGCACTTCTACTCCACATCAGAAGAAAACAAAGAGTAGTGCACCTTCAACTCCCTGTACACCTGTGGTCAGCAAGCAAGCTGTACCAAGTACTCCATCACCTTCAGTTCTGTCAGGATCTTTAGCAAAAAAGATGTCAAGTTCTGCTAGTAAAGCGGCAGTGTCTCTTGCAAGATTTCAGATGAATTCCTCGCCAGTTCCAAAGGCAAGTGCAGCTGATGGAGCTGGAGTGGGAACATACACTCATCAGAGACTGGAATGGTTAAAGGAAGATAGGAGAAAAGATAAACATGGAAGGCCAATGGCACATCCAGAGTATGACTCAAGGACGTTGCTGGTTCCATCGTCCTTTCTCAACTCCAAAGATGTTACACCTGCCATGAAGCAATGGTGGCAGCTGAAGAGTGACAATTTTGATACGATCCTTTTCTTTAAGGTTGGCAAATTCTATGAATTGTACAACATGGATGCCACAGTTGGTGTGAAAGAACTTGGATTAATCTATATGAAGGGTAATTTTGCGCATGCTGGTTTTCCTGAAATTGCTTTTGGGCGATACTCTGACACGCTGATTCAGAAAGGCTACAAGGTGGCACAAGTGGAGCAAACAGAAACTCCAGAAATGATGAAGGAAAGATGCAAGAAGACTCACTCAAATTCTAAGAGTGATCAAGTGGTGAGAAGGGAAATATGTGCTGTGATCACAAAAGGAACAAAGACGTACAGCTTTGTGGATGGGGATTGTACAGACAGTGATGCAGCATATCTTTTAGCTATTGCCGAAAAGGGTTCTGATGACGTTTCTGGTGGAGAAAGTGTCTATGGTGTTTGCTTTGTGGACACATCCATTGGAAAGTTTCATATCGGACAGTTCAAAGACGATCGTCAGTCATCTCGATTGAGGACTCTGGTAGCTCATTTTACGCCTGTCCAGGTTTTGTGTCCTCGTGGAGGATTAACACTGAAAACCCAACAAGTTCTCAACCATGAATTGATGTCTGCCATGAAGGAATACTTAACACAAGGATCACAGTTTTGGGAAGCAGGCAAGACGCTGAAGGTTCTTGCCGAGGAACAGTATTTCAGTGAAGACAAGAATGGCACTGAAAATCCAGTGAAGAGTTGGCCAGAAGTTTTAAAGAAGTTAACTGATGGAGATCTTCTGGGTTTAATGCCCGGTGAAGGCAGTGAATTGGCTTTGAGTGCTCTTGGTGCGGTTGTTTGGTACCTGAAGAAATGCCTGATAGATGGAGAGGTCTTATCAATGGGGAATTTTGAGGAGTACCTGCCGCTGGACAATTCTCCTGCTCGTGGACAGAACTCAAGTTTTGCAAAAGGAAGACAGCACATGATCCTGGATAACATCACTCTAACAAACCTGGATATTATTCCATCTGGGCCTGATGCCTCACTCGAGGGAACCTTGCTGGAGAGACTGGATCACTGTTGTACTCCGTTTGGTAAACGTCTATTCAAGCAATGGCTTTGTGCACCTCTCTGCAACCCGGCCTCTATCAATGACAGACTCAATTCTGTAGAAGATTTGATGGCTAACCCAAGTTTAGTGGCTGAAACAAAAGATGTGTTGAAGGCACTGCCAGATCTGGAAAGACTCCTCAAAAAAATCCACGCGCTGAGTTTGCCTCGAGATAAGAATCACCCAGCCAACAGAGCCATTCTTTATAATGAGGACACATACAGTAAGCGAAAAATAAATGATTTTCTCACCATATTGGAGGGTTTTGATAAAGCGACAGAGATTGCAGCTATGTTCAAAGACCATGCCAGTTCTTTCAGGTCCAAGCTTCTCACTCAAGTTGTCACAGAAAAGGGCATCACCGCTGGACAATCGAAAGTTCGTGGGCAGTTTCCAAAATTGCACGATCTCTTACACGCCTTCAAGCACTCGTTTGACTACAACAAGGCTAAGAATGAAGGTGTTATATTGCCTAAGGCAGGGGTCGATCCAGATTATGACCAAGCCTTAGCAGATATCCAGTCCACGCGCACCTGGTTTGAACAATACTTAAAGAAACAATGCGCTATATTGGGCTGTAAGGCTACGTATTGGGGCTCAGCTAAGAACCGTTACCAGATTGAAATCCCTGACTCCGTCCGTAAGATTCCCGACGAATACACTCTACAGTCGCAGAAGAAAGGATTTAAACGATACTGGACAGCAGCCATTGAAGAGAAGCTGGCGGGGTTGGTGGAAGCCGAGGAGAGACGAGAAGAAGCTCTGAAAGACACTATGAGACTTGTGTTTCACAAATTTGATCAAGAGTATAAGACGTGGGATAAAACGGTTCAGTGTCTGGCTGTGTTGGACTCACTGATGAGTCTCGCATCATGCAGTTCGCAGGCTGACGGTTCGATGTGTAGACCTGAAATCGTTCTTCCCGAGCAGACTGCTGATGAAGAATTTCAGCCTTTCTTGGAAATCAGAGAAGGACGGCACCCATGCATTTCACGCACATTCAGTGGCGGCGATTTTATCCCAAATGACACAGTGGTCGGAATGCAAGATGAGAATGACGGCGAGGAGAGAGCAGTCAACAGCCAAAGCACATGCGTGTTGGTTACTGGGCCTAATATGGGCGGCAAGTCAACGCTGATGAGACAAGCTGGACTGATCGTTATCATGGCTCAGATGGGCTGTTACGTTCCGGCTGAGAATTGCCGCCTCACTCCTGTGGATCGTGTGTTTACGCGGCTTGGAGCTCACGACAGAATCCTATCGGGTGAGAGTACTTTCTTTGTCGAACTGAGCGAGACTTCAACCATTCTCCGACATGCTACACGACACTCCCTCGTTCTGGTGGATGAACTTGGTCGTGGCACTGCGACATACGACGGTACAGCCATCGCTTGTGCAGTCGTCGGTGAGCTTTCAGGTCACATTAAATGCAGGACACTGTTCTCTACACACTATCATTCATTGGTCGAGGAGTTCTCCGCTGACCCGAATGTTCGGCTTGGTCATATGGCCTGCATGGTTGAAAATGAAGATGAGACTGATCCAAGTAAAGAGACAATAACATTCCTGTACAAATTCGTGAAAGGCGCCTGTCCGAAGAGTTACGGATTTAACGCAGCAAGGCTAGCTGGGATACCAGATGAGGTAATTTCTGTGGCTGTAAATAAAGCGCGACAATTTGAGGAGACTGTAGATCGCGTCAAATTTTTCAGGTCGCTGCTTAATTGCAAGAAAGAAGATATAAAACAGCTACAGAAGCAAATAATGGGTTATTAGTATTAAAAGCGGGCAAATGAGAATGTTACTACTTTAATTGTTTTCAATTAGATGCAGAAGTTCTAATTGTTCATGTTTTAGAGTCAATAAAGATTTCATTTATGTCTTG
>Locus_114_Transcript_8/16_Confidence_0.406_Length_3345
ATATCGTGAGAACTGATTTAATGATGTAGAAGACAGTGTTGAAGCACAAACTTTGCTGATGCCATTTTCTAAAAGATTGCAGCACATTGCTACGCAACGCACGCTAAAGTTGAGAAGTTTAACAGTTGGAGTTAAAAAATCCTGAACCACAACAAGTGTTTTAGAAGAGTAACTAACAGTTTGACCTGGTAAATTCGGTTTGATGTTCAAGTGGACTTGACGAAGCAAGAGTATGTCACTCAGCGTGTTCAGAGAGGCTGGCTGAATATCTGTCAGATTTAGGACAACTGAAACACTACAACTAACTAATGGCGATTATGCTGGACAGTAAAGGAGGCAACCAGCCAATCAAAGAGTGCTGGAATGAAACGAGCTTAAGAACACCTTATTACCGAAGTCAATCGGAAAGCCTTCACGCAAACGAACATGAATTTAACAATGAAACAAGCGGAAAGACTCTGTCTAGGAACCTGACAGGAAGAACTCAGTCAGAAAGAGAATCGAGGGAAATCGAGACTTCAACAAGTTTTCCTCGCATTTCTTCTGATCCTTCTTCTCTTGTTGATCTTCCACTACTTGCTGAAGAAGAGCAAATTGGCACAAAACTCAGAAAAACAGTTTCATCGGATGCAGCTGGCTTAGAAAAACTGGTTCATATTGACGGGGCACTGCATAAAACTTCACCAAGGAGCAAACAAGACCAGAAATGGCTTACCAATCAAGTTTCAAAGAAAGGAAGAGTTTCTAGACGGGCTTCCCTTCCATCAAGTTATTTAGGAGATTTCCTGTCTGTAAACAACATCAGAAAGCGAGCAATAAGAAGCACTGCAGACGATGCCGACGATGGGGTCGTATCTACAAACACAGACGGTCGGCTTCCTTCACAAAATTCAACGCGGAAAGCTAAAAACGCTGGGCGAAAGAAAGTAAGGCCTAACTCAAACGAAGAGCATGTTGTTTCAGAGAAGGAAGAAATAGAAGTAGTTCTGCCCGCAATCGAAGTAGAAGTATCGAGTGAAGAAGTGGTTGAGGACGAGAATAACGGTTTACGGATAGCGCCAATTGAGAGATTTCGAAAAATCGTTCAACTGCTTTGTTTCCTGTTGAAAATGAAGACTTCAATGGACAGGAAATATCGCTCACAAAATACAAACGTGTTCGCTGAACTGGATGCCGAAACTGTAACCAGCGTGGATTGTGATGGGATGATTTTTGATCCAACCAACTTTAAGGCCGTGCGAGAGGTACAGTTAAGTCAGGAAGCCATTCACATTCTCTCTCTGAGTCCTGGATCAAGAACGGAAGAACAACTTCAAACTGCCTTAGTAGCGCTGAAAACTAGTGTTGCTGCCTTCGGCGAATATCCATTGAAAATGCAGCGACGGTTGGTGTCTGCTGGCTGGTATGAAAGATTTGAAGCAAAGAGAGTCATAATTCGCCAAGGCCACACAGCGGAAAACTTCTACTTCATTCTGTCTGGGACAGCACTCGTTACGCTATTAGTCAACGATGCGAAAACAAGAGAACAGAGAAACACAACAGTTGCAGTTCTGGGGAAAGGAAGCAGCTTCGGAGAATTGGCCCTACTTCACCACAAAACCCGGAGTGCGACAGTTTTATGCAAGGATGAAGTTTCTCTCTTAGCGGTTTGCAGAGAGGATTTTCGTGATATTTTTATGAGCTACGAGGACGGCAGAGAACCAGAACACATCCGATTTTTAAGGGGCGTCCCGTATTTGAAGGATCTTCCACTCGACGACTTAACGACCAAACATGACGTGTGCATATTTCATTACTTCCGGCGTGGAGTGGTTATAGTCAACGAAAGTAAGACGAAATGGATATACGTTGTAAAAACGGGATCTTGCCGAGTCCTAACTCATTTGTGCAAAAAGACAGCAAAGTTAAAGCGGTCAGCTGGCAGTCCAGAGAAACCGAACGCAGTCCTTCCTGTGATACCTGTGGATGAGGTAGACAGGAGAAAAGCGCTATACACAGCTGCCGGTGATCGTATCCGATCTATCTTGTGGTCACCAGAAATTAAACGGCCGAAGACTGAACCTTCCTTATCCTCGAAGAACAACAACGACTTAACACTTCCGGCCTTGGTTGGTGAACCGGAAAAGTTCAAGAAAACAGCTAAGAACGTGACGTGGATGGGACGTCTGAGTGTATTATCTCGAGATGTCAGAGATGGCGAAGAACATCGGGAGAAAATTGAACGACTTCACAGAAAGATCAGCAACGCAGAAAAACCTCGAAATAAAACTCCATCAAATAACAAAAGACAGATTGAGACACCGGAGGCGGACTCCAAGAACGAGCAAGTGGTGGTGCAGATAGAGTTACTTAAACCAAAGGATCAGTTCGGTCTTTCGGTGCTACTTTTCGATAATCCCGCAGTCAAATGCCATTTGGTTAGTAATGGAGCAGAATGTGTTTTGATAAAGAAAAGTTGGTTCTTGCAGCATGCCACCGAAGCAACACTACGGAAACTCAGAAACCAGATTCCTCCATACCCAAGTCAGGCCACTCTGGAACAGAAAATGCAGGATCAGGCCAACTGGGACTCGTTTAAAACACAAACAATCAATTCACTTCTAAATACACTTCATTTATAATACATTCTCAAGCGCTTCAGAATTATTTTCAGGTATAATTTGGCCATCATACTCAAATCAAGGATCAAAAGAACCAGTTGGTGGCCAATACTATTAGATGATATGGTAAAGAACTGATTTGCTTTTTTTAAGTCCACTCAACATTTTTTTTCCTTGCGCTGGATCAAACCAGACAATCCAGAGAGAACAGATGGGCCCATCTTGCCCGCTCGGGTAGCCAATCAGAACACAGGATTCGACCATATTAAACAATATGATTTCCATCAAACTACGGAAAACAAATGTGTGACCAAGTCGAGATTGATCACATGTGATCCTATCATAGAAAAATTGTGAAAGACAAATCATGCTTAAACATTTTTCGAGTTGTAATAGAAATGAAAATATCTATTTAAACTTACTAACCGGGTCTGGACTACAAAATTGCACTCTGTACCTTTAATCTACTCGGTCAATTAGGAATGAGATCGTTTCTGAGTGTGTGATGACCCAAGAGCGACATTGGATGAATATCAGTATTTGAGAAACTGCGCACCTACCCCTCCCCTAATCAAACAATAGCCAATTGATAACAAGTTAGGGCTCATGTTGAGTCGGGGGAGGGGTAAGTACGCAGTTGCACAGGTACCGACGTTAATTGACCCGTAATATTTCCTAAACGACAAAGATAAGGGGAAATAAAATAAGCGAAAAAATTCGAGAAGGTTAAATGCATTAGAAAAAA
>Locus_115_Transcript_1/1_Confidence_0.000_Length_519
GTCCTCGTCAGACGTCGAATCGAGATTGCTGCAGATTATCCTCTTCGCCATGGCCCCACCTGTCCTGACACATGAGCTAGCACTGGAAATCCAGGAGAAGTTGATCGGAGAGTTCATGCAGCCAGCCTTCCGCTACAAACTGCGTGATGCCTTGGATGGCTCCGAAGGCGATATCATGAAGCAGGCTCATGCGCGCCGAGACGTGTGCATGGCTGTGGAGATCCCACTTCTCGCAAAGTATGGTTACGATGCATCAGAAGAGGGAATCCACCAGCACAGTGCAGCCATGGCTCTACTGCTCAAAGACTGCCCCGACCTAGTAGTAAAGAACAACGAACTTGCGCGCTTGGTTAATCCTACCATGGACGTTGACGAGGACACACACATTACAGCTGATTAGGCAAATTCGATTGGCGAGAACCCCTGCGTCGTCAAAGATGGAATGCCGGTATGCAAGTGATTTTGTAGTGCAGCTGTTTGGATAGTCCGTGAAGCGCTGGACTTTGCAAGCCCCGTTGC
>Locus_116_Transcript_2/7_Confidence_0.143_Length_715
ACATCAACAAGATCCTCATCTACCTGGACAAGGAGATGGAGGCCGTGTGGAACTACAACACGATCGTTGACCGAAAGCGCTGGGGTGTTGGCAACACGATCACCTCCTCTCCATATGGTCCCCACGGAGAGCACCCGGAGCGCTGGCGCGCGAACGGCAGCTTCCCCTTCCCACTCAAGGCTCCGACATCTCCCGTGCTGAACGTCAGCAACTCTCAAATCCAGCTTCGTGTCCCTGCGATCCCATGTCCATGGGTTCCACAGTTGCCGCCCGCCTGTTGGTGCTCCTGTTGTGCCTGGCTGTCGGCGACGCGGTTCGCCAAGCAAGCATGCACAAAGGCGACGTCGTGGGTGCTGCCCAGGAGTACGAGAAGCCAGAGCACAAGCGCGCTGAGCACGAGCATGTCCAGGAAGGGACTGCCGAGGAGGTTGCCGACTCCAAGATGGAATGGGGTGCACTTCCCCAAAGCGTATGGAACTGCGAATCCGCTGCCGATTGCAGGAGTCTAGGTAAGTATTGCTCCTGTTCTCGCGCGACGTGTCACTGCTAGGCTTGCCACACGCTGACGCAGCAGCTTGCTTCTTTGAGGAAAAAGGCACATCACACAGGATCCTCTTCTGATTGCCGGAATGAATGCTACTGTTCTTCTTCGCGTACGTGCAGCTGCTACTAGGCTTGCCACCTGCTGACGTAGCAGCTTGCTTTCTTGCGGCAG
>Locus_117_Transcript_1/2_Confidence_1.000_Length_251
CTTTATTTCCGTCATTTGAATCTTGCCATGGCCAAACTCGCTTATCTGCTTCTTCAACGTCCCTTTGCCATGGCCAAAGTCGATTGTCTGCTTCTTTGCTATCCCTATTCCATGGCCAAAATCGATCATCTTCTTTCTCTTTGGCATCGCTTTGCCATGGCCATAGCCGCTCATCTTGATGTTTTTTTGGATGTTTCCTCAATGGACCCCAACGAGGATTTGGTGACCTTTTTTCCAAAGATCCGAGAACC
>Locus_118_Transcript_7/8_Confidence_0.333_Length_565
TCATGCAATAGCACTTGGTTTACATGTAAGTGTCCTCATCCTACTAAAAGGAGCTCTTCAAGCTCGTGGATCTAAGCTAATGCCAGATAAGATGGAGCACTCCTATGGATTTTCATGTGATGGACCAGGTAGAGGTGGTACATGTGATATATCAGCTTGGGATTCCTTTTATCTAGCAATGTTCTGGATGCTTAATACCAACGCATGGATAGACTTCTATTTCCACTACAAGTACCTTACACCTGGTCAATTCTCAGAAAGTTCAACTTATCTAGAATCATGGTTTCGAGATTATCTGTGGTTTAATTCTGCACCTTTAATTCGTGGTTATTCTGCACTAGGAACTAATGATTTATCCGTCCAAGCTTGGTTTTTCCTACTTACTCATCTTGCATGGGCAACTGGATTCATGTTCCTTATTAGTTGGAGAGGTTATTGGCAAGAATTAATCGATATCATTCTCTACATGCATTTGAAAACACCAATTCTTATCGATCTTTGGAATGGAGGCGTCTATACACCTCTCGCTTTATCCATTGTACTTAAGCTAGATTTATTGGGCTTG
>Locus_119_Transcript_3/6_Confidence_0.083_Length_1387
TTTCCTAAGTCTGTGCCTTCGTGTACCTTTATCAAGTATCGGACGTCATCAAAAGCATACCAATCAAGACATAATTTATTGCGAAGGTGAGGGTGGAAGGGTTGGAGTTTTTCAGTAAGGACGGTGCCTAATCCAGATGGTGGCTTCCCAGAGAGAACGATAGTTTTACTGCAATCATATTTGTTTGTTACTTATCTACCTCGAGAACTGAAATGAGATCCGATCTGATGGAAGGTCAGTTACACATTTTATTCAGATATTTTCTTTAGGCTTGTAACACCGCCATCAATGAGGAAAACACAAATGAGAGTGTGCATTTGAGGATATCGAGTTTTCCCTTTACTTTCCAAGTATCTAAGTAAAGAGGCTCGCATCACTTCCTTCTTTTTTATTCCATTCAGTTTATCATTAGCTAAGTTCTCTTTACTTTCACTTATAATTAGTGTTAATGTCTAGACTGCAAAGAGTCTTATTACCGATTAGAGTATCAATCTGTCTATCACACATTCATCTACCTGTTTGGTTTGACAAATCAGAATTCTAATCCACACGATTGTTGAAAAGGAAATCAAGTGGATTTTTTTTCTTTTGAAGCGACTTCGTCGTGTCTTTGCCAAGCATTTTCAGGAACCACTGCTGAGTCTTTTTCAAAATTTGATCCTTTGACTTCTTAGAGCTAAAGAGTAACAGCGAGTTTCCCTGCTTGTTCGAAGCTTTCCACTGGTCCTGGTGTTCTTGGACTGGCAGATCAAAGCAGCCAAAATCAAGAGTAAAGAGTGGTACAAGGAGATCAGCATAGATCTTCAGGCATCCACCCCACTTGCCCTCATCACCGTACGAGATGTTGTAATACTGAAGGCAGATGCACGAAATTGGGCAAACCCCTTCACAAAAAGGAGGAGGATTTCTTGCTGAAAAAAAAAGAAAAGAAGGAGTTGAATGTGAACTTCTTTGCTTCTAGTAACCTTAAACGTCTATGAAAATTCTGAGAAATCCCTCTTTGCAAAATTCGAAACTGAAAGCTTTACCATACAACTAAATGTCGTTGATCATGAACCCAAATTCTCTTGACTGACATATATGAAAATGTATGGCAGATAGAAGGGAGGATTACGAATACCACACGCTCCTGATAGTAAACCGTAAAATGAGAGTATGCGTCGTGCGGCGGCAGTGACACATATCTTACAATTGCAAAAATGAAGGCTTTATTTGACGACAGAAATCTTCCATAGACCTTCGTAAAACGCGTAAATAGCATCATCGAACTTCCATCATGGAAATTATATAATTCCTGTTTAGGGACAGAAATGCTCCCCTCCTCTGCGTTTAAACATTAGAGTGTTCTCAATGGACGATCGTAAGCCTCACCTGAGAGGGTTTCGTT
>Locus_120_Transcript_1/6_Confidence_0.118_Length_439
ACTAACAGTTCCTTTGGTCTTAACACCTACATTACTTCTGAAAACAGGAAGCTCCAACAAGAGATTTTCCATTAATTTTAAGCTAATAAAAAAAAGAATGACTTGAATCAGTGTTGATTTAAAGGCGCTTTTTCTTAATCCTGCTATATTCTTTGAAGAGGAATTCAATTCTGTTTCCTCCTGAAGGAGCAACCTTCTGTGAGTCTTGCTCTCCCTCCAGTAGGCTGACAGAGCACCATAGAACACGACACACACAGAACAACAGTCTGGGCATGACTGAACACAGTTGTGATTTTGTAACAGCCTGGACACTTCACATCCATGAAATAACTGTTTGGACTTTGAACAAGCCGTTTGAGTTTGTGCTTCCGTTTCTCTTCCTCAACAGAGGGATGCAAAAGATCTTTGAACAACGGCATGGCTTTGCCTAAGAATCAAG
>Locus_121_Transcript_1/1_Confidence_0.000_Length_749
CAGGAATAGAGCATGAGGATGCATCCGATGGACTCGAATTGTCCGCGCAGGCTGCGGAGGCCCATGGTGAAGGCCTCTTCGGCCGACTCAGGGACAAAGTGGCGCCCACAGTGCAGCGGGTGACCGAGCTCGAGTCTGTGCAGAAGGGGGTCGAGAGGATAAAGGAAGTCTCGCAGAAAGTTGCAGAGAATGAAAAGGTCCAGCAGAGCGTGGAATGGGCCAAAAGGAGAGCTTCGGAGATCGCAGAGAACGAGCGTGTACAGAAGGGCCTCGAAGTAGCCAAGGACACAGGGAAGGTGGTCATGGAGAAGACCCAGCAAGGCTTGGAAGCTGTCAAGGAGAGGACTCGCGAATGGCGTGCAGGTGCTGGCACGGTGTGGGAGAAGGGGTATGGCAACATCCAGAGAATTCGGACCGAGGGCGTGAGTGCTGTGGCCTGGAGAGGATCTGCCAGGGACACCCTCGACATAGCTGCTCGTGAGGAGCAATGGAAAGATATCAAAGTCCAAGGCGCAGAGGAGCTGTCTGTGCCGGCCCGGACGGAGCACACCTGTGCTTATCATGTGACCAAAGGCTCGACCCTGCGATGGACTTTTCGGGTGAAGGAACACGACGTTGGCTTTGCTGTCAGAATGCGAGTCCAAGTTTGGGGAGGCGCCCAAGAAGAAGAGGTCTTGGCCATGGAAAGATACGACAACAAGGATACAATCTCTGGCAGCTGGGTGGCCGATGAGGACCGGACGATGATC
>Locus_122_Transcript_7/21_Confidence_0.071_Length_1466
GACTCTAAATATTCTAAGAAATGCGCACTTGAGACATTTGTCAAGTTTCAGTGACTTCTTTGTTTAACTGTTCCATGAGTGTATGAATTTTAAATTTCTTCAAGTTTTCAAGACGCAGGTCGAACATCCCTTTAGAGTCTTGGTAAATTTTTCAGTTTTTTTCAAAACTGCCAATTTATAGGAAGATTTGAAGTTACCTGTTGAACGTTGGTAAAGATTCTCGGTGAAGTGTTCAGAATTGCTTTAAACTAATTCATGTAAAGGTATTTTTACAAAAAAATTTACTTACTAGAGCCGTCAGACACGGTCCACCTAGTACCTCTTGTTTGGCGTGCGTTCAAGTTTTCCCATTCATCTGGCCTCAGCAGCTTCTATTGTTTTGATAAAGTGTTCATTTTGCTTAATGCTAATTTTTATTAAAAAACGCCACGCTGAATCGATGTGCTTTGCGCGTCGTTATTAATATTATCCGGAAACTGTTCATCAAAACCCACGGAACGGTAATGGCCGTGGCTTTTGCCAATATTTTCATGGCAAAAATAGAAAAGAGATACTATCGAGCACATCACAACTAAACCCCTAGTTTGGAAGATGATATTGACGACGTTTTCTGTCTGTGGGGCACAACCAAAGAAATCATAGTACAATTTGCAAGACAAGCAAACAGCGACCACGACACAATTCGATTCACGGCTGAAATATCAGACTCTGAAATTATATTCTTGGACACAAAAGCGTACAAAAGCGAGATTTTCCAAGGAATCGACTCTTGGCATGCAAAAGCATTATTTTGCAAAGAGACAGAGTCTTGCTATGTACTTGAATTCTAATTCGTTTTGACAATCAGTCGTAAAGAAAGCACTCGTAAATGGACAAGCGCTACGTATCCTGGGAACAAATTTTTCAACCTCCACGTTTTGATAGAAACGTACAGAGTTTCATAATACGCTAAAAGAATGTGGAGGATGCCACGATTAAATGTGTGGGAAATATATCTTTGAAATTAATTTCACCGGGAAACAGAGGCCACACGAAAACTTACATAGGGTTAAGCTTACGATCGATCGTAAACGCTTCCTTATGCTAAAAAACCACGAACACGTGAAGAGGAACATAGGAACACAGGAACACAAGAACACCGGAATATGCTGGAATATGCTAGAACATGCCAGAACACCAGAACATGCCGGACTACCGCAAGTTGTCAAAAAAATTTAATAAATAAAACGAAAACGTCAACCTACCATTCTCCATGTTGGAAGTTGAATACTCCGACAGCAAGGTTACTGGTAAATCAAGATGGCGGACTTGACGCCCGAAGAACGCAAGCTACACACAAATTTAGTTTTATTCCTTTTATTATAATTTTAAACTTTTTTAAATCAAATTGTATGTTTATTTTTATTTTTTGAAATTCCGCGATGTTCTGGCACGTTTTGATATGTTCCGGGATGCTTCAGAGTTCC
>Locus_123_Transcript_4/5_Confidence_0.333_Length_3976
AGAGAACGTTTTCACTGTATTTTAATATGTCTCATCTTGGCTGCGCCTCTATTTTCAATCATTTGGAAATGCGTTATCTACGTTGGGTTTTGGGTTGTCTGAGCAACGAGCAGCTTCCTCAAGTATGCTTTTGTTTTCATTGTACAAAAAAAGGAAACGATGGTCCACTTCAATTCAAAATCCTTCTATTTATTACACCTTAAAACGACCAATGGCAAGTTATCTTACTTGATTTACCTCTCTTTGAAACCGTTTTAAGCGCTAAATGTTGCCAAAAGCCTTTGATTTGCTGAGTGTCTAGAGGGTTTGCAGCGAGTGCTCATTTCGTCTCAGGTAAGAAATTAGTGTTATTTCATTAAATTTACTAAGAAAATAAACGCCTGGACTCGAGCTACAGGCTAAACGATGCACTTTCGAAAATAGCGTAGCGATATCCCTTACAATTCAAGTTCAACAAGAAATTAGATGGGCAGTTTAAATTCTTGGTGGCAAAAGGCTCAACTGCCACTTGAAACAACGGAGAAAATTATATCGCATCTCCAAGGTAAGAAAAGCGAGAAAACACAAATTGACAAACAAGACAAAATCGGCTATCATGTTTTATCGAGATATGAAGTCAGTACTTTGAAAATAAGGTAAACATGCAGTGGTGGTAAGGCGTTTGATGTCGATGACCTTTCTTCTCGATGAAAAGAAAGCTCAGTGAAGAATAAGCGGCGCACACAGAATAGCCGAGATGATGTAAGGAATCTTCTAGTCTAGCATCCCGCCTCACGTCTAATGATTGCAATTTCCGAAGGGGAAAGAGGCAATGATGATTCGAAGTCTCACAAGCCTTTTCAACTGAGCAAACAAATATTAAAAGCTGCAAATGGTGTTGAATTTCCTTCTTGTGCAGACTACCACTGAGTAGTTCAATTTGAATTAATTCGTACATGGTGCATTTTACATTTGTTTTACAGTAATTCAACTTCTTTCTTACATGCATTTATTTCTATCCCACAACCAATTTTCGAAACCCACATCGTAACATAACAGAGATCAATACTGGCAATGAATTAAATGCACCCAAACGAGAAAAAAGTATCATGGTAATCTAATAAGAGAGACCCTTTCAGAGCAAGTCGTTCGCGTTGCTAATTAGACTACGAGCAGTGTCTCCTTTTCGGTGAATATTAATAATAATAATAATAATAAATTTATAGAGCACTTCAACTATTGGTCAATATTCAAATGCGCTGAATAATATATATATATATATCAAATAGACCAAAAGTCTATTATGTTGTTCGAGTAAAAAAAGTTAGTGAAAAAATCAATGTTGGCGCACAGGGCATTAGCATTAATTCCAAAGTTCCGCACTGCGTGTTAACATCAACTTTTGTAATTTTTTTGACAGATTTTTTTTACTCGCGCGAAAGACTTCGCTTAAATAAAGCGACTGCTCTTAGATTACTGAATTTGGACTTTGAAATGTTGTAAATTGGAAAATAGTGACTTTGCATTCCTGTTGCCTGGGCGCTCCCGGCCTTTGAGAGCTACATCAGTGCATCTCTTGGAAAAGACAAAATCTACACGACGGGCTCTTGATGAAGTTGTTACTAGGGTTTAATCCTCATACCTTGAGACACTATCCTGTAGTAAGAGAGTGTTTACAGGTTGGGACATACAAGAAAAGTAACGTTGTCTACTAACTGCAGATATAATGGCGGACAGTCTCTGTGCAATTTGCTCTGGTAAATGTGTTTGGTAGCTAAGTACGAAGACTTCAATCTGTATTAAGATGGACAATAGTAAATTAATACTCCTATTCTGTAAGTGCCTCCTATAGAGGCAAAACAAAGCAAAAAAACTAACAAACAAACAAACAAAAATGCACATGACGTTTACCTTTCCTGAGAGTTAGCTAGGTCTGATCCTGTGAACTTGTGACACTCCTTCAGAAAGAGACCGCTTTCCGTTTGAGCGAAGTAACCAAAAACTAACGTAATAGCGGGAGAAAATCAGATTCTACGAAAATTCCACAAGACGACGATGATAAAGCAAAATCAAACAAACTACGAAAGCGCGCGAAAACGCGGGAGACCAAGTTGCGATTGGTCGCAATTGGATTTAGTTTAGTTGTTCTCATTGGTTGAGAGGACGACGTTTTTTTTGGGGGGCCAATCACAGGGCAACGGGAGATAAACCTAATGGACTACCGGATTATTATGGGCACTCAATCAAAAACTGCTTGTAGCGTCTAACCTGACTAATACTCTGAATTGTTTCCTCTCAGATATTTGCAAAAAGAACTAAAACAAGAGAGCAGTCGCAGCTTTCATAGCCAGACGCCATGTGTCTTTATGCAATAATCATGCAAAGAATGAAAAGGAAAAGTACAATGCAGAATGGAGAAAAGAAGCAAACCAGCCTCTCTCATCAAGATGATGTTTCCCCTGGCGTTGCTTATTCACTGACAAAGAAAAGTCTTTCTAAGAAAGAAATAGATAAAAATATATGACAACATGCTGGATAAAGTATAGCGACGCTGAGTCAAAGCCTCATTGTAACTCTCCCTTCCTAATAATTTGAGGATAAAATAATATCTAAATGCAAATACCGAAAAAGGCAAGGAGGAAATCCTTCAGTTAATTTTTTTTTTACCTAACTTAAGAATACGAAATGTGTTCAAGAGCATTAATTCGTGGAAAAAAAATTCCGTTGCTGTAAGCTATTAATGAGAAATCTTGTAAGAAATTTCACTGTCACATTGTATTACATTGACGAGACAGTCAAATAAAATCACTGTTTAAAAAAACAAAAAACCTTCACGGGTTATTTTAAACACGTCAAGGCCCACTTCAAGGGAAAAATTAATAAAAGTTAATGACAAGTCGTTAGAATCGAAATCTCGATCCTAAAAAGGCTGTTACATAAAAACTCTGTCTAACACACCTCAAACAAGTAAAGGAAAAAAGAGAGAATTATTTGAGTAGCGCAGCTATCACTGATGGGAAGTTCCGTTTACAACAAATAATAGGTCTTTTGCAATTTTCCTTCAATGGCGAACGATTTTGCTTGCTAAAATCTTCAACCAACTCAATATCCTTCAAACATTTGCCTGCGTTAAGGTTTTTCTTTCCCAGTGGCGGGGAGCATTTAGGAGTTAATAAAGCTGTTTAAGGTGAAAAGCAGTTCAGACCGCCATTTTCACTGACTTAAGTTAATTTCCAATGGCTTTCAAACTTTTGTTTCATCATTCACGTTTCACTGTCCATTGCAGTTTCATCTGTGGAATCCTCAGGGGATGGGGGTGGGAGTGGAGGTGACTGTGTCTCATCCATGGGTACAATAAGGTTCTCTTTTGCCATCAAATCGTACTTTAGAACATACGTTGTAAACCTTTTGCACAGGAGAGTCTCGTTCTCAAACTCATCGTAAATGCTCCTATGGTGAAAGTAAGCATGTGAAAATATCCGGTAAACACGCCGGCAAACTGATCCCAGTTTAGCCACAGAAGATTCCTTGATGCTTACTCTGCTTGGAAAGTACTTGTTGCTGTTCAGCAAAGATGCTGCACCATCCAGAGTATGTCGTGTGTAATCAATAGCTGGACACTCTCTGGGGGTTTTGTGTGCAGCACATAGGAATATCCACTGCTCTGTGGCAGTCATCTGTGTACAAGTTGTGGGAGTACAGTCAGACTGAAGTCTGACAGCTAATCCATTAAGTTCCATACAAAACTGCCTCAGATGTTCATATTTCCATACTCCTTCATCTTGGCCCTCAGGTGACTCTAAAATTGCCTCTATATTTGTGTAATCTGCTCGGATCTGTTGCTGAATATACTGTTGTACTGCTAACGTACTATCCATCTCCTCAAATGGCTCGTCAGGCCAGCCATACATGTCAGCAGCCTTGGTTCCCGGCCTATTTCTTCTTATGATTGTTGTTATCACATCTGCTGTCACTGGTGAGTTTGAGGCTGGTATTT
>Locus_124_Transcript_1/1_Confidence_0.000_Length_668
CAGGCCTTCAGCTTCAAAACCGCATACTTCCCAAGGAACGACAGCATCATGGCCCTGACGCGGACCATGGGCAAGCAAGGCTGGAAGTTGATCGCTTGTCCGAGCTTCGGAGGCATGGGTGCCTCATGGCCAACCTTTTTTTGGGAGTATGACGGCACTCCTTTTGAAACAGCCCTTGTGGCCATCAAGGACCAAAACTGGCCCGGAAAGGTGTGTTTGGGAGGAGTGGGAAAGGAGGTGACCGAGGGTATCCTCAATGGTCTCAAGGTCATGAGCGGCCCGGATGTCCAGTGTGCTAAAGATGACTATGACCAAGACTACGACGTAGCCTTCAGGAACACAAAGATGACCACAGGACATGCTTGCTGCTCATTCCAGAACAGTTGGTGGCCGTATGCATATCCAATGGAGCTGATCCTTGGTGAGCTTCACAAGCACAAGTGGCTCCCTGCTGGGGGACCGAACTTCGGGAGCCTGAAGCTCACTTGGCCAGCTGTCCTCTTGCAAAGGAAAGTGGAGAGCAACGGCACAGAGGATGCTGACATAGAGGCCGCTCCCGTCTAAAGGATCCGTCTCCCGAGCGACCTGGCGTACGTCCGTCTTGGTCCATTTGGGCCCGGCCCATTCTGTAGCCATGAGTCCAGGTTGAAACGGAACCGGGAACGTGG
>Locus_125_Transcript_19/20_Confidence_0.030_Length_2597
TTTTCTCTAAAATACCAAGATTTTTAATACAAATATGGCAATATGCTCACTAACATCTATTGTTTTTATTACAATAAAAAAGTTATCAGAGCTTTAAAAGCTGTCAGGGAGCTTTAGGACTTGTAACCTGATACACTTACAACAATATAGTTTAGTTCTGTAGACATAGTATTGTCCTTGGGACCAACAATGATTGTAGCTGTTATCACTGAGCAAGCCTCTTCTTCAAGAGGAAAAAAAAAGATGAATGCTCTTACCTAACATGGTAATAAAGCTTTTTTACACAGAATAATTATTCATAAAAGAATCTGCAGACTTTCCAACACCCTTGCATGTTATTCAATAACATATCACATCCATTAATAAATGTTCTCTTAAATAGTCATGAAATTCTACAGGTTAGCAGAACAAAAATCTTAAAACATAAGTAGAAGTACAATGAATCAAGTCTATCAGTGTTTTCATGCGTTTTCATTCTTTTTTCAGCGACCACTCCCCTTTATTTAAATCATACTCTGCATGAAAGAAGGCCTTTCCAAAGCTACTAATAGAATTGGTAAAGGACAAGCTTGGTTCACCATAGTGACCCTGGAAACCCAACTCTATCTCTGCAATCAATGGAGTAGCTTGTGAGATACTTATTAAGCTTCCCCTGAAACACATTTCCAGAGGCTCCTTAGAGAGAATTTTTTCATCAATAACTTTCTTTGTACCTTCAACCTCCTGTGACATATGCACAGATACCTGTTTTAAGAAAGAATATGGAGTGTTGCTTTGAAGGTCAAGGCCTTCAATCAACATTTTATCCTGACTTGTCTCAACTGCAAAGCGACGCTGAACTCTGAAGGGTGGAATCTCCAAGCCAAGCCTCTCCATAAGCCCTCTCATTACTGTATCTATCTGACTGTGTATGTGAAGCGAACTCAGTGAACTGAGTGGGGTCTTCTGCAAATTGCAGATCACCAGTTTCTGTTTGCTGCGGATGACAGTGGCTGGAATGTCTGCAGCTGGATAAACCTGAAGACTGGATCCAAGTGCAATCATCAAGTCTGACTTTTCAGCTTCTTGGTATGACTTCATCAGGTCATCATCGGGCAGACTCTCGCCAAAGTTTATAATGGAGTCCACTAAAGGTCCACAGCACTTGATGTTATCACAGGACCTTCCAGTCAAGTGGTCATGAACTCTTGTTGCAGTTCTTGTGTCAAAATCTCTCAAATATTTAGCACCACAGGTAGTGCACTTTTCTAAGTTGGTATTTCCATGAAGTTCAGCAAGCTCCTCACTGGGAATACCACTGCGCAAGTGGAGACCATCAACATTTTGGCTGACAGTGAACTTTACCAACCCTTCCTTGTGGAGTTTCACGATGGCCATGTGGGAAGGCGAGGGTATTGCCTTTAACATGGGAGTAACTTTACCTGGCTGGCGAGTGACGCCTTTAGCTTAAGTAACTCCCATAAACCAGGGCCTGTCTTCAGCACAGTGTTCATGCCACTTCGAAAATCTGGGATACCTGTGCTTGTGCTGATTCCTGCACCAGTGAACATAACACAGTGTTTACTCTCCTTGACCCATTTTGCAAGAAGATCAATCTTTTGCTCCAGCTCTTCTGAGGAGTCAAAGAACTCTTTCTTGTCATCCTCATTCTTAATGTTATGATGGCCACTACCACTTGGGCTTGGTTTTTTTTCAGTCTCAGCTGCAGAACCTGGACTTGGTTTGTCTTTCTGTTGTTCTTTTGGGGTAATCTTGATACTATCAAAAAGAGCTGTTACCATTTTCTCTAAGTCTCTAGCTTTTCTTTCTTCAGCTTCCTTCAGTTTACGCTCTGTAGTTGGGAACACACCATCCCTAACAACCTTTTCACAAACAAGCTTCCAACCTTCCTCTTCTTTCTCCCAAGATACAACAAACTGAAAGTGTGATGGGACATCAGATGGAAAAGACACTGGATATTTTGTTGAGGTTTCTTCACCTACGCAGACCTCAATATTACTTGAATGTCCATGAAGATACATAGATTCAAACTGGGAATGCCTCAGCAGAGTGATCAACAGATCTGATGTACTATCTGCCATGATGGTTGGAATCTGACCACCTTCAAGTAAATTTAGCACTATTTTCTTGCAGTTCAGAAGTTCCAGTACACCAGATATCAGCGTGCATTTAACGTCTAGCACCAAGTTGTCACATTTCTCGATGAGTAACTTGGCAGCTTTTTCTTGTAAACTTGCATGGCAATCTGTGCAGTTCTTTACGATCAACAAGGCATCTTTTGCGTCTGACTTGAGCTCAAATTCTTGGCCTCGTCTGTCACTGATTATATGTGTAGGCCTCTGAGCTAACTTGAACATCGATTGCAGATTAGAAAAAGCCATGCTCTGCTACCTTATTTTCGCTTCTGCCGTCTTCTTTAAAGCTCGATGAATGTGTCAGAGTTATAAACACAGCAGAGTTCTCCAATATAAATCAAATAGAGTGCTAATTCTGCAGAGTTATTTTCGTAGCTGACGGCCTTGTCTTCTATTGGATAATCTTTTCCTCCATGGGAAGGGGAAATGAAATAAGTAACTTTTTAGCTCCAGACGTCATCC
>Locus_126_Transcript_6/45_Confidence_0.025_Length_4268
TACCATCCATTCTCTCGGGGACAGATTCAGAATGTTTGGGGGGTCCACTGCTGAGGTCCTTCAGGACAGGAGACAAAACACGATTGGCAGTGAAGTCTATGAGCAGGTCCAACAACCAGAAACAGTCTTTCTCCATATGTGCGTTGTCAAGGCAATTCGAATCACCATAAAGAACAATTCTTCCACTCTGAGGGCCTGGTACCTGGTAAAGCCCAAGAATTGCCACGTCCTCCTCAGCCTTAGTCTCCCCCGTTACGACCTCGTTTCCCTGATGATTCAATTTTTCTTTTATTACTAGACCGTCGTTTGGAAATGAGGCTATGCTTGTTCCGGACGAGTACAACACTGGAAAAGAGAAGTCGAACAAGTTTTTGGTTCATCTATGACTTCAAAAGCACCCAAGCTGAAAAAAATTTCAAACTGTCGAGCACTGAGATAGCTAACCCATAAACTCTTGTCTGGGATCAATACAAGTGATAAAATATTTAAAAAAGAAAGGTATGGTACGACTTCTTTGTATCGTATTACAAACTGAAACGGATGATGGTTCAACCTTGAAAAGTAAAACGTTAACGAGCTCCTTTTGCTTCTTAACAGTGCGTCGAGGCGTGAACGACAGGTTTAAGTGGCAGAGAGCCAAAAATGGCCGCACAAAAATACTGGGAAAAACTACGATAACACAATACATCATTCATACACCTTGACCCGGTTGTTCAAAGGAAGGATAACTCTATCCAACCGATAAATCACCATCCAACGGATAAGCGTTAACAAAACGTACTGCGCTATCCACTGGATAGAGAATTATCCAGTGCATAGCGTCATCTGCCCTTCCAACAACCGGGGCCTGCACTTTACATGTATATTCCAAAGCTCAATGCTTATGTGAGCTAAATGAAATTCCTCACACGTCTGAGCAAATTAGAGATTTTTATGAAATAACCAAGACACTGCGTGCGCTGGATGAAAATCCATCGTTTATTGTACTAATAAACGCATAGCTACCTCATAAAAGTAATAAAAGCAATTTCTATCGGTTAACTCCTCCCCCTTCCCGGGGTAGAGAGTGTGGTTCATTGCTTTCACAAAACAGCTACGCGTTTCACGGTACAAGAAACAGCGGATTTCTGAATTAGCAGCACGTGCGTGGCAACTCAGATATTTCAAAAGATATCAGTACTCAGTGTATGATATTCACGGAGCCTCGCCTGTTCAAGAACCAACAGAAGGAGCCGTTGGAACAATATACCTTTATTGTCTCCGATGGTGAATTCTCCCTCGTACACTTGATCACTAAAAGCCATGTTCCAATGAGACAACAGTGAGTTGATAGCTGGTACATTAACTCCCCCGGTGTCCGGCATCCACCACTGTCTCGTGTTCTCATCGTAAAACTTGATCTTTCTCATAACAGGCACATTGAACCAGTCACCAACTACAATCACTGACAGGCCCCTCTCTTCCACATCCTCCCTCAGTTTGGTTACCTCTTCAGCAAAGTATTCCTCTTCGCTATCAACAAGGAGCAACGTGTTGTACTTAGTAGCATCAAAACATGTGAAAGGAGCACCAAGAACTTCCACGAAATATCCAGCGTTCCTGAGATGCATGTACATATCCTTAAAATTGGTGTGAATATGATCGCCATTCCAGTCTAACGGATCGTTTCTCATTTTCAGGTTGTCTCGGGGAAAATATCCTGACGGGTATCGAAGATTGTGAAATTGGTCCCACAACAATCGTTTGCTCCTTGGTGGGGTGGGTATAATTTTGACGCGAACTGGCAGTTTTATTGTAGATCGCCTGGGTTCTATGTCAGATTCCTGTGGTGGAGAAATGACTGTAAGTGATACGTGACCTTGTGCTATGCCTTCCCATGATTCAGCTTTCTTGGCAGGTGTAATAACAACAGCCAGATATCCAGACCAAGGCCACAATACAGAAGAATATGAAAATTCAACCTGGATATAGTCGCCATTCTGTGGTAAATAAGGATGCCACGTTGGTTTCCCTTCGATTTGCCCAGTAACACCCATTCCATTCAAAATGGTAATATTAACAATGGTAGGCATTCCACCATAGTATAAGGGTTGTGTACAGTATGGCCACATGTACGGACACTCAGTCAAGTCTATGTAAGCTGGGCTTAAACTGGCCTGTGGTTTGTAATTGCTCAGAATTTGATAGGCTTTAATGAGATCGAGCTTGCCGTGACCTTGTTCAAATATGTTAAATCCAGGTAGACGGCGAGCTGAAGCCATGAGAGCCTGCTTGACACTTGCTGGGTTGACACTGTTTCCACGATGTTTAACAGCACTGAGTAAAAGAGAGACTGCTCCTGCCACAACTGGCGACGCCACACTTGTTCCCGATAATGAACGGCATCCACCTTTGAGGCTTGATCCCCGCACCCCTGAACCGTAAGTAACAACATCTGGTTTGACTCGACCATATCCCCCTGGTAGTTCCCAGGTTGTCATTCCTCGGGACGAAAAACGTGCAATATGGTCTTCAAAGTTGATACCACCAACTCCGATGACATCCATCTGATCAGCGGGATTGTTCAACGTTCCATAAAGGGGCCCATCATTACCAATGGCAGAAACCATTACAACACCATTTGCAGTGAGCTCCCAGACCTTGTCCACAAAAGGCTGGTCCATGAAATCAGGGCCCCCAATGCTCAGGTTCAGAACACTGACTTTTTTCAGGATTGCATAGTTGAAGGCATCCAGAAACCAAGATGTATATGATACCTGACTATTGGTAAAAACTCTGAAGATGTGAAGCTCTGCATCAGGGGCAAACCCCAGACATTCTCGTGAACTTGCCACAACACCAGCAACAAAGGTTCCATGGCCCAGACCATCATCAAGGGTCTTTTCCTCTGTCCAGTTTGTTCTGTCCATGACCTTTCTAAAGTGAGGGTGATTCTTTGGCAGACCAGTGTCAAAAATGGCTACCTTCACACCATCACCTGTGTGACCCATACTCCAAAGCACATCAGCCTGCAGCACATGAACAATCTGGAATGAAACACACAACAAAAAGGGGATGCCAGCTTGTGAGTGAACAAAAGCAAACAAATAGTATACAGCATAAGTAAACACTGTGAGAAATTACAGTAATCAAAATAAACAACACAATAACAACAGAACAAGAAAATATTTATCTATGCATGTAAATGTACCAACTTGTAGCACATGTCCAATTGACTTGTGAAGTCTACACTGTACATTGTGGTTCATTTTTTTTTTCTTTGATAGCAATTCTCTCAAAAAATTGACATATATCCTTTAAAGCAAACATAGAAAATCATAAATTTAACAAGTGTAAAAATTTTCAAGCTGAGACAAAATTTGAACCACCCTAAGGGTGAAATTTAATGTCTAAGAACACAATACAGTTGGCCCCTTCAAGAGCTCAATTGCAAGATCCTTTGAACTGACCATAACATCTGCAGTGAGAATGTTTAGATACATGCATCATAATTATTTACATGTACATCTGAGTATAGATCGTTTTAACCTGTCTAGGAACGGATCTGAGGATTCTTCTACCAGGATTGTGACGAAGCTGAGATTGAATAAGGCTGTGACTCAATGCTAAACTGGAACGGGTTGTCCTCCTTGCACTCCACACCTGTGACCAACAACCAACATCCTGCTCGGCACAGTCTGCATCTGCATCCCGTTCACTTTCTTTCTTCAGTTCATCTTCTTTCACTTCTATGCTCTTGAGAAACCTTTCGACTCTCTTTTGTGGTGTAACACTTCTGACCTTAGGATGTCTCTTTAGTGAATCAACACCACTGCTTGTGTCTCCTTTCAACTTTACAAGAGAGAAGTCACTTGGGTAGTCACTGGCAGGATTATGCCGAGGGATAATTTTCCAGGAATTATCAGAGGACAATGCGAGGGCTGACATGACATATCCATCCCTGGCTGAAGTGGTGTAGTATCCATTGAAAACAACTATGTATTCGTTTTCGACAACGGAGGTCTTGTAATTGAAAAAGGATTCTCTTGCGACGGAAGGCGAGGAGGAATTACGAGTGCAGTTTTCGAACGGTGTTTCATCAGACGAGTTCACAAGAAGGCATGAAAGCCAAAACAACACCCAATCGCGTCGCCATCGACAGCCATGCTTCTTTCCCGAGGCAGACATGGGCCTAAAGTAACATTCATTAATCTTCTGCTAAAGCCAGTCCATGTCAGTGGAGAAAAAGCGGAAAGAAATCGATGATTCAAGAAACAACTGACTTCTAA
>Locus_127_Transcript_1/1_Confidence_0.857_Length_408
TTTACAATGTTATCAAGCAACGTTTTGTCGCAAGTTTTTATCGTCAAATGTGATGCGCATAGTCAGTGAAATTCCTGTTGAGTGTTGTCCGAGTTGGTGTAATGGTTTGGAGTCAAGAATCGCAAACAGGAACATGGTCATCGATGTTATCAGTAAATTTCATTTTGTATTTGATTAGACGGTGCAACTTTTTATTATTTGAAAATTGCACGTAATCCTTTTCTTTTCTCTACTTCTGCTGGAGAAGTGTGCTTCAGGTACCACATCATCTTCGTCTCCGTCCTTGAAAAGCATCTGTAAAAAGTTATTCATTAACAACATTCCGGAAAAAGCCTAGTAGCCTGGAGCACACGTAAAACTACAACGTGAGATTCACACAACTTTGTTCTCAAAAATCAATCATTTTCT
>Locus_128_Transcript_7/13_Confidence_0.342_Length_9936
CTAGGAGGTGCCCGTACGAGTTGTTTCCGGACATCTAAACAACAGGAGCTTGCGGTGGAGTGAAGAATACGCAGGATATCTAAGGTCAATCATCAAGTACAGCCGCGGTGTGAGCAGGTAACATTAGGAACGGATGAGGGGAACGGCTCTCTCCTTCTTGCAGTGAACGTATAAGTGGATCTTCTTCAAGAGTATGCCAGGGTACCGTGCGCATTTTGTTCCGGCGGTGAGCGAAAATTTATTATGCCGCATTTGTCACCTTCCAGTTAGAAACGCCGTTCAAGTGTCCGTTTGTGGACACAGATTTTGCGATTCTTGTCTCAATGGAGCCTTCAGTAACACGAGGCAAGCAGTCCGACTGAGATGTCCCGTGGACAGTTCAAGTATCGATTTGTCTCAGATTTACGCGGATGATGTGACGAATCAGATGATATTTTCATTGAATGTTGTGTGTGACCACTATCAACTTGGCTGTAAGTGGAAAGGCCAGTTAAAGAAACTTGAGGATCACATGGCCAATTGCAAGTACGCTCAGGTGGAATGCATTGCAGGCTGCGGTCAGAAAGTTCAGCGGAGGAAGATCACCGAACATGTAAAGAAAGAATGTGTAAAGAGATGGGTAAAGTGTCCCCGCTGTAAAAAGGAAACAACGTTCGAGAATCTACAGAACCATAACTGTCCTGCCGCCCGTCGGAACCCGGACCAAGAGACAGTAACATGCAGTAATGGGTGTGGGGTCAGACTAAAACGACACCAAATGCCACATCACTTGAGAAATGATTGCTTACACCGATGGGTCTACTGCGAAAACTGCTCTGTGGAAATCGTCTTCAAAGACAAACAGGAACACTTAAGACGTTGTCGACGTTCTGATTCCCAAACTGAAGAACCAGGAATAACAAGAGGAGGCAAACGACAGAGTATGCCTCACTCAGTACGCTTTGATCCACGTGGCTTGCGCGGCGGTAATCGAAGCAACAGCACCTCGCAAGAAGCGTTGAATTCCAGTCCTCCTGCACCCATGCGTTCTGCCTCGTTTCCAGCTTTCCTCAATTACGTCGGTCGTGATGATGTCCGTAGCGAGGTGGTCTACCGTGGTTCAGAACGAAGCAGGTCTCACACAATGAGTCAAATCGAAATTGAAAGAGAATCTGACATTTTCACGTGCACTTGTGGCCAGAGAATATCACGTGGTCAAATCACAAGTCACATGTCAGAGGAGTGTCCGAGGAGATTGACCAAATGTCAGTATTGTCGTGCGCAAGTCAAGTTTGAAGACATGCAGAGTCATCTTCAAGTATGTCCTCGCTTTCCTCTGAGTTGCCCGAACAGTTGTGGTGTGTCACAGATTCCACGAGAAGAGGTGGATCGCCATCTTACCCACGATTGTCGCTCAAATCTCATTCATTGTCCTTTTAAGCATGTTGGCTGTCAACATCAATGTCCACAACGAAGCCTTACACAGCATCTAGAGGATGGCATGAAAAAACATCTTGAGCTCGTTTCACAGCTTGCTCTCGATCAAAGAAAGGAAATTGACGAATTGCGTGAAATTGTCAAACATTGTAAGCCTTTCACTGATAGTAAACTCTACTGGAAGATCGACGATTTTTGGAACAAATTTGAGGACGCCAAGCACAAAACAAACGTAGAGTTGCACAGTCCTTCATTTTACACGAGTCCTTATGGGTATAAGTTCAAAATCGTGGTGTTCCCGTACGGAAATGGCAGCGGGGAAGGCTCACATCTATCGCTCTATGTCCGTCTTCTTCCTGGAGAATACGACTCGCTCTTGAAATGGCCGTTCGAAGGCGAAATCGCCTTGTCGCTTTTGGATCAAAACAGAGATTCTACTTGGGGCCAAAGAAATATTAGCCAATCGTTTAGCCCGGATCCAAACTGGAAGAGCTTCCAGAGACCTGTTAAGAATGGTGCCACGCTCGGCTTCGGTTACCCACAATTCGTGTCTCATCGGGGCTTGGAATCGACGAGTTACGTCAAAGGAAACTGCTTGTTCATAAAGGCAACTATCGACTGCAAATATTCTGCTGATTTGTAACTCATAACAAAAAATTATTTGAGTAAATTCCTATAAAAAAGGTTTAAAAATTTCCATTGCATACGATCCATTTTATGGCAAAAATTCTTACTGTAAGAAAGAGGACAAATTTCTAATACAAACAATATTTGATATCTCATTGCTCAAATTCTTTCTGTAGGTTTGGTGATGAATATAGTGTTACGTTTTACAATAGAATAGTGGTACATTAGCAAGCACAGTAAATGTAATTATAATCAGTAAACATAATGATTTTTGTTTACGTATTCAAACCAAGATTTGCGCTTGCTCGTGTCAAAATATATCCGCTGGATATGAAGATTTGAAGCTCGTCAGCGTGTTTTTTAATGATTTCTTGTTTGGGACCGGCAATGAAGTGAACAAAGGACATGTACTGACAGTTTTAAGTCCTCGTTGTAAGAATCACTTGGGATCGTTGTCATTTAACAGAAACGTTTTACCTATGAAACTCGCGAGAGTATTGGAAAACACTGTTAAAGGTGTCTTGTCCGCATGCTACGTAGCATAGCAACATTTCTGAATTCAAGTGTGGTTCAGGTTATAAGAAAGCCATTTGCTCTTTTAAAGTGGGCAAATTTTAATGCCATTCAAGCTCTTTTATAAGATTTTATTAAAACTTACTCGCCCCGATTTTGTAGCGCAAAAACGTCGTGGAAGCGACAACGCATCCGTGATTCTTAAAACTCTTCATATACTCCATTTTCCGACGCTATGCTAAATTCTGACGTTGAACTTTATATGTCCATAACGTTGGGTATTTTCAGTGAGATTTCAAGGTAAAAATATGAGTTATTCTTGCTAACCACCGAATATTTTATTTAACGCTAAAGGATGACGTACTCAAAAATCCTTGGCCTAAACTTTTCAATTGAACATTTACAGTTCAACAGGACTTTTTTTAAGAAAGTTCATAGCACCTGTTTTTTATTGATTAGAGATATTTAATAATTAAATAGAAGTTTTGCATACTGCTGAGCGGGAAAATAACTGTGTCTAACAAGGATGTGACAGAATAAAATAGAGAATTTATTGCACTCTCGATGACTGCTACATTTTGTATTGGTGTAGCTTAATGCTTTGTAGCCGCGCCACCCTCTTTAACCCTTTGACCCCTGAAAGTGACTAGCATCTAATTTCTCCTCACAATAACACCCCTGAATCATAGGGAATAAAGAAAATGATCAATTAAAGAAACTCTTGACTGTTTAAGACATTCTCCTTGTCAGAAACTTAGGAAATGAGAACAAAATGAAGAATATACATACTATGTTAGGGTTTTTTGAGGTTTCAAACCAATCATCTCTTGGGTTTTCCTGCGTTTCGGACAGTTTGTTAGCAAGTGGCACTGCCCTTTCGTTCGAGGCCATGTAAGGGGTGAAGGGGACTGGGGATAATGCCCTTCTAAAAAAAATCCCAAGTATTAGATGTGCTCTCTTAAACCAAACTTTTGGAAAGCTGGTCAGTGTGCGAAACCTTCCCTCGAAAAGAATGAGACGTGGCCCCTCATACAGGGTCATTACCCATTAAATGCTCTTTCACAAACCTGTTTCTTAGGCTTCTAATAGAGACTGTCATCTATTAACATATTTGTTTCCCTGCTTGATGATTGCATGTCAAAGCATGTATTTTACCTCATTTTCATCTTATCCGAAATACGTCCGACACTTAGCTAAGAGTGATGTTATTTTTCGATTTATTTCTTTAGTTGAGTAAATATTTAACCTATGAATGGGAAACGTTTTCGGATGTACCGGTAATATCATAAATAGTCTTCTAATTTTACAAATTTAGAAAGGGCGTTCAAAACACAACAACGGCGGCTTTAAAAGGTTTTAACCCATACTGTTCTCGTAAGAAGCGCAACTTTTAACAAGCTGTCAATCACTATTGAACTCTTTCTCAGAAGCAATCACCATGTCATTTCTCGTGACTTTATCCTTCCAGGAGCAACTTCCTTGTTTTCCACCCTGTTCTCAAACCTCATTGGACAATCAATATGTATCCAGTCAAGCTGCCAATGAGCCAAGTACAAGACATTAACTTTCTCTTGTCAACAGAAGAAAACCGAAGAGAAGCGAAGAAAACTGAAGAAAATCCGTGAGCAAACGTTTCCGGCGGCGTTCTCTATCACAACTTACTACGATTTCTGATACTCGGAAGTTGACGACACTCCTTCCACCAGGAAATTCTTTCCTTGTTCTCTGGCTTTTGCATAATCGCAGCATGTAAGTTTTCATGAGCCTTTCCATTACTGTGACCAATGGGCGAGTTAAGAATAAAATCCGGTGGGGCTAAGGCATCCACAAGAGCTACAGCTTCGTTCTTCAACTCACAACAAAGAGTAAGAATGGCTGCTCTTACAATTCTGGCATCATTCACTGAGCAACAGAAGCCACCTTGGTATAGAGTGGTGAGATGCGTCTCTAAAGAGGACACACCATACAATGAACAAAGTTTGAGAAGAACTGGTTTAAGTGCTTGTGGAGTTTCATCCTCATTGAAAATTGCTTCTTTGAATCTCTTCAAAATTGTACACTCAATGAAAGCAAGTGCCAATGATCTACAGAAAAATACTTGGCTGTCATTCTTGGCTGCAAAAGAGTCCTTTCCACCTGCCAGCTCTTTCTGGAACTTGTGAGCACTCTCTTTTAGCAAGTAACAAACAAGCCATTGGTATGCTCCAACTAGAAAATCAGGATTCCTACATTCTTGCTCTGTACTTGCATCAAATTTTTGTGTCATGATCTGTTCCATGTCATTTATGAAGTCAGATGTGTGAAGAGGACTGGAAATATGGGAACCTGTGTGTAAAAGATCAGTAGCACAATAAGCATGTACAATTGTGTAACATGCATCAAAAATGCAAAATTTCTACAAGTTTCTCCAAAGTCATGTTAACACTTTAATTTGCACAGTAAAAAATAAAATAATAAACAGTAAAAAAATAAATAATTATGGTTTACTTGGTTTTAGCTCTCTAGTCCGCATTTTTAGTTATACCCATAATGCCTTGCGGCCTCTTAATTTTGTAAATATCTAGTAATCTGCCCAAATTCATATTAACACTCCATAATTATCTCAGCAAATCGTTATTACTAGCAAACGATCATATAATTGAAAGTTTTTTGGCCAAGTCAGCATGTTTAGTTTTTTACCCATAATGCATTGCGACCTGTAAAATTGGGTAAAATATCTAGTAGTTTGTCCAAATTCATCTTAACTCTTTATAATTATCACAGCAAATCATCATTACTAGCAAACGATCATATAATCAATTTGTTTTTGCCAAGTCAGCAATTTTAGTTTTTACCCAGAATGCAGTGCGCATCCTAGAACTAGCACATTTTACACACTTTTGGATGACATATTGTACATTTTGAAATATCCTCATCAAAACAAAACTGATAATCAGTTAGTGTCCATCAAACAACTGTTAATTAATGTTACAGTGAAGCAATGATGTCTTCATGGACATCCCAGGCAACTTGAAAAACTTTTTTTCGACCTCTGCCCCTCTCTATCAGCTCTGAACAAACGTAACGAACAGTGCCAGGAAACACGACAGCGACCTTCTTTTGATCAAGCTTGTACGTCATGTCAATCAGATTGTCCCTTATAAAGAAATGTCCTTTAAGAACGGAACTCCCAGCAGGAAATGCACACCCATAATCATCAGTGACATCTTCTCTCAGTATAACAGGGCCTTCACTGGTAACTTTCAGCAGGTAATAATCATAAGAATCATCTTCGTCCGCTGCAATGGCAATGATGCTGTCTTTGCCAACTAGATCAGCAACATGGAGGTGAACAGGCTCAGCCACTGGAGTTTCACTTTGGGCTCGTGTGGTAGCCGCAGATGCCTCCCTCTGTAAGATAATCTCCTGTAAGTCATCAACCAGTTCCTTGTTCTGGCAGTCATCGAAGTTGTCAAAGAGACACTCACCACAGTAACAGGATCGTTTCCTCACTAGGACCTTGCATTGCTCTGGGGTGGTAACTATGGAGTGCAATTTTCGGATGCCCTTAACAGTTTCAAACTTGCGTCCTTCTCGATTACGTAAAATTGCATCAGGACCCTGAGATGGAACATAAAAAAAAATTCTTCTGTTTAGGCTGACTGATTTGGATCGAGATGGAAATGATGACTGCGCAGGTTTGGAGAAATGACTTGTTAGATGGTCACACAGATCTTTGGCATTGGTTATGCTTGCTGTTCCACGTACTACTGCAAGACTGGCCTGTTGTTTTACATGGGAACCAGCAGCATCTTGCTCGCCTTTCGCATGGGATGTTTCAAAGAAATTTCTTTGAATTGTGAACCCAAAGTCGGCAAGTGAACAAGACAAATCCCCAATGCAGTGCCTCGACTTGTACTGTGCTGCACAGCCATCAGTAAACTCGTGCAGTTTGGTGATGTTCAGCTGCAGGTCATCAGTGAGATACTTTGCCACTAGCAACTGGGCGTGGTGCACAGAATCAAAGTCCTGTCCTGGATCATCACTGATCACAAAGATGTGTTCCTTGATGATGATGGGTTCTTCAGCAGTGCTTTCTTTTTCATCACATGCAGATGCATGTCGAAACAGGACAGTGATGTGAAGACTTGCCTTGTTCACGTCGAAATACTGCGATTGGATTTCATTCTGCCCTCTGCAAGAGTAGCTCTCTGAGTAGTCGTGGATGCAGACGACATGTCCAAGAGGCAAGGTTTCTAGTAGTTCATCAAGCTGCTTTCTCTGCCAAATAGCCATGAACTGGTGGTAGGGGTAGTCCTCCAGCAGCTTAATGAAATACTGGAAAAGTTCCTTGGGACATGTTTCCTTCTGCACCAGCGCAATTTTCTTTTGTGGCTCTCCAGAAGCTGTCACCTTCCCAGTGAGGACATAATCAAAGCGCTTCCACTTGGTTGTGCCTTCCTCAGACTGCTCCTCTGGAAGAAGCTTAAAGAGGTGTGTGCCACATTCTTCACACGATCGATTGATGCAGCAAAGCCTGTGGAAGTCGCTACCCTCAGGTTTAGGACATAGTGACATTTCCACAGCTTCATTTAAAGAGACCAATGGTATATCAAGGGTAGGATTTTCATTCAGTGCACTTTTTCGAAACTTGAGACATTCATTGAATACAATCCGTGCTTCCTCATGTTTGCGACATAAACAAGACCTTCTGTCACGCTCCTTTGCCCCTTTAACAAAATATGGCTTTAGGCCCTCAAATTTTCTTTGAGAGATTTTAACATCGGGGTTGGCTGCACGAAAATTAAAGTAGACTTCACTTTGAGTCTGCTCCAGCACATGTTTGGGGTGCTCAATGTATAGTTTTGGGCCAATTCGTTTCCTGATGATATCCTTCTTGTCTCCTGTTGGTCTACTAGCCTCAAAAGTCCAATACAGGCAGACAGAGTTTTTCACTTCCTCAGAAAGTGCATCCACTCTGGGTTTCCTCTTCGTAAGTAGCCAACTCGGTTCATCTCCCTTAAGGACCTCACACCTGCGCTTTATTCCACGACTAACTGAACGTCTATCTAGAGAAACAAGCTTTGAAACAGTTGAAGTTAGCCTCTTTTCTTTCACTGTTTCTCCAAACGCGAGTGATTTGATTGCCCCAAATGCAGAGCGGCTTTCATTTTTATTGTTGCGCTTCAAATGCTTAATTCCACTAGTTAAGTCAGTCGTGATGGCTCTCAAAGCTTCCATTTCTTTTTCTTCTTCTGGTGATTTTATCAGACCTTTTTTCTCCAGTGCCTTTCTTGTTTGTGGACTTCGGACAAGCTTTTCTACAACTTCTAATTTTTTATTTGGTGTTGCCGGAAGCACTTTTCTTGTTTTGTCCACTGCTCGCTTTTTTGCCATCCGACTTTTGAACACGGCCATGTCCGGAGTTTCAACAGGATATGTTTCGTCTGTTTCAACTACCATTTCAGCAGCCTTTTTCTTATCCCGGTATTTCTTTGACCTTTCTCTGCTTTGGGCTCTCTTTTTTTCTACTTCCTCTGCTTTGTTTTGTCGAAATTTGCGAACTCTAGCTGTGCTTTTTCCATTCCCGTCTTTTGTAATTTTCCGCGATTGAGCACGTGTTTTCGAGGCCGTGGCTTTTTGTTGCTTTCTTCCCACAGCTTTCTGTATTAGCTCCTTTCTGTTTTTTTCGTAGTGGGCTTTTTTGATAGCTTAATTTTCTTCTCCTTTTTTTCTTCTCTCCACCTTCTCATTAGTTCTGCTTTATTCTCACGCTCCATTGAAAATCGTCTCGCGTAAACTCACCTGGCGACCCGAGGGACATGCTTTGAAAAACACTTGTTCTTCTGCACGTGTCACGGCTATTTTCGGAGTTATTACATAACAAAAAGTTTCTGGAACCTTCTCGGGAGGTTACCAAGGCCCCATGTTGTTGTTTTCACGAAGGAATCGTTCAAAGTCATGGCGAAGTTTTCACGCTTTTTCGCTGCCTTTCGGTCCTTTCGCGCGAGAAAATCCTACATGTAATATGAAATTCATGAAGAAGCGTTTCATAAGGCTTGGGATTTCGAAAAACTCTTCTTGTGAGCTACCTACTTTATATTTTAACGTGGAAATGCTCGTGAACATTCGTTTTGAGATGAGAATCAAATGTGGCGGCAATCGGAAGGTTTCGGATGCATTCCGCGCATTTGGGAAGACGTTGACTTTGTGTGTTGTTTTGAATGGCGCATCAAATCATAGAGCGTTTCAAACGGCTTGGGATTCAGTCTTTTTCTTACTGCGTTGGAGCGAATGGCCCTAGATTGTTCATATTTTCAGGAAAGAGTCCTTAGAAAGTGAGAATGCCGTCAGGGTTACTATTTTTATTGATCGCCTCATTTTGTAACTTGTCTGGGAACCGAAATTTCAACTGCAGAAGCTGAGAGCAGTATCGTGACGCCATAACTATGAGGTACTTTTTTAGAATTTTAACCATACAGATCCTAGTTTTAGAAAATTTTAGTTATTAGGTTGAAAGTACGTTTGGTCTTTGTAATTATAAGATTTTTTTCAAAACAGAAATGCGTGTTTTGATATAGATATTCATAATCAAACAACGTTCCATCTGTGTAAATGTTACGCGTGACGGCCATATTTTTAATCAATTTTGTAGAACAAAAATTTCATAAAAAATAAGAGTGCAGTGAATTTTCACGAAACTTTGCGTATTTATTGACAAACATGTTACCTTTATTGGTGTGAAATCTTACAAACGTACCACTCATAATAAAGAAGATATTTGGGAAAACGTTTGTGTCACTCTGATTGTTCACGTGTATTGTGCTACTGATCAAAAACAATACGAATGGTGAGGTCTCATTTTATGACTGTTCCAAATTTAATATTTTTCACTTTCAAATATTTATTACACACCACATACACAGTAGATAAAATTGAACCAAAACATCTTAGTTTATACTCAACAGACTAATACAACAACCTAAAAACGAGGTGGTTTCTTTTGTAGACAGTCACAGCACATCTGTCTAAATAACCAACTCTGGCAATTCCAAACTTCTCATCTCAAGAATGGAATGCTTATTTAAGTACTCTAACGCTACCAAAAAATCTCTAACCCTATTGATGAATTTGAAGGAAATGAAAAAGACAGCATCAAATAATCATCCATGGAATCATTTTAACTCATTAACTGGCTTTTCTCTCTGAATCTACTTCTTATGGAAATTGTGAAACAACAGGTAGGGAAAACTGATAGGTCTAGAACAAAATAATGGTTAAGATACAACTAAAGAAAATTACAGAGCAGTTCATGGGCAGATCCAGGAATTTTTGTTTGGGAAGGTCCAAACTTTGGTTCAGAAAGGACTGTTGGACTCTTTTGAGGCAAATTACTTCTCT
>Locus_129_Transcript_1/5_Confidence_0.471_Length_5173
TTGAGATCAAGTGTCCAAAAGGTACCGCTACCAATTATGTACCAATTTTTACCCAATTTCCAACTATTAACAAATAAGTTTTGAATTTCTCATTACTTCAACGTTTACTGAAGGAAATTCAAGATGTTTAAACGCTGGCGTGATAAGAAAAAAGACAACGAACAGCCAGAGAGTCCAACAAAGAAAAACCAACCTCAGTCTCCCAGCGAGACCTCCGGGTTCATTTGTCCAGTATGTATGATCTCCTTCAACTCCCCAGAGGATCTTCAAATCCATTTTGAAACGGCTCATGTTGACAGTGAACCAGCATCAACAAGTGGGGATTTCATCTGTCCTCTATGTATGAAAAAATTCAACAGTCCAGGAGAATTACAGAGTCATTTTGATCAGGTTCATGAGACCCAAAACGATCAATCCACGATTAAACCAACTGATGCACATTTGTCACAAAGTTTACCTGCAAACACTACAAAAGTTTGGAATGAAAGGCATGGCTCTTTGCTGTCATTTGATGAGGAGTTACCAGTTCCTAGGAAGGAGTCAGAAGTTTCTCTCTTGTCAAATCAACTCAAAGAACTGGAGGGTAAAACTCAAGAAATAATGTATCTACAGCAAGAGCTTAATGAGTTGAATGCTTCATTAAAAGAAGAAAAATGGTATTCTGCTGCTCTGAAAGAAGAGGTTGACAAGATGACAAAAGAGAAGGTGGAATTGGAGGAAAAAATTAGCTCACTGGAGATGGAGAAACAAACATTGGGGAAGGAATCAGAGAGGAAGCTTCTGGATGAAAAAGAAAATAGTGTTAAATCCATGGCAGAGTTTGCACAGCTTAAGGTTGAATTAGCCAAGGCACTGGAAGCTCAGACAGGAAGCCAGAGTGAACAGTTGAGCTTAGCACAGAGAACATCACAACTGGCAACAGAAAATGCTGAACTCTTAGCAACTTTGGAAGGAGAAAAAAAGCAACAGAAGACTAACAGTGAAGAAATCAGCAGGTTGAAGGAACAGCTAGAAGATAAAACAAGGCTAAATGAAAACCTAGAAAAACAGCTATTGCAAAGACCATCTGGTGATGAGGTGATCACTTTACAGAATCAGCTTTCTACTGCACAGCAACAAGTGGCATCACTTAGGCAAGAAAAGGAAGAGGAGCACAAATCATGGCAGGAAAAGTTCAATGCAACCTTAACAGAAGTCAACAGCTTACAAATGAAAGTGAAGGAGCTTGAGGTTGAAAAGGCAGCAAAAATTGAACAAGTGCAGAGCTTACAGACAGCAGTAACAGCATCTACAGAAAACAGAAAACAAGCTCAGGAGCAGAGCCAGGAACAACAACGTAATCTTATCAACCTTCAGCATGATCTCAGCCAGGCTAATGTTGTTCTGAAAGAGAAGGAAACATTTATTGAATATCTCCAAAAGCAGCTGAATGAGGCAAAAGGCAAACTAGATTCTGAGGTGACTTTAAAGGAAGAATCTAATCAACAAGTTCGAAACCTGCAAAACCAGTTGGAAGAAGAACAGAGACAAGCTCAAAACAGAGAACTCTCGATCAAAGACCTTGAAAGTAGTCTTCAGCAAAAGAAGGATGACATTGCAAGATTTGAAGAAGAAAGGACGGATCTCATTGCTAAGATTGAAGCTGGCGGTGGAGCTGAAACGGTGATTGAACAACTCAAACAAGAAAAGGAAAGTTATCAGACACGGCTTCAGCAGCTGGTTAAGCTACGCTACAAACTCAAACACAAGAACATTCGACGAAGATTGAGGAGATGCATAAGCAACAAAAAAAGGTCGAGGAAGAGTTGGCAAGAGAAAAAGACAACACTGCCAAACTTGAGAACACAGTGACAGATCTTACATCACAGTGTACGATTTCGTTACAACAAATGGAGGAGTTCAGAAAGGAAGTTAAAGATAAAAGCGAAAGCCTTGTGGCTCTCGAAGCCGCCAAGGCCGCTGAAAAGTCTGTCTTGGATGAACAAGTGCGATCCTCTCAGGAGACTTTACAGGAGAAGCTCAAGGAACTGAGTGCCCTTCAACAGCAGAATGTGAAGTTGAAAGAAGATTATGACAGCATAAGGGAAAGCCACACAAAACTTGAAATCCAAGCGAAGACCTTAGAAATGGAACTGGAAAATCATGCAAAGAGGGCAGCACAGCTTGAAACTGAAGTGAAGGGAAAGGTTGAGGTAATGACATTGTTACAACAAGAGAAAGCGTCCGAGAAAAGCACCTTGGAAAAACAGATCGATGATGCGCAGCAGTCCTTGAGCAAAAAGGAAAAAGAAATTTTGGTTTTAAGAGGAGAATTGCAAGAGTCTAAGGAAAAATCTGCAGAGAGCATCAAATCTTTGGAGATTGAAAAGGAGCAACTGTCATTAAATTTGACATCTACCAAGACTTTACTAGAAGAAAAGGAGAAACTTATTTCCAATTTGGGATCTGAACAGCAAGATGCAAGAAAGGAAATTGTTTCGTTAAAGGAACAGTTAGCTTCTACTTCGCAATCCCTAAAGGAGAAGACTGATCAGATGGAAAGTACGAATAAACATTACATGCAAGAAAAGCAAGCTCTAGAGGCTAAACTGTCAGAATTGGATGCGTCCAGCAAGAACCAAGTCTCAGAGTTAATGCAAATGCTAAAGAATGTAAAGGACAAGTTAAAAGAAAAAGAGGAAATGTGTGACAAGCAAGTCACAGAATGCCAACAGCTTCAGTCAAAGATTCAACAAATTGAGCAGGAAAAATCATCTGTCGATGAAGCCATGAAAGAACAGGGGAAGGCTCATCAGGAACGGCTAACAGTTCTAGAAACTGAGCACACTGTCAAGGAATCAAAGCTACATGAACAAATTGCTGAACAAGAAAAAAGTGTCAGTGAGCTGCACAAATCTCTTGAGCAAAAGGATGAACGAATGAACGGAATGCAAAGGAAAATCGAGGTTCTGGAGGAGGAGCTGAGAAAGGAATGCGAAAGTTGCAAGAACTACGAAGCTCAGCTCTGTAAACTGCAAACTGCTTCCAAGGAGGCACAAGAGAAAATTAGCCGGCTCGAGAAGGATCAGGAAGACGCGCGGAGTGACATTAAGGAACTTCAGAACCAGGTTGCAGCAGGAGACGAGGAACTTGGACAATTCAAAAGGCAGGCAGAAGAAACTGAGAGTGATTTGAGACAGACTGTGGAACAACTCAATGAAGCTAAGAATGCCTTAGAAACTCAAGTTTTAAATCTGGACGGCGATCTTAAAGCTTCAAGAGAACTAACACAGAAGACCAAGGAGGAAAGAGATTCCTTTGAGCAAGAATTAGAAAGTCAGAGAGATGCTTTCAATGGACTGAGAATTTCCTTGCAAACGAAAATAGCGGAATTGGAGAAGAATGTTGCAGCTGAACAAGACGCCAAGGAGCAGGCTCTGCGAGAGGCTCAGGAAAAGCAACAACTCTTAATTAAACAGAAACTGGAGCTCGAAAACAAGCTGGCCAACACAGAAAAAGACCTAAAGAAGGCAATCGAAGAGCACGAAGAAACGAAAGAAGTCTCCAAACGAGTTCAGTTGCTATTGAAAGAGGAGACGGCCGCTGTTCAGACTAAACTGGCAAACGAAACGCAAGAACTTGAAGAACTTAAAAAGTCAAAAGAACAAACTGAAACGAGGCTTAACATCCAGATATCTTCACTGAATGAGAACCTGGCGGCTGCTAGGACTGAGGCCGAGAAATTTCAACAGGAGACGAGAGAAGCTGGGGAGAAACTTGTAGATGCTGAAAAACGAAATGATGATTTAAAGGGAGAAATAGCCGTGTTGGAAGCAACTGTTCAAAATAACTTAGACGAAAGAAGAAAATTACTTGAAAGATGTGTGGCTAGTGATGAAACGATAGAAAAACTTAAAAAGGAAATTGGAGAGCTGAACAAAAAAGTTGAAAATGCACAGGCAGCCATGATGGAATTAACACAAGAGAATCAGTCTTTACAGATAACAACTAATCAAAAGAACGCGAGACGATGGGAAAGTGATAGTGATGTTACGGTCTGTAATGGCTGTGACAGACAATTCTCTTTGAAAATTAGAAAGCACCACTGTAGAAATTGCGGTTTGATTTATTGTGGTGATTGTACAACGAAAAGTGCTCCACTGACGTCTAGTAAGAAGCCTGTAAGAGTGTGTGACAAGTGCTTCGATGAAGTCACGTCAGGCACAGCTAAATCGTATTCTCTGGGCACAAACCAAGGCTTCAGCTGAGAAGACTACGCAAGAGTAGATATAAATGTTTTCGCCAGCGAAGAGCGTCACAGTATGTTTTTTGGATCTCGATATGTTGTGCATCTCGTTGTATTTTACTTAGGGATCATAAATGATTTACATAGAGGTCGTTAGGTTTTTACTATTGGGAACTTTACTTAACCCTTAAGAGTGACCAACGTCTAATATCTCCTTACAATATCACCCTGAATCACACATGAATGTCGTGAGAATTATGGAAACAATCACCAATTCAAGAAGCTCTTGATTGTTAAACAAATTCTCTTTTTAAGCAGCTTAGGAAATGTCTAGAGAGCAGTATGGAGAATATGCTTACTGATGTCAGGGCATAAAGGGTTCAAAGAAGGAATGATGAGTGTTAAATTAAACGTTTTGTATCGTATAAGAATTGGTAAATGTATTTTCTCAGGTAGGACAAATGTGAAAGGTAGAGAAGTTTTTTAAAACGACTAAAATTGATTAGTGATCATTAGCTTCTGTAAATATTAAGGAAAAAATGGATATTTAGGTTTTCTTTAGTGGTTGTAATTATCATAAGTTAAAACTAAGAGGTAAGGAACTTACTGAGCCCAAGTGGTAAGATTTTAACCACGGATAACTAAAAAATGTCAGCAGTATTTTTTATAGAATATTTCCTAACGTATTGTTAAGGTGGTTTTTTATTGATGTTCTATGTCACTTGTAAAGAACTCGGAATTTACCGCCCAAGGGATGTAAAAGTGGAGAATTGTGATGTTGGAACACGACAACAAGTTAGTTAAAGCGTGATAGGATACTTTTCAATTGAGTATTGTAAAACCAAAACCAATGTTATTACAGCCAATTAGGGAAAGGACAGTGCTTTAAAAGCCAACGAGAATTCAAAGTTAAAACAACCAAACCGCGCGGGAAAACGCGGGCGACCA
>Locus_130_Transcript_2/3_Confidence_0.333_Length_1045
AAAAAAAAAAAATTGATTTCTCCTTCCCACTCCTAAACGAGAAGCTTACATTCAAATCCTCGCTGGAGTCATTTATTCTATGCTGTGCTTCTGAACAAGACTGTCAAGCGGTGGCTTGGTGGCTCCATGCAACAGAAACCCAGAGATCAGTCCCAGCAGTTACAAATATGGGCTACAAGGCCCCTACGACTATCATGTAAGTGGAGGGATTGAACTGAAAATACTCCAGGATATGACAACCCAACAAAAAATTCACAAAATTAAATTAGTTTTGGGTCCAAGCACTTTATTTGGACATTTGCTCTGACAGAGTCAAGAGAAAGCAAATTTTTATGTACAATATCAGATGACAAAAGTCATTCTTCTTTTTAAACATTTTGTGTTTTTTTGTTTGTTTTTCATGGTTGACAAGAAATAACCAATTCAAATTGCTCATTACAACTGATTTTCTTATCAACACCATTCATTTGCTCCACACTCCACATCACAATATTTACACCCACTCAATGACAACACTTGATCTTTGACAATGTGCAACTGTATAATCTATCAGACAACGGCTCCTGAAATAATCATCGCAGCTAACTATTAGATGTCCATCTCAAACTGGGTGGGTACCTCTCCATTGTCATTCTTGTCACACTCTGTTTCAGAGCCATGGATGCCATTGTCTTTGCGAACCCCCGGCTTCAACTTTGCATGACAAGTTACACCTGATATCATTGGCAGATTCTGTGGAGGTGTGCGTGACAATGGAGAATTGCGCAATTCCAGTAGAAACTTGCGCTCATATATTATGCGTGTCCCGCCGGGAGTCGTGGAAAATATCGTTCCTCCAGGAGTAGTGGAATAATCCATCGGTAGCTGACCTGGGTCGTTGACAACAATTCGTCTGGAAGGAATTGCTCTTGATTCCGAGGACAAAACTTCAGTTTTTGATGCTTCCATTGTGTGATGGTTTGGCCTCAATTTGTCTAAATTCCCTTCGTTCTAATGCACTCTCCCGCAAATGACTTTGCTTGTCCTTTTCAAACCTTCCAGCGAG
>Locus_131_Transcript_3/6_Confidence_0.034_Length_3346
TCTACTGCGAGGATCGCACATCATACATATTTGTCCTTGGACATTATCTGCTCACAGCTTTCTGAAAGCAAAGCTCCCATAAAACTGTTTGCATCTTGGAACAGATGTCTAAGGACAAATATTTGTGCATATTTTCAAGCCAAATTGAGGCTATTGTTTATATACTCCCAGGACTTGGCAAATACCTCATAGTAATCAGGTGTGTACTGGTCTGTAAGTTTTAGCCCAAGTTTGACTCCTTCAATTTGAAGTCCATACACAAGACAAAGTTAGTAGGCACTGCTTCAAGTTGTAAGTACTCTGGCCATCATAGAGGGTTGAAAAAAAATTTTGAAGACTTAATTTGCAGGGAAAGACATTTTTTACTTTCACACAGCTGTAACATTATTTTTAATTGTTTTTACTTGCTGAGATGGGTTCACAAGAACAATGTGGTAGCAAGATAAATTATGGCAGCCATACTGATAATAACCATTTTACTTGAGTTTATATGATTTTTTTGACAATGTTCCATGATTTGAGCCCCGAATGTACAGGGGAGTATTTTGACAAGGGAGCCGCTCCTTAAAGGCAATAAGTTTTTTACTTCCTGAGAGAAGTAAGCAAGAATGAGGCACTAGTAGAATAAATTAAAGTAGCCACATTGATTATCACCAGTTTACTTAGAGTTTCTACAAGTTTTTTTGGCTACATTTCCCAAAGTTTATTCCAGCCCACTAGAATATTTATTTTTATGACCTCATTATGGTTTTAAGGTTGAAAGTTTGAAAAATTTGAGCTTACAGCCCTGGATGCACAGGGGAAAGGAGGGGCTCCCAAAAGGCAATAAGTTTTGGAAAAAGATTGATGTAAAACTAGAATCTCCAGAAGGGTGGGGGACTTGTTCAGATCAGAAACCTTTCATAATGGAAAGAAGGGGTGAGAGTTATATTTCGTCTGATATTTGCTTGAAAAACTTTATGTTGAGGCCTTAGAGAAGTTGTCAATAAGAATCATTATTAATTGTATTGATGGCCTACTACTGAAATTAAAAACAAACAAAGTCATACATGTCATACATGTCTTGCAAATTGTCTATTTCAAACTCCATCTAATTTGATAACAGAAAAGGAAGTGACCAAGAATAAATTGTTGTCCATTTCATTTGTCAAGAAATTAAAACTAGGATTGGTAGAAACTACAACACACAAATAGACTCAACTATCTTGTGTTCCTGTGCATTATTCAATATTCTTATAGGAAAGAGGTTACTTTGCAATTGTGCTCCAACAATGCACATTTTAGGACCTATGCTCCAGCCTTTTAATCTGTTATCTTCACAAAATTAATGTGGTCTTTTCATTAGTTATATGCCAACAGTCTTTTTGAGAGATCAATGTGACTCTGCTAACAAGGTGATATGTATGTATATGTCACCATCTTGCAGTTGAAGAAATAATAAATACACATTGAATTATAATTAATTGGCTGTAATAATATCACATATGAAATGGTGTAACAGGTGATACTGCTGAACCGATGCACAATACTCTTTTCAAACCAAATTTATACAACCAAAGAATGGTAGTTAAAGAAAAGCCCGAGGTGGTTTAAACATAGCCTATTCCATGCTCTCAGTCAGCAAAGAGTGGCAAAACAGCTGGCAAGTGATAAACTCCAAATGCAATAGTTAGGCAAATGGCTATGTTTTTTCTTAGCTTGAACCTCGCCATTTATTTGCACACCTGCTCTTTTTGCTCATTTCATCTGACCCAGGGCCTAGAATAAGCTAGGTTTAACTAAAAACCTTTTAATTAGGCTTAAGTAAGCAGAAATCTCTTTCCACAAGAAGAATCCAAGAAAGTTATGAAAAATTCTCCTGGATAGGTAATGCAACAGACTCTGAAACAAGGGTTTGGAGTCAAATTCCCAGCCCCATCCTTATGTTTGAGATCTTAGACATGACACTGTGCCTCTCTCCAACCACATGAGTTATGGCAAACTGATTGGGAGACTTCAGGAACTGCCTGGGGTACTTGCAATGATCTAGAATTCCATTTACCAGTAGTAGGATTAGCGAGATTCCAACTTGTTTCAGGTTATGGAGACTGAGTTAAATCCACTTCGGCATACCTCTGCTTACTCTGAGCTCAGTTTGTTTAATTCTTGGAAAATTGTACACCCTAGCAATCGTTTCTGTAGTGAATAAACTCCTTTGTCAGCTCAAAACTATTGGTGAGGTGACTGTCCTTTCCTTGGTATGTGATTCATCAAGTAAGTCATGTACATACTTTACAAAGTCAACAGAAAATGATGGAGCACCTTCATATCCTGGAAAGTAATTGATGTCAATTACAACATGATGCCCTGTGCCTTTCTCTACAACAATGTCGATGCCAAACATTGTTAAATTCAGTTTTGGTTGAAGTTTCCGGACAAGTTTTAGAACTAAGTTTTCATCCAGCCCTATACCGCTTTTGCTATCACTATCATCATTGTCTAGCTCACTAAGATAGGATCCTGAATCAGGTTTGGAAACATCATGTGATGAAAAGAATATTGTTTTCATCTCTTTTGTTGTAGTCTTGTAAAAGTTCTTGATTGATGGTCTCTCTACAATGTAATGTTTGTCTCCAGCTACAAATACCTTGAATAAAACAGCATCATGATTTACAAATTGTTGAACAACACATGGAGCTTGTGTTAGGTCCTGCAGTCCTTCCTTGTTAAAGATTAATGCCATCTCATGACAAAAACCTGATCCATGACCAATCACAGTTTTACAAATCATTGGGAACAAAACACCAGCTTTCTCAATTCTCATCAAATTCTGTTTATAGTCAAGCTCATCAAATTGCACAAAGTTAGGAACAAAGACTCTCACTCCTTCTTCCAGGATTTCACACTCTTTCATGATCTGATAACTTGTTGTTCTGTCAAATAACTTGTGAATTGATTCCATTGGATCAATGATGATGATTTCTGGGTGATCTTTAATGTACATCTCTACTTTTTTTATTGTTTTAATAGCTTCTTTATCGCCTTCCGTGGCAGCTGCCATATAATCTGTTATCTTCTGGATGATCAAGTCAAAGGGACCTTGTTCTTCAAGTGGTCTGTCCAAGTCAACCTCGACCAGATCGATACCAGTTTTCCCACACAACTGCATGAAGGTGTCGAAAATACTCTTACGCATCTTTCTCCGACTAACCAAAAAACCAACTCGCTTTCTCTTGAGAAGCCCGTTACTGTTCCTAAACATCGTATATGAATTTTCCACTCAACCACTCAAAGTAATCCTCCAAATTACCGTGAGAAATATCATTTTTGAGGGAATTTCAACAGCATGCTCCTCAAAATATTCCGC
>Locus_132_Transcript_4/10_Confidence_0.136_Length_1344
CGATTAGTCATTCAATGAGTGTTTTAAACTACCATGAAAAACCATAAATAAAGTACAATTCAGCAAAGGGATCAACAGATATCGGACTCGCAGATTTCACGCGTCAACCTTACGGTTTAACACCGACCAAAACGCGCGTAGTAACAGCTTATTGGTTTGTTTGTTACCCGTGGGTGATATTGGCATAAAACAAATGTTGCTTATGATCCTGTTCCGCCATAAGCGGGATGGCACTCAAAAGATCCTCAGTGAGGGGTACTGCAAGATATTGTGGTTTTATCAATGGAGATTATAATTTACGTTGGTCACCGTAAGGAGTTCCTGAATTTATTTTCCCAGTATTTCTTACAGGTTTCATAGAGCTGTGAACCTGGCGTGAAAAGTTTCTAAAGTTTTCAAAAACACAGAACCAAATTCTTAAATCCAACGATGACCAACAGGAATTTTTGTCATTCGCTGCGGCTGTTTAAGGTTCATCATTCAGATATCAAGTTTGCGTTTTCGTGTTTTAGTGCTTGCGAAACCTACACCACAGTTTGTTTTCAAAATAGACTAATCAAGGATCTATTCAAATATATTGGAATCTTTAGTGACGTACATGTAACTCAAAAGTTTCTTGCATCACCGTGAGGTTTCAACTGAATGACGCAGATAACAACTTTGAACGGAAAATGCCGTAAGGCACAATTTTTTCCTTCTTTACAAGAGCTGATTTATTTTAAACTTTGTTTTCTTTTATTTCTTAGATTCGCCGCTTTACACTCTGGAGTGACTTTTGAAGCTCTTTGTTACGAGTGAATGGCCTTTTTGCTCCGGGGCTCAATGAGTGCTACGTGATCAAATTAAATATTCACGGTGTATGCGGGGCGTTAATGTTGATAAAAAAATAACTGCCTCTCCTAACCATACTTTCATGTACACGTCTCAGATATTAGCAACAACAGAAAAGTAAACCTTCTTTGTCGAAATCCCGTTTTCATTTGAATGTTGTCAAAGTAAATAGCAACGCACGCCTCATTAAAAGTCAAATGATTCAGAGCAATCAATAGGGTCGAAATTTTCTGGCTGACTTCATTTCAGCGATTCTTTTCTTGTCCTCGTCGAATTTCTTTCGCAAATGCGCGATGTGTTCTCTTCTTGTCTCTCGTTGTTGAAAGTGGTAAAAGTTTAACAGTGCCTGCTTCTTTTTCCTCTTTTTTCTTTCCCATAGCTCAGTGGCATCCAGTCTGGGCGCAGCTGGGTTCCTTCCACCTCTCCCTACAGTTACCCAGCCCTCGTCATCAGCTTGGTTACGTGATTCAGCCTCAACTCTTTCACTCTTCTCTTTATCCTCATCAAACTTTG
>Locus_133_Transcript_14/15_Confidence_0.020_Length_1099
GCGCTGATCTTCTCTGCGAGGACGCCGAGCCTCAAGCTCCGCGGGATGTAAGTCCGGGCTATGTTGGCGAGAGGATCACGAGGTACGAGCCCTACGGCTCCGACCAGATCGACAGGTTTATTCAGGTAAACATCCACTGGCATCTGGGGGCCGAGCACCGCATGGAGGACGCGTATGATAGGCGGCCTCCGGAGTGGGCGAGCTACGTTACGGTGCCGGATGAGAACAACGAATCGCAGCAGGTCGTCCCCGGCTTGTGGTGTCCCACAGACGGTATTGACGACGCCAAGCTAGACGAATCCTCCTTCAACTTCACCTACTGCAAAGCTGCACAAGTCGGTGGCACGTACGAGTTCCACTGGGTCTTCTCTACTGGAGGACCGAAGACAGATGGGCTGCAGGAGGATGGTGACGAGGGGCAGCTGGGCATCACGGCCGGCTTGGGCGGAGCCTTCACCCGCACCAACAACGCAGATGTCATCGTCCGGGCACAGGCACGGTGACTCTGTGCAACCCTTTCGCGTATATCGTGGAGGTCTGCCTCATCGTCAACGACCCTTCCCTGAACGATTACGTGGACGCCAAAAACCGGACATTCCTGGAACAGTGGCAGCAACCTCCAGCCGGCTCCGCTGTGCGGTACGTGGGCTCCACCACTGGCACCTCTTACGACGACGAGGTCTGCTCGCCTGTGGAGGTGAACTGGCACGTGGACCAAAGGTGCTGCACCTTGTCCGCCCAGGCCATGGACAACCTCTGCAAGGACATGATAGATGCTGGGCTGGAGGCAGACGTCGCCCCGAAGGGCTCACGCCGGCCTGTGGATCGGCGCTGGGTCTCGGATGTGACCTTCCCGCTGGTCCCACAGGGTGCCGGCATCGTGCAGCAGGGCTAAAGGCAGCTGAATCCCGGAAGATGGAATGCGAACTGCTCTCCAGCCTTGTGTAGTTCGCGACGGGCCAGCGAACCTGGGTGATGGCCCAGAACTTTTAGAACCCGCCCGTTGCACCGTCGCACTGTGCATTTTTGTGGATGGCCCTTTAGCCATCGCGAGGATCTCGCCAAGCTTGGCAGTGGACCCAAGTCCAGCCGGGCTTGC
>Locus_134_Transcript_1/1_Confidence_0.500_Length_604
TTTGAAATTAAAATAGCATACTGAGAGCAGGTGCTTTGTTACGCAAATTTGTGAATCTTAATATTCAAGCGCCAAAAACTTTCAGGAATTACTGAAGTACATCGAGACGGCGACATCACTGTGACCTCTGAGACGACCGCGTGGAGCTTTAAATCTCACGGATCTTCTTTAGCGAAAGTTGTTCTCAGATCAAGTAGACACTCGTGAAACGAAGAGATAACATCGCTGGTAGAGCAAGAATTTATCAAAATGCTGAAAATCGTTCTCGTGTTGATTTTCGCGGCTTTCGCTCTGACAACGGCGTTGCCGTTGAGGAACACTTTTTACGAAGACGTCGATGATTACAGTCGCGATTTTATCCCGAAGGAAAACGCCGATTTTGACGAATCTGCCTATGATGGATATCTGCTTCGCCGCGATCCGGTCGAAAGAAACCCAGATGTCTTGGGGAAGTATCGTAGCATGCAGGAACGCCTGTATGATGAGTACTATAACCGAGATGCACAGGAAGATGACGAAAGCAAGGCTGAGGAAGAACTGCCTCTTGAAGATGCAGAGGAATCGCTCTATCGTGAAGAGGAGCCATGGACGAGTGATGACGAAG
>Locus_135_Transcript_1/1_Confidence_0.000_Length_2773
ATCCAAAATGGTGCGTTTTCGTGAAAATATATGTTGTAAACATCCTTTTCCATCGGATCCGTTATGGCCTCCGCGTCTCTACACAGTTTTCTTTAGTGGCCAAAAAGCTTGATGTACTCTTTGATAGTTCTATCTTGGCATTTTAACCTTGTTATAGCTGATTATCAATGTTAATACATACATTCGTAACTTCTGGCAACAGCTCCTCGTTGTGCGTAGACTTCGTGATGGAGTCAACGACCTTAGATATGAAATATATTATTGCGAAAAATCGGAAGTAATAGAACTTGAATTCTTTTTGCTGTTAATGGCCGAGTGTACTGTAGATTTTCCCTCGGAGGGAACTCTATGCAAATTAATTGAAGGAACATGAGCCAAGAGAGGGTGAAAGTTTATAGCTGAAGTACCTAAGTATCCATTCAAACGGAGTTTGCCTTGACCACTGAATACGCTGTTACATTTGTAGATTTATTTTTGTGTTACTGATTACGCGATAAGCAGATGCTAAGTACATTTTTATGTCTGTTAATACACTCTAGGTGAAGGTTAAAGCTCACGAACTTCGAGGGAAAAAGAAGGAAGAGCTTCTAAAGCAGCTCGATGAGCTGAAGAATGAGTTGGCTACTTTGGAAGTTGCTAAGGTGACTGGAGGGGCTGCCTCTAAGCTCTCCAAAATAAAACTTGTTCGGAAGTCTATTGCTCGAGTGTTGACTGTTATCAGCCAGACTCAGCGTGAAAACCTGCGCAAGTTCTACAAGGCCAAGAAGTATAAACCTCTTGATCTCAGACCCAAGAAGACCCGTGCCATGAGACGTGCCCTTACCAAGCATGAGGCATCCCTTAAGACCAAGAAGCAGCAGAAGAAGCTCACACACTTCTCACTGAGAAAATATGCTGTAAAGGAGTAACTCACTGCTTGTCAATAAATACCATGTACAAATAACAAGATATTTGGTTTGTGTTTTGTGCTTGTAGTTTACTCTATCGTTTTTGCAAATGCTCTTGTAAATTTGGTACTGGCCTTCTAAGCAGGATGTTTTACTGCTTTAAGGGTAAAAATGATCCTATCATTTTTAACAGGAGTTTTGCCATGTCATGGTTATTTTTAAGGGATTTACAATGGATGTCCATTCTTTTTTGGCCAGAGGTCAGCAGCTCCCTTTTATTTTGCAATTTTCTCCATGGGTGTCAAGAAGCTTGAGATAGCTTTAACCCAGGATGTAATAGAAGTAAAGGTGAAATATATTTTCTGTGGCAGTTTCCAGGTGCTATGATCAGCATCGGTTAAATCATGGGAAGTTTTTGATAAATTGCTTGTAGAGTGGAAGTCTGCGAAATGAAATATTCTCTTACAAGTCACTTTGATTTTTACTTGAGGCGAGTTTTCCAGAGAAAAAGAGTAACTCACCCATCAACTTTAGAGATGAAATTAATCCCAAATTATTTTGTGGTTTGCACTCTCTTTTCCTTATTAGAGAAGTTGCCTGGGCAAGGAATGGAGAGAAATATTGTAGGAACAGTTTCATTTCCTTTGGTGGTCAGCTATTTATGGTACACTGTGTGACCTATGTTTTTTTACATTTTTGTGGTTAAAACCAAAATTGGCCAAAGTGATCTACCTATGATTAATTCTCTGCAGTTTAATGAGACTCCTGAAAGATAACTGGTCTACCACTTGCTTGCTTTTATGTTCTCATCCTTGAGTGCAATCACTATCATTTTTATTCTCTGGGCAGGACATTTATGGTTAGAAACTTGGATACTCCATGGACTAAAAATGTTGAAACTTCCTATTTAATTTGTTGTCTTTTAGCTGACATAACTCTTGATCTCTTGTCTTGACAAGATTATCCCAGTTACCACTGTCAATTTTTTCCAGTGTGACTACATGCCCTTCAAGGGTTTCCTGGATTTGGTCACAGATTGCCATCGAGTCTCTGCAGTAGTTCACATTTTCCACAAAAGTTTCAAGAACTAGTTGGGATAACAACAACAACAAGGATAACATTGTTCAAATACTTTTCAATTGCTTTTCATGTGCCTTGCAGGTGCATATGTAATTTACATACTAAAATATGTGTGAAAATAATTTGAAGACCGGATAAATTTCAAGAAAAGTGCAATTTTTATGTCTAGGGCTTATTTCAAAGAAGTTACTTTTTGTCCACACACAGTGTCTAGCACACATATTTCCACTGTCTTCATATTGTAGACTTGGACATAACCAGCTGGTTGCCAACTCCATGGAACGTGCATCGTAAGATGATCTTGATTGAAACCTTTCAGGTTCTAGTGATTCTGTAGGTAAGACCTTTGTGTTCCTCTTGCTTGAACTTTGAACATGAGTCCACGGAATACAAGCCAATGTCAACATCTATCAGAAAACTTTGTATCTATTTATCCACCATGAAGAGTAGAAATGAAAACAATGCTATCATTTTCTTGCAACTCGTAGTCCAGTTCACCCATCAGTTCCCAGTCTACCTCATTTATCAGTACTAATATACCAGGCCGTACTGATTCTCCTTGAACGAACAGTTCTGGTCTTTCCTTTAGCAAGTTGTCTTTGATCCATACTAGTAATCTTTTAATATTCCATGGCTTCTCATCCTTTGGCAAGACCACGTCATGCTCCTTTACTTTATTGAATAGTAACTCGGCGCCGCCGCTTTGAAAGAAGAGAAACTTCAGTCAACGTTTATATTGAAATCAAATCGATCTGCAGCAGGGAGACTGGGAGAAAAACTGGAACAGAGGCCTACCTAAATTGTAT
>Locus_136_Transcript_3/7_Confidence_0.364_Length_3289
AAACTCACAATACAGGCCCCAACCCTCCATATAAGCGGTATGCATAGCAAAACGTGCTGGTACTTCGTAGTACCTCCTGTCTTCCACATAACGCCTGAAATATGGTTGCTCCTCCTGCTCCATTGCAAACGCAGTTTGTAGGTGATGTCCTGGTACTGCCTCGTGTAGTGCAAGAGACACCATCTCATATTTGGGTCTTGTATGGTGCTTGTAGGTGTTCACCATAAACACCCCCGGTCTTGTGCCATCATCAGAAGGTCCCAGATAGTACGCTGCAGGGGCCACAGGGGCTGCATCGGTTGGCGTCTCGATAATCTCGAATGTCATCTTTGGCATTTCTTTGAAGTAATCATTCAACTTTGGCTTGATAACCTTCGCACATAGAACTTTATAACCATTCAGTAGTTGTTCCTTCGTATCAAAGTAAAACCGCTTCTCAGTTCGCAGCATATCAAGAAATTCTTTAAAGTTGCCTTGAAAACCCACTTCTTTGATAATCTCATCCATTCTAGATCTTATTCTTTTAACTTCTTTTCGACCAAGATCGTGGACTTCCTCTGCTGACATGTCACATGCAATGTGGAACTTTAAGGCCTGTGTGTAAAAGTCATTTCCACCCGGAAAATGAGTGCAAGAAATGGACTCCCTGGTTTGAGGAAGATACTTATCCACATAATAATTATGAATCTTTTTAAAAGCTGGCTTAACTTTCTCCTCTATGAGTTTCACACCACGCACTTTAAACGATTCCCTCTCCTCCAATGAAAATGTTTCTGGAAACTTTTTCAGTGGTTTAAAAAGATCACTATTGCCTGTGAAGTCTACTTTCAACACTTTTTGGATTTGCTCAGGTACATGTACTACAGTTAGCCGTGGTGGTAGATGACGTGTCTTAACTCCCTCTTCAAGTAAGCCAATTATTTCAGATGCCTGTGTTGGGAAAGCTTCTAGTCTTAACAAGTACTTTTCATAGTCATCTTTTGTTTCAAACTTCATCCATGAAATCAGTCTTCCAAATTCTAGTTGAGGTCCTTCCAAATTTATCACAGGAAATAAGTAGCTCTTGTGGCTACAGCCATCTAAATATGTCTGGATTTCTCTTTGAAGGAGTTTTACATTCAATGCATCAGTCTTTGGAAGTTCAGATTTCCTTATTGCATTCAAGTCTTTCAAAAACTCTTTGCAGTCATCCTGTCTTTTGGCATACGCCTCCAAACTGTGACAATCCAATTTGTCATCGTAAATGTGGACACCATTTTGTGTAGCGAATTCTGGGCTCTCTCGTAAACGCCACTCCCAAAATGATCTCAAAATACCCTCCACCTCAGCTGACATTGTTACATTAGCAGTAAATATAGAACTACTGATTGTTGAAAAGTCCAATGTACGAATAAAACGATAGAAAACTGCAGGAGAGTGCAGATCATCAAACAAAGGTTTTCACCAGTTTACCCCTTGTACCAGACGTGATACCGTGACACGTGCGCCAGCAAAGTCTACTGGGAACTTGTTGTTTACCGGCATTAGACACGATCGCGAACCGGCAGTCATTGTCACACAATTGGAATATGGCGGACCTTGATAACACAAATGGGTGTATGACAAACAATGGTTTAAACGAGAAATCGAGCTCAGGAGAAAGTCTTAAATTCGCGAAGAAATTGTATATACACGGGGGAAACATTTCAAACTGGAACAGAATCAAAAGAAAAACCACTCCAAGTTCTTCGGATGAACTTTCAGAAAGCATTGGAACAACATTAAGCAGTTTGCTTCCCACCAACAACAATGATCAGGAATTTGTTCCACAAAAAGCCCTAAGATGCATAAACCAAAAGTTTGTGGAGAAAATAGAAAGAGGAGAAAGGGAACATCTCAAGATTTCAGTGAAGATATTTGCCATTGAACTAAACCCCGCCTTTGTGCAAGATGCATTATTTAGAGCCATGTGTGAGTTGGGAATTGATTTTGTGGAAACATTGATTCTGGCATTGCCTGAAATTCCAGATGATGAGCAGCTGTCAGTTCTGAAAGGTTTCTGGGAGGAAATGGAAGTTTTGTTGGACAGTGGATACATACATAGTCTGGGTGTTTGTGACTTGGACAAGAATTCCCTGGAGAAACTTTATGAATGGTCAAGGATCAAACCTGAAATCAATCAAGTTAATCTTGCTTCATGTTGTGTCATGCCAAAGGAGCTTGTAGCATTTAGTGAGAAGCATGACATCCAACTTCTCACACATGCTGATCCAAAAGATATTCTGACCAAGGGGAGACTTGAGGAGGTGCTGACAGAGAGCTACGAAAATGTACCGGTCCAGGGTTGGAGACCTGCATGGGCCCTGAGATATTCAGTGCTGGTTAAATGTCGTGGAGTCATAAAGAACAAAGGGTACATAGTCTTCTGCGAACAGGATTAAATTGTCTTTAATTTGATGTACAACTTCCAAAAAAGCGATGACTCCGGAATATGTATGCTTGTCACCGATTCTTGTACCTTCTGTGGTGTGTTTTAAGCGTGCACTTTACGCTCTGCAGAAAGTGAACAACAGCCTTCTGTGTCATGTAAATTAGAATTAAAATTTCGAGATCTCCTTGTGCATTTAAAAGATTCAAACCTCCTCGCTTCTTTTCAGAACTGGTGAACAACTGTCGGACGTTTTTGTTTCGTTACTTGCTTTTAAAATTTAAGGAATGGGGACAGAAGTGAGGGAATAAGCGTAGAGAAATGTTTATACATGTACAGTCTAGCTGGGTAACTGCGAAGCCATGGATTTTCAACTACAAGGAATGAGGTGTTTTGCTGATGGAGAATATATGAACTGTTTAAGGGCGGGTTAAATTGTCGACAAACAGATGCAGTGAGCGTAAAGCCAGGAACAGAGCTACAATAACTCTACATAAATAGATTCTTGTGTTTGTTAATATACGTTTAGGGCTGAAAGGAGGTGGTTTGTTTTGCTTTGAACCTATCCACTGAACGTCAAGACTCAAGTGAACAATTCGAGGTATTTTCTTTCAATTCATTAATTTGTTGCCACGAAACGCAAGACTCCAGAGTTGATTCAAACGTTGCGGTCCGACACTTTTGCATCTGAAGGAAATTTAGACTGAAGTTTAGTTGTAAATTTTTGTTTAGATACTCCATTGGTATCATTCCTCCGGATTTAAGACGCTCGTCAAGATTTATGCGCACTTTTCGAGATTTCATACGTATTTATCAGTTTAACAGTAGATTGGATAGTATAGGTAACTGGTCTGAATAAATATGGAAACATTTTAAAAAAAA
>Locus_137_Transcript_1/1_Confidence_0.000_Length_2719
CGACTGTTGCTGCACGGCCATGGAATCAAGATGAGCCACCAGAAGGATCAGCGATGCCTTCAAAATCGGAAGCGGACATTTTGCTGGAAGATTTACCTCCGGCACTCAGCGCTGACATCGTCCGGTACAATGTGAAAAAGTTCTCTGGGGGGAGAGAAGACCTTCTGCCGGATGACATTGACGATCCGGAACTCTTACTTAGAGCCGTGGTGCGAAGATTCCATGCAGAGTGCAGCTCTGCGAAAAGCCAGCAGTATCGGGCAGAAGCAGAGGCAGACAAGCTGAGAAGGCAAGTGGAAATCTTGGAGGAGGCTCAAGCCTTGGCAAAAGAGAGGGAGGCTAAGTTCGGAAACCCAGAGAGGAAGCTCGCGAAGGCTGCGCAGTCCGAACTCTTCAACGAACGTATGACGATCAGACGCTTGCAGAAAGAGCTCAGAATTGTGAAGGAGATGCTGAAGGAGTCAGAGGACACATTTGCCCAGCTGTTTGAGGATCTGGTGACAACCAGGCGCAAAGACCAGGAACTCGAGGATGCTCAGAACGGGCTTGAGAACACTGCCAGAATGGCCGTCGTGGCGCTTGCAGAGGAAAGGAAAAAGGTTCACGAGAACACCGAAATCGCGAAGAAGCTCAAAGCACGCGTGCAGGAACTGGAGGAGAACGAAGGAGACGTCCACCGGAAAAAGAACATTGCCGAGAGGAGAATCGTGGTGCTGGACCGGGACATCGGGCAGCTGCAGCAGGATGTGAAGCGGATAGAAGTCAAATATCAGGAAAGTGTGGAGACCATGCTCATTCTGGAAGAGAGATGCCTAGAAGAAGAGGCCAAGTTGAAGGAGGAACGGGCCAAGGTGGAGGTCCTGACGGCGCAGATTGCCGAGGAGAAGAAGTGGAATTCCATCCTCAAGCAGGACTTGGCGAAGGCACAATCGGAGATGGAGGGCGTTACGGACGAGAAGAACTCTCTCTTCAAGGAAAACAAGAGTCTCGACAAGAAAGGCATCATGGAAGGCAAGCGAGCACGAGAAGCTGAAGCCGAGGCGAAGAAAGTCCGAGAGCTGCTCGTGGACTCCTCGTCCAACTTGGTCATGACCACTCACGAGCTCGGCGATGAAAAACTGAGGGTGAGTGACTTGGAACACGAGCTTGAGAAGACCCGCAATTCTTTGAAGGAATATCAGGATTTGGCAGCGACACGCAAAGGCATCTTGGAAGGTGTGGAGAAGGAAGTCGTGCAATTGACCAATCAGCTGAAGGACGCGGAGGCCAGGGAGTATTCGCTAACCCGGGAGCTCAAGAAGCTGAAGGTTTCTCTGTCGCAGTCCATGGGCAGAGAGAAGGATGCGGACGCCGAGGTTGTTCGGGTTGCCAGCTCGCTGGATGTCTCCCAGCGTGAGTTCCATGCACTCCAGTCGCAGGTGGGTGACAAGGACTCCTCCATCGAGTTGTTACAGTCCCAACTGCAAGACTCCAAGGAGTTGGTCCGAATCTACCGCTTGCGTGGTGACGATCTGGAAACGGACCTCAAGGCTTCGCAGCAGCGCGTCTCTGAATCTCAAGATCGCGAGTATTTGCACAAAGTGGAATGCGACAGGCTTAAGGAAAAGCTGGCAAAGGAGCAGGCAGTGGTTTCCGACCTTTCCGAGAAAGTTGAGTTAATGTCATCACAGATACAAGAAAGCCAAGCTGCGTACGTAAGTGCGGTCCAGAGAGAGGAGGTGCTCCAGGAGCAAGTAAGCAGGTTCGAGGAGAAGCTGCAGGATGCCACGGAACGTGGCGACGTTCTGGAGAAAGGCTTGAAACATGTAGAAGGAGAACGTGAGGTCTACAAGGGACAAACTCACGTTCTGCGAGAAGACCTCCTCGACAAGCAGACAAAGCTCCGCAGTACGAACAAGGACCTTACTATGACCGCAGTTGACCTCGAGAGTCTCAAGGAATCTCATGAAGGAATGGCAGAGGATCTCAAGAAGTCGAAGAAGCAATATGCCGAAGCCGCCCTACGTGTAGAAAGCCTTGAAAAGGAGTGTCAAGAGGCTAAAGCCCAGTTGGAGATCAAGGAGAGGCAAGCTGCCAGGCTCGAAGTGGTTGTGGACGAGCTAAACGTGAAGCTTGAGGATGCAATCCTAGAGTACACCGAGGAAAGGAAGCAAGCGAAGGATTATGCAGAGAAGCTCCACAGCAAAGACTCCCAGGTCAAGAAGATAGCAACAGAGGTGACCTTCTCCAAGGATTCAGTTCAGCGGCTCTGCGGTGACATCAAGCAGTTCCAGGACAGAGAAGCACAGCTCAAAGACCAGATAAGGAGTCTAGAAGGTGAAATCGAGAAGTGGAAGCAACGACTTGGAGAGTCTCAGGGGGAGGTCTCCGAGTTGAAGGACGTCAACTGGCGAATCGCACAGGACCTGCAGAAGTCCAAAGTGAGCCTCAGAGAGGTGGAGGCCATGGTCAAGAAAACGACCACCGAGCTCAAATCTGGGAAAGGTCGCATGGTGGAAGCGGAGGCAAGGAATATCGAGTTAAGCGCAAATGTGGCGAAGCTGATGGAGGCCTTGGTGCAGGCCGAGGCCCGAGAGAAGGAGGCTTTAGAGCTGCTTGCCGAAGGCAAAGGACCGGAGAAGGAACGAAAGAAGAAAAAGATGCAAAGGTCACGGACGACTGCCAGTATGGAAGGTGGCCGGACGGCTGCGAGCTGATGGCCGACAGATTTGTCTGCGAC
>Locus_138_Transcript_3/4_Confidence_0.250_Length_1510
TGTTGTTCGAAATTACTAACTTTTTATGTATTAAAACACCACAAATACTGATAATTTACTTCAAAGTACTTCCACTTACTCCTTTAAAACTATTTGTGTCTTCTTAAGGTAAGCCAAGAGGTTTAAGGACCGCTCGTAAACTCAGAAACCATCGCCGTGACCAAAGATGGCACGATAAAGGATACAAGAAGGCGCATTTGGGAACAGCTCTAAAGGCTAACCCTTTTGGTGGCGCCTCTCACGCCAAGGGAATTGTTCTCGAGAAAGTGTATGTATTTAAAGTCTTTCTTGAACTCCTAAACGAATTGCTGGACGATGTGGCTGAGATCAATTCTTACTATGAATATGTACTCTTATTTGGAGTGTGCAAGATGAAGCTTCTGTATCTAGTCTGTGAAGCTGTCTCAGATATTATTCCGCCCATTGTTTAGTATAAGATTGATCTCATAGTTTTCAACGAGTAATTTAAGTTAGTTATAAGTATTAGCGAGGTTAGAGTCACTGGATCGAGGGAAACCATGAATTTTCAGTGCTAAAATCCTCGGAAAGAAAATGTGATCTTATTCACTGGGCGGCCTGCCTTATTCCTGCCTAGAATAGCAGATTAACTCAGTCACCAGTTCACATACATACTTAAGGAATTCCTTCGCCCTACTACAGCCTGTTATTGGACAGTCTGTCTTTTTCAACACAAGTAATTACGTTGCCATTGAAGTAAACTCAGAATTTGGCGACACTGGATATACTCAAATTCTATGAGACCTCAGTCAATCGAAACTCGGCTAAATTATTGTTCAGGGCAAATGAGGTTTGTGCTCTTCTGTGGATGTTGTAGTGCTAGTTTGAGGGAAGGGTGTTGAAGAATTTTGGTTATCAGTCTTGCATTTGGGACTTATTGTGGTGGTTGCATAATTAAGGGCCTGCAATAAAGAAAGTACAGGAATGTTTTGCAAAGCACTGAAATCAAACACATAAGGGAATCTTAATGTACTGTTAAAAAGTGAACATTGCCTTGCTTCAACCTCCAGGGTTTTTTTTTTGGTGGGAAGCATTGGGTTACTTTTCTAAACAGCTTCTTGTCTTTATCAATGATTTCAATTAGGTGTTAAGTATTTTGGCATATTCACATATTCACTGGCTCACAACAGTTGACAATTAATTGTTCATTTTCCAGGGGAGTCGAAGCCAAGCAGCCGAACTCTGCTATTCGAAAGTGTGTTCGTGTACAGCTCATTAAGAATGGAAAGAAGATCACTGCTTTTGTGCCAAATGATGGCTGCCTTAATTTCATTGAAGAAAACGATGAAGTTCTAATCTCTGGTTTTGGCAGAAGAGGTCATGCTGTTGGTGATATTCCTGGTGTGAGGTTTAAGGTTGTAAAGGTTGCTAATGTTTCACTTCTTGCTCTTTTCAAAGAGAAGAAGGAACGGCCTCGATCCTAAATGATGCTGTAACGACAATAAAAATGTAACTTGCTTTTGTGCTGTCCAACTGTGTTTTTTTTTTTTTT
>Locus_139_Transcript_2/2_Confidence_0.000_Length_1546
CTTTGAGGCCCCTAAGCTATGGATAACCCTCGGTTGAAGTGTCAAGGAGCTGGGGGCATTGCCAAAAAAGTCAAATCTGCTGCAAAGGAAGCTCAAGCTTTTGCCCGGACTTTTGCCCTGACACATTTGCCTCACGAGCTGAGCGACGATGCCTTTCGGAGTGTCTTTCGCGGCAAGCAGCAAGCAGACGAAGGCAGAGAAGGTATGCAGCGAGTCCATGGCACCGGTGCCGGTGCCTGCGATCTTCACTGCGAACAAGACCTTTCAGTTTGCTTTTGGCCAAATCCCAGACCCACGCCGTCGGGCGGCTGAGACGAAGGTCCCAGAGTCCGACAAGCCCATCATCATTCAGCAGTCCGGACGCGAGGAAAAGGCATGCCCTGCACCATGGGGCCTGGTTTCCACCATCATGGAGGCGTACAACCGGCACCACGAGCTGGTCCTGCGGCCAGATGACGTGTGGCAGGCAATTCTAACTCAGTTCAGCTTTTACGTCAATGCCAATGCAGAAGCCTTGCGCGACAGGTTGGTAAACTTTGAGGGGAAGATGACCCTTGTCGTGAAAATGGCTGGCACGCTCTTCACGGCTGACTACGCTGAGTTCGCAGAGCGCATGGTTGATGAGAACATAGTACAGAACATCAAGGATCCAGAGATGGTGGCCTGGCTGATGCCAGGATTCAGCACGACCACGGTAAATGACCGTGTCGTTGCGGCTGTGTCTGTCATGTCGACGCTGCAGAACTACTTCGAGTATGTCTGTTGTTTGTGCTGCGGCATTCCGAAGGTGACCCTTCTGGGCACTGTGGAAGACTGGATGCAGCTACAACAGAAGGCAGACCGCCTGCGTGACTTCGACTTGACAGATCGGAGAATGAGCCAATGGCTTACGATGCTGGCGCCTGTGCTGGACCAGTTCGTAGCCTCAGCATCCGGAAAGGCTGATTTAAACTTCTGGGACAAGGTTTGCTGCCACCTGGGTGGCGGAAGTGGGCCTAGTTACCTGAGTGGTTGGGTGACGGTCTTTGCGGTGTTCAACAAGGATGGCGAGTGGAAAGGGGATGTCGCAGAAGAGCCGAATCCAACAGGAGCTTGGCCTCAAATTGATACCGGGCGCATTCCTGCTGGAACGCTGAGTGTGCCAGTGCTGGTGGATGACCATGGCACGCAGTACGACACTCAGATGGTCGCAGGCCAATTGGCTTCGGACATTTGCTGCGACGGACACGGTCTATGCCCACGCACTGATTGGTGCATCGCATATAACGGTAAGCCCAAAGCAGAGCGACGTGACTACAAACACGGGGAAATTCGGCCAAATGAAGCAGCTTGAGCTCACGGTTTGGTGAGTTGACAGTTGATGTGCAGTTCTAAGCAGACAGTTGATGTGCAGTTCTAAGCAGCCCGAAGCAATTTGTGCAGCCGCTTCGTGCAGCTGTCTGTGCATATGGCACCGCCAACACAGCGGGACTCGGGACGAGAGATGGCATGTACAGGCAGCTATCGCGATGGCGATCAGACGACAACTGCTACTGCAAGAAAAAAA
>Locus_140_Transcript_1/5_Confidence_0.031_Length_1678
TGTAAGTGTCTTGTGATTTGAATCCTCATTCCTTTAGAGCAATCGCTTGGTATTTGATGATTCCAGTACGTGTTCTAAGCGTAGAGAAAATTTATGGTTCCTCATGTTGTGTTATTTTTATATTTTACAGGCCTTGTATACTTACCCCGACAACTTTCGGGCCTACAAAATCCTCATCGCTGCTGAGTACAGCGGTGCGAAAATTACTCTTCCACCCTTTAAGTTTGGTGAGACAAACCAATCGGCGGAGTTTTTGAAAAAATTCCCACTTGGAAAGGTTCCAGCATTTGAGACCCAAGATGGAAAGTGCATTTATGAAAGCAATGCCATTGCTTACTATGTGTCCAATGATCAACTGCGAGGGAAGACACCTGTGGAAGGAGCATTGATCCAACAGTATGTGAACTTTGCTGACCAAGAAATCTTGCCTGCTGTAGCCACCTGGGTCTTTCCAACCCTTGGTTTGATGCAGTTTAACAAACAGGCCACTGATAAAGCCATGGAAGATGTGAAGAAGGCTTTGACAGTACTAAACAGTGCTCTCTTAACCAAGACATTCCTTGTGGGTGAGCGTGTGACACTTGCTGACATTGCAGTTGGTTGCAATCTTCTTATGCTGTATAAACAGGTGATGGAGCCAAGTTTCAGAGCCCAATTTGGTAATGTGAACCGATGGTTTCTCACAATTGTGAATCAGCCTCAGTTCAAGAAAATCCTTGGTGAAGTGAAACTTTGTGAAACCATGGCGAAGTTTGATGGGAAGAAATATGCTGAACTCCATCCCAAACAAGATGAGAAGAAAGAGAAGAAACCCAAAGCAACCAAAGAGGAGAAACCAAAACAAGAAAAGCCCAAGAAAGAAAAGAAGGAAAAACCAAAAAAAGAAGAGGATGATGAGGAGGATGACTTACCAAAACAACCGATTAAGCTAAAGACCCATATGCCGGCCTACCAAAGAGCTCATTTGATATGGATGCTTTTAAACGTGTTTACTCCAATAAAGACACTGCGACTGAGGCCATCCCATACTTCTGGGAACATTTTAACAAGGAGGACTTTTCCATTTGGCTGGCAGAGTACATGTATGATGATGAACTGTCAAGGGTCTTTATGTCCTGTAACTTGGTCAGTGGAATGTTTCAGCGCCTGGATAAACTTCGCAAGACAGCATTTGCCAGTGTCGGTATATTTGGAGTAGATGGCGATGTCTCTATCTCAGGCGTTTGGATCTTCCGCACACAAACTGTTGCTTTTGAGCTGAATGAAGACTGGGCCATTGACTCTCCATCGTACAAGTTCACTAAATTGGATGTAGATAATCCAGAACATAAGAAGCTCATTGAGGAGTACTTTTTGTGGGAAGGAGACTTTGGTGGAAAGAAACAAAAATTCAACCAAGGAAAGATCTTTAAATAGACTGTTACATCTGTAGCAACAATTTAAATGAATAAATAAGTGGTATGATACCAGAGCAGTCTTGACTAAAATTTTTTTGTTTGGTCTTTTTGTACTAGACTATGCTTTTGTTGGGGAACAATCTTGTGCAGCAAGGTTTGCATGTGACTGGTGTGGCAAGAATGACACAAAATTTGCTGCAGAAAAGAGTGAAACATTCTGTGGCTTAATTTTTGGTTTTTTAATGGAAGACTACTAGCTCAATGGTACTAGCGCATGGGCC
>Locus_141_Transcript_1/2_Confidence_0.167_Length_1907
CGGGCTTCAAGGACTTTCTCGTAAACTCAGGAAGAATCGTGAGGATTTTCCTCTGTGCTTGTCGAGCTAAATCTCTACCATTCCATGGGAGAATAGGACAATTGTCTAAAGAAGTCGATCTTAGTCTTTTCACTGCTTAGAAACCGGTTGAACTAGTGCTATATCTGCAACAGAAATGTGTTCAGCGACTGTTGTCGGACGCAACTTCTTGGACCAGTTGATACTGGTTTATATCACTGATTTATGAGTTTCAACCCGAATTAAACTAAATGTGGTCTTCAAATGGCTGTTGTACCTCGTGGAGTTCTTATTGGAATGTTTTTCTATCTAACATTCGCGATTGCAGGGACAATTTGGATATCCATGAAATACTTGAACGAAAATGGCTGTGATTGTCGTCAATATTTCGAGAGCGCGAAGTTGTCTGGTGGTCTGCGAGCTGCACATGAACACGACTTTCCACACTCAGACGACAATATTAAAATAGTTGCTGACAAACAAAAAAGGGCCAACGGAGATTTCCTACAAACTTTTGGGATAGAAAGTGCAGTTAGAGAGGGGAGACTTCCTGAAGAGGATTGGGGACCACACCAACTTGGTCTGGTTGTACCTTACAGAGACAGATTTGAGGAGCTGCTTGAATTTGTTCCACACATGCACAAGTATTTGAATGACAAGAAAGTCAGACACAAAATATTTATTGTTAACCAAGTTGATAAGCATAGATTCAATAGAGCTTCCCTTTTAAATGCAGGATTCTTGGAGGCAAGAGGGAATAATTGTGACTATATAGCTATGCATGATGTGGATCTCCTACCTCTGAACAAGGACTTGTATTATGGATTTCCTGATAAAGGGCCTTTCCATGTATCAGCACCTTTTCTACATCCAAAATATCACTATCCAACATTTGTAGGTGGAATTTTGATAATGTCAATTGCCCAGTTTGAAAAGGTTAATGGACTCTCTAACAAATTTTGGGGCTGGGGTCGGGAAGATGACGAGCTGTATCAGCGAATGAAAGAAGCTGGCTTGACTATTTATCGACATAGTAAAGCGAAAATAACCACTGGTTATGACACCTTCAAGCATGACCATGACTCCAAGAAGAGAAAGAGGGACTATGCAAGATTTTATAACCAGAAAAAGGAGTCATTCAAGAGAGACAGGGTAACTGGACTAACCTCGTTGAAGTACAGAGTAGAAAAACGGACAAATCTTAACATCAATGGGGCGCCTTGTACGATCTTAAACGTTCACTTGGATTGCGATTTGGAGCAGACACCCTGGTGTGACAATCCTGATTCATGACAAATATACTTAAGAAACAGTGTAACAAGTTTACTCCTCGTACACCAGACAGCAGCCATATGTCATTACAACGGTCCTAATACCATGATTGTCTTCTTTGGTTTAGAAAATGCTCTGACAAAAATGAAACTAGATGTGGCTTGCAAGGATGTTCTGTGGTCTACCAGAAAACCTCAGCTGTTAAACAAACAATGAAACAAACAATAAAACAAACAAAATAGGCATTCCTTGGTCTACGAATTCATTGAACTCGAGTTGTAAATAAAAAATTTTCCTTGTTTATGAAGAAGTGTGCGTTAACCTTTAAAAGTTCCATTTAAGGAATGTTTTCCAAGTTTTTTTTGTTGTTGTTTTTGTCTGTTTGTTTTATGTATTATATATTTATGACCGGAGTTCACCAAAAAAAGTCGCAACCAGCCACACGCTAAGTCATACATTTGAAGAGAAAAAAGAGCACTATATTTTTTTTTTAACTCAATCGAATATGATTTGCAACGTACATGTACTCGCTACTAATCTCGTAAAATGTTATGAAGTGTGCGCTCTGTAATAATGTTCAAAATGAACATAATAAATACAATTGAACAGCTTAAAAA
>Locus_142_Transcript_12/22_Confidence_0.188_Length_818
GTGAAGAACGCAACGGTTGGATGGGGTGGCCCTCTTGCCTTCATTGAATTGCTTGGGGTGTCGCAGTCGATCGACTTGATCGACATACGCACAATCTCGTCTCCCTGCATGCAGCTGTTGGAGGTCTGCTATCCCGAAACCCATATCCCAGAAAACCTGCCGGATTGGTCGTCCAACCCCGACTGGATGACCAGGGCAAGCCGCACGGATGCCGTGTTCACAGACACCTTCGGCTCGGGTTGGGGCGGCGATGCCGCGAAGGACGTCCCCTTCGAGATCTCCTTCGACCCCGGAAGCCTCAGCCGCGCCGAGTGGATCAAGTTCATGGCCCTCTTCTACAACGAAGAAGCGCAGGCTGAGCATATCTTCGAGCAGGTCAAGGCGGACTACAATGCGCTCAAAGCCATCGGGGACCAGCTCCGCACCGATGCCAGCACCGAGTACAACGGCGCGCAGCCGAAGGTGATGTTCGTGGGCCAGCGAGGAAGCAGCAATGCCATCACCAATGCGGCCTACAAGACCCAGTTCATCACAGATGCTGGTGCCCAGTTGGTTCAGTTGCCGGCCGTGGCCCCGGCCGGGTGCAGCTTCACTGACAACACTGATGGGAGCAAGATGATGAGTTGTGACATCCCGGCTGGTGATGCAGCCTTCACGAGCTTCCTGGCCGAAGCGGATGTCATCATCGACGAGTCCTCCCTGTGGCCCGACTACGACCCAGCAAAATACCGAGGTTTCGCCACGATCTACAACGTCACCGCCGATCAGGTTCCGGCTCTCGCGCGAAACCCGCCGAACATCTTCCGCCTTGATGGGCA
>Locus_143_Transcript_16/17_Confidence_0.514_Length_1851
ATTGGTTCTGTGGAAAAGGGTGCGCTAAATCGAAGCTACCAAGAGGGTTTTGGGTATTGAAGTACTCGCTTAACACCGATGAGGGACGGATTTTTTGTAGTATTCTGACTTCTGTTAGTCACATCAGTGTGAATCATCTTCAATTATCCTTAACACGCCATAACTTTCTCGCAGAGAGACGTGTCTTGCCGAACTTCGTTCGAGCTGTTCGGGTCAGGGTATTTGTGTGCGCCCTACTAAGAGCTGATTTTTCAGCTGGCCGCTCCATTTTTTCCTACTTTGAAGGCGTTGACGATCGAAGTCGAACATTTGCTTCATGATCTTGCCTGCCTGTGGTTGATATGGAGAGTAGCGACGCGAAGAAAGCGGGCACTCGTGTATTCAAGAAGTCGTCCCCGAACAGCAAGATCACAACTTATTTGGGAAAACGAGATTTTGTAGACCACATTGAACACATTGATCCTGTGGATGGTGTTGTTCTCATAGATCCAGAGTTTGTCAAAGATGGGAAAAAAGTGTTTGCCCACGTCTTGGCAGCATTTAAATATGGACGTGAAGATTTGGATGTTCTTGGACTAACATTCAGAAAAGACTTATTTTTGGCCACAACACAAGTTTATCCGCCAAAAACCGAAGATCCAGTGCAGCTTACAAGGCTTCAAGAGAGGCTTCTTAAAAAACTCGGGTCTAATGCCTATCCATTCAAATTTGAGTTGCCCCCAGGGTCTCCTTCATCTGTAACACTGCAACCAGCTCCAGGAGACACTGGCAAGCCTTGTGGAGTGGACTATGAACTTAAAACTTACATCAGTGAATCTATGGAAGAAAAACCACACAAAAGAGACACAGTACGACTGGCCATCAGAAAGATTACCTATGCACCAGAGCGACCTTTGCCTCAGCCTCAGGCAGAAACAGAAAAGGAATTCATGCTTAGCACCCACAAGCTCCACATTGAAGCTTCTTTGGACAAAGAGATGTATTACCATGGGGAGGAGATTGGAGTTAATGTACATATTGCAAATAGTTCTTCCAGGACATGCAAGAAAATTAAAGTTACAATACGACAGTTTGCTGACATCTGCTTATTTTCAACTGCACAATACAAGTGTCCTGTGGCATCGTTAGAATCTGAGTAAGTACCAAATCAAAAGTCGAGAATAAATTCTGGTTACATTTGAAAATCATCATGTATTGCATCAAAAAACATGGCTTTAAGAGAGAAATTGAATATCTGTTACTTATGGGAGGGGAAGAAAAATCTGTCTCTCTCATCGAGATGCAAACCACAACAACAAGGTGATAGAGAACTCGTGTTAGTTCCAGGCCTTAGTTTACAAAACTAATCATTCTTTTGGGACACGCACTAGTGATCCTCTGCCAGTGAATTGATCAGCGAATTGATCAGCGAATTGATCAGCTTGACCCTTCACACCCAAACATTAAAATTCGTATTCTCCTTAGGTTTCTCTTTACATTTCCTATGGTATTGACAAGGAGAATTTGTTTGACAATCAAAAGCTTCTTAAATTGGTGATTATCTCCTTTATCCTCATGACTTTTACGTGTGATGCGAGGATGATTACAGAAAGGAAGTATAGAAGCCAGGTACTCTTAGAGTTACAGGGTTTATCCAATGTACAGTGGAACTTTGCTTTCCCACAGGTTATAGGAATGAATGTGAAAAATGTAGATTTAATTGTCTCTCTCTTTATTCTTTATACGGAGGCGTGGTGGCCTCATGGTTGGTGCGCTCGACTCCGGATAGTGGTCCGGGTTCGAGCCCTGGCCGGGACATTGTGTTGTGTTCTTAGCAGGACACTTTACTCTCGCAGTGCCTCTCTTCACCCA
>Locus_144_Transcript_2/9_Confidence_0.071_Length_2378
CTTGGTCACTCATGGGAGGTAAAGGGCTTGGAAAAATTTCAGAAAAGAAGACTCAACAAATTGATTCGCTACACTGCAGAACTCGCCTCGCTCCCAATATTTGGCATCGGAGATCAGTTGATGCATGGATTTTTTTTCAGTCTTCTTTTCCACAATTTGTTTCACTGCAGGTCACCTGCGAGGTTCACTTATTTGTTTGACTCTCATCCACAGGTTACAAATATTTCAGTTGATCGTAGACGTGATTTATTTTAGTTACCAAATCGGCCTATCTGGTCACTGTAAAAGACACGAGGAGTCGATGAAGACTCTCTATTAAAAAATGATTAACTGTCTCGAATGCAGGGAAAAATAAGCAAAAGTGAAACCAAAGTAAAACTCTGTTTTACCTTAGACAATCCACTTAAAATAGGTCTTCTACATGGTCATCATAGTTAAATTACGTATTCATTATAGAGAATATTAGATTAATGACACTAGATATACAGAGCAGCGAAGTGTCGGAGTATGTAAAAATTATATATAATTGCAGGAAAAAAATGCTTCACTGCACCAAGTGACAAGCTAACACCTTGTAGCCCGCACGATACCTATTATGCATTGCTCAAGACGTACGCAGTAAACAGAGAATTTCAGTCTAATTCAAACACTGAAGTGGTAAAATTTCATTCTTGAAGCGGTTTGTCTTTAAGGTACCAAAGCTAAAGTGTCGGCAAGCGTCTATGAAAAGGTTAGTAACCTCTGTAATCTATGTGCTGGCCCGGAGAGTGACAAGTGTACTATAAACATGGAAAAAAATAAATACGTCGGTTATCATGGAGCCTTCAAGTGCATGGCGGATGGAAAAGGTGACGTTGCTTTTGTGAAATACACAACCACAAAGGAGGTGACTGATGGAGGAAAATACGGGAAACCGGGAGATTACCAGTATCTTTGCCCTGATGGAGGAAGAAAGGGTAATGTATTCAAATATGGTTCTCCTATTTACAGCGCGTGCGATACAAACCTGTTTCCATTTTGGTGTGCTTTTGAACTGTTGTTTTAAGACTGCAAACTAACAAGCATAATCAACTACTTGGCAGAGCGATGTTCGGCTTCTTACAATTCCCCCCGCGGGCCCTGGCCCACTGGCACAATCATAACATAAGAGAACTGTTAGGAACGCTGACTAAATTTTAAAATGATAACATAGATGCTCATGCACCTTAGAATTGCTACTTTATTAACCACGTTAAATTTTAATGTTGAGAAAGTACTAATGTAATGCACTTTTTTTTTCTTTAGATGTTGGAGAGCACAAGGAATGCCACCTCGGAGCAAATCCTGCCCATGCTGTGGTCACAAAGAAGGACAACCCTAACATCGAAGTCATCGTCAAAATTTTGATAACCATGTGTGAAAAGTATGGAGAGAACCAGACAGACTGGAATAAGTTCCAGCTATTCAACTCCTCGAAGTACGGCGGCAGCAATTTGCTCTTTAAAGATTCAACAACCTCATTGAAAGCTCAAGCTGCAGATAAGCAGGACTTCATGGACTACCTTGGAAAAAAGTATGGGGAAAATGTGGATTCCCTGACTCAGTGCGACTACAGTTCAACCACCGCGCCTACAACCCTCTCCGCTTCTACTGTGTTCCTGCCCGTCTACCCGCTGTTGCTTTTCACAGCCTTGCTGAACATGCTCATATAACGCAAGCTTTGAAGCGTGCTTAGGTAGTGATGAAGCTGATTATTAATAAGTCGTTAGGTCATTAGGGTAGTCCTTTTTCTAGTTCGTGAACGGTAATTGAAAAGTTAGCAGAGGGAGACCATGGCCATTGTGAGCTCTAGCCGCGCTTTTATCCTTTCTTGTCAAAACGTAGCTGCGAAAGCAAGGAAAATGTTGTTGAGCCCAGATTATCCTTTCCTTTTTTGGGGGCTATACCATTCAAAACTCATTCAGTTTTGCCTGTCATTGTTTGAGAGTAGATTTTGTGTTGCTTATTGAGAGATCGACAAGTTTAAAACACTGGAAAAGATCGAGAGGATAAAGATCAAATAGCTAGCCATCAATATTTTTTGCATTACCAAGGAATGTCTCCACTTTTCAGAGTCAACTTTGCTTCCTTGTAAAATTTGCTTTTAGCGTTCAATGCAGTTCTTTGATCATATAATCCAGCCAGCTTCAAAGAAATCACCGCGCATGACTGTAGTAGTGTCGAATTGATTGCGGTCAGATCTTTTGTTCGGCTTGGTAAGCTCTCGTCTGATGTCCTATTATTACGTGTGAAAGAACCTCACGCGATGATAGACAAGCGAGGCTCTCTCCAGTCTCTCTCCCAAATTTACCTCGCGTGTTTTTGCTAGCTTAATTCTCTTATTTCACAGCTTCTGTTTC
>Locus_145_Transcript_2/9_Confidence_0.250_Length_475
GTTGCCTCTTTTGTTTTTCATCCCTAGTTTTACACTTTTTTTTTCTGTCTTAGGAAATTATTACATTTTTTTATTCCTTGAATTTGGGCGTCGTAAAAAAAATATTAGAAATCAAAATACTACTACAAAATACGGCTTCATCCCCTGTCCACCTACACTGCATCAATCCTAACTCCCACCACCCCCTCCCCCTTCAAAGACAGGAAATTCTCTCACCAGGAAAAGATATATCTCTTGACCCGAGACCGTAATCACGGATAGGGGGGGAGGGAAGGGGGGGGGAGAGAGGCCAGGATGCTCTATGATAGTTTTAACAGTTGATGATACAGAATCGTCTGTTGCATGAAAACAAATGCAAATAGAACCGAAATCATGGTAAGATCCACACGTCTCCTTTCACTACCCCTATTTTCCATGAAAAATACAGCAGATTAGGTTTAGCAGCTGAGCCAGCAGATACATCTAACCTCTGTTT
>Locus_146_Transcript_1/1_Confidence_0.000_Length_334
TGCAGTTCCTGGCTCGGAGCAGATCCCAACGCCCCCACGGAGCCAGCCGAGCGATACCATGGCCCGACGCCCTATTCTGGCCGTTGCCCTCCTCGGGGCAGCTTTGTGCTTCTTGCGATTCACGGCTGGCACAAGCTTCATTGCGCCGAAGGTGCAGACGACCCAGAACTCAGTCGAGACTCAGCAAGAGCAGCTGAAAGGTGTGGCTCTGGGACTTGGGGCTGGTCTGCTCACTGCCGAGCCTGCGTACGCCAACGTGTGGGACGATGAGATCTTCCCATACTCCGTGACCATCAGCTTTGCCATCATTTGGGGCATCATCCTGGGCTTTGTC
>Locus_147_Transcript_1/3_Confidence_0.667_Length_4160
TTTGTTTATAATTCTGCTATTTATTGAAACATTCTTGTGTATATAATAACACTGGTATATTTTGTTTTAAAAAATGCTTTAGTTAAAATGATAAGTATCTTCATTCAGTATCTACATGTTCTCTTGCGAATAACAACTTTTCTTTTCTTTTATCCATACTTTACAGCACTCACAAAATTCAATACAGTAACCCAATCTATGACGTGGAATATTTCATGAATAATTTCAAATAAATACCATAAGTGACCTACAAAGCAGGTCGTTATCCCATAGGGATATAAATGACTGATAAAAAATGACCTGATTTCTATACAGATACTTTCGAGTGTCGCTTGACAAAAAAAAATTTACCATTCAGTCGTGGAAAACACAAAGGAGCCAATAAGAACGGAGAGAAATACATGGTTAAGCTATGAAAGGACGGGATATAAACGTGGCCGGTTTGCAATAGTGTCACAAGTGTTTTATACCAATCAAAGCATGTGAAAGTAGCCCAAAGGAATTCCTGTTTACTTCGACACTCGATTATGAAACGCTGTAATATAAGGGACCCAATGAAATAAACTGTTTCAGTAATATTACTTACAAAGAATATATGGATAAAAAAAAAAATCATTACGATTAATTTTATCAAAAAAGAAAAAAATTGCAAATGTCACCTTTCAAAGTATTTTCTCTCGATTTAGTCCGTTTACGATAAGAATAAACCTCCCCCAACCCGCTTTTATACCACAACACTTGCTATTTTGTAGAATAATACCCACATTAAAAATTACTCCTGCAACTTGGTAAAAGGAAAACATCTGTGAAGGGTACCAACAAGAACAGACCTAGGTTATAATTTTTGTCAAGTTGTACAAAAATTCTATCACCTTAAAAACGTTTCGAACACAAACCGTGTAAAAATTATCAGCCCTTAGATGAAACTCGTAAAATACGAAATTTTTGTATGTCTGCCGCACTTTTCAGTGGGGAATATCGATTTTGTATCACTTTAATTCAGCATGCCAGCCTTCTCCATTTCACCAGGCTCGTTCCACAACTGTCGGAGATGTGCGACAGGATTACGTTTCTTTTCCCGATATTATATCGATTTTGTATCACCGTAGCTTCTGATTCGCTATTGTTTAGCATTTAACCAGCCCGGTTTTCTATCCACCGTATTTGATGAAATGTGCAACGAGGTCTTCACAACTCTTCATTTTCCTATAATACATCGATTTGGTACCATCTGATGCTCCGTTTCACCAGCTTGATTCTCTATCTGATGTGTTTGTTTCGTGAAATCGGCGATGGAGAATGGATTATTTTTCATTGTTGATCTCACACTAATGTAGCTTAACCGACTCATCATTCGCTCTCCATTCAAGCAGGTCTTCCTCATATATTGACAACTCTGAGAATTGATTTTTTCGATAGTAACCTGGACTTGTCAGATAAGGCATCGTTGACATATTAACCTGGGATCTAGCTGTTCTCAGATTCATATTTGACAACGAAGGCGGAGGCCGATCGATTTTCGACAGAGAGGTGGAGATAAATCCTTTGCTGGCGAGATTAGGAGACAATCTTGAAGTGTGATTTAGAGAGTAACTCCCAGCAGTACCTGAAGTACTGATTATTCCCAAATCACTGGAGTTTAAATACTTCACTGTTGGAATTTTCAAGTTTGATGGGCGAGCGCTTAACGAAAATGATCGAGGATTGCGCACAGGACTAAACGGAGAGGGACTCCCTTCATGGTCACTGTTCAGACTTTCTGAACTCTGTTCCGCAGAACGATTAACAAACATCCGAGGACTTGGTCCTCGAACGTGATTCTCGTCCAGGCTCTCGCAAGAGTTCCCTATTCTCCGCTGATGCCAGTAAGGTTCAATGTTATCTCCGTTGTCTTCCGAGTTCGCGTACGAACTCACCGACGATGGCTTCGTGGAAGAGTCACTTCTAGTGTCACTGTCCGAATATTGAAACGCTGGCACCGAACGGTTGTTTTCACCCCGCGGAGAAAATCGCCCCGCACGGGGGCCGTTGGCTAACGGACTGTGTTGTCGTCGCGTCTCCGAGAATCCATGATAAGCCCTTGCAGTGGGGCTTGAAGGTGTTTTTCTATACGGTGATATCATCGGGGAGGGGGGTCCGCTGTAGGACCCCCTATCGATTGAGTCTCTATCATGAAGACTTTCCGCACTAACTGTACTTCCCTTGCTACCAACACTAAGGTTAACACTTGTTCGGTAGCGCTGAGGACTGAGTCGTTCTGTTTGGGAATAGTTGGGACCGTCGGACGTCGAATTTACGTGATAGAAACCTTCTCCGGTCCTGTTACCTTCCTCATCGTGGTTGATGTCCACAACCGATCGACTCTTCTTTAATCTTTCAAGATTACCTTCCATGTCTTTGAGCCTCCTCAGTGACTTTTGATACGTTAATTTTCTTGTTTTTCTTACATTCTTGTTTACACTGCGGTCTTCGGCGAGTTTCTGAGCGGCGGTTGTGATCTGTGACTGAATTTCAATCTCTCTTGCCATAGACTTGATTTCCTCGTCCTCGTCCTTTTCTCCGCTGATAATAAACTCGGAAAATTCAAAGGCAGTTCCAACCCTCCGTCTGATTGGCGGCAGGGGGCTCCCTGGTGTATAGGGTGTCTCCAGGGGGTACTCGCCAGTTAATTCCGCTTCCTGCATACACAAGGATTTGAGTTCTTCCGTTCTTTCTTTAAGTTTCTCCAGGAGAGCCTCTTTCCTCGCTGCCAGAGCTGTTAACATCTCTCGCTCGGCGGCTTTGGGAAGCGAAGATAAATTCTCACTTCCATTCATGGTCAGACTTGACATACTGCGTGACTGGTCACTCTTCGTGCTAATACTGTCTGACGTGGAAGAAGGTAATGAACCCGTTGACTGCGATAGCTCACGTGCCATATCTCGAAGACTTCTCCTCAATGTTATTTTGGCCTCTACTTGCTTCTTGTCCAAGTAAAACTGGTGTTGACTAATAGCCATCGACCACATTGTCTTTGCCAATGCACCTGTGCTTGAAAACCAGGCATGGACCATCATGTTCCCAGCACCATTATGTTTGCGGCCGATTGTGTTTACCCTAGTTTTACTGTCCTTAAATTCATATCTGTAGGAATCTCTGATCTCAATGGAGAACTTCCTATCTCTGAAGTAAATGTTCTCTATCTGACTCCACATAAAAATCTTTCTAGGCTTAATTTTATCACCATGATCATACAGACCAATTCCTTTCGGACTGAGTCCTAACCACCATGGTATATTGCTCTTGTCCTTAACTTCATAATAATGAACACCATAAGTTGGCAAGCTTTGAAAAATAACCAGATACCTCACAACAGATTCACCTCTTGTCTGTCCAGCAGATTTCTTGTAATAGTCCAACACTTTATCTTCACAGAATGTAATTGAAGGTCGCTCTTTAAGTGTTCTTGTAGGAAGAACTGGTAATTTCCTGAGATCTGCTCTTGCAGCTTCATCACTTGTGTAGTCCCCACTGTTTGCGTGAAGAGCAAGGGCAGCTAATTCAAAAACAGTTTCACTATCACACTGGATTGTACCCTTAAAGATAAGAATGCGTGCTTGAAGGAAAAAGAGTTCTACAGTACTTGTTTCTTTCAAAATCAAAATATTAGGGACAAAAAACCTAACACAAAACACTAAAAGGAAAGGGTCTTGATATCTTGGAAGATCATGATCTAGAACTTTTCTGTCAAGTCTTAACCAGGTCTGGTGACTCGTCTCATCGGTGTATGAAAGACCAAAATATTCCTTCTCATGGAGGCCGACTTGCGAGGCAACCATATCTAGTAAATCACAGGACATCAACCGGGGCTGTACTAGAAGATCTAGACGCCGCTCATCGAGCATAATAATCTGACATTTTCGCGGCTTGCGAGCATCAGTCATTCTAACGAACGATCTCGCGGCGGCGTTTTCCCTCTCTCGAAACTATGGCTACCGGTAGACTCTAGTGTGAGATGCATAGCTTAACCAAACTATGCCTTTAATTACGGCCATTCCTTAATCCTCCGATTGATAGTGGAGCTAATTTCCAGATGTCCCAAAATAAATCGTTCCTTTCTTTACAAGGCAGTCATGTAGATACCTTTCCGGTGGGAGTCCTGTTTTTGAGTTGAATCGCTG
>Locus_149_Transcript_1/1_Confidence_0.000_Length_957
TTGGACAGACTGCCTTCAGCATGCCTTGTACAAATCCGGCTCTCACATGTACATCATGCCAGACTCGCGGCCCTTGTTCTTGACAATCTGCTCCGTCATCATGGACTTCCATCCATCCTTGTAGGTTTCTGCCACCTGCTCCTTGAGGTGGACGATGGCCTTCGCTGGGTCCAGGCCCTTCGGGCAGCAGTTCGTGCAGTTCATGATGCCATGGCAACGGTAAAGCTTCATGGTGTCATTGACCCATGCAAGCCGCTCCTCGGTGAACTGGTCTCTCGAGTCCGCGATCCAGCGGTAGGCCTGCATCAGGACTGCAGGCCCGAGGTAGTACTCTGGGTTCCACCAGTAGGATGGGCAGGAGGTCATGCAGCAGGCACACAAGATGCACTCGTACATGCCGTCCAACTTCGCCCGGTCCTCGCGGCTCTGGAAGTACTCCTTCTCATCCTTGGCCTTCGTGTCCTTCCGCTTCAGCCAGGGCTCGATTGACTTGTACTGATTGTAGAAGTTCGTGAGGTCGGGCACAAGGTCCTTCACGACATAGGTGTGCGGCAGGGGCTGAATCTCGATGGCAGCCGGGCTGGGCTCGATGTAAAGCAAACACGCGAGGCCGTTCTTCCCGTTGATGTTCATGGCGCAGGAGCCGCAGATGCCCTCGCGGCAGGATCTGCGGAAGGTGAGCGTGGTGTCGACCTCATCCTTGATCTTGATCAACGCGTCAAGAATCATTGGGCCACAAGCCTTGAGGTCAATGGTGTAGTCCTGCAAGAAAGGCTTGGCCTGCTTGTCTGGGTCATATCGGTAGATGGCGAACGTCTGAGGCTGAGCCACAGCAGCAAAGCTGCGAACCGGGAAGCGGTGCCCCAAGGACCTGCGAACCATGGCAGCCATGGCCATGATTCCGACAAGATGTCGGCCGAACGAAACAAGGCTATGAAGTCCTTGAGCCAACTTGAG
>Locus_150_Transcript_3/5_Confidence_0.429_Length_2132
AAAAAAAAAAAAAAAAAAAAACGATAATCATGTATAGAATTCTGGAGAAATCATTCCTGATAACATAACTTTTTTCGGTTAGTTCAAATGGGTCGCTGACTTCCTAGTTGGTTAGAATTCTTGAAATAATTTGCATTTAATGAGAGACATTTTTGCCATTTCTTAGCAAATTGTTCAATGGTTTTCTAACAGAAATTTTTTGCCCCCAATATGGTCATAACTGAAATTAAGGGAATTTATATCCAGGGGGATTGCATCTAAATGATAATTTTTACCAAGTGGGTATAAGAAACAAATACACCCTGAACAGTACTGATTAAATGAAGGGACGTAAAAGAAAAGGTCTTTGTTTCATGTGACCGTCATTATTTACAACAATTTGCCTATTGATCAAAACACCCCTTGAAGGTCTAATTAAATCGTTATTGCTGAATATTTCGGGTCATTTGCTATATTCATTTGTGGAGGAAGTCTTGGAATTGAAGTGATCTGTTGAGTTCCCTTTCTAGAACCATCCGTCACATATGTACATAAATCTTTTAAAATACCTAACGGAAATGTTTGAAATGCATGGGACAATCATTGAGGCGTTGCATTATAAGTCTGATGACGTAAGCAGCATAATTTGGGAGTCAATTTTCGCTCGTGCTTAATATAAGGCCACCAGAATATTCTCAGTATTAACTTTCCAAGCGTCTACAGAAACAGCCTTCTCAGACGTTCACTGCTAAGGAACTCACCAGAATGGCTTCTCGACCCAAAGGATTTGGTATGACCGCTGAATTGCAACGAAAGGTATATGCTAAAAAGTACTGAACTGCTCATTGCATTTTGCTCGTACTCCATTTACGTGTGGAATTTTGGTTTCGACACTTATTTTGAAGGATGCTAATCCTTTGTAATGCCAACTTGCCATTTTTCGAAGATAGTTTCTTTCCAGTGAGACAAAGAAACGATGATTTTTAAATTTGTGTCAAAACCTTCCTTTTTCAGTCGCTATCTGCGGTTTATTGCTCGATTAAATATTTTAGATGGTTATGGGTGCGGTGCGGGCGATCTTGCGGACTTTCGGTTCGTATTGTAATTTTTTGCATTTATGGTCACATTCCGTTGTGGAATCGTTGATATAGTCTATCTTGGTGGCATTTGATTATTTCCAAAGGGTAGGATTTAACGCAAATGAAGTCGTGCAACGTGGTAATTTTGTTGCCGTCCCACGTCGGTACTATCTACAAATAATAAGCGACGGGGGATCATTTGCTTTTTCATCTTCGGCTGTGTGAAAAAAAGTTATTACCGATTAATTACTGCTTTAGTGTTTCACTTACTTCTTCGAACTTGTTCTACCGCTCGAAAAATTCGAAAGATTGATTACAAATCACCCTTAGCTTAACCCAAACAATATTCCATCGTATCTTCCTACCCTTGTGGAGAATCGGTGTTCTTGTTGATGTTTACCCTCTTAGCTTAATATTGTTCAAAACAAATATAAAGCATAGTAGAGCGGAATTTCTTGGCTAATTTCAAACTCCCAAGAGCTTTCTCTGTCAGTGTTCGGATGCTTGCCTGCCTCCATGGTTTATCTCGCACGGAATGCGACAATGTAAATTCATATGGCAGTCGTTCAACAGCTGTCACGACTCGTGTCACACAATTATTTCATTCGTTGGTTTATACCTTGTAATTTAAATCTACGTAGCAGTGAAGAACTTGATTGTTAGTTGTACCACCCCATCTTTCAAAAGTGAATCAAGGGTTTAATCGGACAAAGCATCTTGTATCCTGAAAAATAAAAAAAAATTGAATAAACAGTTGTCACGCATTCTGAACATCTCCGAGCAAACGTATGACAAAAACCAGTGGAAAAAGTTGCCTTTGACTCAAATCAAATGAGATATTTTACGTACTAATCTTGTATACAAATTAGACATAATCTCCTTTTAACGCATGCATTGCTTTTGTAAAATATTAAAGGCTATTTAGTTATTTCAATCAACAAGGAACAGTGATTGACTAGTTGAAGTTTGCATTTGGAAAATGAAAACAGCACGCTTTTAAGGCTCTGTTTTCACTAGGACAAGTTTGACTAGTTTAAGTCGGAAAAGTCCGGAAGTTCAGTGAAAACAGCTTGT
>Locus_151_Transcript_2/4_Confidence_0.857_Length_2382
GATTCTAAAGCGCTCGATGTATGAAAGGTTGGATATCGGGAGACTTTATAAGACATAACAAGCTCAACAGGGAACACTCCCCGTAAGCCTCTGAGCAGGGCTTCTGACTGATACTCTTTCAAAGCTGGGAATAACAGAAAAAAATGACATAGGAATGTAAAAAAATGTCACCATATAGTGAGAATGATCTGGTCTTCTAACACCCTGACATTGATCTTCCAGACCTTACTAGTTGTACTGCACCATTGAACAGTGATGAAGGAGATCCCTTCTCCCCGGGGTTATTTGGTAAGAGAAAATCTAGGAGACGTACTGGAAGACTGGTGACAGTAAATAATCAGAAAATTGCATTGTTCAAATATAAAGGAACAGTTCATGCTATGGATGAAAAGTGTCCACACATGGGTGGCCCTCTTCATCTTGGAGACATTGAAGAGTTGGGCCAGGCAGCCTTGCCATGCATTGTGTGTCCTTGGCACAATTGGAAGTTCTCTTTAGAAAATGGATTTGTGAAAGATCCTGCTCATGAGAAGGGTAAAACAGTTGGTATTTATCCTGTCCAAGTCACTGATGGGGGAGAATTGCGAGTTGGCTTCAGGTCTTTTCACCCAGACTTTTTCAATGGTGCACTGGAATTCTAGGTATAAAAAGCTCTCAGATCGTGCAAGTTCCGTACATAAGAGAATCTGGTTGTGCATTGTACTGAAGCTGACAGGAATGCCCAGCATGTTATGGTACAGTGTGATTTACAGTGAGGTTTACAGAGTGGAGTTGGTGTTCTTAGTTGAGTGTACTCAAACACAATGCACTGAATCCTGCATTTGACACAAGAAAAGGGCTGATTAACAGTACACACAATCCTCTGGGAACAAGTTCAAATGGTACATGTTGATTGCATGTAATACTGAGTCAATTGTTGGTCAACAGGGACATGTTGGTTAGTGAGCCATCTATGTTCTTGGATTCAAATGTGTGAAAAATCCACACATCTTCAGTCGGTGGTGTTTTTGTCTTGTCTAGATGATTGTGGACCAATACAAATATCTTTGCAATACTGGGGAAGATAGATATTCTGCAATGCATTATGTTTCTGTTTTTTGTTGATTATTCCTGTATTTATGGTATGTCTATGCTTTTGAATTAGTTTCATAAGGTTTGAAATGAAGGTAGTTCACTGTACAGAAATGTTTATATAGGTTTTTTTAGGTACTCTTTAATGATAAGGTATTGTAGAAAAACAATCCATTCAAAATAGCCCATGTACACAAAGGGGCTCACAATGACAGTTAACACAATGATGGAACATAGAAATGATTCTGTGAAACTCCAATTCTTGAAGTTTTGTTATAATTTTTATTGTAATTTTTACAGAAACCATAGGCTGCATTCAAAAAACAACTCCTTAAATTGTTTATATTATTTTGAATAATAATTATTAAAAAAGTAATTCAAATTTGGTGATAATTGCATTGAAATTGTCAGACTCCAAAAGTGTTGGAGCAATCTTCAACTGAGTGTCAAAAGTAATGTGGGATTGTTTTGTTTTGTTTTGCATTACTTTGCTCTATGATTGGTCCAGAGAAACTTGCACCATTTTTGCAACCAATCAGATGTAAAACTAAAACCAATCTCAACTTGATTGCCAGGCAGTTTGGTTTGTTTTACTTTGAGTTCTCATTGGCTCTTAAAGGTGTTTTCCTTTCTTCTGATTGGCCGTTGTGATCTGTTTGCTTTTGGTCTTACAACACCCAATATTGAGCACTCAATCCTGCCCTCATCTGTGAGTAAGTGGGACAAGTTCTTGTTGGCTCCAGTAGTGATTATGACAATCTTCTTTTTTAGGCGTTCAGTAATCAAACATCAAAAGTAGAATGGTTCCCCTCCCCCCCTCCTCCAGATTCTTTTTGGCTCTTCTAAGTATCTCTGGGCCATACCGGGCAAGAAAAAGCATATGGAGCTGATCCCTTTTTTTAAATAAATAACTGTCTGAAAAATACACTGGTGATATTAAATTCACAGAATCTAGTTTAAACGTAAATTTAGTATTTTCATTGTTAAAGTCCACGGATGCAAAGTTGTATTTGTAAACTGACATTCCCCTATTGACGGAAATGATGTGTCCATTTTTGTTGTTGCTATGGTTGTTGCTATGGTTCTTGCAAGCGATACCAAACACTTGTCAAAGTCTGTTGACATCTGCGGACGCGCATAGTTTCATTGTGAATCTTGCACACCACTAACGGTGTTATGCAGTGAATGATGTATTATTAGCTGTCAAGTTTAAAACGATCCACCGTGAACTTTCACTAGGTATTTAGCTCCACATCTTAGCAACCTCAGTCAAGGTTATCGTTGAGGCCTTCAGCGTCGCCGCTTTTTTTT
>Locus_152_Transcript_2/4_Confidence_0.500_Length_920
CTGTGCTTTGAGAACACGGACAACAATCTTCTGTTCCTCAATCAAGAAAGCCCTGATTATCCTATAACAATAAAGGTAAATTCTGATGAATCAATTCTTTCACCCTTGAATCCTCCTTGGAGAGGCTAGCTTCTAATTTCTCCTCAAAATTCTCAATCATGCATTAAGGTCACAAGATTAAATGATATGATCACATGCTACAGATCTTGATTGTTTATCAAATTCTCCTTGTCAGCACCTTAACAAGTGTATGTAGAACAGTATAAAGAATATGTACCCTGATGTTAATGCACAAAGGATCAAATTTGCAACAATTGCAAAGTGCTTATGACAAAGTTCATCATCACTGATACAGATCTTCTGCAAACGATTTTTTTCCAAGAGTGACACTTGCTCTAAAGTAATCAATTTTTAGGGCGTATTTTTGTGTGTCCATTGAGAAACACTTTTCCAAGGTCTTTCATTTCTGGTTTGATTCATTTTCAAGGAATGACATGTCAAAAAAAGAGAATAAATCAAGATTAAATGACCCTTACCTTTCTCTCACACAACGAGCACATCGTGAGCCACCATATGCCCTGCTAACAGTTTTCCGGGGCTTTGAGATGTGCATCAGCTTCTTGGGACGAAGAGCTGGCAATCCTTGGAGTTTTATTTTGCAGCCACCACATTTTGGAACCTTGCCTGGCTTCTTTGTGTACAAGTAAACCAACTTTCCTCCAGGTGTCTTGGAGATCCTTTTTCTGTTGGATTTGGTGTTGTAGGAAAGACGACGTCTGTAGGTCAGTCGCTGCACCATCTGGAGCAAGAATAACATAAATGGACACACCAAAAATTAATTACTTCAGATGACTATAAGTCAAAAACAACGATGAAAGGATTTGGTAGGATTGAAATGGATGATTTAAGGCAGACAGAAT
>Locus_153_Transcript_3/3_Confidence_0.000_Length_2119
CGCGGTGCATTAGTGTTAACCCTGATCCAAAATGACGGAAAGATACAGCTTTAGTCTTACAACTTTCAGTCCTTCTGGAAAACTTGTTCAGATAGAATATGCCCTGGCAGCTGTAGCAGCAGGAGGACCTTCTGTAGGAATAAAAGCATCAAATGGAGTTGTCCTTGCTGCTGAAAAGAAACAGAAGTCAGTTTTATATGATGACAGTACAATCAACAAGGTGGAAATGGTAACAAAAAGTGTGGGTATGGTTTATAGTGGAATGGGCCCAGACTACAGAGTTCTGGTTCGACATGCCAGAAAGATAGCCCAGCAATATTATCTAATGTATCAGGAGGAAATACCAACAGCACAGTTGGTTCAAAAACTTGCATCTGTCATCCAGGAGTATACCCAGTCAGGTGGGGTTCGACCATTTGGTGTGTCTCTTCTGGTTGCGGGATGGGATGACGACAGGCCATACTTATTTCAGTGTGATCCTTCAGGGTCATATTTTGCCTGGAAGGCCACTGCTATGGGTAAAAACTATATCAATGGCAAAACCTTTCTTGAAAAGAGGTATAATGAAAATCTTGAACTAGAAGATGCTATCCACACAGCAATCTTGACTCTCAAGGAGAGTTTTGAAGGGCAAATGACAGAAGACAACATTGAGCTAGGAGTGTGTAATGAGCAAGGCTTCCGTCGTCTTACCCCTGCAGAAGTAAAGGACTACCTGGCTTCTATCATATCTTAATTTAACAGCATCTTCTTTGATGTTGGTAGAAGACAATCTGTCTTCATGGCTAGCTTCTTTTGTTTTGTTTTTTTTTGTTAAAGTTTCCCTTGCTTTAAAGTGACAAGGCGCTAAAACATCCTGGACTGGTTGAATTTCAAAGGTATCATTAGACGTGTGTGTACTTAATAAGCAAATGCATCTTGTATGACAACTGCTGTTTTTGCTGCCATGTTTTACTGAATCAGCCGTAATTGTTTGCCACTAATCATTCAGGAACATCTCATTTAAGTTTTGACAAGGTTATCACTATTAAGTATTAATAGCAGTTGCATTGTAGTGCTGGCAGTCACATCTTTTTACTCAGCAATTTCTTCTTTGTTTCCCTCTAATGTAGTATGTAGTATTTCAAAACCAAGCCTTCCACAGAATAAATACAATCTCTCTAGTTTGTGAATTTATCCTTTATCATTCCTTAATAATTTCTTTAGATGAAGCTATCTGGGTTTGACATGTCAATGAATCCTGTATTGGCTTTATACCCCTGCTCTCCCCTCCCTCATTTCCTATGTCCTGTCTTCCCCTCCATTTTTCATCCCCTATTCTTTCCCCCATCCTCCATTCCTTATACAGGGGTGGTAGAAATTGATCAAGCTCATATCAATTTTTTGAAACTGTCTGCAGCATGTTGCTGAAGAGTTGGTAGTCATTTTCTTGACAGTTGGTGGACATTATTTGGTGAAAAGCCATCCTTAGAGAATTTGTTACATCTACAAATCTAACGAGCCTGTGCTGTTGTTTGTGCTTGGCGGTCTTGCTGTCTGCAACATTTGTATGTTTTGACTTTTCATTCATCAAAGTTTTGCCACTAGTGAAGACTGTTTATGATGCATTGGGCTCACACTGCTGTCTACACACAAACCGTTGAATAACTGGGACACTACAGTAATTAGGGTGTGATACGAAGTGTCCAGCGTACATGAAGAGGCATCTGTCACAAGACAAAGTTTATAAGCTGCTAACATCAGACACACATGTTCATCAGAAGGGATATCTTTTAAGTTTTGTGTGTACATTGCTGTGCATTTCTTTACAGCCACTTTACAATGGTTTGCTTCTCTTTGAGTTGATCTGAACAAATCTCCTTCGTTTTCTTTAGCTGTTACGACGAATAATACAGTAGCAGTAAGGACAAAAAAAACAGCCGCATTCCCTCTCAAAGACACCAAATCTGTTGTCATTGCTTCAACAGTGATAGAAAACCGGCAATCTCGCGCATCCGTGTGTGCAGTGAAGCAACAACTTCCTAGAATATTCTAGCAGATAGCTGAAATTCACTTCTTGTTATATGAATAAACAGCGCCTATCCGATAAAAAAAACAACATGACATTCCTCGTGACTAC
>Locus_154_Transcript_15/16_Confidence_0.125_Length_654
CTGTGCTAGGAGCACTTGCTCCAAGGCCTGCCCCAGCCTTTGCTTCATGAGAGGCAGGGACTCCTTCTCGGCCAGCTCGCTCCAAGATCTGTCGTACTTGAAGGGATACGGGATGTGGAAGTCCTCCTCCCACCTACGCAGCTTCTTGCTGACATACTCCTCCACATCCACATGGTCAATCTCCCCCGAGTCCAGCTTGGCCACCACGTTCTTGTAGAGGCCGACGTTGTAGCTGCACTTCCGGTAGAGCTCTTCATCAAGGCCCGTCGCGTGCTTGCCGTCAGCGGGAGGCATCACCAGGACGTCAAAACGATCTCCTTGATTCAAGTTCAGCAAGGTCCGGGTTCCCTTGTCCGAGTTCACTACGAAGATGACGCGGGCAAGCCCGAAGCGGACGTGCTGGTTGGTCAGGAAGTTGGCCCAATCCAGAGCCTGGCTCGGGTACCTCTTGAGCAACTCCTCGAATTGGTCCACTAGGACGATGGCTGGCTTTGGCGCCACCGGAAGCTTCCACAGCTGCAACAGCGACCTGAGCCATTGGCTCTCGCGGTACTGATGCAGCATCATCTTCAATTCTCCACCGGCCGTTGTTGTCAGGCCGGAGAGCTCGGTCGTCTGCCACTGAGCAAAGCTTTCTACGCCCGTTCCTGCCTC
>Locus_155_Transcript_3/7_Confidence_0.027_Length_4240
GAAAGTTAGAAAATGGCTGTTGCCTGTTTTATGTAAAGGACGCGTCTGGTCACTAAACGCCTGAAACCATGTAATTTGGTCAACGAACTCTTCACTTTACCCGTAGACTGGACTTTTGTCCACTCAGCTCGTCGTGATGAGTTGGTGTGGGTTGTTATCGTTGGTTGCATGTCTTTATCTTGTTTATGCCGGTGGCGAATCCAGTCATTCCCCGATGACACCCGAGGAGAAACACACGATGAGGGTTAAAGTGTTGGAAATGTTTCACCATGCCTACAACTCTTACATGAACCATGCATATCCTGCCGATGAGCTTATGCCACTCAGCTGTAAAGGTCGTGTACGAGGTGTAGACACAAGTCGGGGAGATGTTGACGATGCACTCGGAAAATTTTCCTTGACATTGATTGACACATTGGACACATTGGCAGTTTTGGGAGAAGTGGAGGAGTTTGAAAAGGCTGTAAGGCTCGTAATTCAAGATGTTTCATTTGATAATGATGTGGTAGTTTCAGTGTTTGAAACAAACATAAGAGTACTGGGGGGTCTTCTTGGTGGTCACTTTGCTGCACTGGCATTGAAGAATTCAAAGAAAGGCATGTTGTGGTATAACAATGAACTAGTAGACATGGCAAAGGAAATTGGCTATCGTCTGCTTCCAGCCTTCAACACCTCCACTGGAATGCCTTATCCTCGAGTAAACCTCAAGTATGGCATCCACCATCCATCATCAGGGACTGGCAGTGAGTCAGACACCTGCACAGCTTGTGCTGGAACAATGATCATGGAGTTTGGTGCCTTGTCTAGGGTCACAGGGGATCCAATATTTGAGCAAAAGGCCCAGATTAAGCTATGGAGGCAATCTGGATCCATCGTAGTCGAGCTAGTGATTTGGTTGGCACTGTTATCAACATTCATAATGGTGACTGGGTTCGGAGAGACAGTAGTGTTGGTGCTGGTATTGACTCATACTATGAGTACTGTTTGAAAGCCTACATACTTCTTGGAGATGACAGATACCTGGAGAGGTTTAACAGGCATTACAAGTCAATAATGCAATACATCAATCAAGGTCCACTGTTCTTAAGTGTTCAGATGCATCAACCTGATAGAACAGCACATGCTTACATGGATGCATTGCAAGCATTCTGGCCAGGACTTCAGGTACTGAAAGGTGACCTTAAGAAGGCCATTGAAACACATCAGATGTTGTATGAAGTCTCAAAGAAGCATACCTTTCTACCAGAGGCATTTACTACAGATTTTGAGGTTCACTGGGGGCAGCATCCTCTTAGACCTGAGCTTGTAGAAAGCACATACTTCTTGTACGAGGCTACAGGAGACCCGTATTACCTTGAAGTTGGAAAGAATTTAGTAAGAAAGATCAATGAACATGCCAGGGTGCCCTGTGGTTTTGCTGCTCTTCGAGATGTCAGGACATTGAGCCATGAAGACAGGATGGACTCGTTTGTTCTAGCAGAGACGTTCAAATACTTGTTCTTATTATTCAGTGAAAAAGAAGATCTTGTGTTCAACATGAACCAGTTCATTTTTACAACAGAGGCACATATCTTGCCTCTTAGTCTGTCTACTATGGCTGTGAATGCATCAGCGTCTCAGGAACTGAAGTACAATCTTACCCTAAGCTCAGACAATGAGCATGAGTACACATGTCCTGCCACGCAACACGAACAAGGTTCAACTGCTAAGTTTGCCGAAGAGGTGCGACGCAACAGTAGGGCTCAAGCGCAGGGAAGTTGCCCCAACAAGAAGCCGCAGCAGACTTTTGCTTTCAGCTCGAACAAGCCTCCAAGGTTGAGAGCTGAACAGTTTGTTCCTGGAAATCAAGAACATATTAACGTTCTCAAGGCCATGGGTATCACTGTAGTTCAAACCAAAGATGGCAGAATAAAACTCATGCAAACTGCTTCAACGGCTGAGTCAGATCGTGATGCAGAAGATGGCATCAAGTTCATGCAAGAGATGATAGAATTGGCAAAACAGCGAAATGATGAGTCAGCTGTTCAAGAAAAACCTCGCGTGGTTCAGCTTATGTCTGCTCCCTACAAAGGAGATGTGGTTCTCAACGCTTGTCCAGCGCACTTTGGTCTGGATCTGAGCAAAGGAGATGTAGGGATGGGTGCAGAGGTTTCTATAGCTGAGCCTATCAAGGCGTGTTCTTCTATTTCAAATGTAGAGGAATTGAAGCATAGAATTGCTATTATGGAAAGGGGCGAATGCATGTTCATCGATAAGGCTCGCCACGCTGAGGCTGCAGGTGCAGTTGGTGTGATCATCATTGGTAAGATCTGTACCCAATACACTTATGAGGCTACTCAGTATTCCGGGCATGAAATCTTCTCGAAGTGGAAGGCAAACAAGATCTAAAGCCGAAGCAGTATCTGTTGTTGTTGTTGTTTTTTTTGCTATTAAAGTGATCTTTGTCCATGAAATAAGAGCGTATCATTAGATTCTTTAAGCATATATATTTATCCCCAAGGTACGTTCTGATTAAAATCCACCCCAAAGCTCCTGGACTGGAATCAAGATGAGGTGGCGTTGACTTTGACTAAATTCCAAAGCACAGTGCCGATTGGTCTTTTTCCATTGGTGGGAAGGTTCTTGATGAAACCTTCGAAATGGTGTTTAAAGGTGTTACATTTCGAGCTTGGCCAGACGTTTGAACGACACGAGGAACAAACAAAATCAAGAGAGCCAACCGAGACAGACTGGGGGGAGTTTCTCTTCTGTGGCTCGAGAGCATGGACACTTACATATCTCTTCGCTAGACACCCCACCCCCCGCCCGACCTTATGCGTCGTTGGTAACGGTCGAATCCTCATGATTGAAATAGCTTAATTTGTTGCTTCTCTACACAGATAATAACGAAGGCAGCTCGAGTGATACGCAACCAATATTTGCCATGGCTGGTGATGGATCTAACAATGACGTGAAAATACCAGCTGTGCTTCTGTTCAGCGAGGAAGGACGCATACTGAAAAACGCCATAGCTGCAATGGAGGACTTAAATCAACGGCTTACAGTCCGTTTAGCTTCTAAAGCCACAGGAACATCAGATAAGAAAGAGCATCCAACTGCCGGACAAGCTGACCAGCCGTCAACTACACAAGAAAAATCAGAGAGTGAAAAATCTTCCAGTGATGAACATAGTCAACCTTCAAGTGACGATATTAAAATTCAATCATCTAACGAAGATAAAGAAGTTCCCAGTAGTAATACAGAGCAAATCGAGGCCTCACAAGGTATGGAATTACCACAGAGCGCCGAGGACGGCATGGCCTCGACAACATCAGGAAATACTGACTCGCGTAACAGCGAGACGCCGCCAAATCCAGCTGTTATGTCAGTGGGACAAGACGAGGTGTTTTGTGCCGCTACTGGCAAACCTTGTGCCATACCAAACCAAACTCACGAACCCGGCGCTGATTCAGCAATTCAGGCTGAAACGTCAAATAAGGACAGTTCTAATTCTGAAATAAGAACGCTTTCTGAGAATACTGACCTCCACAGTGGAGGTGAAACAAACAGCGAGGCAACTCAATCGAGTAAAACCACAGACACTGAGCTGAATAATAAGCCAAGCACAGTTAGTGAAGAGAATACGAGCGATGACGGCGTTCACGACGCTGCTTTGGAAAGGACTTGAGTCTTAAAATTATTTTTATTAATCAATTATAATATACTAGTGCTTCACTCTGACGTCATACAAGAGCCTAAGGGCTGTTCTGGGATGGAAGGAGAGTTTACTCTGGAGCAGATTTTAATCGAGAATAATCAGGAATTGCTTTGGTTTTGCTTCGCTCTGCTTTGTGATTGATCGAGGAAACTCGCGCAATCCTTGACACAAATCAGATGCAAAACTAAAACAAGTTGTGACTTGGTTATTTAAAATCTGTTGCACGCAAGGCCGGTCAAATTTCTCTACTCTGGGTTGCTGTTGCGTTCATTACTGTCGTTGGCTGTGATTATTATTTTGCCGATCCAGTTTCGCTCTAATTTATAATTTGCAAGTGTTACAGAGGAATTCAGAGTCCTTCCTCAAGTCAGAAGGGTCGAGAAGCATCAATTCAAGATGCGAAGTGAAAATGACGTCATGGTGTAAATCTTGGTAAAGCAGATCAAATAATGGGTCAATTTGAAACTAAAACAATCTGGGAAATATACGTATCTGAAATGTTTTCGTTATTTATTGTCGGGTCAACAAACCTTGTCTTGTTAA
>Locus_156_Transcript_11/15_Confidence_0.065_Length_2226
[truncated: 56,224,974 more chars]
