# Supplementary material for: Identification of MicroRNAs in the Coral Stylophora pistillata
Source: PLoS One. 2014 Mar 21;9(3):e91101. doi: 10.1371/journal.pone.0091101 (PMC3962355; doi:10.1371/journal.pone.0091101)
Supplement: Supporting Information S2 — Stylophora pistillata transcriptome BLASTX and GO annotation (43,493 genes/loci ≥250 bp). (ZIP) [file pone.0091101.s002.zip]

Archive with 1 entries (1 files):
- S2 (Stylophora_pistillata_transcriptome_annotation).tsv
