# Supplementary material for: Identification of MicroRNAs in the Coral Stylophora pistillata
Source: PLoS One. 2014 Mar 21;9(3):e91101. doi: 10.1371/journal.pone.0091101 (PMC3962355; doi:10.1371/journal.pone.0091101)
Supplement: Supporting Information S2 — Stylophora pistillata transcriptome BLASTX and GO annotation (43,493 genes/loci ≥250 bp). (ZIP) [file pone.0091101.s002.zip › S2 (Stylophora_pistillata_transcriptome_annotation).tsv]

Query	Source	Description	Bit score	Start (nt)	End (nt)	Frame	Identities	Percentage	Expect	GO terms
Locus_1_Transcript_1/1_Confidence_0.000_Length_2936	Swiss-Prot	sp|Q5ZI20|S39AD_CHICK Zinc transporter ZIP13 OS=Gallus gallus GN=SLC39A13 PE=2 SV=1	272.707	1668	2690	-1	154/350	44	1.01E-80	GO:0000041,GO:0000139,GO:0003674,GO:0005215,GO:0005488,GO:0005515,GO:0005575,GO:0005794,GO:0006810,GO:0006811,GO:0006812,GO:0006829,GO:0006873,GO:0006875,GO:0006882,GO:0008150,GO:0008324,GO:0009888,GO:0009987,GO:0015075,GO:0016020,GO:0016021,GO:0019725,GO:0022857,GO:0022891,GO:0022892,GO:0030001,GO:0030003,GO:0031090,GO:0031224,GO:0032502,GO:0034220,GO:0042592,GO:0042802,GO:0042803,GO:0043226,GO:…
Locus_2_Transcript_45/63_Confidence_0.004_Length_11431	Swiss-Prot	sp|Q2PZL6|FAT4_MOUSE Protocadherin Fat 4 OS=Mus musculus GN=Fat4 PE=1 SV=2	676.781	3635	8644	2	573/1723	33.3	0	GO:0003674,GO:0005488,GO:0005509,GO:0005575,GO:0005886,GO:0007155,GO:0007156,GO:0008150,GO:0009987,GO:0016020,GO:0016021,GO:0016337,GO:0022610,GO:0031224,GO:0043167,GO:0043169,GO:0044425,GO:0044464,GO:0044699,GO:0044763,GO:0046872
Locus_3_Transcript_9/10_Confidence_0.235_Length_1162	Swiss-Prot	sp|P51874|PCP_SYMSP Peridinin-chlorophyll a-binding protein, chloroplastic OS=Symbiodinium sp. PE=1 SV=1	472.626	239	1153	2	279/305	91.5	2.09E-164	GO:0003674,GO:0005488,GO:0005575,GO:0006464,GO:0008150,GO:0008152,GO:0009507,GO:0009536,GO:0009987,GO:0016168,GO:0018298,GO:0019538,GO:0030076,GO:0032991,GO:0036211,GO:0043170,GO:0043226,GO:0043227,GO:0043229,GO:0043231,GO:0043234,GO:0043412,GO:0044237,GO:0044238,GO:0044260,GO:0044267,GO:0044424,GO:0044444,GO:0044464,GO:0046906,GO:0071704,GO:0097159,GO:1901363
Locus_4_Transcript_12589/41986_Confidence_0.000_Length_13955	no_hit
Locus_5_Transcript_11/22_Confidence_0.007_Length_6535	no_hit
Locus_6_Transcript_1/1_Confidence_0.000_Length_542	no_hit
Locus_7_Transcript_1/1_Confidence_0.000_Length_859	Swiss-Prot	sp|Q26630|IDLC_STRPU 33 kDa inner dynein arm light chain, axonemal OS=Strongylocentrotus purpuratus PE=1 SV=1	244.973	95	787	-1	153/255	60	3.05E-78	GO:0003674,GO:0003774,GO:0003824,GO:0005575,GO:0005875,GO:0016462,GO:0016787,GO:0016817,GO:0016818,GO:0017111,GO:0030286,GO:0032991,GO:0043234,GO:0044422,GO:0044424,GO:0044430,GO:0044446,GO:0044464
Locus_8_Transcript_2/14_Confidence_0.112_Length_1761	Swiss-Prot	sp|Q3TDQ1|STT3B_MOUSE Dolichyl-diphosphooligosaccharide--protein glycosyltransferase subunit STT3B OS=Mus musculus GN=Stt3b PE=1 SV=2	79.337	3	128	3	34/42	81	4.44E-14	GO:0003674,GO:0003824,GO:0004576,GO:0004579,GO:0005575,GO:0005783,GO:0005789,GO:0005975,GO:0006464,GO:0006486,GO:0006487,GO:0006508,GO:0006511,GO:0006516,GO:0006950,GO:0006986,GO:0008150,GO:0008152,GO:0008250,GO:0009056,GO:0009057,GO:0009100,GO:0009987,GO:0010033,GO:0010498,GO:0016020,GO:0016021,GO:0016740,GO:0016757,GO:0016758,GO:0018193,GO:0018196,GO:0018279,GO:0019538,GO:0019941,GO:0030163,GO:…
Locus_9_Transcript_1/3_Confidence_0.600_Length_4336	Swiss-Prot	sp|Q28EW0|TM87A_XENTR Transmembrane protein 87A OS=Xenopus tropicalis GN=tmem87a PE=2 SV=1	413.69	767	1897	2	205/379	54.1	1.38E-127	GO:0005575,GO:0016020,GO:0016021,GO:0031224,GO:0044425
Locus_10_Transcript_1/4_Confidence_0.100_Length_3444	Swiss-Prot	sp|Q8VE28|NKD2_MOUSE Protein naked cuticle homolog 2 OS=Mus musculus GN=Nkd2 PE=1 SV=2	56.9954	683	970	2	35/105	33.3	7.05E-07	GO:0003674,GO:0005488,GO:0005509,GO:0005515,GO:0005575,GO:0005737,GO:0005886,GO:0006605,GO:0006612,GO:0006810,GO:0006886,GO:0006887,GO:0006906,GO:0006944,GO:0006996,GO:0007165,GO:0007166,GO:0008150,GO:0009893,GO:0009894,GO:0009896,GO:0009966,GO:0009968,GO:0009987,GO:0010468,GO:0010604,GO:0010646,GO:0010648,GO:0010954,GO:0015031,GO:0016020,GO:0016023,GO:0016043,GO:0016044,GO:0016050,GO:0016055,GO:…
Locus_11_Transcript_8/21_Confidence_0.000_Length_2808	no_hit
Locus_12_Transcript_1/1_Confidence_0.000_Length_4040	Swiss-Prot	sp|Q7L0R7|RNF44_HUMAN RING finger protein 44 OS=Homo sapiens GN=RNF44 PE=2 SV=1	131.724	1881	2246	3	59/123	48	1.19E-30	GO:0003674,GO:0005488,GO:0008270,GO:0043167,GO:0043169,GO:0046872,GO:0046914
Locus_13_Transcript_9/13_Confidence_0.051_Length_3679	Swiss-Prot	sp|P63245|GBLP_RAT Guanine nucleotide-binding protein subunit beta-2-like 1 OS=Rattus norvegicus GN=Gnb2l1 PE=1 SV=3	256.529	2811	3227	-3	120/139	86.3	5.90E-75	GO:0001558,GO:0001891,GO:0001932,GO:0001933,GO:0001934,GO:0003674,GO:0004857,GO:0004860,GO:0005080,GO:0005102,GO:0005488,GO:0005515,GO:0005575,GO:0005634,GO:0005737,GO:0005856,GO:0005886,GO:0006140,GO:0006417,GO:0006469,GO:0006915,GO:0006919,GO:0007049,GO:0007165,GO:0007166,GO:0007186,GO:0007205,GO:0007275,GO:0007369,GO:0008047,GO:0008150,GO:0008200,GO:0008219,GO:0008656,GO:0009118,GO:0009653,GO:…
Locus_14_Transcript_1/1_Confidence_0.000_Length_2632	Swiss-Prot	sp|Q8BH60|GOPC_MOUSE Golgi-associated PDZ and coiled-coil motif-containing protein OS=Mus musculus GN=Gopc PE=1 SV=1	404.06	1580	2626	-1	223/357	62.5	1.56E-129	GO:0000139,GO:0000149,GO:0001664,GO:0003674,GO:0005083,GO:0005102,GO:0005109,GO:0005488,GO:0005515,GO:0005575,GO:0005737,GO:0005794,GO:0005798,GO:0005886,GO:0006461,GO:0006810,GO:0006914,GO:0006996,GO:0006997,GO:0007289,GO:0008022,GO:0008150,GO:0008152,GO:0009056,GO:0009987,GO:0014069,GO:0015031,GO:0016020,GO:0016023,GO:0016043,GO:0019905,GO:0022412,GO:0022607,GO:0030054,GO:0030133,GO:0030135,GO:…
Locus_15_Transcript_1/1_Confidence_0.000_Length_904	no_hit
Locus_16_Transcript_1/1_Confidence_0.956_Length_4485	Swiss-Prot	sp|O08808|DIAP1_MOUSE Protein diaphanous homolog 1 OS=Mus musculus GN=Diaph1 PE=1 SV=1	380.948	122	1582	2	207/503	41.2	7.66E-109	GO:0003008,GO:0003674,GO:0003779,GO:0005488,GO:0005515,GO:0005522,GO:0005575,GO:0005737,GO:0005819,GO:0005856,GO:0005886,GO:0006461,GO:0006996,GO:0007010,GO:0007015,GO:0007600,GO:0007605,GO:0008092,GO:0008104,GO:0008150,GO:0008154,GO:0008360,GO:0009719,GO:0009987,GO:0010033,GO:0010243,GO:0010522,GO:0010959,GO:0014070,GO:0016020,GO:0016043,GO:0017016,GO:0017048,GO:0019899,GO:0022603,GO:0022604,GO:…
Locus_17_Transcript_1/1_Confidence_0.000_Length_858	TrEMBL	tr|R1DPR5|R1DPR5_EMIHU Uncharacterized protein OS=Emiliania huxleyi CCMP1516 GN=EMIHUDRAFT_215518 PE=4 SV=1	102.449	133	849	1	70/247	28.3	5.83E-21
Locus_18_Transcript_7/9_Confidence_0.167_Length_6484	Swiss-Prot	sp|Q9UGJ1|GCP4_HUMAN Gamma-tubulin complex component 4 OS=Homo sapiens GN=TUBGCP4 PE=1 SV=1	608.216	4309	6270	-2	328/667	49.2	0	GO:0000086,GO:0000226,GO:0000278,GO:0000922,GO:0000930,GO:0000931,GO:0003674,GO:0005198,GO:0005200,GO:0005575,GO:0005737,GO:0005813,GO:0005815,GO:0005829,GO:0005856,GO:0005874,GO:0006461,GO:0006996,GO:0007010,GO:0007017,GO:0007020,GO:0007049,GO:0008150,GO:0008274,GO:0009987,GO:0015630,GO:0016043,GO:0022402,GO:0022607,GO:0032991,GO:0043226,GO:0043228,GO:0043229,GO:0043232,GO:0043234,GO:0043933,GO:…
Locus_19_Transcript_2/2_Confidence_0.625_Length_1897	Swiss-Prot	sp|Q9UGM3|DMBT1_HUMAN Deleted in malignant brain tumors 1 protein OS=Homo sapiens GN=DMBT1 PE=1 SV=2	204.527	326	982	-1	110/222	49.5	1.43E-53	GO:0001824,GO:0001833,GO:0002218,GO:0002221,GO:0002252,GO:0002253,GO:0002376,GO:0002682,GO:0002684,GO:0002757,GO:0002758,GO:0002764,GO:0003674,GO:0004871,GO:0004872,GO:0005044,GO:0005488,GO:0005515,GO:0005575,GO:0005576,GO:0005578,GO:0005622,GO:0005737,GO:0006810,GO:0006950,GO:0006952,GO:0006955,GO:0006959,GO:0007165,GO:0007275,GO:0008150,GO:0008283,GO:0008329,GO:0009607,GO:0009615,GO:0009617,GO:…
Locus_20_Transcript_1/7_Confidence_0.214_Length_768	Swiss-Prot	sp|P14070|FLAV_CHOCR Flavodoxin OS=Chondrus crispus PE=1 SV=1	156.377	1	483	1	82/169	48.5	2.21E-45	GO:0000166,GO:0003674,GO:0003824,GO:0005488,GO:0006091,GO:0008150,GO:0008152,GO:0009055,GO:0009987,GO:0010181,GO:0016491,GO:0022900,GO:0032553,GO:0036094,GO:0043167,GO:0043168,GO:0044237,GO:0044710,GO:0048037,GO:0050662,GO:0055114,GO:0097159,GO:1901265,GO:1901363
Locus_21_Transcript_6/13_Confidence_0.067_Length_1469	Swiss-Prot	sp|Q9DBP0|NPT2B_MOUSE Sodium-dependent phosphate transport protein 2B OS=Mus musculus GN=Slc34a2 PE=2 SV=1	204.912	171	1460	-1	175/458	38.2	1.92E-56	GO:0001701,GO:0003674,GO:0005215,GO:0005436,GO:0005488,GO:0005575,GO:0005903,GO:0006810,GO:0006811,GO:0006812,GO:0006814,GO:0006817,GO:0006820,GO:0006873,GO:0007568,GO:0008150,GO:0008324,GO:0008509,GO:0009719,GO:0009725,GO:0009743,GO:0009746,GO:0009750,GO:0009790,GO:0009792,GO:0009987,GO:0010033,GO:0014070,GO:0015075,GO:0015077,GO:0015081,GO:0015103,GO:0015114,GO:0015291,GO:0015293,GO:0015294,GO:…
Locus_22_Transcript_2/35_Confidence_0.013_Length_5314	Swiss-Prot	sp|Q60467|CO5A1_CRILO Collagen alpha-1(V) chain OS=Cricetulus longicaudatus GN=COL5A1 PE=2 SV=1	202.601	4282	4923	1	98/224	43.8	7.95E-51	GO:0003674,GO:0005198,GO:0005201,GO:0005488,GO:0005539,GO:0005575,GO:0005576,GO:0005578,GO:0005581,GO:0008201,GO:0031012,GO:0043167,GO:0043168,GO:0044420,GO:0044421,GO:0097367,GO:1901681
Locus_23_Transcript_3/8_Confidence_0.105_Length_2646	TrEMBL	tr|A7T1Y0|A7T1Y0_NEMVE Predicted protein OS=Nematostella vectensis GN=v1g248556 PE=4 SV=1	83.9593	1379	2260	-3	91/299	30.4	3.85E-14	GO:0003674,GO:0004871,GO:0004872,GO:0004888,GO:0004930,GO:0005575,GO:0007165,GO:0007166,GO:0007186,GO:0008150,GO:0009987,GO:0016021,GO:0031224,GO:0038023,GO:0044425,GO:0044699,GO:0044763,GO:0050789,GO:0050794,GO:0050896,GO:0051716,GO:0060089,GO:0065007
Locus_24_Transcript_1/3_Confidence_0.917_Length_2810	Swiss-Prot	sp|Q08C92|TYW1_DANRE tRNA wybutosine-synthesizing protein 1 homolog OS=Danio rerio GN=tyw1 PE=2 SV=1	800.045	617	2581	-2	397/664	59.8	0	GO:0000166,GO:0003674,GO:0003824,GO:0005488,GO:0005506,GO:0006139,GO:0006396,GO:0006399,GO:0006725,GO:0006807,GO:0008033,GO:0008150,GO:0008152,GO:0009987,GO:0010181,GO:0016070,GO:0016491,GO:0032553,GO:0034470,GO:0034641,GO:0034660,GO:0036094,GO:0043167,GO:0043168,GO:0043169,GO:0043170,GO:0044237,GO:0044238,GO:0044260,GO:0044710,GO:0046483,GO:0046872,GO:0046914,GO:0048037,GO:0050662,GO:0051536,GO:…
Locus_25_Transcript_3/5_Confidence_0.250_Length_1016	Swiss-Prot	sp|A5DPE3|EF1A_PICGU Elongation factor 1-alpha OS=Meyerozyma guilliermondii (strain ATCC 6260 / CBS 566 / DSM 6381 / JCM 1539 / NBRC 10279 / NRRL Y-324) GN=TEF1 PE=3 SV=2	187.578	638	943	2	86/102	84.3	3.18E-53	GO:0000166,GO:0001882,GO:0001883,GO:0003674,GO:0003676,GO:0003723,GO:0003746,GO:0003824,GO:0003924,GO:0005488,GO:0005525,GO:0005575,GO:0005737,GO:0006139,GO:0006152,GO:0006163,GO:0006184,GO:0006195,GO:0006412,GO:0006414,GO:0006725,GO:0006753,GO:0006793,GO:0006796,GO:0006807,GO:0008135,GO:0008150,GO:0008152,GO:0009056,GO:0009058,GO:0009059,GO:0009116,GO:0009117,GO:0009119,GO:0009141,GO:0009143,GO:…
Locus_26_Transcript_9/10_Confidence_0.529_Length_4948	no_hit
Locus_27_Transcript_1/1_Confidence_0.000_Length_1470	Swiss-Prot	sp|P13686|PPA5_HUMAN Tartrate-resistant acid phosphatase type 5 OS=Homo sapiens GN=ACP5 PE=1 SV=3	73.1738	456	1007	-2	50/184	27.2	6.51E-13	GO:0000323,GO:0001817,GO:0001818,GO:0001894,GO:0002237,GO:0003674,GO:0003824,GO:0003993,GO:0005488,GO:0005506,GO:0005575,GO:0005764,GO:0005773,GO:0005829,GO:0006766,GO:0006767,GO:0006771,GO:0006793,GO:0006796,GO:0006807,GO:0006950,GO:0006952,GO:0008150,GO:0008152,GO:0008198,GO:0008199,GO:0009607,GO:0009617,GO:0009653,GO:0009889,GO:0009890,GO:0009892,GO:0009987,GO:0010033,GO:0016021,GO:0016311,GO:…
Locus_28_Transcript_12/14_Confidence_0.209_Length_937	no_hit
Locus_29_Transcript_1/2_Confidence_0.333_Length_3520	Swiss-Prot	sp|A8TSS9|DMTA2_MONAL Doublesex- and mab-3-related transcription factor A2 OS=Monopterus albus GN=dmrta2 PE=2 SV=1	153.68	296	955	2	103/251	41	5.87E-38	GO:0001071,GO:0003674,GO:0003676,GO:0003677,GO:0003700,GO:0005488,GO:0005575,GO:0005634,GO:0006355,GO:0008150,GO:0009889,GO:0010468,GO:0010556,GO:0019219,GO:0019222,GO:0031323,GO:0031326,GO:0043167,GO:0043169,GO:0043226,GO:0043227,GO:0043229,GO:0043231,GO:0043565,GO:0044424,GO:0044464,GO:0046872,GO:0050789,GO:0050794,GO:0051171,GO:0051252,GO:0060255,GO:0065007,GO:0080090,GO:0097159,GO:1901363,GO:…
Locus_30_Transcript_4/17_Confidence_0.087_Length_1570	Swiss-Prot	sp|P00920|CAH2_MOUSE Carbonic anhydrase 2 OS=Mus musculus GN=Ca2 PE=1 SV=4	148.673	819	1559	3	93/248	37.5	2.34E-40	GO:0001822,GO:0002009,GO:0002682,GO:0002761,GO:0002763,GO:0003674,GO:0003824,GO:0004089,GO:0005488,GO:0005575,GO:0005615,GO:0005737,GO:0005829,GO:0005886,GO:0005902,GO:0006730,GO:0006810,GO:0006873,GO:0006885,GO:0006950,GO:0007165,GO:0007166,GO:0007186,GO:0008150,GO:0008152,GO:0008270,GO:0009268,GO:0009628,GO:0009653,GO:0009719,GO:0009725,GO:0009887,GO:0009987,GO:0010033,GO:0010035,GO:0010038,GO:…
Locus_31_Transcript_7/21_Confidence_0.055_Length_2823	Swiss-Prot	sp|P29122|PCSK6_HUMAN Proprotein convertase subtilisin/kexin type 6 OS=Homo sapiens GN=PCSK6 PE=1 SV=1	290.041	1589	2746	2	172/399	43.1	1.11E-81	GO:0000578,GO:0003674,GO:0003824,GO:0004175,GO:0004252,GO:0005488,GO:0005515,GO:0005539,GO:0005575,GO:0005576,GO:0005615,GO:0005783,GO:0005796,GO:0006508,GO:0006810,GO:0007165,GO:0007166,GO:0007167,GO:0007169,GO:0007354,GO:0007368,GO:0007389,GO:0008150,GO:0008152,GO:0008201,GO:0008233,GO:0008236,GO:0008595,GO:0009100,GO:0009798,GO:0009799,GO:0009855,GO:0009880,GO:0009948,GO:0009966,GO:0009986,GO:…
Locus_32_Transcript_6/6_Confidence_0.083_Length_602	Swiss-Prot	sp|P51874|PCP_SYMSP Peridinin-chlorophyll a-binding protein, chloroplastic OS=Symbiodinium sp. PE=1 SV=1	92.0485	113	553	2	61/148	41.2	9.36E-21	GO:0003674,GO:0005488,GO:0005575,GO:0006464,GO:0008150,GO:0008152,GO:0009507,GO:0009536,GO:0009987,GO:0016168,GO:0018298,GO:0019538,GO:0030076,GO:0032991,GO:0036211,GO:0043170,GO:0043226,GO:0043227,GO:0043229,GO:0043231,GO:0043234,GO:0043412,GO:0044237,GO:0044238,GO:0044260,GO:0044267,GO:0044424,GO:0044444,GO:0044464,GO:0046906,GO:0071704,GO:0097159,GO:1901363
Locus_33_Transcript_4/4_Confidence_0.429_Length_3167	Swiss-Prot	sp|A5PKG7|KCTD5_BOVIN BTB/POZ domain-containing protein KCTD5 OS=Bos taurus GN=KCTD5 PE=2 SV=1	288.886	2354	2941	-2	137/197	69.5	4.88E-88	GO:0005575,GO:0005737,GO:0005829,GO:0006461,GO:0008150,GO:0016043,GO:0022607,GO:0043933,GO:0044424,GO:0044444,GO:0044464,GO:0051259,GO:0051260,GO:0065003,GO:0071822,GO:0071840
Locus_34_Transcript_4/4_Confidence_0.000_Length_1738	Swiss-Prot	sp|P31401|VATB_MANSE V-type proton ATPase subunit B OS=Manduca sexta GN=VHA55 PE=2 SV=1	818.92	2	1264	2	391/422	92.7	0	GO:0000166,GO:0001882,GO:0001883,GO:0003674,GO:0003824,GO:0005215,GO:0005488,GO:0005524,GO:0005575,GO:0006139,GO:0006163,GO:0006725,GO:0006753,GO:0006793,GO:0006796,GO:0006807,GO:0006810,GO:0006811,GO:0006812,GO:0006818,GO:0008150,GO:0008152,GO:0009116,GO:0009117,GO:0009119,GO:0009123,GO:0009126,GO:0009141,GO:0009144,GO:0009150,GO:0009161,GO:0009167,GO:0009199,GO:0009205,GO:0009259,GO:0009987,GO:…
Locus_35_Transcript_2/3_Confidence_0.333_Length_1521	TrEMBL	tr|A7RLQ4|A7RLQ4_NEMVE Predicted protein OS=Nematostella vectensis GN=v1g198950 PE=4 SV=1	59.6918	276	461	3	27/62	43.5	2.73E-06
Locus_36_Transcript_1/1_Confidence_0.000_Length_3306	Swiss-Prot	sp|Q9UNX4|WDR3_HUMAN WD repeat-containing protein 3 OS=Homo sapiens GN=WDR3 PE=1 SV=1	671.389	588	2279	-2	343/575	59.7	0	GO:0005575,GO:0005634,GO:0005730,GO:0016020,GO:0031090,GO:0031965,GO:0043226,GO:0043227,GO:0043228,GO:0043229,GO:0043231,GO:0043232,GO:0044422,GO:0044424,GO:0044428,GO:0044446,GO:0044464
Locus_37_Transcript_1/1_Confidence_0.500_Length_275	no_hit
Locus_38_Transcript_2/8_Confidence_0.114_Length_4106	Swiss-Prot	sp|O75899|GABR2_HUMAN Gamma-aminobutyric acid type B receptor subunit 2 OS=Homo sapiens GN=GABBR2 PE=1 SV=1	238.039	1403	3550	-2	200/753	26.6	3.61E-63	GO:0003674,GO:0004871,GO:0004872,GO:0004888,GO:0004930,GO:0004965,GO:0005575,GO:0005737,GO:0005886,GO:0005887,GO:0006140,GO:0007154,GO:0007165,GO:0007166,GO:0007186,GO:0007194,GO:0007214,GO:0007267,GO:0007268,GO:0008150,GO:0009889,GO:0009890,GO:0009892,GO:0009987,GO:0010563,GO:0016020,GO:0016021,GO:0016917,GO:0019219,GO:0019220,GO:0019222,GO:0023052,GO:0030054,GO:0030799,GO:0030800,GO:0030802,GO:…
Locus_39_Transcript_6/6_Confidence_0.000_Length_849	TrEMBL	tr|F0YKB1|F0YKB1_AURAN Putative uncharacterized protein OS=Aureococcus anophagefferens GN=AURANDRAFT_72519 PE=4 SV=1	58.9214	244	615	-1	44/134	32.8	1.01E-06	GO:0003674,GO:0003824,GO:0005488,GO:0005509,GO:0005575,GO:0008150,GO:0008152,GO:0009521,GO:0009523,GO:0009654,GO:0009987,GO:0015979,GO:0016491,GO:0019898,GO:0032991,GO:0043167,GO:0043169,GO:0043234,GO:0044237,GO:0044424,GO:0044425,GO:0044436,GO:0044464,GO:0044710,GO:0046872,GO:0055114
Locus_40_Transcript_23/124_Confidence_0.019_Length_6560	Swiss-Prot	sp|Q9DE14|ATR_XENLA Serine/threonine-protein kinase atr OS=Xenopus laevis GN=atr PE=1 SV=2	1668.29	46	5073	1	865/1693	51.1	0	GO:0000166,GO:0001882,GO:0001883,GO:0003674,GO:0003676,GO:0003677,GO:0003824,GO:0004672,GO:0004674,GO:0005488,GO:0005515,GO:0005524,GO:0005575,GO:0005634,GO:0006139,GO:0006259,GO:0006281,GO:0006464,GO:0006468,GO:0006725,GO:0006793,GO:0006796,GO:0006807,GO:0006950,GO:0006974,GO:0008150,GO:0008152,GO:0009987,GO:0016301,GO:0016310,GO:0016740,GO:0016772,GO:0016773,GO:0017076,GO:0018105,GO:0018193,GO:…
Locus_41_Transcript_1/4_Confidence_0.026_Length_2335	Swiss-Prot	sp|Q71RI9|KAT3_MOUSE Kynurenine--oxoglutarate transaminase 3 OS=Mus musculus GN=Ccbl2 PE=1 SV=1	323.168	805	1575	-2	155/260	59.6	9.02E-100	GO:0003674,GO:0003824,GO:0005488,GO:0005515,GO:0005575,GO:0005739,GO:0006082,GO:0006103,GO:0006520,GO:0006575,GO:0006725,GO:0006807,GO:0008150,GO:0008152,GO:0008483,GO:0009058,GO:0009987,GO:0016212,GO:0016740,GO:0016769,GO:0016829,GO:0016846,GO:0019752,GO:0030170,GO:0036137,GO:0042180,GO:0042537,GO:0042802,GO:0042803,GO:0043167,GO:0043168,GO:0043226,GO:0043227,GO:0043229,GO:0043231,GO:0043436,GO:…
Locus_42_Transcript_4/5_Confidence_0.564_Length_1051	Swiss-Prot	sp|P27085|RS26_OCTVU 40S ribosomal protein S26 OS=Octopus vulgaris GN=RPS26 PE=2 SV=1	87.4261	2	133	2	41/44	93.2	1.23E-19	GO:0003674,GO:0003735,GO:0005198,GO:0005575,GO:0005622,GO:0005840,GO:0006412,GO:0008150,GO:0008152,GO:0009058,GO:0009059,GO:0009987,GO:0019538,GO:0030529,GO:0032991,GO:0034645,GO:0043170,GO:0043226,GO:0043228,GO:0043229,GO:0043232,GO:0044237,GO:0044238,GO:0044249,GO:0044260,GO:0044267,GO:0044424,GO:0044444,GO:0044464,GO:0071704,GO:1901576
Locus_43_Transcript_1/5_Confidence_0.333_Length_915	no_hit
Locus_44_Transcript_1/1_Confidence_0.000_Length_669	Swiss-Prot	sp|Q9SJD4|LACS8_ARATH Long chain acyl-CoA synthetase 8 OS=Arabidopsis thaliana GN=LACS8 PE=2 SV=1	166.007	23	667	2	90/219	41.1	9.15E-46	GO:0000166,GO:0001676,GO:0001882,GO:0001883,GO:0003674,GO:0003824,GO:0004467,GO:0005488,GO:0005524,GO:0005575,GO:0005783,GO:0005794,GO:0006082,GO:0006629,GO:0006631,GO:0008150,GO:0008152,GO:0009526,GO:0009941,GO:0009987,GO:0015645,GO:0016874,GO:0016877,GO:0017076,GO:0019752,GO:0030554,GO:0031967,GO:0031975,GO:0032549,GO:0032550,GO:0032553,GO:0032555,GO:0032559,GO:0032787,GO:0035639,GO:0036094,GO:…
Locus_45_Transcript_1/1_Confidence_0.000_Length_2507	Swiss-Prot	sp|Q49SH1|NCKX5_DANRE Sodium/potassium/calcium exchanger 5 OS=Danio rerio GN=slc24a5 PE=2 SV=1	303.138	240	1700	3	182/509	35.8	4.17E-91	GO:0003674,GO:0005215,GO:0005575,GO:0006810,GO:0006811,GO:0006812,GO:0006813,GO:0006814,GO:0006816,GO:0008150,GO:0009987,GO:0012505,GO:0015291,GO:0015293,GO:0015297,GO:0015672,GO:0016020,GO:0016021,GO:0022804,GO:0022857,GO:0030001,GO:0031224,GO:0044425,GO:0044464,GO:0044699,GO:0044763,GO:0044765,GO:0050896,GO:0051234,GO:0055085,GO:0070838,GO:0072511
Locus_46_Transcript_1/1_Confidence_0.000_Length_558	no_hit
Locus_47_Transcript_1/1_Confidence_0.938_Length_2332	no_hit
Locus_48_Transcript_9/11_Confidence_0.750_Length_3247	Swiss-Prot	sp|Q3UDE2|TTL12_MOUSE Tubulin--tyrosine ligase-like protein 12 OS=Mus musculus GN=Ttll12 PE=1 SV=1	87.8113	2172	2414	-3	39/81	48.1	2.38E-16	GO:0003674,GO:0005575,GO:0006464,GO:0008150,GO:0008152,GO:0009987,GO:0019538,GO:0036211,GO:0043170,GO:0043412,GO:0044237,GO:0044238,GO:0044260,GO:0044267,GO:0071704
Locus_49_Transcript_2/2_Confidence_0.000_Length_1178	Swiss-Prot	sp|P42026|NDUS7_BOVIN NADH dehydrogenase [ubiquinone] iron-sulfur protein 7, mitochondrial OS=Bos taurus GN=NDUFS7 PE=1 SV=1	260.766	529	987	-3	134/153	87.6	1.89E-83	GO:0003674,GO:0003824,GO:0003954,GO:0005488,GO:0005575,GO:0005739,GO:0005743,GO:0005747,GO:0006091,GO:0006461,GO:0008137,GO:0008150,GO:0008152,GO:0009987,GO:0010257,GO:0016020,GO:0016043,GO:0016491,GO:0016651,GO:0016655,GO:0019866,GO:0022607,GO:0022900,GO:0030964,GO:0031090,GO:0031966,GO:0032981,GO:0032991,GO:0033108,GO:0034622,GO:0043167,GO:0043169,GO:0043226,GO:0043227,GO:0043229,GO:0043231,GO:…
Locus_50_Transcript_30/46_Confidence_0.017_Length_4073	Swiss-Prot	sp|P40818|UBP8_HUMAN Ubiquitin carboxyl-terminal hydrolase 8 OS=Homo sapiens GN=USP8 PE=1 SV=1	416.772	2614	3939	1	211/447	47.2	5.45E-123	GO:0000281,GO:0000910,GO:0001669,GO:0003674,GO:0003824,GO:0004175,GO:0004197,GO:0004221,GO:0004843,GO:0005488,GO:0005515,GO:0005575,GO:0005622,GO:0005634,GO:0005737,GO:0005768,GO:0005769,GO:0005829,GO:0005886,GO:0006464,GO:0006508,GO:0006511,GO:0006996,GO:0007032,GO:0007049,GO:0007165,GO:0007264,GO:0007265,GO:0008150,GO:0008152,GO:0008233,GO:0008234,GO:0008283,GO:0009056,GO:0009057,GO:0009987,GO:…
Locus_51_Transcript_1/3_Confidence_0.200_Length_5499	Swiss-Prot	sp|P35331|NRCAM_CHICK Neuronal cell adhesion molecule OS=Gallus gallus PE=1 SV=1	239.58	1613	3922	-3	234/827	28.3	8.77E-73	GO:0001871,GO:0003674,GO:0005488,GO:0005515,GO:0005575,GO:0005886,GO:0005887,GO:0005911,GO:0007155,GO:0007156,GO:0007158,GO:0008092,GO:0008150,GO:0009987,GO:0016020,GO:0016021,GO:0016043,GO:0016044,GO:0016337,GO:0016338,GO:0016339,GO:0022610,GO:0030054,GO:0030246,GO:0030247,GO:0030506,GO:0031224,GO:0031226,GO:0044425,GO:0044459,GO:0044464,GO:0044699,GO:0044763,GO:0045161,GO:0045162,GO:0046982,GO:…
Locus_52_Transcript_6/18_Confidence_0.035_Length_1558	Swiss-Prot	sp|Q6IWL4|TRAF6_DANRE TNF receptor-associated factor 6 OS=Danio rerio GN=traf6 PE=2 SV=2	139.428	462	1280	-3	93/276	33.7	2.09E-34	GO:0000209,GO:0001503,GO:0001932,GO:0001934,GO:0002253,GO:0002376,GO:0002429,GO:0002682,GO:0002684,GO:0002757,GO:0002761,GO:0002763,GO:0002764,GO:0002768,GO:0002831,GO:0002833,GO:0003674,GO:0003824,GO:0004842,GO:0004871,GO:0005488,GO:0005575,GO:0005737,GO:0006355,GO:0006464,GO:0006950,GO:0006952,GO:0006955,GO:0007165,GO:0007166,GO:0007250,GO:0008150,GO:0008152,GO:0008270,GO:0009607,GO:0009615,GO:…
Locus_53_Transcript_1/1_Confidence_0.000_Length_8005	Swiss-Prot	sp|Q80V70|MEGF6_MOUSE Multiple epidermal growth factor-like domains protein 6 OS=Mus musculus GN=Megf6 PE=2 SV=3	627.861	1711	4929	-2	423/1108	38.2	0	GO:0003674,GO:0005488,GO:0005509,GO:0005575,GO:0005576,GO:0008150,GO:0043167,GO:0043169,GO:0046872
Locus_54_Transcript_1/1_Confidence_0.000_Length_472	no_hit
Locus_55_Transcript_1/1_Confidence_0.000_Length_446	TrEMBL	tr|C5LT55|C5LT55_PERM5 Putative uncharacterized protein OS=Perkinsus marinus (strain ATCC 50983 / TXsc) GN=Pmar_PMAR024499 PE=4 SV=1	53.9138	3	437	-1	42/155	27.1	6.98E-06
Locus_56_Transcript_2/4_Confidence_0.900_Length_3937	Swiss-Prot	sp|A2AP18|PLCH2_MOUSE 1-phosphatidylinositol 4,5-bisphosphate phosphodiesterase eta-2 OS=Mus musculus GN=Plch2 PE=1 SV=2	331.257	2712	3530	3	149/273	54.6	2.72E-92	GO:0003674,GO:0003824,GO:0004435,GO:0004620,GO:0004629,GO:0004871,GO:0005488,GO:0005509,GO:0005543,GO:0005575,GO:0005737,GO:0005886,GO:0006629,GO:0006644,GO:0006650,GO:0006793,GO:0006796,GO:0007165,GO:0008081,GO:0008150,GO:0008152,GO:0008289,GO:0009056,GO:0009987,GO:0016020,GO:0016042,GO:0016298,GO:0016787,GO:0016788,GO:0019637,GO:0035556,GO:0042578,GO:0043167,GO:0043168,GO:0043169,GO:0044237,GO:…
Locus_57_Transcript_3/4_Confidence_0.500_Length_3489	Swiss-Prot	sp|Q3UJK4|GTPB2_MOUSE GTP-binding protein 2 OS=Mus musculus GN=Gtpbp2 PE=2 SV=1	329.331	491	1153	2	158/221	71.5	1.45E-97	GO:0000166,GO:0001882,GO:0001883,GO:0003674,GO:0003824,GO:0003924,GO:0005488,GO:0005525,GO:0006139,GO:0006152,GO:0006163,GO:0006184,GO:0006195,GO:0006725,GO:0006753,GO:0006793,GO:0006796,GO:0006807,GO:0008150,GO:0008152,GO:0009056,GO:0009116,GO:0009117,GO:0009119,GO:0009141,GO:0009143,GO:0009144,GO:0009146,GO:0009150,GO:0009154,GO:0009164,GO:0009166,GO:0009199,GO:0009203,GO:0009205,GO:0009207,GO:…
Locus_58_Transcript_19/34_Confidence_0.011_Length_18701	no_hit
Locus_59_Transcript_1/4_Confidence_0.808_Length_1458	TrEMBL	tr|A7SQ62|A7SQ62_NEMVE Predicted protein OS=Nematostella vectensis GN=v1g246709 PE=4 SV=1	323.168	186	1160	3	161/325	49.5	3.56E-102	GO:0003674,GO:0004872,GO:0005575,GO:0016021,GO:0031224,GO:0044425
Locus_60_Transcript_3/5_Confidence_0.167_Length_1439	no_hit
Locus_61_Transcript_1/1_Confidence_0.333_Length_788	Swiss-Prot	sp|P49076|ARF_MAIZE ADP-ribosylation factor OS=Zea mays GN=ARF1 PE=2 SV=2	268.47	93	632	3	123/180	68.3	7.40E-89	GO:0000166,GO:0001882,GO:0001883,GO:0003674,GO:0005488,GO:0005525,GO:0005575,GO:0005622,GO:0005794,GO:0006810,GO:0007165,GO:0007264,GO:0008150,GO:0009987,GO:0015031,GO:0016192,GO:0017076,GO:0019001,GO:0032549,GO:0032550,GO:0032553,GO:0032555,GO:0032561,GO:0035556,GO:0035639,GO:0036094,GO:0043167,GO:0043168,GO:0043226,GO:0043227,GO:0043229,GO:0043231,GO:0044424,GO:0044444,GO:0044464,GO:0044699,GO:…
Locus_62_Transcript_28/32_Confidence_0.123_Length_4473	Swiss-Prot	sp|Q20191|NAS13_CAEEL Zinc metalloproteinase nas-13 OS=Caenorhabditis elegans GN=nas-13 PE=2 SV=5	178.718	246	1001	3	108/273	39.6	5.48E-46	GO:0003674,GO:0003824,GO:0004175,GO:0004222,GO:0005488,GO:0005575,GO:0005576,GO:0006508,GO:0008150,GO:0008152,GO:0008233,GO:0008237,GO:0008270,GO:0016787,GO:0019538,GO:0043167,GO:0043169,GO:0043170,GO:0044238,GO:0046872,GO:0046914,GO:0070011,GO:0071704
Locus_63_Transcript_2/19_Confidence_0.186_Length_4103	Swiss-Prot	sp|Q4GZT3|PKD2_BOVIN Polycystin-2 OS=Bos taurus GN=PKD2 PE=2 SV=1	778.859	1510	3861	-3	419/790	53	0	GO:0000079,GO:0001568,GO:0001658,GO:0001763,GO:0001822,GO:0001889,GO:0001892,GO:0001932,GO:0001934,GO:0001947,GO:0002009,GO:0002133,GO:0003127,GO:0003143,GO:0003674,GO:0005102,GO:0005215,GO:0005216,GO:0005217,GO:0005218,GO:0005244,GO:0005245,GO:0005248,GO:0005261,GO:0005262,GO:0005267,GO:0005272,GO:0005488,GO:0005509,GO:0005515,GO:0005575,GO:0005737,GO:0005783,GO:0005789,GO:0005815,GO:0005819,GO:…
Locus_64_Transcript_1/1_Confidence_0.000_Length_1389	no_hit
Locus_65_Transcript_1/1_Confidence_0.000_Length_910	no_hit
Locus_66_Transcript_1/3_Confidence_0.500_Length_5563	Swiss-Prot	sp|P10079|FBP1_STRPU Fibropellin-1 OS=Strongylocentrotus purpuratus GN=EGF1 PE=1 SV=2	327.791	1166	3298	2	255/743	34.3	2.57E-91	GO:0003674,GO:0005488,GO:0005509,GO:0005575,GO:0005576,GO:0005578,GO:0005615,GO:0016023,GO:0031012,GO:0031410,GO:0031982,GO:0031988,GO:0032579,GO:0033166,GO:0043167,GO:0043169,GO:0043226,GO:0043227,GO:0043229,GO:0043231,GO:0044420,GO:0044421,GO:0044424,GO:0044444,GO:0044464,GO:0046872
Locus_67_Transcript_2/9_Confidence_0.119_Length_1760	no_hit
Locus_68_Transcript_17/28_Confidence_0.016_Length_7089	Swiss-Prot	sp|Q5DID0|UROL1_HUMAN Uromodulin-like 1 OS=Homo sapiens GN=UMODL1 PE=2 SV=2	59.3066	5909	6373	2	43/164	26.2	4.81E-07	GO:0003674,GO:0004857,GO:0005488,GO:0005509,GO:0005575,GO:0005576,GO:0005615,GO:0005737,GO:0005886,GO:0008150,GO:0009897,GO:0010466,GO:0016020,GO:0016021,GO:0019222,GO:0030234,GO:0030414,GO:0031224,GO:0043086,GO:0043167,GO:0043169,GO:0044092,GO:0044421,GO:0044424,GO:0044425,GO:0044459,GO:0044464,GO:0046872,GO:0050789,GO:0050790,GO:0051336,GO:0051346,GO:0052547,GO:0061134,GO:0065007,GO:0065009
Locus_69_Transcript_26/59_Confidence_0.025_Length_902	no_hit
Locus_70_Transcript_1/11_Confidence_0.062_Length_2442	TrEMBL	tr|A7SGB2|A7SGB2_NEMVE Predicted protein OS=Nematostella vectensis GN=v1g245085 PE=4 SV=1	72.4034	2086	2439	-1	48/124	38.7	8.36E-10	GO:0003674,GO:0003676,GO:0003677,GO:0005488,GO:0006139,GO:0006259,GO:0006310,GO:0006725,GO:0006807,GO:0008150,GO:0008152,GO:0009987,GO:0015074,GO:0034641,GO:0043170,GO:0044237,GO:0044238,GO:0044260,GO:0046483,GO:0071704,GO:0090304,GO:0097159,GO:1901360,GO:1901363
Locus_72_Transcript_2/13_Confidence_0.231_Length_738	Swiss-Prot	sp|Q9M7X7|RL291_ARATH 60S ribosomal protein L29-1 OS=Arabidopsis thaliana GN=RPL29A PE=1 SV=1	60.077	448	591	1	29/48	60.4	8.26E-11	GO:0001510,GO:0003674,GO:0003735,GO:0005198,GO:0005575,GO:0005622,GO:0005730,GO:0005840,GO:0006139,GO:0006412,GO:0006725,GO:0006807,GO:0008150,GO:0008152,GO:0009058,GO:0009059,GO:0009451,GO:0009853,GO:0009987,GO:0015934,GO:0016070,GO:0019538,GO:0022625,GO:0030529,GO:0032259,GO:0032991,GO:0034641,GO:0034645,GO:0043094,GO:0043170,GO:0043226,GO:0043228,GO:0043229,GO:0043232,GO:0043412,GO:0043414,GO:…
Locus_73_Transcript_1/1_Confidence_0.000_Length_451	no_hit
Locus_74_Transcript_7/8_Confidence_0.438_Length_1109	Swiss-Prot	sp|P26801|CEBPG_RAT CCAAT/enhancer-binding protein gamma OS=Rattus norvegicus GN=Cebpg PE=2 SV=2	80.4925	363	542	-1	37/60	61.7	1.09E-16	GO:0001071,GO:0001775,GO:0001817,GO:0001889,GO:0001906,GO:0001909,GO:0002228,GO:0002252,GO:0002376,GO:0002443,GO:0002449,GO:0002521,GO:0003674,GO:0003676,GO:0003677,GO:0003690,GO:0003700,GO:0005488,GO:0005515,GO:0005575,GO:0005634,GO:0006139,GO:0006282,GO:0006351,GO:0006355,GO:0006357,GO:0006725,GO:0006807,GO:0006950,GO:0006952,GO:0006955,GO:0008134,GO:0008150,GO:0008152,GO:0009058,GO:0009059,GO:…
Locus_76_Transcript_1/2_Confidence_0.500_Length_1522	Swiss-Prot	sp|Q8K0U4|HS12A_MOUSE Heat shock 70 kDa protein 12A OS=Mus musculus GN=Hspa12a PE=1 SV=1	295.819	9	1325	-3	189/479	39.5	5.16E-90	GO:0000166,GO:0001882,GO:0001883,GO:0003674,GO:0005488,GO:0005524,GO:0005575,GO:0008150,GO:0017076,GO:0030554,GO:0032549,GO:0032550,GO:0032553,GO:0032555,GO:0032559,GO:0035639,GO:0036094,GO:0043167,GO:0043168,GO:0097159,GO:1901265,GO:1901363
Locus_77_Transcript_1/2_Confidence_0.333_Length_2196	Swiss-Prot	sp|Q969H0|FBXW7_HUMAN F-box/WD repeat-containing protein 7 OS=Homo sapiens GN=FBXW7 PE=1 SV=1	97.8265	474	983	3	60/172	34.9	8.85E-20	GO:0000151,GO:0001071,GO:0001570,GO:0001932,GO:0001934,GO:0001944,GO:0003674,GO:0003700,GO:0005488,GO:0005515,GO:0005575,GO:0005634,GO:0005654,GO:0005730,GO:0005737,GO:0005783,GO:0005794,GO:0006275,GO:0006355,GO:0006464,GO:0006508,GO:0006511,GO:0006996,GO:0007062,GO:0007165,GO:0007166,GO:0007176,GO:0007219,GO:0008150,GO:0008152,GO:0008156,GO:0008285,GO:0008593,GO:0009056,GO:0009057,GO:0009889,GO:…
Locus_78_Transcript_5/6_Confidence_0.074_Length_1431	no_hit
Locus_79_Transcript_4/5_Confidence_0.125_Length_6851	Swiss-Prot	sp|Q99070|GRP2_SORBI Glycine-rich RNA-binding protein 2 OS=Sorghum bicolor GN=GRP2 PE=2 SV=1	81.6481	183	440	3	42/86	48.8	2.01E-15	GO:0000166,GO:0003674,GO:0003676,GO:0003723,GO:0005488,GO:0036094,GO:0097159,GO:1901265,GO:1901363
Locus_80_Transcript_1/3_Confidence_0.087_Length_863	Swiss-Prot	sp|Q9YGQ1|EF1B_CHICK Elongation factor 1-beta OS=Gallus gallus GN=EEF1B PE=2 SV=3	113.62	18	242	-1	51/75	68	2.32E-28	GO:0003674,GO:0003676,GO:0003723,GO:0003746,GO:0005488,GO:0005575,GO:0005853,GO:0006412,GO:0006414,GO:0008135,GO:0008150,GO:0008152,GO:0009058,GO:0009059,GO:0009987,GO:0019538,GO:0032991,GO:0034645,GO:0043170,GO:0043234,GO:0044237,GO:0044238,GO:0044249,GO:0044260,GO:0044267,GO:0044424,GO:0044444,GO:0044464,GO:0071704,GO:0097159,GO:1901363,GO:1901576
Locus_81_Transcript_3/6_Confidence_0.000_Length_1044	Swiss-Prot	sp|P18101|RL40_DROME Ubiquitin-60S ribosomal protein L40 OS=Drosophila melanogaster GN=RpL40 PE=1 SV=2	61.6178	1	84	1	27/28	96.4	3.36E-10	GO:0003674,GO:0003735,GO:0005198,GO:0005575,GO:0005634,GO:0005737,GO:0005829,GO:0005840,GO:0005875,GO:0006412,GO:0006464,GO:0006508,GO:0006511,GO:0008150,GO:0008152,GO:0009056,GO:0009057,GO:0009058,GO:0009059,GO:0009987,GO:0015934,GO:0019538,GO:0019941,GO:0022625,GO:0030529,GO:0032991,GO:0034645,GO:0036211,GO:0043170,GO:0043226,GO:0043227,GO:0043228,GO:0043229,GO:0043231,GO:0043232,GO:0043234,GO:…
Locus_82_Transcript_1/1_Confidence_0.000_Length_683	no_hit
Locus_83_Transcript_1/1_Confidence_0.000_Length_764	no_hit
Locus_84_Transcript_1/1_Confidence_0.000_Length_588	no_hit
Locus_85_Transcript_1/3_Confidence_0.250_Length_444	Swiss-Prot	sp|P00765|TRYP_ASTAS Trypsin-1 OS=Astacus astacus PE=1 SV=1	112.849	2	301	2	56/101	55.4	1.52E-29	GO:0003674,GO:0003824,GO:0004175,GO:0004252,GO:0005488,GO:0005575,GO:0005576,GO:0005615,GO:0006508,GO:0007586,GO:0008150,GO:0008152,GO:0008233,GO:0008236,GO:0016787,GO:0017171,GO:0019538,GO:0032501,GO:0043167,GO:0043169,GO:0043170,GO:0044238,GO:0044421,GO:0044699,GO:0044707,GO:0046872,GO:0070011,GO:0071704
Locus_86_Transcript_1/1_Confidence_0.000_Length_4969	Swiss-Prot	sp|Q32NR4|TTC29_XENLA Tetratricopeptide repeat protein 29 OS=Xenopus laevis GN=ttc29 PE=2 SV=1	271.166	3049	4314	-2	159/423	37.6	2.98E-77
Locus_87_Transcript_1/2_Confidence_0.778_Length_570	Swiss-Prot	sp|P18699|TBB_LYMST Tubulin beta chain (Fragment) OS=Lymnaea stagnalis PE=3 SV=1	76.6406	466	570	-1	35/35	100	1.49E-16	GO:0000166,GO:0001882,GO:0001883,GO:0003674,GO:0003824,GO:0003924,GO:0005198,GO:0005200,GO:0005488,GO:0005525,GO:0005575,GO:0005737,GO:0005856,GO:0005874,GO:0006139,GO:0006152,GO:0006163,GO:0006184,GO:0006195,GO:0006461,GO:0006725,GO:0006753,GO:0006793,GO:0006796,GO:0006807,GO:0007017,GO:0008150,GO:0008152,GO:0009056,GO:0009116,GO:0009117,GO:0009119,GO:0009141,GO:0009143,GO:0009144,GO:0009146,GO:…
Locus_88_Transcript_3/20_Confidence_0.064_Length_3768	Swiss-Prot	sp|O35136|NCAM2_MOUSE Neural cell adhesion molecule 2 OS=Mus musculus GN=Ncam2 PE=1 SV=1	177.563	190	2121	1	179/687	26.1	3.42E-44	GO:0005575,GO:0005886,GO:0007155,GO:0008150,GO:0009987,GO:0016020,GO:0016021,GO:0022610,GO:0030424,GO:0031224,GO:0031225,GO:0042995,GO:0043005,GO:0044425,GO:0044464,GO:0044699,GO:0044763,GO:0097458
Locus_89_Transcript_2/3_Confidence_0.400_Length_2890	Swiss-Prot	sp|Q9K0I2|PPSA_NEIMB Phosphoenolpyruvate synthase OS=Neisseria meningitidis serogroup B (strain MC58) GN=ppsA PE=1 SV=1	991.875	308	2644	2	484/786	61.6	0	GO:0000166,GO:0001882,GO:0001883,GO:0003674,GO:0003824,GO:0005488,GO:0005524,GO:0005975,GO:0005996,GO:0006006,GO:0006082,GO:0006090,GO:0006094,GO:0006793,GO:0006796,GO:0008150,GO:0008152,GO:0008986,GO:0009058,GO:0009987,GO:0016051,GO:0016301,GO:0016310,GO:0016740,GO:0016772,GO:0016781,GO:0017076,GO:0019318,GO:0019319,GO:0019752,GO:0030554,GO:0032549,GO:0032550,GO:0032553,GO:0032555,GO:0032559,GO:…
Locus_90_Transcript_1/1_Confidence_0.000_Length_1074	Swiss-Prot	sp|P96787|BACR3_HALSD Archaerhodopsin-3 OS=Halorubrum sodomense GN=aop3 PE=3 SV=1	85.8853	250	810	-1	59/191	30.9	5.16E-18	GO:0003674,GO:0004871,GO:0004872,GO:0005215,GO:0005216,GO:0005575,GO:0005886,GO:0006464,GO:0006810,GO:0006811,GO:0006812,GO:0006818,GO:0007165,GO:0007602,GO:0008150,GO:0008152,GO:0009314,GO:0009416,GO:0009581,GO:0009582,GO:0009583,GO:0009605,GO:0009628,GO:0009881,GO:0009987,GO:0015075,GO:0015267,GO:0015672,GO:0015992,GO:0016020,GO:0016021,GO:0018298,GO:0019538,GO:0022803,GO:0022838,GO:0022857,GO:…
Locus_91_Transcript_2/3_Confidence_0.900_Length_2490	Swiss-Prot	sp|P28020|CSK21_XENLA Casein kinase II subunit alpha OS=Xenopus laevis GN=csnk2a1 PE=2 SV=2	547.74	227	1258	2	267/347	76.9	0	GO:0000166,GO:0001882,GO:0001883,GO:0003674,GO:0003824,GO:0004672,GO:0004674,GO:0005488,GO:0005524,GO:0006464,GO:0006468,GO:0006793,GO:0006796,GO:0007165,GO:0007166,GO:0008150,GO:0008152,GO:0009987,GO:0016055,GO:0016301,GO:0016310,GO:0016740,GO:0016772,GO:0016773,GO:0017076,GO:0019538,GO:0030554,GO:0032549,GO:0032550,GO:0032553,GO:0032555,GO:0032559,GO:0035639,GO:0036094,GO:0036211,GO:0043167,GO:…
Locus_92_Transcript_4/5_Confidence_0.040_Length_5515	Swiss-Prot	sp|Q8NEZ4|KMT2C_HUMAN Histone-lysine N-methyltransferase 2C OS=Homo sapiens GN=KMT2C PE=1 SV=3	316.62	731	2158	2	169/487	34.7	2.55E-85	GO:0003674,GO:0003676,GO:0003677,GO:0003824,GO:0005488,GO:0005515,GO:0005575,GO:0005634,GO:0006139,GO:0006325,GO:0006351,GO:0006355,GO:0006464,GO:0006479,GO:0006725,GO:0006807,GO:0006996,GO:0007165,GO:0008150,GO:0008152,GO:0008168,GO:0008170,GO:0008213,GO:0008270,GO:0008276,GO:0008757,GO:0009058,GO:0009059,GO:0009889,GO:0009987,GO:0010468,GO:0010556,GO:0016043,GO:0016070,GO:0016278,GO:0016279,GO:…
Locus_93_Transcript_3/3_Confidence_0.000_Length_1966	no_hit
Locus_94_Transcript_1/3_Confidence_0.375_Length_2425	TrEMBL	tr|C3YBF2|C3YBF2_BRAFL Putative uncharacterized protein OS=Branchiostoma floridae GN=BRAFLDRAFT_67539 PE=4 SV=1	92.0485	1513	2136	-2	77/222	34.7	6.40E-16	GO:0003674,GO:0003676,GO:0003723,GO:0003824,GO:0004518,GO:0004540,GO:0005488,GO:0016787,GO:0016788,GO:0097159,GO:1901363
Locus_95_Transcript_6/6_Confidence_0.667_Length_1936	Swiss-Prot	sp|Q13217|DNJC3_HUMAN DnaJ homolog subfamily C member 3 OS=Homo sapiens GN=DNAJC3 PE=1 SV=1	464.537	518	1807	-1	237/434	54.6	2.96E-155	GO:0001932,GO:0001933,GO:0001934,GO:0002252,GO:0002376,GO:0003674,GO:0004857,GO:0004860,GO:0005575,GO:0005737,GO:0005783,GO:0005788,GO:0006469,GO:0006950,GO:0006952,GO:0006984,GO:0006986,GO:0006987,GO:0007165,GO:0008150,GO:0008152,GO:0009607,GO:0009615,GO:0009892,GO:0009893,GO:0009987,GO:0010033,GO:0010562,GO:0010563,GO:0010604,GO:0010605,GO:0019207,GO:0019210,GO:0019219,GO:0019220,GO:0019222,GO:…
Locus_96_Transcript_28/63_Confidence_0.004_Length_4277	Swiss-Prot	sp|A8WHP3|SC5A9_DANRE Sodium/glucose cotransporter 4 OS=Danio rerio GN=slc5a9 PE=2 SV=1	378.637	2	1390	2	222/467	47.5	1.91E-113	GO:0003674,GO:0005215,GO:0005575,GO:0006810,GO:0006811,GO:0006812,GO:0006814,GO:0008150,GO:0009987,GO:0015672,GO:0016020,GO:0016021,GO:0030001,GO:0031224,GO:0044425,GO:0044699,GO:0044763,GO:0044765,GO:0051234,GO:0055085
Locus_97_Transcript_4/15_Confidence_0.050_Length_3996	Swiss-Prot	sp|Q91062|VIT_ICHUN Vitellogenin OS=Ichthyomyzon unicuspus PE=1 SV=1	149.058	1368	2972	-2	141/562	25.1	1.27E-34	GO:0003674,GO:0005215,GO:0005319,GO:0006810,GO:0006869,GO:0008150,GO:0022892,GO:0044699,GO:0044765,GO:0045735,GO:0051234,GO:0071702
Locus_98_Transcript_1/1_Confidence_0.000_Length_442	TrEMBL	tr|A7WQ09|A7WQ09_KARVE Putative uncharacterized protein OS=Karlodinium veneficum PE=4 SV=1	66.6254	102	368	3	35/89	39.3	2.07E-11
Locus_99_Transcript_1/1_Confidence_0.000_Length_423	TrEMBL	tr|C5KCS8|C5KCS8_PERM5 Sugar transporter, putative OS=Perkinsus marinus (strain ATCC 50983 / TXsc) GN=Pmar_PMAR023598 PE=4 SV=1	110.923	3	413	3	55/139	39.6	3.21E-26	GO:0000139,GO:0003674,GO:0005215,GO:0005351,GO:0005402,GO:0005575,GO:0006810,GO:0008150,GO:0008324,GO:0008643,GO:0015075,GO:0015144,GO:0015291,GO:0015293,GO:0015294,GO:0015295,GO:0016020,GO:0016021,GO:0022804,GO:0022857,GO:0022891,GO:0022892,GO:0031090,GO:0031224,GO:0044422,GO:0044424,GO:0044425,GO:0044431,GO:0044444,GO:0044446,GO:0044464,GO:0044699,GO:0044765,GO:0051119,GO:0051234,GO:0071702,GO:…
Locus_100_Transcript_1/1_Confidence_0.000_Length_3572	Swiss-Prot	sp|Q28FH2|NTKL_XENTR N-terminal kinase-like protein OS=Xenopus tropicalis GN=scyl1 PE=2 SV=1	600.127	1683	3452	-1	335/605	55.4	0	GO:0000166,GO:0001882,GO:0001883,GO:0003674,GO:0003824,GO:0004672,GO:0005488,GO:0005524,GO:0006464,GO:0006468,GO:0006793,GO:0006796,GO:0008150,GO:0008152,GO:0009987,GO:0016301,GO:0016310,GO:0016740,GO:0016772,GO:0016773,GO:0017076,GO:0019538,GO:0030554,GO:0032549,GO:0032550,GO:0032553,GO:0032555,GO:0032559,GO:0035639,GO:0036094,GO:0036211,GO:0043167,GO:0043168,GO:0043170,GO:0043412,GO:0044237,GO:…
Locus_101_Transcript_1/2_Confidence_0.667_Length_2230	Swiss-Prot	sp|Q6MG82|PRRT1_RAT Proline-rich transmembrane protein 1 OS=Rattus norvegicus GN=Prrt1 PE=1 SV=2	55.8398	616	900	1	33/95	34.7	4.88E-07	GO:0005575,GO:0005886,GO:0008150,GO:0009607,GO:0016020,GO:0016021,GO:0030054,GO:0031224,GO:0044425,GO:0044464,GO:0045202,GO:0050896
Locus_102_Transcript_4/10_Confidence_0.091_Length_2602	Swiss-Prot	sp|Q90705|EF2_CHICK Elongation factor 2 OS=Gallus gallus GN=EEF2 PE=1 SV=3	1135.94	1	2124	1	554/726	76.3	0	GO:0000166,GO:0001882,GO:0001883,GO:0003674,GO:0003676,GO:0003723,GO:0003746,GO:0003824,GO:0003924,GO:0005488,GO:0005525,GO:0005575,GO:0005737,GO:0006139,GO:0006152,GO:0006163,GO:0006184,GO:0006195,GO:0006412,GO:0006414,GO:0006725,GO:0006753,GO:0006793,GO:0006796,GO:0006807,GO:0008135,GO:0008150,GO:0008152,GO:0009056,GO:0009058,GO:0009059,GO:0009116,GO:0009117,GO:0009119,GO:0009141,GO:0009143,GO:…
Locus_103_Transcript_5/6_Confidence_0.763_Length_4250	Swiss-Prot	sp|Q92541|RTF1_HUMAN RNA polymerase-associated protein RTF1 homolog OS=Homo sapiens GN=RTF1 PE=1 SV=4	239.965	2269	3192	-3	139/316	44	7.92E-65	GO:0000122,GO:0001711,GO:0003674,GO:0003676,GO:0003677,GO:0003697,GO:0005488,GO:0005515,GO:0005575,GO:0005634,GO:0005654,GO:0005730,GO:0006139,GO:0006325,GO:0006351,GO:0006352,GO:0006355,GO:0006357,GO:0006464,GO:0006479,GO:0006725,GO:0006807,GO:0006996,GO:0007165,GO:0007166,GO:0008023,GO:0008150,GO:0008152,GO:0008213,GO:0009058,GO:0009059,GO:0009889,GO:0009890,GO:0009891,GO:0009892,GO:0009893,GO:…
Locus_104_Transcript_1/1_Confidence_0.000_Length_432	Swiss-Prot	sp|Q2T9V8|DTD1_BOVIN D-tyrosyl-tRNA(Tyr) deacylase 1 OS=Bos taurus GN=DTD1 PE=2 SV=1	123.635	3	257	3	57/86	66.3	5.43E-34	GO:0003674,GO:0003824,GO:0005575,GO:0005730,GO:0005737,GO:0006082,GO:0006520,GO:0006807,GO:0008150,GO:0008152,GO:0009056,GO:0009063,GO:0009987,GO:0016054,GO:0016787,GO:0016788,GO:0019478,GO:0019752,GO:0043226,GO:0043228,GO:0043229,GO:0043232,GO:0043436,GO:0044237,GO:0044238,GO:0044248,GO:0044281,GO:0044282,GO:0044422,GO:0044424,GO:0044428,GO:0044446,GO:0044464,GO:0044710,GO:0044712,GO:0046395,GO:…
Locus_105_Transcript_22/44_Confidence_0.035_Length_3051	no_hit
Locus_106_Transcript_8/11_Confidence_0.242_Length_1649	Swiss-Prot	sp|P68173|SAHH_TOBAC Adenosylhomocysteinase OS=Nicotiana tabacum GN=SAHH PE=2 SV=1	673.7	162	1577	-1	336/473	71	0	GO:0003674,GO:0003824,GO:0004013,GO:0006730,GO:0008150,GO:0008152,GO:0009987,GO:0016787,GO:0016801,GO:0016802,GO:0044237,GO:0044281,GO:0044710
Locus_107_Transcript_1/5_Confidence_0.571_Length_776	no_hit
Locus_109_Transcript_4/5_Confidence_0.200_Length_3229	Swiss-Prot	sp|A7S338|LIS1_NEMVE Lissencephaly-1 homolog OS=Nematostella vectensis GN=v1g242515 PE=3 SV=1	588.571	1294	2352	-2	277/353	78.5	0	GO:0000132,GO:0000226,GO:0000280,GO:0003674,GO:0005488,GO:0005515,GO:0005575,GO:0005737,GO:0005815,GO:0005856,GO:0005874,GO:0005875,GO:0006810,GO:0006928,GO:0006996,GO:0007010,GO:0007017,GO:0007049,GO:0007067,GO:0008150,GO:0009987,GO:0016043,GO:0022402,GO:0032991,GO:0040001,GO:0043226,GO:0043228,GO:0043229,GO:0043232,GO:0043234,GO:0044422,GO:0044424,GO:0044430,GO:0044446,GO:0044464,GO:0044699,GO:…
Locus_110_Transcript_26/29_Confidence_0.021_Length_3367	Swiss-Prot	sp|Q9HCF6|TRPM3_HUMAN Transient receptor potential cation channel subfamily M member 3 OS=Homo sapiens GN=TRPM3 PE=2 SV=4	504.212	7	3084	-2	371/1095	33.9	2.19E-152	GO:0003674,GO:0005215,GO:0005216,GO:0005261,GO:0005262,GO:0005575,GO:0006810,GO:0006811,GO:0006812,GO:0006816,GO:0008150,GO:0008324,GO:0009987,GO:0015075,GO:0015085,GO:0015267,GO:0016020,GO:0016021,GO:0022803,GO:0022838,GO:0022857,GO:0022890,GO:0022891,GO:0022892,GO:0030001,GO:0031224,GO:0034220,GO:0044425,GO:0044699,GO:0044763,GO:0044765,GO:0046873,GO:0051234,GO:0055085,GO:0070588,GO:0070838,GO:…
Locus_111_Transcript_1/3_Confidence_0.222_Length_3629	Swiss-Prot	sp|P05696|KPCA_RAT Protein kinase C alpha type OS=Rattus norvegicus GN=Prkca PE=1 SV=3	349.362	2720	3388	-2	164/223	73.5	1.03E-103	GO:0000166,GO:0000302,GO:0001525,GO:0001882,GO:0001883,GO:0001936,GO:0001938,GO:0002682,GO:0002761,GO:0002763,GO:0002831,GO:0002833,GO:0003008,GO:0003674,GO:0003824,GO:0004672,GO:0004674,GO:0004697,GO:0004698,GO:0005488,GO:0005515,GO:0005524,GO:0005575,GO:0005634,GO:0005737,GO:0005739,GO:0005829,GO:0005886,GO:0006417,GO:0006464,GO:0006468,GO:0006793,GO:0006796,GO:0006915,GO:0006950,GO:0006979,GO:…
Locus_112_Transcript_1/1_Confidence_0.000_Length_407	no_hit
Locus_113_Transcript_1/1_Confidence_0.000_Length_4260	Swiss-Prot	sp|P54276|MSH6_MOUSE DNA mismatch repair protein Msh6 OS=Mus musculus GN=Msh6 PE=1 SV=3	1179.85	1116	4094	3	601/1001	60	0	GO:0000018,GO:0000166,GO:0000217,GO:0000287,GO:0000400,GO:0000710,GO:0000785,GO:0000790,GO:0001775,GO:0001882,GO:0001883,GO:0002200,GO:0002204,GO:0002208,GO:0002252,GO:0002263,GO:0002285,GO:0002312,GO:0002366,GO:0002376,GO:0002562,GO:0002566,GO:0003674,GO:0003676,GO:0003677,GO:0003682,GO:0003684,GO:0003690,GO:0003824,GO:0005488,GO:0005515,GO:0005524,GO:0005575,GO:0006139,GO:0006152,GO:0006163,GO:…
Locus_114_Transcript_8/16_Confidence_0.406_Length_3345	Swiss-Prot	sp|Q96M20|CNBD2_HUMAN Cyclic nucleotide-binding domain-containing protein 2 OS=Homo sapiens GN=CNBD2 PE=2 SV=2	87.4261	1212	1886	3	65/227	28.6	2.75E-16
Locus_115_Transcript_1/1_Confidence_0.000_Length_519	no_hit
Locus_116_Transcript_2/7_Confidence_0.143_Length_715	no_hit
Locus_117_Transcript_1/2_Confidence_1.000_Length_251	no_hit
Locus_118_Transcript_7/8_Confidence_0.333_Length_565	Swiss-Prot	sp|Q9XQV2|PSAB_HETTR Photosystem I P700 chlorophyll a apoprotein A2 OS=Heterocapsa triquetra GN=psaB PE=3 SV=1	304.294	2	541	2	149/185	80.5	4.98E-97	GO:0003674,GO:0003824,GO:0005488,GO:0005575,GO:0006091,GO:0006464,GO:0008150,GO:0008152,GO:0009507,GO:0009521,GO:0009522,GO:0009535,GO:0009536,GO:0009579,GO:0009987,GO:0015979,GO:0016020,GO:0016021,GO:0016168,GO:0016491,GO:0018298,GO:0019538,GO:0022900,GO:0031224,GO:0032991,GO:0034357,GO:0036211,GO:0042651,GO:0043167,GO:0043169,GO:0043170,GO:0043226,GO:0043227,GO:0043229,GO:0043231,GO:0043234,GO:…
Locus_119_Transcript_3/6_Confidence_0.083_Length_1387	no_hit
Locus_120_Transcript_1/6_Confidence_0.118_Length_439	Swiss-Prot	sp|Q3T0B7|RS27L_BOVIN 40S ribosomal protein S27-like OS=Bos taurus GN=RPS27L PE=3 SV=3	111.694	168	419	-3	74/84	88.1	9.87E-31	GO:0003674,GO:0003735,GO:0005198,GO:0005488,GO:0005575,GO:0005622,GO:0005840,GO:0006412,GO:0008150,GO:0008152,GO:0009058,GO:0009059,GO:0009987,GO:0019538,GO:0030529,GO:0032991,GO:0034645,GO:0043167,GO:0043169,GO:0043170,GO:0043226,GO:0043228,GO:0043229,GO:0043232,GO:0044237,GO:0044238,GO:0044249,GO:0044260,GO:0044267,GO:0044424,GO:0044444,GO:0044464,GO:0046872,GO:0071704,GO:1901576
Locus_121_Transcript_1/1_Confidence_0.000_Length_749	TrEMBL	tr|D7FIZ0|D7FIZ0_ECTSI Putative uncharacterized protein OS=Ectocarpus siliculosus GN=Esi_0125_0007 PE=4 SV=1	70.0922	498	737	3	31/80	38.8	5.09E-11	GO:0005575,GO:0006810,GO:0008150,GO:0016021,GO:0031224,GO:0044425,GO:0051234
Locus_122_Transcript_7/21_Confidence_0.071_Length_1466	no_hit
Locus_123_Transcript_4/5_Confidence_0.333_Length_3976	Swiss-Prot	sp|Q5F495|PHOCN_CHICK MOB-like protein phocein OS=Gallus gallus GN=MOB4 PE=2 SV=1	356.295	3324	3935	-3	171/204	83.8	1.01E-111	GO:0000139,GO:0003674,GO:0005488,GO:0005575,GO:0005737,GO:0005794,GO:0006810,GO:0008150,GO:0016020,GO:0031090,GO:0032580,GO:0043167,GO:0043169,GO:0043226,GO:0043227,GO:0043229,GO:0043231,GO:0044422,GO:0044424,GO:0044431,GO:0044444,GO:0044446,GO:0044464,GO:0046872,GO:0051234
Locus_124_Transcript_1/1_Confidence_0.000_Length_668	no_hit
Locus_125_Transcript_19/20_Confidence_0.030_Length_2597	Swiss-Prot	sp|Q9FE17|SIR1_ARATH NAD-dependent protein deacetylase SRT1 OS=Arabidopsis thaliana GN=SRT1 PE=2 SV=1	179.874	844	1425	-3	84/194	43.3	8.62E-57	GO:0000166,GO:0003674,GO:0003824,GO:0005488,GO:0005575,GO:0005634,GO:0016787,GO:0036094,GO:0043167,GO:0043168,GO:0043169,GO:0043226,GO:0043227,GO:0043229,GO:0043231,GO:0044424,GO:0044464,GO:0046872,GO:0048037,GO:0050662,GO:0051287,GO:0070403,GO:0097159,GO:1901265,GO:1901363
Locus_126_Transcript_6/45_Confidence_0.025_Length_4268	Swiss-Prot	sp|Q9WTZ3|MBTP1_RAT Membrane-bound transcription factor site-1 protease OS=Rattus norvegicus GN=Mbtps1 PE=1 SV=1	973.77	1254	3050	-1	470/602	78.1	0	GO:0000139,GO:0003674,GO:0003824,GO:0004175,GO:0004252,GO:0005575,GO:0005783,GO:0005789,GO:0005794,GO:0006066,GO:0006508,GO:0006629,GO:0008150,GO:0008152,GO:0008202,GO:0008203,GO:0008233,GO:0008236,GO:0016020,GO:0016021,GO:0016125,GO:0016787,GO:0017171,GO:0019538,GO:0031090,GO:0031224,GO:0043170,GO:0043226,GO:0043227,GO:0043229,GO:0043231,GO:0044238,GO:0044281,GO:0044422,GO:0044424,GO:0044425,GO:…
Locus_127_Transcript_1/1_Confidence_0.857_Length_408	no_hit
Locus_128_Transcript_7/13_Confidence_0.342_Length_9936	Swiss-Prot	sp|Q9BUZ4|TRAF4_HUMAN TNF receptor-associated factor 4 OS=Homo sapiens GN=TRAF4 PE=1 SV=1	283.878	1172	2035	2	124/293	42.3	4.79E-81	GO:0001932,GO:0001934,GO:0003674,GO:0003676,GO:0003677,GO:0003824,GO:0004842,GO:0005488,GO:0005515,GO:0005575,GO:0005634,GO:0005737,GO:0005856,GO:0005886,GO:0005911,GO:0005923,GO:0006464,GO:0006915,GO:0007165,GO:0007250,GO:0007275,GO:0007585,GO:0008150,GO:0008152,GO:0008219,GO:0008270,GO:0009893,GO:0009966,GO:0009967,GO:0009987,GO:0010562,GO:0010604,GO:0010627,GO:0010646,GO:0010647,GO:0010740,GO:…
Locus_129_Transcript_1/5_Confidence_0.471_Length_5173	Swiss-Prot	sp|Q15075|EEA1_HUMAN Early endosome antigen 1 OS=Homo sapiens GN=EEA1 PE=1 SV=2	195.667	3657	4193	3	89/179	49.7	7.33E-49	GO:0003674,GO:0005488,GO:0005515,GO:0005516,GO:0005543,GO:0005545,GO:0005575,GO:0005737,GO:0005768,GO:0005769,GO:0005829,GO:0005886,GO:0005969,GO:0006810,GO:0006897,GO:0006906,GO:0006944,GO:0006996,GO:0008150,GO:0008270,GO:0008289,GO:0009987,GO:0010008,GO:0016020,GO:0016043,GO:0016044,GO:0016050,GO:0016189,GO:0016192,GO:0016197,GO:0016482,GO:0019897,GO:0019898,GO:0030742,GO:0031090,GO:0031901,GO:…
Locus_130_Transcript_2/3_Confidence_0.333_Length_1045	Swiss-Prot	sp|Q60876|4EBP1_MOUSE Eukaryotic translation initiation factor 4E-binding protein 1 OS=Mus musculus GN=Eif4ebp1 PE=1 SV=3	114.775	592	912	-2	63/108	58.3	1.90E-29	GO:0000082,GO:0003674,GO:0005488,GO:0005515,GO:0005575,GO:0005634,GO:0005737,GO:0006417,GO:0006446,GO:0007165,GO:0007166,GO:0007167,GO:0007169,GO:0007346,GO:0008150,GO:0008190,GO:0008286,GO:0009719,GO:0009725,GO:0009889,GO:0009890,GO:0009892,GO:0009987,GO:0010033,GO:0010243,GO:0010468,GO:0010556,GO:0010558,GO:0010605,GO:0010608,GO:0017148,GO:0019222,GO:0022402,GO:0030324,GO:0030371,GO:0031323,GO:…
Locus_131_Transcript_3/6_Confidence_0.034_Length_3346	Swiss-Prot	sp|Q13572|ITPK1_HUMAN Inositol-tetrakisphosphate 1-kinase OS=Homo sapiens GN=ITPK1 PE=1 SV=2	291.582	2237	3220	-1	139/328	42.4	2.33E-86	GO:0000166,GO:0000287,GO:0001882,GO:0001883,GO:0003674,GO:0003824,GO:0005488,GO:0005524,GO:0005575,GO:0005622,GO:0005829,GO:0006066,GO:0006793,GO:0006796,GO:0007165,GO:0007596,GO:0007599,GO:0008150,GO:0008152,GO:0009987,GO:0016301,GO:0016310,GO:0016740,GO:0016772,GO:0016773,GO:0016787,GO:0016788,GO:0016791,GO:0016853,GO:0017076,GO:0019637,GO:0019751,GO:0030554,GO:0032501,GO:0032549,GO:0032550,GO:…
Locus_132_Transcript_4/10_Confidence_0.136_Length_1344	Swiss-Prot	sp|Q9D1C9|RRP7A_MOUSE Ribosomal RNA-processing protein 7 homolog A OS=Mus musculus GN=Rrp7a PE=2 SV=1	90.5077	1046	1282	-3	47/82	57.3	5.16E-19	GO:0000166,GO:0003674,GO:0003676,GO:0003723,GO:0005488,GO:0005575,GO:0008150,GO:0036094,GO:0097159,GO:1901265,GO:1901363
Locus_133_Transcript_14/15_Confidence_0.020_Length_1099	TrEMBL	tr|A4S200|A4S200_OSTLU Putative delta carbonic anhydrase (Cobalt/zinc) OS=Ostreococcus lucimarinus (strain CCE9901) GN=DCA1 PE=4 SV=1	70.8626	512	823	2	42/106	39.6	1.71E-24
Locus_134_Transcript_1/1_Confidence_0.500_Length_604	no_hit
Locus_135_Transcript_1/1_Confidence_0.000_Length_2773	Swiss-Prot	sp|Q9D2P4|URM1_MOUSE Ubiquitin-related modifier 1 homolog OS=Mus musculus GN=Urm1 PE=1 SV=1	144.436	2401	2670	-2	68/90	75.6	1.53E-38	GO:0002097,GO:0002098,GO:0003674,GO:0003824,GO:0005575,GO:0005737,GO:0006139,GO:0006396,GO:0006399,GO:0006400,GO:0006725,GO:0006807,GO:0008033,GO:0008150,GO:0008152,GO:0009451,GO:0009987,GO:0016070,GO:0016740,GO:0016782,GO:0016783,GO:0034227,GO:0034470,GO:0034641,GO:0034660,GO:0043170,GO:0043412,GO:0044237,GO:0044238,GO:0044260,GO:0044424,GO:0044464,GO:0046483,GO:0071704,GO:0090304,GO:1901360
Locus_136_Transcript_3/7_Confidence_0.364_Length_3289	Swiss-Prot	sp|P48508|GSH0_RAT Glutamate--cysteine ligase regulatory subunit OS=Rattus norvegicus GN=Gclm PE=1 SV=1	208.379	1662	2402	3	110/252	43.7	1.47E-58	GO:0000096,GO:0003008,GO:0003013,GO:0003018,GO:0003254,GO:0003674,GO:0003824,GO:0004357,GO:0005488,GO:0005515,GO:0005575,GO:0006082,GO:0006518,GO:0006520,GO:0006534,GO:0006536,GO:0006575,GO:0006749,GO:0006750,GO:0006790,GO:0006807,GO:0006950,GO:0006979,GO:0008150,GO:0008152,GO:0008652,GO:0009058,GO:0009064,GO:0009069,GO:0009987,GO:0010941,GO:0016053,GO:0016874,GO:0016879,GO:0016881,GO:0017109,GO:…
Locus_137_Transcript_1/1_Confidence_0.000_Length_2719	no_hit
Locus_138_Transcript_3/4_Confidence_0.250_Length_1510	Swiss-Prot	sp|Q86FP7|RS23_DERVA 40S ribosomal protein S23 OS=Dermacentor variabilis GN=RpS23 PE=2 SV=1	172.17	1116	1439	3	85/108	78.7	2.32E-49	GO:0003674,GO:0003735,GO:0005198,GO:0005575,GO:0005622,GO:0005840,GO:0006412,GO:0008150,GO:0008152,GO:0009058,GO:0009059,GO:0009987,GO:0015935,GO:0019538,GO:0030529,GO:0032991,GO:0034645,GO:0043170,GO:0043226,GO:0043228,GO:0043229,GO:0043232,GO:0044237,GO:0044238,GO:0044249,GO:0044260,GO:0044267,GO:0044391,GO:0044422,GO:0044424,GO:0044444,GO:0044446,GO:0044464,GO:0071704,GO:1901576
Locus_139_Transcript_2/2_Confidence_0.000_Length_1546	Swiss-Prot	sp|Q5UQ60|YL662_MIMIV Uncharacterized protein L662 OS=Acanthamoeba polyphaga mimivirus GN=MIMI_L662 PE=4 SV=1	78.9518	326	967	2	56/221	25.3	2.13E-14
Locus_140_Transcript_1/5_Confidence_0.031_Length_1678	Swiss-Prot	sp|Q68FR6|EF1G_RAT Elongation factor 1-gamma OS=Rattus norvegicus GN=Eef1g PE=1 SV=3	302.753	134	775	2	143/218	65.6	1.35E-94	GO:0003674,GO:0003676,GO:0003723,GO:0003746,GO:0005488,GO:0005575,GO:0005853,GO:0006412,GO:0006414,GO:0008135,GO:0008150,GO:0008152,GO:0009058,GO:0009059,GO:0009607,GO:0009615,GO:0009987,GO:0019538,GO:0032991,GO:0034645,GO:0043170,GO:0043234,GO:0044237,GO:0044238,GO:0044249,GO:0044260,GO:0044267,GO:0044424,GO:0044444,GO:0044464,GO:0050896,GO:0051704,GO:0051707,GO:0071704,GO:0097159,GO:1901363,GO:…
Locus_141_Transcript_1/2_Confidence_0.167_Length_1907	Swiss-Prot	sp|Q8R087|B4GT7_MOUSE Beta-1,4-galactosyltransferase 7 OS=Mus musculus GN=B4galt7 PE=2 SV=1	306.22	577	1293	1	148/239	61.9	1.50E-96	GO:0000139,GO:0003674,GO:0003824,GO:0005488,GO:0005575,GO:0005794,GO:0005975,GO:0006022,GO:0006023,GO:0006024,GO:0006029,GO:0006464,GO:0006486,GO:0006807,GO:0008150,GO:0008152,GO:0008194,GO:0008285,GO:0008378,GO:0009058,GO:0009059,GO:0009100,GO:0009987,GO:0016020,GO:0016021,GO:0016043,GO:0016740,GO:0016757,GO:0016758,GO:0019538,GO:0030198,GO:0030203,GO:0031090,GO:0031224,GO:0032580,GO:0035250,GO:…
Locus_142_Transcript_12/22_Confidence_0.188_Length_818	TrEMBL	tr|C1MMV3|C1MMV3_MICPC Predicted protein OS=Micromonas pusilla (strain CCMP1545) GN=MICPUCDRAFT_46842 PE=4 SV=1	86.2705	40	423	1	46/132	34.8	9.28E-16
Locus_143_Transcript_16/17_Confidence_0.514_Length_1851	Swiss-Prot	sp|Q4R562|ARRB1_MACFA Beta-arrestin-1 OS=Macaca fascicularis GN=ARRB1 PE=2 SV=1	374.015	369	1136	3	171/256	66.8	8.62E-122	GO:0005575,GO:0005634,GO:0005737,GO:0005886,GO:0005905,GO:0006139,GO:0006351,GO:0006355,GO:0006725,GO:0006807,GO:0006810,GO:0007165,GO:0008150,GO:0008152,GO:0009058,GO:0009059,GO:0009889,GO:0009966,GO:0009968,GO:0009987,GO:0010468,GO:0010556,GO:0010646,GO:0010648,GO:0015031,GO:0016020,GO:0016023,GO:0016070,GO:0018130,GO:0019219,GO:0019222,GO:0019438,GO:0023051,GO:0023057,GO:0031143,GO:0031323,GO:…
Locus_144_Transcript_2/9_Confidence_0.071_Length_2378	Swiss-Prot	sp|P27425|TRFE_HORSE Serotransferrin OS=Equus caballus GN=TF PE=2 SV=1	68.1662	731	958	2	37/76	48.7	1.99E-10	GO:0000041,GO:0003674,GO:0005488,GO:0005506,GO:0005575,GO:0005576,GO:0006810,GO:0006811,GO:0006812,GO:0006826,GO:0006873,GO:0006875,GO:0006879,GO:0008150,GO:0008199,GO:0009987,GO:0019725,GO:0030001,GO:0030003,GO:0042592,GO:0043167,GO:0043169,GO:0044699,GO:0044763,GO:0044765,GO:0046872,GO:0046914,GO:0046916,GO:0048878,GO:0050801,GO:0051234,GO:0055065,GO:0055072,GO:0055076,GO:0055080,GO:0055082,GO:…
Locus_145_Transcript_2/9_Confidence_0.250_Length_475	no_hit
Locus_146_Transcript_1/1_Confidence_0.000_Length_334	no_hit
Locus_147_Transcript_1/3_Confidence_0.667_Length_4160	Swiss-Prot	sp|Q8BIE6|FRM4A_MOUSE FERM domain-containing protein 4A OS=Mus musculus GN=Frmd4a PE=1 SV=2	462.611	2358	3902	-1	257/517	49.7	2.40E-140	GO:0003674,GO:0005488,GO:0005515,GO:0005575,GO:0005737,GO:0005856,GO:0005911,GO:0005923,GO:0007163,GO:0008150,GO:0009987,GO:0030010,GO:0030054,GO:0030674,GO:0043226,GO:0043228,GO:0043229,GO:0043232,GO:0044424,GO:0044464,GO:0044699,GO:0044763,GO:0060090,GO:0070160,GO:0090162
Locus_149_Transcript_1/1_Confidence_0.000_Length_957	Swiss-Prot	sp|Q8LB02|DHSB2_ARATH Succinate dehydrogenase [ubiquinone] iron-sulfur subunit 2, mitochondrial OS=Arabidopsis thaliana GN=SDH2-2 PE=1 SV=2	347.436	139	828	-1	158/230	68.7	1.45E-117	GO:0000104,GO:0003674,GO:0003824,GO:0005488,GO:0005575,GO:0005739,GO:0005743,GO:0005749,GO:0006091,GO:0006099,GO:0006121,GO:0008150,GO:0008152,GO:0008177,GO:0008270,GO:0009055,GO:0009987,GO:0016020,GO:0016491,GO:0016627,GO:0016635,GO:0019866,GO:0022900,GO:0022904,GO:0031090,GO:0031966,GO:0032991,GO:0043167,GO:0043169,GO:0043226,GO:0043227,GO:0043229,GO:0043231,GO:0043234,GO:0044237,GO:0044238,GO:…
Locus_150_Transcript_3/5_Confidence_0.429_Length_2132	no_hit
Locus_151_Transcript_2/4_Confidence_0.857_Length_2382	Swiss-Prot	sp|Q8TAC1|RFESD_HUMAN Rieske domain-containing protein OS=Homo sapiens GN=RFESD PE=1 SV=1	77.0258	258	506	3	35/84	41.7	1.65E-14	GO:0003674,GO:0003824,GO:0005488,GO:0008150,GO:0008152,GO:0016491,GO:0043167,GO:0043169,GO:0044710,GO:0046872,GO:0051536,GO:0051537,GO:0051540,GO:0055114
Locus_152_Transcript_2/4_Confidence_0.500_Length_920	Swiss-Prot	sp|P49207|RL34_HUMAN 60S ribosomal protein L34 OS=Homo sapiens GN=RPL34 PE=1 SV=3	97.0561	536	799	-2	58/90	64.4	3.13E-23	GO:0000184,GO:0000956,GO:0003674,GO:0003676,GO:0003723,GO:0003735,GO:0005198,GO:0005488,GO:0005575,GO:0005622,GO:0005829,GO:0005840,GO:0006139,GO:0006401,GO:0006402,GO:0006412,GO:0006413,GO:0006414,GO:0006415,GO:0006605,GO:0006612,GO:0006613,GO:0006614,GO:0006725,GO:0006807,GO:0006810,GO:0006886,GO:0008150,GO:0008152,GO:0009056,GO:0009057,GO:0009058,GO:0009059,GO:0009987,GO:0010467,GO:0015031,GO:…
Locus_153_Transcript_3/3_Confidence_0.000_Length_2119	Swiss-Prot	sp|P25787|PSA2_HUMAN Proteasome subunit alpha type-2 OS=Homo sapiens GN=PSMA2 PE=1 SV=2	412.535	32	721	2	193/231	83.5	3.45E-138	GO:0000082,GO:0000209,GO:0000278,GO:0000502,GO:0000932,GO:0002376,GO:0002474,GO:0002478,GO:0002479,GO:0003674,GO:0003824,GO:0004175,GO:0004298,GO:0005488,GO:0005515,GO:0005575,GO:0005634,GO:0005654,GO:0005737,GO:0005829,GO:0005839,GO:0006139,GO:0006464,GO:0006508,GO:0006511,GO:0006521,GO:0006725,GO:0006807,GO:0006915,GO:0006950,GO:0006974,GO:0006977,GO:0007049,GO:0007165,GO:0008150,GO:0008152,GO:…
Locus_154_Transcript_15/16_Confidence_0.125_Length_654	no_hit
Locus_155_Transcript_3/7_Confidence_0.027_Length_4240	Swiss-Prot	sp|Q6GQB9|EDEM3_XENLA ER degradation-enhancing alpha-mannosidase-like protein 3 OS=Xenopus laevis GN=edem3 PE=2 SV=2	566.614	850	2271	1	269/474	56.8	3.82E-180	GO:0003674,GO:0003824,GO:0004553,GO:0004559,GO:0004571,GO:0005488,GO:0005509,GO:0005575,GO:0005783,GO:0005788,GO:0006950,GO:0006986,GO:0008150,GO:0010033,GO:0015923,GO:0015924,GO:0016020,GO:0016787,GO:0016798,GO:0031974,GO:0035966,GO:0042221,GO:0043167,GO:0043169,GO:0043226,GO:0043227,GO:0043229,GO:0043231,GO:0043233,GO:0044422,GO:0044424,GO:0044432,GO:0044444,GO:0044446,GO:0044464,GO:0046872,GO:…
Locus_156_Transcript_11/15_Confidence_0.065_Length_2226	Swiss-Prot	sp|Q03685|BIP5_TOBAC Luminal-binding protein 5 OS=Nicotiana tabacum GN=BIP5 PE=2 SV=1	834.713	224	2068	-3	409/631	64.8	0	GO:0000166,GO:0001882,GO:0001883,GO:0003674,GO:0005488,GO:0005524,GO:0005575,GO:0005783,GO:0005788,GO:0017076,GO:0030554,GO:0031974,GO:0032549,GO:0032550,GO:0032553,GO:0032555,GO:0032559,GO:0035639,GO:0036094,GO:0043167,GO:0043168,GO:0043226,GO:0043227,GO:0043229,GO:0043231,GO:0043233,GO:0044422,GO:0044424,GO:0044432,GO:0044444,GO:0044446,GO:0044464,GO:0070013,GO:0097159,GO:1901265,GO:1901363
Locus_157_Transcript_1/1_Confidence_0.000_Length_2141	Swiss-Prot	sp|Q07352|TISB_HUMAN Zinc finger protein 36, C3H1 type-like 1 OS=Homo sapiens GN=ZFP36L1 PE=1 SV=1	160.999	776	1402	2	104/232	44.8	3.09E-42	GO:0000288,GO:0000956,GO:0001071,GO:0001570,GO:0001775,GO:0002376,GO:0002521,GO:0003674,GO:0003676,GO:0003677,GO:0003700,GO:0003723,GO:0003729,GO:0005488,GO:0005515,GO:0005575,GO:0005634,GO:0005737,GO:0005829,GO:0006139,GO:0006355,GO:0006401,GO:0006402,GO:0006417,GO:0006725,GO:0006807,GO:0008150,GO:0008152,GO:0009056,GO:0009057,GO:0009889,GO:0009987,GO:0010467,GO:0010468,GO:0010556,GO:0010608,GO:…
Locus_158_Transcript_1/1_Confidence_0.000_Length_417	no_hit
Locus_159_Transcript_1/2_Confidence_1.000_Length_946	no_hit
Locus_160_Transcript_1/1_Confidence_0.500_Length_3014	Swiss-Prot	sp|P13607|ATNA_DROME Sodium/potassium-transporting ATPase subunit alpha OS=Drosophila melanogaster GN=Atpalpha PE=1 SV=3	405.216	1	669	1	190/223	85.2	2.81E-125	GO:0000166,GO:0001700,GO:0001882,GO:0001883,GO:0001894,GO:0003008,GO:0003674,GO:0003824,GO:0005215,GO:0005391,GO:0005488,GO:0005524,GO:0005575,GO:0005634,GO:0005886,GO:0005890,GO:0005911,GO:0005918,GO:0006139,GO:0006163,GO:0006164,GO:0006725,GO:0006753,GO:0006754,GO:0006793,GO:0006796,GO:0006807,GO:0006810,GO:0006811,GO:0006812,GO:0006813,GO:0006814,GO:0007043,GO:0007154,GO:0007267,GO:0007268,GO:…
Locus_161_Transcript_2/6_Confidence_0.818_Length_1220	no_hit
Locus_162_Transcript_1/11_Confidence_0.011_Length_3287	no_hit
Locus_163_Transcript_1/1_Confidence_0.000_Length_1561	TrEMBL	tr|A7SV78|A7SV78_NEMVE Predicted protein OS=Nematostella vectensis GN=v1g247602 PE=4 SV=1	75.0998	795	1028	-3	33/83	39.8	2.07E-12
Locus_164_Transcript_4/5_Confidence_0.333_Length_3453	Swiss-Prot	sp|P19801|ABP1_HUMAN Amiloride-sensitive amine oxidase [copper-containing] OS=Homo sapiens GN=ABP1 PE=1 SV=4	518.464	210	2444	3	288/755	38.1	1.72E-166	GO:0003674,GO:0003824,GO:0004872,GO:0005215,GO:0005216,GO:0005261,GO:0005272,GO:0005488,GO:0005507,GO:0005509,GO:0005515,GO:0005539,GO:0005575,GO:0005576,GO:0005615,GO:0005777,GO:0005886,GO:0005911,GO:0005923,GO:0006807,GO:0006810,GO:0006811,GO:0006812,GO:0006814,GO:0006950,GO:0007154,GO:0008131,GO:0008144,GO:0008150,GO:0008152,GO:0008201,GO:0008270,GO:0008324,GO:0009267,GO:0009308,GO:0009605,GO:…
Locus_165_Transcript_1/1_Confidence_0.000_Length_529	Swiss-Prot	sp|Q56K03|RL27A_BOVIN 60S ribosomal protein L27a OS=Bos taurus GN=RPL27A PE=2 SV=3	160.614	40	480	-2	92/148	62.2	1.71E-48	GO:0003674,GO:0003735,GO:0005198,GO:0005575,GO:0005622,GO:0005840,GO:0006412,GO:0008150,GO:0008152,GO:0009058,GO:0009059,GO:0009987,GO:0019538,GO:0030529,GO:0032991,GO:0034645,GO:0043170,GO:0043226,GO:0043228,GO:0043229,GO:0043232,GO:0044237,GO:0044238,GO:0044249,GO:0044260,GO:0044267,GO:0044424,GO:0044444,GO:0044464,GO:0071704,GO:1901576
Locus_166_Transcript_8/10_Confidence_0.231_Length_632	TrEMBL	tr|L1IK80|L1IK80_GUITH Uncharacterized protein OS=Guillardia theta CCMP2712 GN=GUITHDRAFT_155288 PE=4 SV=1	70.0922	10	255	1	37/90	41.1	6.03E-12
Locus_167_Transcript_4/14_Confidence_0.154_Length_453	Swiss-Prot	sp|Q3MDW2|CYC6_ANAVT Cytochrome c6 OS=Anabaena variabilis (strain ATCC 29413 / PCC 7937) GN=petJ PE=3 SV=1	95.1301	3	227	-2	44/75	58.7	5.84E-24	GO:0003674,GO:0005488,GO:0005506,GO:0005575,GO:0006091,GO:0008150,GO:0008152,GO:0009055,GO:0009579,GO:0009987,GO:0015979,GO:0020037,GO:0022900,GO:0031977,GO:0043167,GO:0043169,GO:0044237,GO:0044424,GO:0044436,GO:0044464,GO:0044710,GO:0046872,GO:0046906,GO:0046914,GO:0055114,GO:0097159,GO:1901363
Locus_168_Transcript_1/1_Confidence_0.000_Length_408	Swiss-Prot	sp|P08266|RPB2_DROME DNA-directed RNA polymerase II subunit RPB2 OS=Drosophila melanogaster GN=RpII140 PE=2 SV=2	173.711	1	348	1	77/116	66.4	5.53E-49	GO:0000428,GO:0001882,GO:0003674,GO:0003676,GO:0003677,GO:0003824,GO:0003899,GO:0005488,GO:0005575,GO:0005634,GO:0005665,GO:0006139,GO:0006351,GO:0006366,GO:0006725,GO:0006807,GO:0008150,GO:0008152,GO:0009058,GO:0009059,GO:0009987,GO:0016070,GO:0016740,GO:0016772,GO:0016779,GO:0018130,GO:0019438,GO:0030880,GO:0032549,GO:0032774,GO:0032991,GO:0034062,GO:0034641,GO:0034645,GO:0034654,GO:0036094,GO:…
Locus_169_Transcript_2/2_Confidence_0.000_Length_407	no_hit
Locus_170_Transcript_1/1_Confidence_0.750_Length_419	TrEMBL	tr|C5LYY3|C5LYY3_PERM5 Nuclear segregation protein BFR1, putative OS=Perkinsus marinus (strain ATCC 50983 / TXsc) GN=Pmar_PMAR016062 PE=4 SV=1	85.1149	12	413	-1	43/136	31.6	1.08E-16
Locus_171_Transcript_1/1_Confidence_0.000_Length_911	no_hit
Locus_172_Transcript_26/50_Confidence_0.063_Length_1024	no_hit
Locus_173_Transcript_8/9_Confidence_0.167_Length_1773	Swiss-Prot	sp|P12716|ACTC_PISOC Actin, cytoplasmic OS=Pisaster ochraceus PE=3 SV=1	221.09	1245	1571	3	107/109	98.2	4.80E-86	GO:0000166,GO:0001882,GO:0001883,GO:0003674,GO:0005488,GO:0005524,GO:0005575,GO:0005737,GO:0005856,GO:0017076,GO:0030554,GO:0032549,GO:0032550,GO:0032553,GO:0032555,GO:0032559,GO:0035639,GO:0036094,GO:0043167,GO:0043168,GO:0043226,GO:0043228,GO:0043229,GO:0043232,GO:0044424,GO:0044464,GO:0097159,GO:1901265,GO:1901363
Locus_174_Transcript_1/1_Confidence_0.333_Length_312	Swiss-Prot	sp|P61486|RL36A_TAKRU 60S ribosomal protein L36a OS=Takifugu rubripes GN=rpl36a PE=3 SV=2	132.109	1	288	-1	72/98	73.5	4.65E-39	GO:0003674,GO:0003735,GO:0005198,GO:0005575,GO:0005622,GO:0005737,GO:0005840,GO:0006412,GO:0008150,GO:0008152,GO:0009058,GO:0009059,GO:0009987,GO:0019538,GO:0030529,GO:0032991,GO:0034645,GO:0043170,GO:0043226,GO:0043228,GO:0043229,GO:0043232,GO:0044237,GO:0044238,GO:0044249,GO:0044260,GO:0044267,GO:0044424,GO:0044444,GO:0044464,GO:0071704,GO:1901576
Locus_175_Transcript_4/18_Confidence_0.018_Length_5928	Swiss-Prot	sp|Q66II8|RU17_XENTR U1 small nuclear ribonucleoprotein 70 kDa OS=Xenopus tropicalis GN=snrnp70 PE=2 SV=1	162.54	155	595	2	96/148	64.9	3.35E-40	GO:0000166,GO:0000375,GO:0000377,GO:0000398,GO:0003674,GO:0003676,GO:0003723,GO:0005488,GO:0005575,GO:0005634,GO:0005654,GO:0005681,GO:0006139,GO:0006396,GO:0006397,GO:0006725,GO:0006807,GO:0008150,GO:0008152,GO:0008380,GO:0009987,GO:0010468,GO:0016070,GO:0016071,GO:0016604,GO:0016607,GO:0019219,GO:0019222,GO:0030154,GO:0030529,GO:0031323,GO:0032502,GO:0032991,GO:0034641,GO:0036094,GO:0043170,GO:…
Locus_176_Transcript_1/3_Confidence_0.697_Length_822	no_hit
Locus_177_Transcript_2/2_Confidence_0.250_Length_786	Swiss-Prot	sp|Q09788|ASL1_SCHPO Alkali-sensitive linkage protein 1 OS=Schizosaccharomyces pombe (strain 972 / ATCC 24843) GN=asl1 PE=1 SV=1	89.7373	272	784	-3	63/187	33.7	7.07E-19	GO:0003674,GO:0003824,GO:0004553,GO:0005575,GO:0005576,GO:0005618,GO:0005783,GO:0005794,GO:0005975,GO:0005976,GO:0008150,GO:0008152,GO:0009277,GO:0009987,GO:0010339,GO:0010383,GO:0016787,GO:0016798,GO:0030312,GO:0043170,GO:0043226,GO:0043227,GO:0043229,GO:0043231,GO:0044036,GO:0044237,GO:0044238,GO:0044260,GO:0044262,GO:0044264,GO:0044424,GO:0044426,GO:0044444,GO:0044462,GO:0044464,GO:0046379,GO:…
Locus_178_Transcript_1/1_Confidence_0.000_Length_791	Swiss-Prot	sp|P92939|ECA1_ARATH Calcium-transporting ATPase 1, endoplasmic reticulum-type OS=Arabidopsis thaliana GN=ECA1 PE=1 SV=2	111.309	196	789	1	79/208	38	1.03E-25	GO:0000041,GO:0000166,GO:0001882,GO:0001883,GO:0003674,GO:0003824,GO:0005215,GO:0005388,GO:0005488,GO:0005524,GO:0005575,GO:0005774,GO:0005783,GO:0005789,GO:0005886,GO:0006810,GO:0006811,GO:0006812,GO:0006816,GO:0006828,GO:0006873,GO:0006875,GO:0008150,GO:0008324,GO:0009987,GO:0010035,GO:0010038,GO:0010042,GO:0015075,GO:0015085,GO:0015399,GO:0015405,GO:0015662,GO:0016020,GO:0016021,GO:0016462,GO:…
Locus_179_Transcript_1/1_Confidence_0.000_Length_367	no_hit
Locus_180_Transcript_2/3_Confidence_0.500_Length_4437	Swiss-Prot	sp|Q05086|UBE3A_HUMAN Ubiquitin-protein ligase E3A OS=Homo sapiens GN=UBE3A PE=1 SV=4	641.343	1991	3781	-3	328/671	48.9	0	GO:0000209,GO:0000502,GO:0000988,GO:0000989,GO:0001541,GO:0003006,GO:0003674,GO:0003712,GO:0003713,GO:0003824,GO:0004842,GO:0005488,GO:0005515,GO:0005575,GO:0005634,GO:0005737,GO:0005829,GO:0006355,GO:0006357,GO:0006464,GO:0006508,GO:0006511,GO:0006810,GO:0006897,GO:0007165,GO:0007420,GO:0008150,GO:0008152,GO:0009056,GO:0009057,GO:0009889,GO:0009891,GO:0009893,GO:0009966,GO:0009967,GO:0009987,GO:…
Locus_181_Transcript_2/3_Confidence_0.250_Length_2559	Swiss-Prot	sp|Q9Y6A2|CP46A_HUMAN Cholesterol 24-hydroxylase OS=Homo sapiens GN=CYP46A1 PE=1 SV=1	224.942	502	1410	-1	125/303	41.3	1.14E-62	GO:0003674,GO:0003824,GO:0004497,GO:0005488,GO:0005506,GO:0005575,GO:0005783,GO:0005789,GO:0006066,GO:0006082,GO:0006629,GO:0006694,GO:0006699,GO:0006706,GO:0006707,GO:0006805,GO:0007399,GO:0008150,GO:0008152,GO:0008202,GO:0008203,GO:0008206,GO:0008395,GO:0008610,GO:0009055,GO:0009056,GO:0009058,GO:0009987,GO:0016020,GO:0016021,GO:0016042,GO:0016053,GO:0016125,GO:0016127,GO:0016491,GO:0016705,GO:…
Locus_182_Transcript_5/5_Confidence_0.914_Length_1006	Swiss-Prot	sp|Q9DG68|RLA0_RANSY 60S acidic ribosomal protein P0 OS=Rana sylvatica GN=RPLP0 PE=2 SV=1	155.992	664	1005	-2	88/114	77.2	8.57E-43	GO:0003674,GO:0003735,GO:0005198,GO:0005575,GO:0005622,GO:0005840,GO:0006414,GO:0008150,GO:0008152,GO:0009058,GO:0009059,GO:0009987,GO:0022613,GO:0030529,GO:0032991,GO:0034645,GO:0042254,GO:0043170,GO:0043226,GO:0043228,GO:0043229,GO:0043232,GO:0044085,GO:0044237,GO:0044249,GO:0044260,GO:0044424,GO:0044444,GO:0044464,GO:0071704,GO:0071840,GO:1901576
Locus_183_Transcript_9/11_Confidence_0.023_Length_1201	Swiss-Prot	sp|Q1LU86|F92A1_DANRE Protein FAM92A1 OS=Danio rerio GN=fam92a1 PE=2 SV=1	75.8702	1003	1197	-2	34/65	52.3	4.51E-14
Locus_184_Transcript_1/1_Confidence_0.846_Length_357	no_hit
Locus_185_Transcript_2/4_Confidence_0.351_Length_5920	Swiss-Prot	sp|Q01728|NAC1_RAT Sodium/calcium exchanger 1 OS=Rattus norvegicus GN=Slc8a1 PE=2 SV=3	296.59	2341	3045	1	151/237	63.7	0	GO:0000302,GO:0001666,GO:0001892,GO:0002026,GO:0002028,GO:0003007,GO:0003008,GO:0003012,GO:0003674,GO:0005215,GO:0005432,GO:0005488,GO:0005515,GO:0005516,GO:0005575,GO:0005739,GO:0005874,GO:0005886,GO:0005887,GO:0005911,GO:0006810,GO:0006811,GO:0006812,GO:0006814,GO:0006816,GO:0006873,GO:0006874,GO:0006875,GO:0006936,GO:0006937,GO:0006941,GO:0006942,GO:0006950,GO:0006979,GO:0007154,GO:0007165,GO:…
Locus_186_Transcript_1/1_Confidence_0.000_Length_1510	Swiss-Prot	sp|O73817|PSB3_ONCMY Proteasome subunit beta type-3 OS=Oncorhynchus mykiss GN=psmb3 PE=2 SV=1	357.066	97	711	1	166/205	81	9.09E-120	GO:0000502,GO:0003674,GO:0003824,GO:0004175,GO:0004298,GO:0005575,GO:0005634,GO:0005737,GO:0005839,GO:0006508,GO:0008150,GO:0008152,GO:0008233,GO:0016787,GO:0019538,GO:0032991,GO:0043170,GO:0043226,GO:0043227,GO:0043229,GO:0043231,GO:0043234,GO:0044238,GO:0044424,GO:0044464,GO:0051603,GO:0070003,GO:0070011,GO:0071704
Locus_187_Transcript_2/10_Confidence_0.095_Length_5234	Swiss-Prot	sp|Q99P25|TXIP1_MOUSE Translin-associated factor X-interacting protein 1 OS=Mus musculus GN=Tsnaxip1 PE=1 SV=2	429.483	267	2219	3	248/673	36.8	4.84E-130	GO:0003674,GO:0005488,GO:0005515,GO:0005575,GO:0005737,GO:0007275,GO:0007276,GO:0007283,GO:0008150,GO:0009987,GO:0022414,GO:0030154,GO:0032501,GO:0032502,GO:0044424,GO:0044444,GO:0044464,GO:0044699,GO:0044702,GO:0044707,GO:0044763,GO:0048232,GO:0048471,GO:0048609,GO:0048869
Locus_188_Transcript_5/7_Confidence_0.125_Length_3604	Swiss-Prot	sp|P56558|OGT1_RAT UDP-N-acetylglucosamine--peptide N-acetylglucosaminyltransferase 110 kDa subunit OS=Rattus norvegicus GN=Ogt PE=1 SV=1	511.531	2	793	-1	244/264	92.4	4.88E-160	GO:0000123,GO:0003674,GO:0003824,GO:0004402,GO:0005488,GO:0005515,GO:0005543,GO:0005547,GO:0005575,GO:0005634,GO:0005737,GO:0005829,GO:0005886,GO:0005975,GO:0006109,GO:0006110,GO:0006325,GO:0006355,GO:0006357,GO:0006461,GO:0006464,GO:0006473,GO:0006475,GO:0006479,GO:0006486,GO:0006493,GO:0006917,GO:0006996,GO:0007165,GO:0008080,GO:0008150,GO:0008152,GO:0008194,GO:0008213,GO:0008289,GO:0008375,GO:…
Locus_189_Transcript_3/4_Confidence_0.143_Length_2073	Swiss-Prot	sp|P49118|BIP_SOLLC Luminal-binding protein OS=Solanum lycopersicum PE=1 SV=1	906.36	21	1841	3	449/612	73.4	0	GO:0000166,GO:0001882,GO:0001883,GO:0003674,GO:0005488,GO:0005524,GO:0005575,GO:0005783,GO:0005788,GO:0017076,GO:0030554,GO:0031974,GO:0032549,GO:0032550,GO:0032553,GO:0032555,GO:0032559,GO:0035639,GO:0036094,GO:0043167,GO:0043168,GO:0043226,GO:0043227,GO:0043229,GO:0043231,GO:0043233,GO:0044422,GO:0044424,GO:0044432,GO:0044444,GO:0044446,GO:0044464,GO:0070013,GO:0097159,GO:1901265,GO:1901363
Locus_190_Transcript_3/4_Confidence_0.789_Length_485	no_hit
Locus_191_Transcript_1/2_Confidence_1.000_Length_704	Swiss-Prot	sp|Q90YS0|RS4_ICTPU 40S ribosomal protein S4 OS=Ictalurus punctatus GN=rps4 PE=2 SV=3	221.476	350	703	-2	105/118	89	7.63E-70	GO:0003674,GO:0003676,GO:0003723,GO:0003735,GO:0005198,GO:0005488,GO:0005575,GO:0005622,GO:0005840,GO:0006412,GO:0008150,GO:0008152,GO:0009058,GO:0009059,GO:0009987,GO:0019538,GO:0019843,GO:0030529,GO:0032991,GO:0034645,GO:0043170,GO:0043226,GO:0043228,GO:0043229,GO:0043232,GO:0044237,GO:0044238,GO:0044249,GO:0044260,GO:0044267,GO:0044424,GO:0044444,GO:0044464,GO:0071704,GO:0097159,GO:1901363,GO:…
Locus_192_Transcript_2/3_Confidence_0.250_Length_2691	Swiss-Prot	sp|Q9I954|TYBB_CYPCA Thymosin beta-b OS=Cyprinus carpio PE=3 SV=3	61.2326	2437	2538	-1	29/34	85.3	5.53E-10	GO:0003674,GO:0003779,GO:0005488,GO:0005515,GO:0005575,GO:0005737,GO:0005856,GO:0006996,GO:0007010,GO:0008064,GO:0008092,GO:0008150,GO:0009987,GO:0010639,GO:0016043,GO:0030029,GO:0030036,GO:0030832,GO:0030833,GO:0030837,GO:0031333,GO:0032271,GO:0032272,GO:0032535,GO:0032956,GO:0032970,GO:0033043,GO:0042989,GO:0043226,GO:0043228,GO:0043229,GO:0043232,GO:0043254,GO:0044087,GO:0044424,GO:0044464,GO:…
Locus_193_Transcript_1/1_Confidence_0.000_Length_398	TrEMBL	tr|A4A728|A4A728_9GAMM Glutathione S-transferase protein OS=Congregibacter litoralis KT71 GN=KT71_02582 PE=4 SV=1	117.087	28	369	1	54/114	47.4	1.27E-29	GO:0003674,GO:0003824,GO:0016740
Locus_194_Transcript_1/1_Confidence_0.000_Length_481	Swiss-Prot	sp|P51659|DHB4_HUMAN Peroxisomal multifunctional enzyme type 2 OS=Homo sapiens GN=HSD17B4 PE=1 SV=3	80.8777	134	457	-1	50/110	45.5	1.35E-16	GO:0000038,GO:0001676,GO:0002064,GO:0003006,GO:0003674,GO:0003824,GO:0003857,GO:0005102,GO:0005488,GO:0005496,GO:0005515,GO:0005575,GO:0005739,GO:0005777,GO:0005778,GO:0005782,GO:0006082,GO:0006629,GO:0006631,GO:0006635,GO:0006637,GO:0006694,GO:0006699,GO:0006732,GO:0006793,GO:0008150,GO:0008152,GO:0008202,GO:0008206,GO:0008209,GO:0008210,GO:0008289,GO:0008610,GO:0009056,GO:0009058,GO:0009062,GO:…
Locus_195_Transcript_1/3_Confidence_0.333_Length_1867	Swiss-Prot	sp|Q9SXE1|GSOX3_ARATH Flavin-containing monooxygenase FMO GS-OX3 OS=Arabidopsis thaliana GN=FMOGS-OX3 PE=2 SV=1	158.688	220	1374	1	111/405	27.4	8.48E-41	GO:0000096,GO:0000097,GO:0000166,GO:0003674,GO:0003824,GO:0004497,GO:0004499,GO:0005488,GO:0005575,GO:0006082,GO:0006520,GO:0006534,GO:0006725,GO:0006790,GO:0006807,GO:0008150,GO:0008152,GO:0008652,GO:0009058,GO:0009069,GO:0009070,GO:0009683,GO:0009684,GO:0009850,GO:0009851,GO:0009987,GO:0010817,GO:0016020,GO:0016021,GO:0016053,GO:0016143,GO:0016144,GO:0016491,GO:0016705,GO:0016709,GO:0018130,GO:…
Locus_196_Transcript_1/25_Confidence_0.031_Length_1233	Swiss-Prot	sp|P49947|FRIM_SALSA Ferritin, middle subunit OS=Salmo salar PE=2 SV=1	58.5362	3	119	3	26/39	66.7	8.40E-09	GO:0000041,GO:0003674,GO:0003824,GO:0004322,GO:0005488,GO:0005506,GO:0006810,GO:0006811,GO:0006812,GO:0006826,GO:0006873,GO:0006875,GO:0006879,GO:0008150,GO:0008152,GO:0008199,GO:0009987,GO:0016491,GO:0016722,GO:0016724,GO:0019725,GO:0030001,GO:0030003,GO:0042592,GO:0043167,GO:0043169,GO:0044699,GO:0044710,GO:0044763,GO:0044765,GO:0046872,GO:0046914,GO:0046916,GO:0048878,GO:0050801,GO:0051234,GO:…
Locus_197_Transcript_1/1_Confidence_0.667_Length_276	Swiss-Prot	sp|B1AUH1|PTPRU_MOUSE Receptor-type tyrosine-protein phosphatase U OS=Mus musculus GN=Ptpru PE=1 SV=1	120.553	2	274	2	48/93	51.6	5.97E-31	GO:0003674,GO:0003824,GO:0004721,GO:0004725,GO:0005488,GO:0005515,GO:0005575,GO:0005886,GO:0005911,GO:0006464,GO:0006470,GO:0006793,GO:0006796,GO:0007155,GO:0007165,GO:0007166,GO:0008013,GO:0008104,GO:0008150,GO:0008152,GO:0008285,GO:0009987,GO:0016020,GO:0016021,GO:0016055,GO:0016311,GO:0016337,GO:0016787,GO:0016788,GO:0016791,GO:0019538,GO:0022610,GO:0030054,GO:0030154,GO:0030334,GO:0030336,GO:…
Locus_198_Transcript_2/6_Confidence_0.333_Length_1008	no_hit
Locus_199_Transcript_2/4_Confidence_0.656_Length_1166	no_hit
Locus_200_Transcript_3/8_Confidence_0.029_Length_3770	Swiss-Prot	sp|Q54EW2|Y9130_DICDI Putative bifunctional amine oxidase DDB_G0291301 OS=Dictyostelium discoideum GN=DDB_G0291301 PE=1 SV=1	172.555	1230	2564	3	138/463	29.8	3.79E-42	GO:0001716,GO:0003674,GO:0003824,GO:0005575,GO:0005615,GO:0006810,GO:0006897,GO:0006907,GO:0008115,GO:0008150,GO:0008152,GO:0016020,GO:0016021,GO:0016192,GO:0016491,GO:0016638,GO:0016641,GO:0016645,GO:0016647,GO:0031224,GO:0044351,GO:0044421,GO:0044425,GO:0044699,GO:0044710,GO:0044765,GO:0050031,GO:0051234,GO:0055114
Locus_201_Transcript_3/4_Confidence_0.714_Length_528	no_hit
Locus_202_Transcript_3/13_Confidence_0.167_Length_2802	Swiss-Prot	sp|P47736|RPGP1_HUMAN Rap1 GTPase-activating protein 1 OS=Homo sapiens GN=RAP1GAP PE=1 SV=2	395.586	1220	2374	-3	200/390	51.3	3.80E-123	GO:0000139,GO:0003674,GO:0003824,GO:0003924,GO:0005096,GO:0005488,GO:0005515,GO:0005575,GO:0005794,GO:0005829,GO:0006139,GO:0006140,GO:0006152,GO:0006163,GO:0006184,GO:0006195,GO:0006725,GO:0006753,GO:0006793,GO:0006796,GO:0006807,GO:0007165,GO:0008047,GO:0008150,GO:0008152,GO:0009056,GO:0009116,GO:0009117,GO:0009118,GO:0009119,GO:0009141,GO:0009143,GO:0009144,GO:0009146,GO:0009150,GO:0009154,GO:…
Locus_203_Transcript_12/13_Confidence_0.038_Length_1276	Swiss-Prot	sp|P54120|AIG1_ARATH Protein AIG1 OS=Arabidopsis thaliana GN=AIG1 PE=2 SV=1	110.538	359	1012	-1	76/220	34.5	1.12E-25	GO:0000166,GO:0001882,GO:0001883,GO:0002376,GO:0003674,GO:0005488,GO:0005525,GO:0006082,GO:0006725,GO:0006810,GO:0006897,GO:0006950,GO:0006952,GO:0006955,GO:0007165,GO:0008150,GO:0008152,GO:0009058,GO:0009607,GO:0009617,GO:0009627,GO:0009696,GO:0009697,GO:0009751,GO:0009814,GO:0009863,GO:0009987,GO:0010033,GO:0014070,GO:0016053,GO:0016192,GO:0017076,GO:0019001,GO:0019438,GO:0019752,GO:0031347,GO:…
Locus_204_Transcript_3/5_Confidence_0.062_Length_3695	Swiss-Prot	sp|P58374|RL30_BRABE 60S ribosomal protein L30 OS=Branchiostoma belcheri GN=RPL30 PE=3 SV=1	179.489	3	299	-1	84/99	84.8	2.76E-50	GO:0003674,GO:0003735,GO:0005198,GO:0005575,GO:0005622,GO:0005840,GO:0006412,GO:0008150,GO:0008152,GO:0009058,GO:0009059,GO:0009987,GO:0019538,GO:0030529,GO:0032991,GO:0034645,GO:0043170,GO:0043226,GO:0043228,GO:0043229,GO:0043232,GO:0044237,GO:0044238,GO:0044249,GO:0044260,GO:0044267,GO:0044424,GO:0044444,GO:0044464,GO:0071704,GO:1901576
Locus_205_Transcript_3/9_Confidence_0.093_Length_1786	Swiss-Prot	sp|Q9BDK2|AIF1_BOVIN Allograft inflammatory factor 1 OS=Bos taurus GN=AIF1 PE=2 SV=1	104.375	1541	1786	-1	52/82	63.4	1.99E-24	GO:0001726,GO:0001891,GO:0002682,GO:0002684,GO:0002685,GO:0002687,GO:0002688,GO:0002690,GO:0002694,GO:0002696,GO:0003674,GO:0003779,GO:0005488,GO:0005509,GO:0005515,GO:0005575,GO:0005634,GO:0005737,GO:0005829,GO:0005884,GO:0006461,GO:0006911,GO:0006950,GO:0006952,GO:0006954,GO:0007015,GO:0007165,GO:0007264,GO:0007265,GO:0007346,GO:0008092,GO:0008150,GO:0008154,GO:0008284,GO:0008285,GO:0009611,GO:…
Locus_206_Transcript_4/6_Confidence_0.000_Length_1812	Swiss-Prot	sp|Q9Y4P3|TBL2_HUMAN Transducin beta-like protein 2 OS=Homo sapiens GN=TBL2 PE=1 SV=1	61.6178	1676	1807	2	25/44	56.8	8.86E-09	GO:0003674,GO:0005575,GO:0008150
Locus_207_Transcript_1/1_Confidence_0.000_Length_465	no_hit
Locus_208_Transcript_1/1_Confidence_0.000_Length_497	no_hit
Locus_209_Transcript_7/10_Confidence_0.143_Length_3872	Swiss-Prot	sp|Q3ULF4|SPG7_MOUSE Paraplegin OS=Mus musculus GN=Spg7 PE=1 SV=1	589.726	2470	3855	-3	291/466	62.4	0	GO:0000166,GO:0001882,GO:0001883,GO:0003674,GO:0003824,GO:0004175,GO:0004222,GO:0005488,GO:0005524,GO:0005575,GO:0005739,GO:0006508,GO:0006810,GO:0006928,GO:0006996,GO:0007005,GO:0007017,GO:0007018,GO:0007155,GO:0008088,GO:0008089,GO:0008150,GO:0008152,GO:0008233,GO:0008237,GO:0008270,GO:0009056,GO:0009057,GO:0009987,GO:0010970,GO:0016020,GO:0016021,GO:0016043,GO:0016462,GO:0016787,GO:0016817,GO:…
Locus_210_Transcript_8/12_Confidence_0.086_Length_2494	TrEMBL	tr|C7ENG9|C7ENG9_ACRMI Transposase OS=Acropora millepora PE=4 SV=1	97.0561	1	366	1	59/128	46.1	9.91E-18
Locus_211_Transcript_2/2_Confidence_0.500_Length_2668	Swiss-Prot	sp|Q96CG8|CTHR1_HUMAN Collagen triple helix repeat-containing protein 1 OS=Homo sapiens GN=CTHRC1 PE=1 SV=1	163.31	270	770	-3	87/177	49.2	1.65E-43	GO:0001503,GO:0001664,GO:0001736,GO:0003674,GO:0005102,GO:0005109,GO:0005488,GO:0005515,GO:0005575,GO:0005576,GO:0005578,GO:0005581,GO:0005615,GO:0005737,GO:0006928,GO:0007164,GO:0007165,GO:0007166,GO:0008150,GO:0008284,GO:0009653,GO:0009966,GO:0009968,GO:0009987,GO:0010646,GO:0010648,GO:0016043,GO:0016055,GO:0016477,GO:0017147,GO:0022603,GO:0023051,GO:0023057,GO:0030030,GO:0030111,GO:0030178,GO:…
Locus_212_Transcript_14/24_Confidence_0.023_Length_862	no_hit
Locus_213_Transcript_3/5_Confidence_0.167_Length_1171	Swiss-Prot	sp|P29341|PABP1_MOUSE Polyadenylate-binding protein 1 OS=Mus musculus GN=Pabpc1 PE=1 SV=2	350.132	122	823	-1	168/234	71.8	9.55E-113	GO:0000166,GO:0000184,GO:0000956,GO:0003674,GO:0003676,GO:0003723,GO:0003727,GO:0003729,GO:0005488,GO:0005515,GO:0005575,GO:0005634,GO:0005681,GO:0005737,GO:0006139,GO:0006396,GO:0006397,GO:0006401,GO:0006402,GO:0006725,GO:0006807,GO:0008143,GO:0008150,GO:0008152,GO:0008380,GO:0009056,GO:0009057,GO:0009892,GO:0009893,GO:0009894,GO:0009895,GO:0009896,GO:0009987,GO:0010468,GO:0010494,GO:0010604,GO:…
Locus_214_Transcript_1/2_Confidence_0.333_Length_873	Swiss-Prot	sp|Q6PBJ2|CP080_DANRE UPF0468 protein C16orf80 homolog OS=Danio rerio GN=zgc:73380 PE=2 SV=1	394.43	63	638	3	190/192	99	7.72E-138	GO:0003674,GO:0005575,GO:0008150
Locus_215_Transcript_1/3_Confidence_0.250_Length_1203	no_hit
Locus_216_Transcript_1/10_Confidence_0.056_Length_940	TrEMBL	tr|K9NTA5|K9NTA5_9DINO Dinoflagellate viral nucleoprotein DVNP.2 OS=Hematodinium sp. SG-2012 PE=2 SV=1	64.3142	807	935	3	35/43	81.4	1.37E-09	GO:0003674,GO:0003676,GO:0005488,GO:0097159,GO:1901363
Locus_217_Transcript_13/33_Confidence_0.140_Length_1021	no_hit
Locus_218_Transcript_8/14_Confidence_0.091_Length_1755	Swiss-Prot	sp|Q8NK02|CBHB_EMENI 1,4-beta-D-glucan cellobiohydrolase B OS=Emericella nidulans (strain FGSC A4 / ATCC 38163 / CBS 112.46 / NRRL 194 / M139) GN=cbhB PE=3 SV=1	395.201	448	1752	-1	215/439	49	8.18E-129	GO:0000272,GO:0001871,GO:0003674,GO:0003824,GO:0004553,GO:0005488,GO:0005575,GO:0005576,GO:0005975,GO:0005976,GO:0006073,GO:0008150,GO:0008152,GO:0008810,GO:0009056,GO:0009057,GO:0009251,GO:0009987,GO:0016052,GO:0016162,GO:0016787,GO:0016798,GO:0030243,GO:0030245,GO:0030246,GO:0030247,GO:0030248,GO:0043170,GO:0044042,GO:0044237,GO:0044238,GO:0044247,GO:0044260,GO:0044262,GO:0044264,GO:0044275,GO:…
Locus_219_Transcript_2/2_Confidence_0.208_Length_3059	Swiss-Prot	sp|Q9W7L2|ENOA_SCEUN Alpha-enolase OS=Sceloporus undulatus PE=2 SV=3	397.127	209	949	2	192/247	77.7	5.54E-126	GO:0000015,GO:0000287,GO:0003674,GO:0003824,GO:0004634,GO:0005488,GO:0005575,GO:0005737,GO:0005975,GO:0005996,GO:0006006,GO:0006007,GO:0006091,GO:0006096,GO:0008150,GO:0008152,GO:0009056,GO:0009987,GO:0016052,GO:0016829,GO:0016835,GO:0016836,GO:0019318,GO:0019320,GO:0032991,GO:0043167,GO:0043169,GO:0043234,GO:0044237,GO:0044238,GO:0044424,GO:0044444,GO:0044445,GO:0044464,GO:0044723,GO:0044724,GO:…
Locus_220_Transcript_3/4_Confidence_0.114_Length_360	no_hit
Locus_221_Transcript_1/1_Confidence_0.714_Length_436	Swiss-Prot	sp|Q01238|HCC2_CRYCO Major basic nuclear protein 2 OS=Crypthecodinium cohnii GN=HCc2 PE=4 SV=1	67.0106	207	434	3	38/76	50	1.42E-13	GO:0003674,GO:0003676,GO:0003677,GO:0005488,GO:0005575,GO:0005634,GO:0043226,GO:0043227,GO:0043229,GO:0043231,GO:0044424,GO:0044464,GO:0097159,GO:1901363
Locus_222_Transcript_17/24_Confidence_0.192_Length_1043	Swiss-Prot	sp|Q8AV58|SDK1_CHICK Protein sidekick-1 OS=Gallus gallus GN=SDK1 PE=2 SV=1	45.8246	319	522	1	27/74	36.5	1.34E-10	GO:0005575,GO:0005886,GO:0007155,GO:0008150,GO:0009987,GO:0016020,GO:0016021,GO:0022610,GO:0030054,GO:0031224,GO:0044425,GO:0044464,GO:0044699,GO:0044763,GO:0045202
Locus_223_Transcript_3/5_Confidence_0.333_Length_733	no_hit
Locus_224_Transcript_1/4_Confidence_0.167_Length_501	no_hit
Locus_225_Transcript_8/48_Confidence_0.038_Length_8281	Swiss-Prot	sp|Q8C6K9|CO6A6_MOUSE Collagen alpha-6(VI) chain OS=Mus musculus GN=Col6a6 PE=1 SV=2	200.675	4818	7163	-3	203/794	25.6	9.79E-50	GO:0003674,GO:0005575,GO:0005576,GO:0005578,GO:0005581,GO:0007155,GO:0008150,GO:0009987,GO:0022610,GO:0031012,GO:0044420,GO:0044421,GO:0044699,GO:0044763
Locus_226_Transcript_1/1_Confidence_0.000_Length_458	TrEMBL	tr|A7KH61|A7KH61_KARBR Type I polyketide synthase-like protein KB6842 (Fragment) OS=Karenia brevis PE=2 SV=1	83.1889	2	454	-2	48/153	31.4	1.22E-15	GO:0003674,GO:0003824,GO:0008150,GO:0008152,GO:0016740
Locus_227_Transcript_1/1_Confidence_0.000_Length_333	no_hit
Locus_228_Transcript_4/7_Confidence_0.028_Length_3880	Swiss-Prot	sp|O95831|AIFM1_HUMAN Apoptosis-inducing factor 1, mitochondrial OS=Homo sapiens GN=AIFM1 PE=1 SV=1	572.778	428	1933	2	296/508	58.3	0	GO:0000166,GO:0000737,GO:0003674,GO:0003676,GO:0003677,GO:0003824,GO:0005488,GO:0005515,GO:0005575,GO:0005634,GO:0005737,GO:0005739,GO:0005743,GO:0005758,GO:0005829,GO:0006139,GO:0006259,GO:0006308,GO:0006309,GO:0006725,GO:0006807,GO:0006915,GO:0006919,GO:0006950,GO:0007165,GO:0008150,GO:0008152,GO:0008219,GO:0009055,GO:0009056,GO:0009057,GO:0009987,GO:0010941,GO:0010950,GO:0010952,GO:0012501,GO:…
Locus_229_Transcript_26/30_Confidence_0.093_Length_1155	Swiss-Prot	sp|Q6PAX7|WDR1B_XENLA WD repeat-containing protein 1-B OS=Xenopus laevis GN=wdr1-b PE=2 SV=1	131.339	61	594	-1	67/182	36.8	3.67E-32	GO:0003674,GO:0003779,GO:0005488,GO:0005515,GO:0005575,GO:0005634,GO:0005737,GO:0005856,GO:0005884,GO:0005886,GO:0007015,GO:0008092,GO:0008150,GO:0008154,GO:0009987,GO:0016020,GO:0016043,GO:0022411,GO:0030042,GO:0030043,GO:0032984,GO:0032991,GO:0043226,GO:0043227,GO:0043228,GO:0043229,GO:0043231,GO:0043232,GO:0043234,GO:0043241,GO:0043624,GO:0043933,GO:0044422,GO:0044424,GO:0044430,GO:0044446,GO:…
Locus_230_Transcript_2/2_Confidence_0.625_Length_4377	Swiss-Prot	sp|Q7T2D1|RD10B_DANRE Retinol dehydrogenase 10-B OS=Danio rerio GN=rdh10b PE=2 SV=2	233.032	3649	4377	-1	119/265	44.9	5.72E-66	GO:0001523,GO:0003674,GO:0003824,GO:0004033,GO:0005575,GO:0005783,GO:0005789,GO:0006629,GO:0006720,GO:0006721,GO:0008106,GO:0008150,GO:0008152,GO:0009987,GO:0010817,GO:0016020,GO:0016021,GO:0016101,GO:0016491,GO:0016614,GO:0016616,GO:0031090,GO:0031224,GO:0034754,GO:0042445,GO:0042572,GO:0043226,GO:0043227,GO:0043229,GO:0043231,GO:0044237,GO:0044238,GO:0044255,GO:0044422,GO:0044424,GO:0044425,GO:…
Locus_231_Transcript_1/1_Confidence_0.000_Length_3018	Swiss-Prot	sp|Q5XK83|MCM4A_XENLA DNA replication licensing factor mcm4-A OS=Xenopus laevis GN=mcm4-a PE=1 SV=1	1167.91	365	2770	-3	564/805	70.1	0	GO:0000166,GO:0000785,GO:0001882,GO:0001883,GO:0003674,GO:0003676,GO:0003677,GO:0003678,GO:0003682,GO:0003824,GO:0004386,GO:0005488,GO:0005524,GO:0005575,GO:0005634,GO:0006139,GO:0006152,GO:0006163,GO:0006195,GO:0006200,GO:0006259,GO:0006260,GO:0006268,GO:0006270,GO:0006275,GO:0006725,GO:0006753,GO:0006793,GO:0006796,GO:0006807,GO:0007049,GO:0008150,GO:0008152,GO:0009056,GO:0009058,GO:0009059,GO:…
Locus_232_Transcript_2/5_Confidence_0.438_Length_3241	TrEMBL	tr|A7RLG0|A7RLG0_NEMVE Predicted protein (Fragment) OS=Nematostella vectensis GN=v1g85951 PE=4 SV=1	82.8037	3022	3237	-2	42/72	58.3	1.97E-14
Locus_233_Transcript_4/7_Confidence_0.077_Length_4912	Swiss-Prot	sp|F1M386|RPGF2_RAT Rap guanine nucleotide exchange factor 2 OS=Rattus norvegicus GN=Rapgef2 PE=1 SV=2	882.863	504	3269	-3	459/939	48.9	0	GO:0000166,GO:0001568,GO:0001664,GO:0001932,GO:0001934,GO:0003674,GO:0005083,GO:0005085,GO:0005088,GO:0005102,GO:0005488,GO:0005515,GO:0005575,GO:0005622,GO:0005737,GO:0005768,GO:0005770,GO:0005886,GO:0005911,GO:0006140,GO:0007165,GO:0007166,GO:0007167,GO:0007169,GO:0007186,GO:0007187,GO:0007188,GO:0007189,GO:0007264,GO:0008150,GO:0008285,GO:0009118,GO:0009719,GO:0009889,GO:0009890,GO:0009892,GO:…
Locus_234_Transcript_2/2_Confidence_0.000_Length_807	no_hit
Locus_235_Transcript_1/1_Confidence_0.000_Length_954	Swiss-Prot	sp|Q9I4C8|Y1210_PSEAE Putative quercetin 2,3-dioxygenase PA1210 OS=Pseudomonas aeruginosa (strain ATCC 15692 / PAO1 / 1C / PRS 101 / LMG 12228) GN=PA1210 PE=3 SV=1	146.362	161	841	2	85/229	37.1	3.59E-40	GO:0003674,GO:0003824,GO:0005488,GO:0008127,GO:0008150,GO:0008152,GO:0016491,GO:0016701,GO:0016702,GO:0043167,GO:0043169,GO:0044710,GO:0046872,GO:0051213,GO:0055114
Locus_236_Transcript_1/1_Confidence_0.000_Length_2314	TrEMBL	tr|A7S787|A7S787_NEMVE Predicted protein OS=Nematostella vectensis GN=v1g243338 PE=4 SV=1	82.0333	119	559	2	54/158	34.2	3.07E-22	GO:0001071,GO:0003674,GO:0003700,GO:0005575,GO:0005634,GO:0006355,GO:0008150,GO:0009889,GO:0010468,GO:0010556,GO:0019219,GO:0019222,GO:0031323,GO:0031326,GO:0043226,GO:0043227,GO:0043229,GO:0043231,GO:0044424,GO:0044464,GO:0050789,GO:0050794,GO:0051171,GO:0051252,GO:0060255,GO:0065007,GO:0080090,GO:2000112,GO:2001141
Locus_237_Transcript_1/1_Confidence_0.867_Length_1753	TrEMBL	tr|A7RM26|A7RM26_NEMVE Predicted protein OS=Nematostella vectensis GN=v1g239270 PE=4 SV=1	63.1586	246	494	3	32/85	37.6	1.54E-08
Locus_238_Transcript_1/7_Confidence_0.118_Length_2657	Swiss-Prot	sp|Q9QZS6|HS3SB_MOUSE Heparan sulfate glucosamine 3-O-sulfotransferase 3B1 OS=Mus musculus GN=Hs3st3b1 PE=2 SV=2	265.774	1447	2226	-3	125/260	48.1	2.45E-78	GO:0000139,GO:0003674,GO:0003824,GO:0005575,GO:0005794,GO:0005887,GO:0006464,GO:0006477,GO:0006790,GO:0008146,GO:0008150,GO:0008152,GO:0008467,GO:0009987,GO:0016020,GO:0016021,GO:0016740,GO:0016782,GO:0019538,GO:0031090,GO:0031224,GO:0031226,GO:0033872,GO:0034483,GO:0036211,GO:0043170,GO:0043226,GO:0043227,GO:0043229,GO:0043231,GO:0043412,GO:0044237,GO:0044238,GO:0044260,GO:0044267,GO:0044422,GO:…
Locus_239_Transcript_2/2_Confidence_0.000_Length_659	Swiss-Prot	sp|Q3SYR7|RL9_BOVIN 60S ribosomal protein L9 OS=Bos taurus GN=RPL9 PE=2 SV=1	285.419	28	591	1	136/191	71.2	4.75E-96	GO:0003674,GO:0003676,GO:0003723,GO:0003735,GO:0005198,GO:0005488,GO:0005575,GO:0005622,GO:0005840,GO:0006412,GO:0008150,GO:0008152,GO:0009058,GO:0009059,GO:0009987,GO:0019538,GO:0019843,GO:0030529,GO:0032991,GO:0034645,GO:0043170,GO:0043226,GO:0043228,GO:0043229,GO:0043232,GO:0044237,GO:0044238,GO:0044249,GO:0044260,GO:0044267,GO:0044424,GO:0044444,GO:0044464,GO:0071704,GO:0097159,GO:1901363,GO:…
Locus_240_Transcript_19/23_Confidence_0.012_Length_2977	Swiss-Prot	sp|Q8JZZ6|AMERL_MOUSE AMMECR1-like protein OS=Mus musculus GN=Ammecr1l PE=2 SV=1	285.804	2284	2877	-2	136/198	68.7	3.22E-86	GO:0003674,GO:0005575,GO:0008150
Locus_241_Transcript_1/1_Confidence_0.333_Length_570	Swiss-Prot	sp|Q5Z974|FTSH1_ORYSJ ATP-dependent zinc metalloprotease FTSH 1, chloroplastic OS=Oryza sativa subsp. japonica GN=FTSH1 PE=2 SV=1	114.005	136	570	-1	66/145	45.5	1.25E-27	GO:0000166,GO:0001882,GO:0001883,GO:0003674,GO:0003824,GO:0004175,GO:0004222,GO:0005488,GO:0005524,GO:0005575,GO:0006508,GO:0007049,GO:0008150,GO:0008152,GO:0008233,GO:0008237,GO:0009056,GO:0009057,GO:0009314,GO:0009416,GO:0009507,GO:0009526,GO:0009535,GO:0009536,GO:0009579,GO:0009628,GO:0009642,GO:0009644,GO:0009892,GO:0009941,GO:0009987,GO:0010109,GO:0010205,GO:0016020,GO:0016021,GO:0016462,GO:…
Locus_242_Transcript_2/7_Confidence_0.273_Length_3995	Swiss-Prot	sp|Q9UIF3|TEKT2_HUMAN Tektin-2 OS=Homo sapiens GN=TEKT2 PE=1 SV=1	404.831	2468	3733	2	207/422	49.1	1.70E-126	GO:0000226,GO:0001539,GO:0005575,GO:0005737,GO:0005856,GO:0005874,GO:0005929,GO:0005930,GO:0006928,GO:0006996,GO:0007010,GO:0007017,GO:0008150,GO:0009987,GO:0016043,GO:0030030,GO:0030317,GO:0032991,GO:0035085,GO:0040011,GO:0042995,GO:0043226,GO:0043227,GO:0043228,GO:0043229,GO:0043231,GO:0043232,GO:0043234,GO:0044422,GO:0044424,GO:0044430,GO:0044441,GO:0044444,GO:0044446,GO:0044463,GO:0044464,GO:…
Locus_243_Transcript_6/6_Confidence_0.405_Length_6333	Swiss-Prot	sp|Q792I0|LIN7C_RAT Protein lin-7 homolog C OS=Rattus norvegicus GN=Lin7c PE=1 SV=1	285.419	5743	6294	-1	148/184	80.4	1.34E-85	GO:0001505,GO:0003674,GO:0005488,GO:0005515,GO:0005575,GO:0005886,GO:0005911,GO:0005923,GO:0006810,GO:0006836,GO:0006887,GO:0007269,GO:0008092,GO:0008150,GO:0009987,GO:0014069,GO:0015031,GO:0016020,GO:0016192,GO:0016323,GO:0019904,GO:0023061,GO:0030054,GO:0030165,GO:0032940,GO:0042995,GO:0043005,GO:0044422,GO:0044424,GO:0044425,GO:0044430,GO:0044446,GO:0044456,GO:0044459,GO:0044463,GO:0044464,GO:…
Locus_244_Transcript_1/1_Confidence_0.500_Length_1935	no_hit
Locus_245_Transcript_2/2_Confidence_0.143_Length_4374	Swiss-Prot	sp|Q80UP3|DGKZ_MOUSE Diacylglycerol kinase zeta OS=Mus musculus GN=Dgkz PE=1 SV=2	726.857	399	2234	3	339/622	54.5	0	GO:0000166,GO:0001882,GO:0001883,GO:0003674,GO:0003824,GO:0004143,GO:0004857,GO:0005488,GO:0005515,GO:0005524,GO:0005575,GO:0005634,GO:0005737,GO:0005886,GO:0006793,GO:0006796,GO:0007165,GO:0007166,GO:0007186,GO:0007205,GO:0008150,GO:0008152,GO:0009966,GO:0009968,GO:0009987,GO:0010646,GO:0010648,GO:0016020,GO:0016301,GO:0016310,GO:0016740,GO:0016772,GO:0016773,GO:0017076,GO:0019222,GO:0023051,GO:…
Locus_246_Transcript_1/7_Confidence_0.133_Length_2465	Swiss-Prot	sp|Q05975|RAB2_LYMST Ras-related protein Rab-2 OS=Lymnaea stagnalis GN=RAB2 PE=2 SV=1	400.979	1773	2408	-1	195/212	92	1.14E-132	GO:0000139,GO:0000166,GO:0001882,GO:0001883,GO:0003674,GO:0005488,GO:0005525,GO:0005575,GO:0005783,GO:0005789,GO:0005794,GO:0006810,GO:0007165,GO:0007264,GO:0008150,GO:0009987,GO:0015031,GO:0016020,GO:0016192,GO:0017076,GO:0019001,GO:0031090,GO:0032549,GO:0032550,GO:0032553,GO:0032555,GO:0032561,GO:0033116,GO:0035556,GO:0035639,GO:0036094,GO:0043167,GO:0043168,GO:0043226,GO:0043227,GO:0043229,GO:…
Locus_247_Transcript_1/1_Confidence_0.000_Length_1081	Swiss-Prot	sp|Q8VDM6|HNRL1_MOUSE Heterogeneous nuclear ribonucleoprotein U-like protein 1 OS=Mus musculus GN=Hnrnpul1 PE=1 SV=1	73.559	237	1046	3	76/286	26.6	8.29E-13	GO:0003674,GO:0003676,GO:0003723,GO:0005488,GO:0005515,GO:0005575,GO:0005634,GO:0006139,GO:0006351,GO:0006355,GO:0006396,GO:0006725,GO:0006807,GO:0008150,GO:0008152,GO:0009058,GO:0009059,GO:0009607,GO:0009615,GO:0009889,GO:0009987,GO:0010468,GO:0010556,GO:0016070,GO:0018130,GO:0019219,GO:0019222,GO:0019438,GO:0019899,GO:0030529,GO:0031323,GO:0031326,GO:0032774,GO:0032991,GO:0034641,GO:0034645,GO:…
Locus_248_Transcript_3/5_Confidence_0.333_Length_1395	no_hit
Locus_249_Transcript_3/3_Confidence_0.000_Length_2174	Swiss-Prot	sp|P49706|CCND2_CHICK G1/S-specific cyclin-D2 OS=Gallus gallus GN=CCND2 PE=3 SV=1	213.001	581	1063	-2	103/163	63.2	3.95E-61	GO:0000079,GO:0000307,GO:0000785,GO:0001932,GO:0001934,GO:0003674,GO:0005488,GO:0005515,GO:0005575,GO:0005634,GO:0005730,GO:0005829,GO:0007049,GO:0008150,GO:0009893,GO:0009987,GO:0010562,GO:0010604,GO:0016020,GO:0019220,GO:0019222,GO:0019899,GO:0019900,GO:0019901,GO:0031090,GO:0031323,GO:0031325,GO:0031399,GO:0031401,GO:0031965,GO:0032268,GO:0032270,GO:0032991,GO:0033674,GO:0042325,GO:0042327,GO:…
Locus_250_Transcript_4/11_Confidence_0.032_Length_3104	Swiss-Prot	sp|Q91YU8|SSF1_MOUSE Suppressor of SWI4 1 homolog OS=Mus musculus GN=Ppan PE=2 SV=2	335.109	1827	2960	-1	195/384	50.8	5.55E-102	GO:0001558,GO:0001560,GO:0003674,GO:0005575,GO:0005634,GO:0005730,GO:0008150,GO:0040008,GO:0043226,GO:0043227,GO:0043228,GO:0043229,GO:0043231,GO:0043232,GO:0044422,GO:0044424,GO:0044428,GO:0044446,GO:0044464,GO:0050789,GO:0050794,GO:0051128,GO:0065007
Locus_251_Transcript_1/1_Confidence_0.333_Length_2952	Swiss-Prot	sp|Q5R513|MPPA_PONAB Mitochondrial-processing peptidase subunit alpha OS=Pongo abelii GN=PMPCA PE=2 SV=2	419.468	2	1147	2	212/383	55.4	1.85E-133	GO:0003674,GO:0003824,GO:0004175,GO:0004222,GO:0005488,GO:0005575,GO:0005739,GO:0005759,GO:0006508,GO:0008150,GO:0008152,GO:0008233,GO:0008237,GO:0016787,GO:0019538,GO:0031974,GO:0043167,GO:0043169,GO:0043170,GO:0043226,GO:0043227,GO:0043229,GO:0043231,GO:0043233,GO:0044238,GO:0044422,GO:0044424,GO:0044429,GO:0044444,GO:0044446,GO:0044464,GO:0046872,GO:0070011,GO:0070013,GO:0071704
Locus_252_Transcript_11/12_Confidence_0.036_Length_1306	no_hit
Locus_253_Transcript_4/4_Confidence_0.348_Length_373	no_hit
Locus_254_Transcript_3/3_Confidence_0.250_Length_356	no_hit
Locus_255_Transcript_1/1_Confidence_0.000_Length_650	Swiss-Prot	sp|Q08217|PSK2_YEAST Serine/threonine-protein kinase PSK2 OS=Saccharomyces cerevisiae (strain ATCC 204508 / S288c) GN=PSK2 PE=1 SV=1	79.7221	24	305	3	41/94	43.6	1.37E-15	GO:0000166,GO:0001882,GO:0001883,GO:0003674,GO:0003824,GO:0004672,GO:0004674,GO:0004871,GO:0005488,GO:0005515,GO:0005524,GO:0005575,GO:0005737,GO:0005739,GO:0005979,GO:0006109,GO:0006417,GO:0006464,GO:0006468,GO:0006793,GO:0006796,GO:0007165,GO:0008150,GO:0008152,GO:0009889,GO:0009890,GO:0009892,GO:0009987,GO:0010468,GO:0010556,GO:0010558,GO:0010605,GO:0010608,GO:0010675,GO:0010677,GO:0010906,GO:…
Locus_256_Transcript_1/1_Confidence_0.667_Length_304	no_hit
Locus_257_Transcript_3/3_Confidence_0.125_Length_1883	no_hit
Locus_258_Transcript_1/1_Confidence_0.000_Length_1871	Swiss-Prot	sp|Q91ZR3|ZHANG_MOUSE CREB/ATF bZIP transcription factor OS=Mus musculus GN=Crebzf PE=1 SV=2	80.4925	833	1273	-2	56/147	38.1	5.92E-15	GO:0001071,GO:0003674,GO:0003676,GO:0003677,GO:0003700,GO:0005488,GO:0005515,GO:0005575,GO:0005634,GO:0006139,GO:0006351,GO:0006355,GO:0006725,GO:0006807,GO:0008150,GO:0008152,GO:0009058,GO:0009059,GO:0009607,GO:0009615,GO:0009889,GO:0009890,GO:0009892,GO:0009987,GO:0010468,GO:0010556,GO:0010558,GO:0010605,GO:0010629,GO:0016070,GO:0018130,GO:0019219,GO:0019222,GO:0019438,GO:0031323,GO:0031324,GO:…
Locus_259_Transcript_2/6_Confidence_0.167_Length_3652	Swiss-Prot	sp|Q9EP71|RAI14_MOUSE Ankycorbin OS=Mus musculus GN=Rai14 PE=1 SV=1	164.851	315	989	3	100/225	44.4	6.55E-40	GO:0005575,GO:0005634,GO:0005737,GO:0005739,GO:0005856,GO:0005938,GO:0043226,GO:0043227,GO:0043228,GO:0043229,GO:0043231,GO:0043232,GO:0044424,GO:0044444,GO:0044464
Locus_260_Transcript_1/1_Confidence_0.969_Length_1440	Swiss-Prot	sp|Q9W740|NOGG2_DANRE Noggin-2 OS=Danio rerio GN=nog2 PE=2 SV=1	86.2705	946	1440	-1	55/172	32	9.01E-18	GO:0003674,GO:0005575,GO:0005576,GO:0007275,GO:0008150,GO:0009888,GO:0009966,GO:0009968,GO:0009987,GO:0010646,GO:0010648,GO:0023051,GO:0023057,GO:0030154,GO:0030510,GO:0030514,GO:0032501,GO:0032502,GO:0044699,GO:0044707,GO:0044763,GO:0045595,GO:0045596,GO:0048519,GO:0048523,GO:0048583,GO:0048585,GO:0048856,GO:0048869,GO:0050789,GO:0050793,GO:0050794,GO:0051093,GO:0051216,GO:0061448,GO:0065007,GO:…
Locus_261_Transcript_1/1_Confidence_0.500_Length_770	Swiss-Prot	sp|P49478|PSBD_ODOSI Photosystem II D2 protein OS=Odontella sinensis GN=psbD PE=3 SV=1	307.76	184	768	1	162/195	83.1	5.00E-102	GO:0003674,GO:0003824,GO:0005488,GO:0005506,GO:0005575,GO:0006091,GO:0008150,GO:0008152,GO:0009055,GO:0009507,GO:0009521,GO:0009523,GO:0009535,GO:0009536,GO:0009579,GO:0009767,GO:0009772,GO:0009987,GO:0015979,GO:0016020,GO:0016021,GO:0016491,GO:0019684,GO:0022900,GO:0031224,GO:0032991,GO:0034357,GO:0042651,GO:0043167,GO:0043169,GO:0043226,GO:0043227,GO:0043229,GO:0043231,GO:0043234,GO:0044237,GO:…
Locus_262_Transcript_6/7_Confidence_0.618_Length_3571	Swiss-Prot	sp|Q7SYR1|OSGEP_XENLA Probable tRNA threonylcarbamoyladenosine biosynthesis protein osgep OS=Xenopus laevis GN=osgep PE=2 SV=1	289.656	2853	3350	-3	132/166	79.5	1.25E-86	GO:0003674,GO:0005488,GO:0006139,GO:0006396,GO:0006399,GO:0006725,GO:0006807,GO:0008033,GO:0008150,GO:0008152,GO:0009987,GO:0016070,GO:0034470,GO:0034641,GO:0034660,GO:0043167,GO:0043169,GO:0043170,GO:0044237,GO:0044238,GO:0044260,GO:0046483,GO:0046872,GO:0071704,GO:0090304,GO:1901360
Locus_263_Transcript_1/1_Confidence_0.000_Length_3361	Swiss-Prot	sp|Q96PV6|LENG8_HUMAN Leukocyte receptor cluster member 8 OS=Homo sapiens GN=LENG8 PE=2 SV=2	237.654	1754	2296	2	116/181	64.1	2.61E-64	GO:0003674,GO:0005488,GO:0005515
Locus_264_Transcript_1/4_Confidence_0.182_Length_4052	Swiss-Prot	sp|Q9P784|RL4B_SCHPO 60S ribosomal protein L4-B OS=Schizosaccharomyces pombe (strain 972 / ATCC 24843) GN=rpl4b PE=3 SV=1	303.908	2124	2921	-1	154/268	57.5	5.14E-91	GO:0002181,GO:0003674,GO:0003735,GO:0005198,GO:0005575,GO:0005829,GO:0005840,GO:0006412,GO:0008150,GO:0008152,GO:0009058,GO:0009059,GO:0009987,GO:0015934,GO:0019538,GO:0022625,GO:0030529,GO:0032991,GO:0034645,GO:0043170,GO:0043226,GO:0043228,GO:0043229,GO:0043232,GO:0044237,GO:0044238,GO:0044249,GO:0044260,GO:0044267,GO:0044391,GO:0044422,GO:0044424,GO:0044444,GO:0044445,GO:0044446,GO:0044464,GO:…
Locus_265_Transcript_1/1_Confidence_0.000_Length_443	no_hit
Locus_266_Transcript_26/33_Confidence_0.073_Length_1495	TrEMBL	tr|G8HTA0|G8HTA0_ACRMI Putative uncharacterized protein OS=Acropora millepora PE=2 SV=1	69.707	3	227	3	38/75	50.7	4.52E-10
Locus_267_Transcript_1/1_Confidence_0.000_Length_713	Swiss-Prot	sp|Q50457|RNMT_MYCTU Rhamnosyl O-methyltransferase OS=Mycobacterium tuberculosis GN=Rv2959c PE=1 SV=1	50.0618	382	654	1	29/96	30.2	4.72E-06	GO:0003674,GO:0003824,GO:0005575,GO:0005886,GO:0006022,GO:0006023,GO:0006024,GO:0006082,GO:0006629,GO:0006790,GO:0006807,GO:0008150,GO:0008152,GO:0008168,GO:0008610,GO:0009058,GO:0009059,GO:0009987,GO:0016020,GO:0016043,GO:0016740,GO:0016741,GO:0022607,GO:0030203,GO:0030204,GO:0030206,GO:0032259,GO:0043170,GO:0043436,GO:0044237,GO:0044238,GO:0044249,GO:0044272,GO:0044281,GO:0044464,GO:0044710,GO:…
Locus_268_Transcript_4/17_Confidence_0.541_Length_3655	TrEMBL	tr|A7S510|A7S510_NEMVE Predicted protein OS=Nematostella vectensis GN=v1g206903 PE=4 SV=1	73.559	67	426	1	51/127	40.2	3.57E-10
Locus_269_Transcript_2/3_Confidence_0.500_Length_7813	Swiss-Prot	sp|Q9HBD1|RC3H2_HUMAN RING finger and CCCH-type zinc finger domain-containing protein 2 OS=Homo sapiens GN=RC3H2 PE=1 SV=2	584.719	453	1841	3	304/465	65.4	4.20E-177	GO:0003674,GO:0003676,GO:0003677,GO:0005488,GO:0005575,GO:0005737,GO:0008150,GO:0008270,GO:0009986,GO:0012505,GO:0016020,GO:0043167,GO:0043169,GO:0044424,GO:0044444,GO:0044464,GO:0046872,GO:0046914,GO:0048471,GO:0097159,GO:1901363
Locus_270_Transcript_1/1_Confidence_0.000_Length_5986	Swiss-Prot	sp|Q8K4Q0|RPTOR_MOUSE Regulatory-associated protein of mTOR OS=Mus musculus GN=Rptor PE=1 SV=1	1219.14	155	3103	2	644/1002	64.3	0	GO:0000323,GO:0001101,GO:0003674,GO:0005488,GO:0005515,GO:0005575,GO:0005737,GO:0005764,GO:0005773,GO:0007165,GO:0008150,GO:0009719,GO:0009966,GO:0009967,GO:0009987,GO:0010033,GO:0010243,GO:0010646,GO:0010647,GO:0016049,GO:0023051,GO:0023056,GO:0031929,GO:0031931,GO:0032006,GO:0032008,GO:0032991,GO:0035556,GO:0040007,GO:0042221,GO:0043200,GO:0043226,GO:0043227,GO:0043229,GO:0043231,GO:0043234,GO:…
Locus_271_Transcript_1/2_Confidence_1.000_Length_853	Swiss-Prot	sp|Q75HE6|MTHR_ORYSJ Probable methylenetetrahydrofolate reductase OS=Oryza sativa subsp. japonica GN=Os03g0815200 PE=2 SV=1	137.502	104	517	2	62/138	44.9	2.78E-35	GO:0000096,GO:0003674,GO:0003824,GO:0004489,GO:0006082,GO:0006520,GO:0006555,GO:0006575,GO:0006725,GO:0006730,GO:0006732,GO:0006760,GO:0006790,GO:0006807,GO:0008150,GO:0008152,GO:0009066,GO:0009987,GO:0016491,GO:0016645,GO:0016646,GO:0019752,GO:0035999,GO:0042558,GO:0043436,GO:0044237,GO:0044238,GO:0044281,GO:0044710,GO:0046483,GO:0046653,GO:0051186,GO:0055114,GO:0071704,GO:1901360,GO:1901564,GO:…
Locus_272_Transcript_1/3_Confidence_0.250_Length_2813	Swiss-Prot	sp|Q8R2K4|TAF6L_MOUSE TAF6-like RNA polymerase II p300/CBP-associated factor-associated factor 65 kDa subunit 6L OS=Mus musculus GN=Taf6l PE=2 SV=1	353.599	249	1613	3	218/469	46.5	6.55E-108	GO:0003674,GO:0005488,GO:0005515,GO:0005575,GO:0005634,GO:0006139,GO:0006351,GO:0006352,GO:0006355,GO:0006725,GO:0006807,GO:0008150,GO:0008152,GO:0009058,GO:0009059,GO:0009889,GO:0009987,GO:0010468,GO:0010556,GO:0016070,GO:0018130,GO:0019219,GO:0019222,GO:0019438,GO:0031323,GO:0031326,GO:0032774,GO:0034641,GO:0034645,GO:0034654,GO:0043170,GO:0043226,GO:0043227,GO:0043229,GO:0043231,GO:0044237,GO:…
Locus_273_Transcript_20/26_Confidence_0.007_Length_3071	Swiss-Prot	sp|P17971|KCNAL_DROME Potassium voltage-gated channel protein Shal OS=Drosophila melanogaster GN=Shal PE=1 SV=2	60.077	1830	2042	3	55/74	74.3	8.53E-08	GO:0003674,GO:0005215,GO:0005216,GO:0005244,GO:0005249,GO:0005250,GO:0005251,GO:0005261,GO:0005267,GO:0005575,GO:0005886,GO:0006461,GO:0006810,GO:0006811,GO:0006812,GO:0006813,GO:0007154,GO:0007267,GO:0007268,GO:0008076,GO:0008150,GO:0008324,GO:0009987,GO:0015075,GO:0015077,GO:0015079,GO:0015267,GO:0015271,GO:0015672,GO:0016020,GO:0016021,GO:0016043,GO:0022607,GO:0022803,GO:0022832,GO:0022836,GO:…
Locus_274_Transcript_1/1_Confidence_0.000_Length_780	no_hit
Locus_275_Transcript_6/7_Confidence_0.034_Length_3701	Swiss-Prot	sp|P48603|CAPZB_DROME F-actin-capping protein subunit beta OS=Drosophila melanogaster GN=cpb PE=2 SV=1	228.024	3326	3700	-2	108/126	85.7	1.76E-96	GO:0000902,GO:0001667,GO:0003674,GO:0003779,GO:0005488,GO:0005515,GO:0005575,GO:0005737,GO:0005856,GO:0006810,GO:0006928,GO:0006996,GO:0007010,GO:0007015,GO:0007297,GO:0007298,GO:0007303,GO:0007444,GO:0008064,GO:0008092,GO:0008150,GO:0008290,GO:0009653,GO:0009987,GO:0010591,GO:0010631,GO:0010639,GO:0016043,GO:0016477,GO:0016482,GO:0022412,GO:0030029,GO:0030036,GO:0030832,GO:0030833,GO:0030834,GO:…
Locus_276_Transcript_3/7_Confidence_0.250_Length_690	no_hit
Locus_277_Transcript_5/6_Confidence_0.125_Length_4580	Swiss-Prot	sp|O43182|RHG06_HUMAN Rho GTPase-activating protein 6 OS=Homo sapiens GN=ARHGAP6 PE=1 SV=3	206.453	2470	3147	-3	110/226	48.7	6.46E-53	GO:0001952,GO:0001953,GO:0003674,GO:0005070,GO:0005083,GO:0005096,GO:0005099,GO:0005100,GO:0005488,GO:0005515,GO:0005575,GO:0005622,GO:0005737,GO:0005829,GO:0005856,GO:0005884,GO:0006140,GO:0006461,GO:0007015,GO:0007044,GO:0007045,GO:0007162,GO:0007165,GO:0007264,GO:0007265,GO:0007266,GO:0008047,GO:0008150,GO:0008154,GO:0009118,GO:0009894,GO:0009966,GO:0009987,GO:0010639,GO:0010646,GO:0010810,GO:…
Locus_278_Transcript_1/2_Confidence_1.000_Length_3775	Swiss-Prot	sp|Q8CAQ8|IMMT_MOUSE Mitochondrial inner membrane protein OS=Mus musculus GN=Immt PE=1 SV=1	219.935	1324	2481	1	141/411	34.3	4.33E-58	GO:0003674,GO:0005488,GO:0005515,GO:0005575,GO:0005739,GO:0005743,GO:0006873,GO:0006874,GO:0006875,GO:0006950,GO:0008150,GO:0009266,GO:0009409,GO:0009628,GO:0009987,GO:0016020,GO:0016021,GO:0019725,GO:0019866,GO:0030003,GO:0031090,GO:0031224,GO:0031966,GO:0042592,GO:0043226,GO:0043227,GO:0043229,GO:0043231,GO:0044422,GO:0044424,GO:0044425,GO:0044429,GO:0044444,GO:0044446,GO:0044464,GO:0044699,GO:…
Locus_279_Transcript_1/1_Confidence_0.000_Length_2873	Swiss-Prot	sp|Q9PVW8|SAL_SILAS Rhamnose-binding lectin OS=Silurus asotus PE=1 SV=1	91.6633	453	995	3	67/189	35.4	1.58E-18	GO:0003674,GO:0005488,GO:0005575,GO:0005576,GO:0030246
Locus_280_Transcript_4/15_Confidence_0.172_Length_497	TrEMBL	tr|G8HT99|G8HT99_ACRMI Putative uncharacterized protein OS=Acropora millepora PE=2 SV=1	148.288	8	496	-2	75/168	44.6	1.18E-40
Locus_281_Transcript_23/32_Confidence_0.062_Length_1146	Swiss-Prot	sp|P58905|AMT11_SOLLC Ammonium transporter 1 member 1 OS=Solanum lycopersicum GN=AMT1-1 PE=2 SV=1	111.309	54	602	3	67/184	36.4	1.04E-25	GO:0003674,GO:0005215,GO:0005575,GO:0006810,GO:0006811,GO:0006812,GO:0006820,GO:0008150,GO:0008324,GO:0008509,GO:0008519,GO:0009987,GO:0015075,GO:0015101,GO:0015672,GO:0015696,GO:0015698,GO:0016020,GO:0016021,GO:0022857,GO:0022890,GO:0022891,GO:0022892,GO:0031224,GO:0034220,GO:0044425,GO:0044699,GO:0044763,GO:0044765,GO:0051234,GO:0055085,GO:0071705,GO:0072488
Locus_282_Transcript_1/1_Confidence_0.000_Length_396	no_hit
Locus_283_Transcript_5/8_Confidence_0.118_Length_1488	Swiss-Prot	sp|Q6ZPS2|CRNS1_MOUSE Carnosine synthase 1 OS=Mus musculus GN=Carns1 PE=1 SV=2	130.954	229	1281	-1	104/360	28.9	5.85E-31	GO:0000166,GO:0001882,GO:0001883,GO:0003674,GO:0003824,GO:0005488,GO:0005524,GO:0005575,GO:0006082,GO:0006139,GO:0006152,GO:0006163,GO:0006195,GO:0006200,GO:0006518,GO:0006520,GO:0006725,GO:0006753,GO:0006793,GO:0006796,GO:0006807,GO:0008150,GO:0008152,GO:0008652,GO:0009056,GO:0009058,GO:0009116,GO:0009117,GO:0009119,GO:0009123,GO:0009125,GO:0009126,GO:0009128,GO:0009141,GO:0009143,GO:0009144,GO:…
Locus_284_Transcript_6/8_Confidence_0.100_Length_5981	Swiss-Prot	sp|A8K8P3|SFI1_HUMAN Protein SFI1 homolog OS=Homo sapiens GN=SFI1 PE=1 SV=2	148.673	32	1129	2	111/384	28.9	2.39E-34	GO:0000086,GO:0000278,GO:0003674,GO:0005488,GO:0005515,GO:0005575,GO:0005737,GO:0005814,GO:0005829,GO:0005856,GO:0007049,GO:0008150,GO:0009987,GO:0010921,GO:0010923,GO:0019220,GO:0019222,GO:0019899,GO:0019902,GO:0022402,GO:0031323,GO:0035303,GO:0043086,GO:0043226,GO:0043228,GO:0043229,GO:0043232,GO:0044092,GO:0044422,GO:0044424,GO:0044430,GO:0044444,GO:0044446,GO:0044450,GO:0044464,GO:0044699,GO:…
Locus_285_Transcript_1/1_Confidence_0.000_Length_288	no_hit
Locus_286_Transcript_27/41_Confidence_0.020_Length_1837	Swiss-Prot	sp|P22629|SAV_STRAV Streptavidin OS=Streptomyces avidinii PE=1 SV=1	51.2174	145	507	1	38/129	29.5	3.62E-06	GO:0005575,GO:0005576
Locus_287_Transcript_1/1_Confidence_0.000_Length_645	TrEMBL	tr|C5L5S7|C5L5S7_PERM5 Coiled-coil domain-containing protein, putative OS=Perkinsus marinus (strain ATCC 50983 / TXsc) GN=Pmar_PMAR004336 PE=4 SV=1	94.7449	4	603	1	70/201	34.8	4.33E-20
Locus_288_Transcript_1/2_Confidence_0.333_Length_2424	Swiss-Prot	sp|P00514|KAP0_BOVIN cAMP-dependent protein kinase type I-alpha regulatory subunit OS=Bos taurus GN=PRKAR1A PE=1 SV=2	535.028	1242	2360	-2	262/380	68.9	0	GO:0000166,GO:0001704,GO:0001707,GO:0001932,GO:0001933,GO:0003674,GO:0005488,GO:0005515,GO:0005575,GO:0005886,GO:0005952,GO:0006469,GO:0006996,GO:0007010,GO:0007165,GO:0007507,GO:0008150,GO:0008283,GO:0008603,GO:0009892,GO:0009987,GO:0010563,GO:0010605,GO:0014855,GO:0016020,GO:0016043,GO:0017076,GO:0019207,GO:0019220,GO:0019222,GO:0019887,GO:0019899,GO:0030029,GO:0030036,GO:0030234,GO:0030551,GO:…
Locus_289_Transcript_2/2_Confidence_0.200_Length_1108	Swiss-Prot	sp|Q40301|FCPE_MACPY Fucoxanthin-chlorophyll a-c binding protein E, chloroplastic OS=Macrocystis pyrifera GN=FCPE PE=2 SV=1	66.6254	99	551	3	54/166	32.5	1.71E-11	GO:0003674,GO:0005488,GO:0005575,GO:0006464,GO:0008150,GO:0008152,GO:0009507,GO:0009521,GO:0009523,GO:0009535,GO:0009536,GO:0009579,GO:0009987,GO:0015979,GO:0016020,GO:0016021,GO:0016168,GO:0018298,GO:0019538,GO:0030076,GO:0031224,GO:0032991,GO:0034357,GO:0036211,GO:0042651,GO:0043170,GO:0043226,GO:0043227,GO:0043229,GO:0043231,GO:0043234,GO:0043412,GO:0044237,GO:0044238,GO:0044260,GO:0044267,GO:…
Locus_290_Transcript_2/3_Confidence_0.333_Length_4073	Swiss-Prot	sp|Q5EAB6|PMGT1_BOVIN Protein O-linked-mannose beta-1,2-N-acetylglucosaminyltransferase 1 OS=Bos taurus GN=POMGNT1 PE=2 SV=1	543.888	2490	4067	-1	267/527	50.7	2.07E-175	GO:0000139,GO:0003674,GO:0003824,GO:0005575,GO:0005794,GO:0005975,GO:0006464,GO:0006486,GO:0008150,GO:0008152,GO:0008194,GO:0008375,GO:0009987,GO:0016020,GO:0016021,GO:0016740,GO:0016757,GO:0016758,GO:0019538,GO:0031090,GO:0031224,GO:0036211,GO:0043170,GO:0043226,GO:0043227,GO:0043229,GO:0043231,GO:0043412,GO:0043413,GO:0044237,GO:0044238,GO:0044260,GO:0044267,GO:0044422,GO:0044424,GO:0044425,GO:…
Locus_291_Transcript_1/1_Confidence_0.000_Length_1620	Swiss-Prot	sp|O42342|SOX7_XENLA Transcription factor Sox-7 OS=Xenopus laevis GN=sox7 PE=2 SV=1	112.464	314	637	2	63/108	58.3	9.09E-26	GO:0000975,GO:0001067,GO:0001704,GO:0001706,GO:0001822,GO:0003674,GO:0003676,GO:0003677,GO:0005488,GO:0005575,GO:0005634,GO:0006139,GO:0006351,GO:0006355,GO:0006357,GO:0006725,GO:0006807,GO:0007275,GO:0007507,GO:0008150,GO:0008152,GO:0009058,GO:0009059,GO:0009889,GO:0009891,GO:0009893,GO:0009966,GO:0009968,GO:0009987,GO:0010468,GO:0010556,GO:0010557,GO:0010604,GO:0010628,GO:0010646,GO:0010648,GO:…
Locus_292_Transcript_8/8_Confidence_0.570_Length_3292	Swiss-Prot	sp|Q08CH3|MPND_DANRE MPN domain-containing protein OS=Danio rerio GN=mpnd PE=2 SV=1	244.973	1480	2208	-2	119/243	49	1.42E-69	GO:0003674,GO:0003824,GO:0005575,GO:0006508,GO:0008150,GO:0008152,GO:0008233,GO:0016787,GO:0019538,GO:0043170,GO:0044238,GO:0071704
Locus_293_Transcript_22/33_Confidence_0.039_Length_2288	Swiss-Prot	sp|Q17QF0|AGT2_BOVIN Alanine--glyoxylate aminotransferase 2, mitochondrial OS=Bos taurus GN=AGXT2 PE=2 SV=1	324.324	408	1172	-1	162/256	63.3	9.46E-100	GO:0003674,GO:0003824,GO:0005488,GO:0005575,GO:0005739,GO:0008150,GO:0008152,GO:0008453,GO:0008483,GO:0016740,GO:0016769,GO:0030170,GO:0043167,GO:0043168,GO:0043226,GO:0043227,GO:0043229,GO:0043231,GO:0044424,GO:0044444,GO:0044464,GO:0047305,GO:0048037
Locus_295_Transcript_4/9_Confidence_0.105_Length_4760	Swiss-Prot	sp|Q1LZA7|LIMD2_BOVIN LIM domain-containing protein 2 OS=Bos taurus GN=LIMD2 PE=2 SV=1	132.109	1531	1773	-3	53/81	65.4	2.40E-33	GO:0003674,GO:0005488,GO:0008270,GO:0043167,GO:0043169,GO:0046872,GO:0046914
Locus_296_Transcript_1/3_Confidence_0.750_Length_1210	Swiss-Prot	sp|Q96IV0|NGLY1_HUMAN Peptide-N(4)-(N-acetyl-beta-glucosaminyl)asparagine amidase OS=Homo sapiens GN=NGLY1 PE=1 SV=1	130.568	430	909	-2	69/160	43.1	1.55E-31	GO:0000224,GO:0003674,GO:0003824,GO:0005488,GO:0005515,GO:0005575,GO:0005737,GO:0006516,GO:0008150,GO:0008152,GO:0009056,GO:0009057,GO:0009100,GO:0009987,GO:0016787,GO:0016810,GO:0016811,GO:0019538,GO:0030163,GO:0043167,GO:0043169,GO:0043170,GO:0044237,GO:0044238,GO:0044248,GO:0044260,GO:0044265,GO:0044424,GO:0044464,GO:0046872,GO:0071704,GO:1901135,GO:1901136,GO:1901575
Locus_297_Transcript_1/8_Confidence_0.034_Length_1817	Swiss-Prot	sp|Q8BYF6|SC5A8_MOUSE Sodium-coupled monocarboxylate transporter 1 OS=Mus musculus GN=Slc5a8 PE=1 SV=1	161.384	891	1814	-1	105/318	33	3.68E-41	GO:0003674,GO:0005215,GO:0005575,GO:0005886,GO:0006810,GO:0006811,GO:0006812,GO:0006814,GO:0006915,GO:0008150,GO:0008219,GO:0009987,GO:0012501,GO:0015291,GO:0015293,GO:0015672,GO:0016020,GO:0016021,GO:0016265,GO:0016324,GO:0022804,GO:0022857,GO:0030001,GO:0031224,GO:0044425,GO:0044459,GO:0044464,GO:0044699,GO:0044763,GO:0044765,GO:0051234,GO:0055085
Locus_298_Transcript_1/1_Confidence_0.000_Length_749	Swiss-Prot	sp|P41561|IDH2_COLMA Isocitrate dehydrogenase [NADP] 2 OS=Colwellia maris GN=icd2 PE=1 SV=3	330.872	3	749	-1	156/249	62.7	2.00E-106	GO:0003674,GO:0003824,GO:0004448,GO:0004450,GO:0005488,GO:0005975,GO:0006081,GO:0006082,GO:0006097,GO:0006099,GO:0008150,GO:0008152,GO:0009987,GO:0016491,GO:0016614,GO:0016616,GO:0019752,GO:0032787,GO:0043167,GO:0043169,GO:0043436,GO:0044237,GO:0044238,GO:0044262,GO:0044281,GO:0044710,GO:0046487,GO:0046872,GO:0055114,GO:0071704
Locus_299_Transcript_21/30_Confidence_0.000_Length_7015	Swiss-Prot	sp|Q9Z0Y8|CAC1I_RAT Voltage-dependent T-type calcium channel subunit alpha-1I OS=Rattus norvegicus GN=Cacna1i PE=2 SV=3	503.827	4532	6238	2	302/575	52.5	6.88E-144	GO:0003674,GO:0005215,GO:0005216,GO:0005244,GO:0005245,GO:0005261,GO:0005262,GO:0005575,GO:0005891,GO:0006810,GO:0006811,GO:0006812,GO:0006816,GO:0006873,GO:0006874,GO:0006875,GO:0007204,GO:0008150,GO:0008324,GO:0008332,GO:0009987,GO:0015075,GO:0015085,GO:0015267,GO:0016020,GO:0016021,GO:0016482,GO:0019725,GO:0022803,GO:0022832,GO:0022836,GO:0022838,GO:0022839,GO:0022843,GO:0022857,GO:0022890,GO:…
Locus_300_Transcript_2/24_Confidence_0.011_Length_6631	Swiss-Prot	sp|Q7Z6Z7|HUWE1_HUMAN E3 ubiquitin-protein ligase HUWE1 OS=Homo sapiens GN=HUWE1 PE=1 SV=3	826.239	914	2506	-1	391/531	73.6	0	GO:0000209,GO:0003674,GO:0003676,GO:0003677,GO:0003824,GO:0004842,GO:0005488,GO:0005515,GO:0005575,GO:0005634,GO:0005730,GO:0005737,GO:0006139,GO:0006259,GO:0006281,GO:0006284,GO:0006325,GO:0006464,GO:0006513,GO:0006725,GO:0006807,GO:0006950,GO:0006974,GO:0006996,GO:0008150,GO:0008152,GO:0009987,GO:0016043,GO:0016567,GO:0016568,GO:0016569,GO:0016570,GO:0016574,GO:0016874,GO:0016879,GO:0016881,GO:…
Locus_301_Transcript_1/1_Confidence_0.750_Length_1130	TrEMBL	tr|M1TA76|M1TA76_9CNID Alpha integrin-like protein (Fragment) OS=Stylophora pistillata PE=4 SV=1	300.827	291	854	3	165/188	87.8	6.62E-98	GO:0007165,GO:0007166,GO:0007229,GO:0008150,GO:0009987,GO:0044699,GO:0044763,GO:0050789,GO:0050794,GO:0050896,GO:0051716,GO:0065007
Locus_302_Transcript_1/1_Confidence_0.000_Length_529	TrEMBL	tr|A7YXU5|A7YXU5_KARVE RNA-binding protein OS=Karlodinium veneficum PE=2 SV=1	73.559	163	399	-2	35/79	44.3	2.41E-13	GO:0000166,GO:0003674,GO:0003676,GO:0005488,GO:0036094,GO:0097159,GO:1901265,GO:1901363
Locus_303_Transcript_1/1_Confidence_0.000_Length_1264	no_hit
Locus_304_Transcript_4/5_Confidence_0.020_Length_1965	Swiss-Prot	sp|Q9K9H0|ACEA_BACHD Isocitrate lyase OS=Bacillus halodurans (strain ATCC BAA-125 / DSM 18197 / FERM 7344 / JCM 9153 / C-125) GN=aceA PE=3 SV=1	521.161	316	1431	-1	247/372	66.4	2.04E-178	GO:0003674,GO:0003824,GO:0004451,GO:0005575,GO:0005737,GO:0005975,GO:0006081,GO:0006082,GO:0006097,GO:0006099,GO:0008150,GO:0008152,GO:0009987,GO:0016829,GO:0016830,GO:0016833,GO:0019752,GO:0032787,GO:0043436,GO:0044237,GO:0044238,GO:0044262,GO:0044281,GO:0044424,GO:0044464,GO:0044710,GO:0046487,GO:0071704
Locus_305_Transcript_1/1_Confidence_0.000_Length_1736	TrEMBL	tr|Q55JU9|Q55JU9_CRYNB Putative uncharacterized protein OS=Cryptococcus neoformans var. neoformans serotype D (strain B-3501A) GN=CNBK2340 PE=4 SV=1	72.0182	340	1566	1	108/460	23.5	6.84E-10	GO:0000166,GO:0001882,GO:0001883,GO:0003674,GO:0003676,GO:0003677,GO:0003824,GO:0004386,GO:0005488,GO:0005524,GO:0005575,GO:0005634,GO:0006139,GO:0006259,GO:0006304,GO:0006305,GO:0006306,GO:0006725,GO:0006807,GO:0008150,GO:0008152,GO:0008168,GO:0009987,GO:0010468,GO:0016462,GO:0016740,GO:0016741,GO:0016787,GO:0016817,GO:0016818,GO:0017076,GO:0017111,GO:0019222,GO:0030554,GO:0032259,GO:0032549,GO:…
Locus_306_Transcript_1/6_Confidence_0.286_Length_731	no_hit
Locus_307_Transcript_2/2_Confidence_0.000_Length_580	TrEMBL	tr|R4IW63|R4IW63_9CNID CARP3 OS=Stylophora pistillata GN=g12678 PE=4 SV=1	63.1586	1	120	-2	28/40	70	1.08E-09
Locus_308_Transcript_1/5_Confidence_0.100_Length_4867	Swiss-Prot	sp|P22125|RAB1_DIPOM Ras-related protein ORAB-1 OS=Diplobatis ommata PE=2 SV=1	192.2	3665	3991	-1	96/111	86.5	2.99E-53	GO:0000166,GO:0001882,GO:0001883,GO:0003674,GO:0005488,GO:0005525,GO:0005575,GO:0005886,GO:0006810,GO:0007165,GO:0007264,GO:0008150,GO:0009987,GO:0015031,GO:0016020,GO:0017076,GO:0019001,GO:0032549,GO:0032550,GO:0032553,GO:0032555,GO:0032561,GO:0035556,GO:0035639,GO:0036094,GO:0043167,GO:0043168,GO:0044464,GO:0044699,GO:0044763,GO:0045184,GO:0050789,GO:0050794,GO:0050896,GO:0051234,GO:0051716,GO:…
Locus_309_Transcript_1/1_Confidence_0.000_Length_780	Swiss-Prot	sp|Q7SIF8|FGF1_NOTVI Fibroblast growth factor 1 (Fragment) OS=Notophthalmus viridescens GN=fgf1 PE=1 SV=1	76.6406	334	669	1	45/114	39.5	4.65E-16	GO:0001525,GO:0003401,GO:0003674,GO:0005102,GO:0005104,GO:0005488,GO:0005515,GO:0005539,GO:0005575,GO:0005576,GO:0005615,GO:0005634,GO:0005737,GO:0005829,GO:0005938,GO:0006355,GO:0006357,GO:0007165,GO:0007166,GO:0007167,GO:0007169,GO:0007275,GO:0008083,GO:0008150,GO:0008201,GO:0008284,GO:0008543,GO:0009719,GO:0009888,GO:0009889,GO:0009891,GO:0009893,GO:0009966,GO:0009967,GO:0009987,GO:0010033,GO:…
Locus_310_Transcript_1/1_Confidence_0.818_Length_4055	Swiss-Prot	sp|O88917|LPHN1_RAT Latrophilin-1 OS=Rattus norvegicus GN=Lphn1 PE=1 SV=1	58.151	2904	3182	-1	30/93	32.3	5.58E-07	GO:0003674,GO:0004871,GO:0004872,GO:0004888,GO:0004930,GO:0005488,GO:0005515,GO:0005575,GO:0005886,GO:0006810,GO:0006887,GO:0007165,GO:0007166,GO:0007186,GO:0007218,GO:0007420,GO:0008150,GO:0009987,GO:0014069,GO:0015643,GO:0016020,GO:0016021,GO:0016079,GO:0016192,GO:0016524,GO:0030054,GO:0030246,GO:0030424,GO:0030426,GO:0030427,GO:0031224,GO:0032502,GO:0032940,GO:0038023,GO:0042734,GO:0042995,GO:…
Locus_311_Transcript_9/12_Confidence_0.283_Length_1163	TrEMBL	tr|R1DPR5|R1DPR5_EMIHU Uncharacterized protein OS=Emiliania huxleyi CCMP1516 GN=EMIHUDRAFT_215518 PE=4 SV=1	63.1586	24	578	-1	59/190	31.1	4.86E-15
Locus_312_Transcript_1/2_Confidence_0.667_Length_1206	no_hit
Locus_313_Transcript_1/1_Confidence_0.000_Length_1262	no_hit
Locus_314_Transcript_19/46_Confidence_0.043_Length_2554	Swiss-Prot	sp|P68370|TBA1A_RAT Tubulin alpha-1A chain OS=Rattus norvegicus GN=Tuba1a PE=1 SV=1	791.956	1302	2552	3	380/417	91.1	0	GO:0000166,GO:0001882,GO:0001883,GO:0003674,GO:0003824,GO:0003924,GO:0005198,GO:0005200,GO:0005488,GO:0005515,GO:0005525,GO:0005575,GO:0005737,GO:0005856,GO:0005874,GO:0006139,GO:0006152,GO:0006163,GO:0006184,GO:0006195,GO:0006461,GO:0006725,GO:0006753,GO:0006793,GO:0006796,GO:0006807,GO:0007017,GO:0008150,GO:0008152,GO:0009056,GO:0009116,GO:0009117,GO:0009119,GO:0009141,GO:0009143,GO:0009144,GO:…
Locus_315_Transcript_10/14_Confidence_0.051_Length_659	Swiss-Prot	sp|Q9VCE9|UBS3A_DROME Protein UBASH3A homolog OS=Drosophila melanogaster GN=CG13604 PE=2 SV=1	71.2478	34	513	1	59/192	30.7	6.38E-13	GO:0003674,GO:0003824,GO:0006139,GO:0006725,GO:0006807,GO:0008150,GO:0008152,GO:0009987,GO:0016070,GO:0034641,GO:0043170,GO:0044237,GO:0044238,GO:0044260,GO:0046483,GO:0071704,GO:0090304,GO:1901360
Locus_316_Transcript_3/5_Confidence_0.674_Length_3484	Swiss-Prot	sp|Q8CFN2|CDC42_RAT Cell division control protein 42 homolog OS=Rattus norvegicus GN=Cdc42 PE=1 SV=2	263.077	262	666	1	125/135	92.6	3.58E-79	GO:0000139,GO:0000166,GO:0001525,GO:0001709,GO:0001882,GO:0001883,GO:0001932,GO:0001934,GO:0002040,GO:0002064,GO:0003008,GO:0003013,GO:0003015,GO:0003161,GO:0003334,GO:0003674,GO:0003824,GO:0003924,GO:0005102,GO:0005488,GO:0005515,GO:0005525,GO:0005575,GO:0005622,GO:0005737,GO:0005815,GO:0005819,GO:0005829,GO:0005856,GO:0005886,GO:0006139,GO:0006152,GO:0006163,GO:0006184,GO:0006195,GO:0006275,GO:…
Locus_317_Transcript_2/3_Confidence_0.500_Length_9820	TrEMBL	tr|M1SUN2|M1SUN2_9CNID Uncharacterized protein OS=Stylophora pistillata PE=4 SV=1	188.734	5623	9423	-2	334/1302	25.7	3.68E-44
Locus_318_Transcript_2/9_Confidence_0.033_Length_4301	no_hit
Locus_319_Transcript_2/3_Confidence_0.938_Length_587	Swiss-Prot	sp|P91913|RLA1_CAEEL 60S acidic ribosomal protein P1 OS=Caenorhabditis elegans GN=rla-1 PE=3 SV=2	89.3521	80	265	2	42/62	67.7	3.34E-21	GO:0003674,GO:0003735,GO:0005198,GO:0005575,GO:0005622,GO:0005840,GO:0006412,GO:0006414,GO:0008150,GO:0008152,GO:0009058,GO:0009059,GO:0009987,GO:0019538,GO:0030529,GO:0032991,GO:0034645,GO:0043170,GO:0043226,GO:0043228,GO:0043229,GO:0043232,GO:0044237,GO:0044238,GO:0044249,GO:0044260,GO:0044267,GO:0044424,GO:0044444,GO:0044464,GO:0071704,GO:1901576
Locus_320_Transcript_4/5_Confidence_0.026_Length_3339	Swiss-Prot	sp|P51655|GPC4_MOUSE Glypican-4 OS=Mus musculus GN=Gpc4 PE=2 SV=2	286.96	1771	3036	-1	146/431	33.9	3.92E-83	GO:0001948,GO:0003674,GO:0005488,GO:0005515,GO:0005575,GO:0005576,GO:0005578,GO:0005615,GO:0005796,GO:0005886,GO:0009897,GO:0016020,GO:0031012,GO:0031224,GO:0031225,GO:0031974,GO:0043167,GO:0043168,GO:0043233,GO:0043394,GO:0043395,GO:0044421,GO:0044422,GO:0044424,GO:0044425,GO:0044431,GO:0044444,GO:0044446,GO:0044459,GO:0044464,GO:0070013,GO:1901681
Locus_321_Transcript_4/5_Confidence_0.214_Length_2445	Swiss-Prot	sp|Q9JHB3|TIMP4_MOUSE Metalloproteinase inhibitor 4 OS=Mus musculus GN=Timp4 PE=2 SV=1	51.9878	1368	1847	-2	43/169	25.4	5.66E-06	GO:0002237,GO:0003674,GO:0004857,GO:0004866,GO:0005488,GO:0005575,GO:0005576,GO:0005615,GO:0007417,GO:0008150,GO:0008191,GO:0009607,GO:0009719,GO:0009725,GO:0010033,GO:0010243,GO:0010466,GO:0010576,GO:0019222,GO:0022414,GO:0030017,GO:0030234,GO:0030414,GO:0032496,GO:0032502,GO:0033993,GO:0034097,GO:0042221,GO:0042493,GO:0042698,GO:0043086,GO:0043167,GO:0043169,GO:0043434,GO:0044092,GO:0044421,GO:…
Locus_322_Transcript_1/2_Confidence_0.926_Length_604	nr	PREDICTED: uncharacterized protein LOC100209455 [Hydra magnipapillata]	54.299	149	313	-1	25/55	45.5	1.00E-06
Locus_323_Transcript_1/1_Confidence_0.000_Length_750	no_hit
Locus_324_Transcript_1/1_Confidence_0.857_Length_1206	no_hit
Locus_325_Transcript_5/9_Confidence_0.684_Length_8032	Swiss-Prot	sp|Q8VIJ5|NCOAT_RAT Bifunctional protein NCOAT OS=Rattus norvegicus GN=Mgea5 PE=1 SV=1	248.44	1721	2293	2	116/192	60.4	8.92E-66	GO:0002791,GO:0002793,GO:0003254,GO:0003674,GO:0003824,GO:0004402,GO:0004553,GO:0004563,GO:0005575,GO:0005634,GO:0005737,GO:0006040,GO:0006044,GO:0006109,GO:0006139,GO:0006163,GO:0006325,GO:0006464,GO:0006473,GO:0006475,GO:0006605,GO:0006612,GO:0006725,GO:0006753,GO:0006793,GO:0006796,GO:0006807,GO:0006810,GO:0006886,GO:0006996,GO:0007568,GO:0008080,GO:0008150,GO:0008152,GO:0008219,GO:0009117,GO:…
Locus_326_Transcript_3/7_Confidence_0.176_Length_3485	Swiss-Prot	sp|P27393|CO4A2_ASCSU Collagen alpha-2(IV) chain OS=Ascaris suum PE=2 SV=1	62.003	1076	1729	-2	90/218	41.3	3.55E-08	GO:0003674,GO:0005198,GO:0005201,GO:0005575,GO:0005576,GO:0005578,GO:0005581,GO:0005604,GO:0031012,GO:0044420,GO:0044421
Locus_327_Transcript_1/1_Confidence_0.800_Length_1996	Swiss-Prot	sp|Q7PVX8|ARPC2_ANOGA Probable actin-related protein 2/3 complex subunit 2 OS=Anopheles gambiae GN=Arc-p34 PE=3 SV=2	438.343	86	991	2	207/309	67	9.11E-148	GO:0003674,GO:0003779,GO:0005488,GO:0005515,GO:0005575,GO:0005737,GO:0005856,GO:0008064,GO:0008092,GO:0008150,GO:0009987,GO:0016043,GO:0030832,GO:0030833,GO:0032271,GO:0032535,GO:0032956,GO:0032970,GO:0033043,GO:0043226,GO:0043228,GO:0043229,GO:0043232,GO:0043254,GO:0044087,GO:0044424,GO:0044464,GO:0044699,GO:0044763,GO:0050789,GO:0050794,GO:0051128,GO:0051493,GO:0065007,GO:0065008,GO:0071840,GO:…
Locus_328_Transcript_4/4_Confidence_0.200_Length_592	no_hit
Locus_329_Transcript_4/14_Confidence_0.192_Length_960	Swiss-Prot	sp|Q9FZ76|RL61_ARATH 60S ribosomal protein L6-1 OS=Arabidopsis thaliana GN=RPL6A PE=2 SV=1	70.0922	1	132	-1	30/44	68.2	8.54E-13	GO:0001510,GO:0003674,GO:0003735,GO:0005198,GO:0005575,GO:0005622,GO:0005783,GO:0005829,GO:0005840,GO:0005886,GO:0005911,GO:0006139,GO:0006412,GO:0006725,GO:0006807,GO:0008150,GO:0008152,GO:0009058,GO:0009059,GO:0009451,GO:0009506,GO:0009507,GO:0009536,GO:0009987,GO:0015934,GO:0016020,GO:0016070,GO:0019538,GO:0022625,GO:0022626,GO:0030054,GO:0030529,GO:0032259,GO:0032991,GO:0034641,GO:0034645,GO:…
Locus_330_Transcript_2/4_Confidence_0.667_Length_1836	TrEMBL	tr|A7SFP9|A7SFP9_NEMVE Predicted protein OS=Nematostella vectensis GN=v1g244954 PE=4 SV=1	63.5438	1117	1485	-1	51/123	41.5	2.61E-08
Locus_331_Transcript_11/11_Confidence_0.010_Length_2246	Swiss-Prot	sp|P40984|UBC9_SCHPO SUMO-conjugating enzyme ubc9 OS=Schizosaccharomyces pombe (strain 972 / ATCC 24843) GN=hus5 PE=1 SV=1	56.9954	1607	1849	2	31/82	37.8	6.31E-08	GO:0000166,GO:0000785,GO:0000792,GO:0001882,GO:0001883,GO:0003674,GO:0003824,GO:0005488,GO:0005515,GO:0005524,GO:0005575,GO:0005634,GO:0005829,GO:0006139,GO:0006259,GO:0006281,GO:0006464,GO:0006725,GO:0006807,GO:0006950,GO:0006974,GO:0007346,GO:0008150,GO:0008152,GO:0009987,GO:0016874,GO:0016879,GO:0016881,GO:0016925,GO:0017076,GO:0019538,GO:0019787,GO:0019789,GO:0030554,GO:0032446,GO:0032549,GO:…
Locus_332_Transcript_24/26_Confidence_0.010_Length_4288	Swiss-Prot	sp|Q05654|RTF21_SCHPO Retrotransposable element Tf2 155 kDa protein type 1 OS=Schizosaccharomyces pombe (strain 972 / ATCC 24843) GN=Tf2-1 PE=4 SV=1	162.925	542	2209	-1	163/591	27.6	2.83E-69	GO:0003674,GO:0003676,GO:0003723,GO:0003824,GO:0003964,GO:0004175,GO:0004190,GO:0005488,GO:0005575,GO:0005634,GO:0006139,GO:0006259,GO:0006260,GO:0006278,GO:0006508,GO:0006725,GO:0006807,GO:0008150,GO:0008152,GO:0008233,GO:0009058,GO:0009059,GO:0009987,GO:0015074,GO:0016740,GO:0016772,GO:0016779,GO:0016787,GO:0019538,GO:0034061,GO:0034641,GO:0034645,GO:0043170,GO:0043226,GO:0043227,GO:0043229,GO:…
Locus_333_Transcript_14/23_Confidence_0.045_Length_4793	Swiss-Prot	sp|Q95SX7|RTBS_DROME Probable RNA-directed DNA polymerase from transposon BS OS=Drosophila melanogaster GN=RTase PE=2 SV=1	68.9366	4246	4785	1	55/188	29.3	3.74E-10	GO:0003674,GO:0003676,GO:0003723,GO:0003824,GO:0003964,GO:0005488,GO:0005575,GO:0006139,GO:0006259,GO:0006260,GO:0006278,GO:0006310,GO:0006313,GO:0006725,GO:0006807,GO:0008150,GO:0008152,GO:0009058,GO:0009059,GO:0009987,GO:0016740,GO:0016772,GO:0016779,GO:0032196,GO:0034061,GO:0034641,GO:0034645,GO:0043170,GO:0044237,GO:0044238,GO:0044249,GO:0044260,GO:0044699,GO:0044763,GO:0046483,GO:0071704,GO:…
Locus_334_Transcript_1/1_Confidence_0.000_Length_515	no_hit
Locus_335_Transcript_1/1_Confidence_0.000_Length_846	no_hit
Locus_336_Transcript_2/3_Confidence_0.100_Length_2359	Swiss-Prot	sp|Q9Y6J8|STYL1_HUMAN Serine/threonine/tyrosine-interacting-like protein 1 OS=Homo sapiens GN=STYXL1 PE=2 SV=1	130.183	28	564	-2	67/179	37.4	2.24E-31	GO:0003674,GO:0003824,GO:0004721,GO:0006464,GO:0006470,GO:0006793,GO:0006796,GO:0007165,GO:0008138,GO:0008150,GO:0008152,GO:0009987,GO:0016311,GO:0016787,GO:0016788,GO:0016791,GO:0019538,GO:0035556,GO:0036211,GO:0042578,GO:0043170,GO:0043412,GO:0044237,GO:0044238,GO:0044260,GO:0044267,GO:0044699,GO:0044763,GO:0050789,GO:0050794,GO:0050896,GO:0051716,GO:0065007,GO:0071704
Locus_337_Transcript_24/28_Confidence_0.133_Length_1067	Swiss-Prot	sp|P55738|CCAC_AMPCA Caroteno-chlorophyll a-c-binding protein (Fragment) OS=Amphidinium carterae PE=1 SV=1	135.191	6	299	-1	67/99	67.7	3.73E-37	GO:0003674,GO:0005488,GO:0005575,GO:0006464,GO:0008150,GO:0008152,GO:0009507,GO:0009521,GO:0009522,GO:0009523,GO:0009535,GO:0009536,GO:0009579,GO:0009987,GO:0015979,GO:0016020,GO:0016021,GO:0016168,GO:0018298,GO:0019538,GO:0031224,GO:0032991,GO:0034357,GO:0036211,GO:0042651,GO:0043167,GO:0043169,GO:0043170,GO:0043226,GO:0043227,GO:0043229,GO:0043231,GO:0043234,GO:0043412,GO:0044237,GO:0044238,GO:…
Locus_338_Transcript_1/1_Confidence_0.885_Length_2244	Swiss-Prot	sp|O57538|P53_XIPHE Cellular tumor antigen p53 OS=Xiphophorus helleri GN=tp53 PE=2 SV=1	145.591	1117	1995	-1	103/303	34	1.22E-36	GO:0000975,GO:0001067,GO:0001071,GO:0003674,GO:0003676,GO:0003677,GO:0003700,GO:0005488,GO:0005575,GO:0005634,GO:0005737,GO:0006139,GO:0006351,GO:0006355,GO:0006461,GO:0006725,GO:0006807,GO:0006915,GO:0007049,GO:0008150,GO:0008152,GO:0008219,GO:0009058,GO:0009059,GO:0009889,GO:0009987,GO:0010468,GO:0010556,GO:0012501,GO:0016043,GO:0016070,GO:0016265,GO:0018130,GO:0019219,GO:0019222,GO:0019438,GO:…
Locus_339_Transcript_1/5_Confidence_0.130_Length_386	no_hit
Locus_340_Transcript_15/28_Confidence_0.014_Length_4521	no_hit
Locus_341_Transcript_1/1_Confidence_0.000_Length_2455	Swiss-Prot	sp|Q8BM14|LIPK_MOUSE Lipase member K OS=Mus musculus GN=Lipk PE=2 SV=1	219.164	273	866	3	104/205	50.7	5.90E-84	GO:0003674,GO:0003824,GO:0005575,GO:0005576,GO:0006629,GO:0008150,GO:0008152,GO:0009056,GO:0016042,GO:0016787,GO:0016788,GO:0044238,GO:0044710,GO:0071704,GO:1901575
Locus_342_Transcript_4/4_Confidence_0.000_Length_770	TrEMBL	tr|L0WAW7|L0WAW7_9GAMM MutT/nudix family protein OS=Alcanivorax hongdengensis A-11-3 GN=A11A3_11758 PE=3 SV=1	71.2478	73	285	1	34/71	47.9	3.55E-12	GO:0003674,GO:0003824,GO:0016787
Locus_343_Transcript_47/95_Confidence_0.004_Length_5149	Swiss-Prot	sp|Q6PA97|TPPC9_XENLA Trafficking protein particle complex subunit 9 OS=Xenopus laevis GN=trappc9 PE=2 SV=1	574.704	1822	5082	-2	385/1162	33.1	8.11E-178	GO:0005575,GO:0005737,GO:0005783,GO:0005794,GO:0008150,GO:0009987,GO:0030154,GO:0032502,GO:0043226,GO:0043227,GO:0043229,GO:0043231,GO:0044424,GO:0044444,GO:0044464,GO:0044699,GO:0044763,GO:0048869
Locus_344_Transcript_1/1_Confidence_0.625_Length_497	Swiss-Prot	sp|A6MVW9|ATPI_RHDSA ATP synthase subunit a, chloroplastic OS=Rhodomonas salina GN=atpI PE=3 SV=1	185.267	114	497	3	94/128	73.4	6.06E-57	GO:0003674,GO:0003824,GO:0005215,GO:0005575,GO:0005886,GO:0006139,GO:0006163,GO:0006164,GO:0006725,GO:0006753,GO:0006754,GO:0006793,GO:0006796,GO:0006807,GO:0006810,GO:0006811,GO:0006812,GO:0006818,GO:0008150,GO:0008152,GO:0008324,GO:0009058,GO:0009116,GO:0009117,GO:0009119,GO:0009123,GO:0009124,GO:0009126,GO:0009127,GO:0009141,GO:0009142,GO:0009144,GO:0009145,GO:0009150,GO:0009152,GO:0009156,GO:…
Locus_345_Transcript_1/2_Confidence_0.981_Length_1590	Swiss-Prot	sp|Q5PPU8|NTAQ1_XENLA Protein N-terminal glutamine amidohydrolase OS=Xenopus laevis GN=wdyhv1 PE=2 SV=1	206.068	972	1550	-2	102/198	51.5	4.03E-61	GO:0003674,GO:0003824,GO:0005575,GO:0005634,GO:0005737,GO:0005829,GO:0006464,GO:0008150,GO:0008152,GO:0009987,GO:0016787,GO:0016810,GO:0016811,GO:0019538,GO:0036211,GO:0043170,GO:0043226,GO:0043227,GO:0043229,GO:0043231,GO:0043412,GO:0044237,GO:0044238,GO:0044260,GO:0044267,GO:0044424,GO:0044444,GO:0044464,GO:0070773,GO:0071704
Locus_346_Transcript_1/3_Confidence_0.200_Length_9581	Swiss-Prot	sp|Q3TLH4|PRC2C_MOUSE Protein PRRC2C OS=Mus musculus GN=Prrc2c PE=1 SV=3	113.62	8984	9262	-2	55/93	59.1	3.26E-23	GO:0005575,GO:0008150
Locus_347_Transcript_9/9_Confidence_0.071_Length_1340	Swiss-Prot	sp|O18806|FA8_CANFA Coagulation factor VIII OS=Canis familiaris GN=F8 PE=2 SV=1	89.7373	167	778	2	66/208	31.7	1.35E-17	GO:0001775,GO:0002526,GO:0003674,GO:0003824,GO:0005488,GO:0005507,GO:0005575,GO:0005576,GO:0005615,GO:0006950,GO:0006952,GO:0006953,GO:0006954,GO:0007155,GO:0007596,GO:0007599,GO:0008150,GO:0008152,GO:0009611,GO:0009987,GO:0016491,GO:0022610,GO:0030168,GO:0032501,GO:0043167,GO:0043169,GO:0044421,GO:0044699,GO:0044707,GO:0044710,GO:0044763,GO:0046872,GO:0046914,GO:0050817,GO:0050878,GO:0050896,GO:…
Locus_348_Transcript_13/15_Confidence_0.250_Length_2152	no_hit
Locus_349_Transcript_2/2_Confidence_0.250_Length_2669	TrEMBL	tr|A8DVF7|A8DVF7_NEMVE Predicted protein (Fragment) OS=Nematostella vectensis GN=v1g156430 PE=4 SV=1	58.151	1890	2039	-1	26/50	52	1.29E-07
Locus_350_Transcript_1/1_Confidence_0.000_Length_337	no_hit
Locus_351_Transcript_6/12_Confidence_0.028_Length_3387	Swiss-Prot	sp|Q0P5H9|TTC5_BOVIN Tetratricopeptide repeat protein 5 OS=Bos taurus GN=TTC5 PE=2 SV=1	347.821	2012	3268	-3	203/421	48.2	1.72E-106	GO:0003674,GO:0003676,GO:0003677,GO:0003682,GO:0005488,GO:0005575,GO:0005634,GO:0005737,GO:0006139,GO:0006259,GO:0006281,GO:0006355,GO:0006357,GO:0006725,GO:0006807,GO:0006950,GO:0006974,GO:0008150,GO:0008152,GO:0009889,GO:0009891,GO:0009893,GO:0009987,GO:0010468,GO:0010556,GO:0010557,GO:0010604,GO:0010628,GO:0019219,GO:0019222,GO:0031323,GO:0031325,GO:0031326,GO:0031328,GO:0033554,GO:0034641,GO:…
Locus_352_Transcript_14/15_Confidence_0.200_Length_6187	TrEMBL	tr|M1H3W2|M1H3W2_9CNID Putative late embryogenesis protein (Fragment) OS=Stylophora pistillata GN=g11651 PE=4 SV=1	313.153	5574	6119	3	165/182	90.7	1.56E-89
Locus_353_Transcript_5/5_Confidence_0.333_Length_1545	TrEMBL	tr|A7SI73|A7SI73_NEMVE Cytochrome b-c1 complex subunit Rieske, mitochondrial OS=Nematostella vectensis GN=v1g212662 PE=3 SV=1	67.3958	95	295	2	34/67	50.7	1.93E-09	GO:0003674,GO:0003824,GO:0005215,GO:0005488,GO:0005575,GO:0005739,GO:0006091,GO:0008121,GO:0008150,GO:0008152,GO:0008324,GO:0009987,GO:0015075,GO:0015077,GO:0015078,GO:0016020,GO:0016491,GO:0016679,GO:0016681,GO:0022857,GO:0022890,GO:0022891,GO:0022892,GO:0022900,GO:0043167,GO:0043169,GO:0043226,GO:0043227,GO:0043229,GO:0043231,GO:0044237,GO:0044424,GO:0044425,GO:0044444,GO:0044464,GO:0044710,GO:…
Locus_354_Transcript_1/1_Confidence_0.667_Length_414	no_hit
Locus_355_Transcript_1/2_Confidence_0.333_Length_3009	Swiss-Prot	sp|O74212|FAD5_MORAP Delta(5) fatty acid desaturase OS=Mortierella alpina GN=DES1 PE=2 SV=1	453.366	1395	2699	-2	219/437	50.1	2.19E-147	GO:0003674,GO:0003824,GO:0005488,GO:0005506,GO:0005575,GO:0006082,GO:0006091,GO:0006629,GO:0006631,GO:0006633,GO:0008150,GO:0008152,GO:0008610,GO:0009058,GO:0009987,GO:0016020,GO:0016021,GO:0016053,GO:0016491,GO:0016705,GO:0016717,GO:0019752,GO:0020037,GO:0022900,GO:0031224,GO:0032787,GO:0043167,GO:0043169,GO:0043436,GO:0044237,GO:0044238,GO:0044249,GO:0044255,GO:0044281,GO:0044283,GO:0044425,GO:…
Locus_356_Transcript_4/7_Confidence_0.654_Length_1327	Swiss-Prot	sp|O75446|SAP30_HUMAN Histone deacetylase complex subunit SAP30 OS=Homo sapiens GN=SAP30 PE=1 SV=1	108.997	955	1158	-2	52/76	68.4	5.08E-26	GO:0000118,GO:0000122,GO:0000988,GO:0000989,GO:0003674,GO:0003676,GO:0003677,GO:0003712,GO:0003714,GO:0005488,GO:0005515,GO:0005575,GO:0005634,GO:0006139,GO:0006351,GO:0006355,GO:0006357,GO:0006725,GO:0006807,GO:0008150,GO:0008152,GO:0009058,GO:0009059,GO:0009889,GO:0009890,GO:0009892,GO:0009987,GO:0010468,GO:0010556,GO:0010558,GO:0010605,GO:0010629,GO:0016070,GO:0018130,GO:0019219,GO:0019222,GO:…
Locus_357_Transcript_20/34_Confidence_0.067_Length_1137	TrEMBL	tr|A7RTJ6|A7RTJ6_NEMVE Predicted protein OS=Nematostella vectensis GN=v1g240580 PE=4 SV=1	121.709	9	308	-2	57/100	57	5.46E-27
Locus_358_Transcript_11/14_Confidence_0.000_Length_5025	Swiss-Prot	sp|Q8IX03|KIBRA_HUMAN Protein KIBRA OS=Homo sapiens GN=WWC1 PE=1 SV=1	262.307	319	1563	1	163/432	37.7	3.51E-70	GO:0000988,GO:0000989,GO:0003674,GO:0003712,GO:0003713,GO:0005488,GO:0005515,GO:0005575,GO:0005634,GO:0005737,GO:0005794,GO:0005829,GO:0005886,GO:0006139,GO:0006351,GO:0006355,GO:0006725,GO:0006807,GO:0006928,GO:0007165,GO:0008150,GO:0008152,GO:0009058,GO:0009059,GO:0009889,GO:0009966,GO:0009967,GO:0009987,GO:0010468,GO:0010556,GO:0010627,GO:0010646,GO:0010647,GO:0010740,GO:0016020,GO:0016070,GO:…
Locus_360_Transcript_1/1_Confidence_0.000_Length_4485	Swiss-Prot	sp|Q6IFY7|RTN1A_XENLA Reticulon-1-A OS=Xenopus laevis GN=rtn1-a PE=2 SV=1	108.997	794	1147	-3	47/118	39.8	1.75E-24	GO:0003674,GO:0005575,GO:0005634,GO:0005783,GO:0005789,GO:0008150,GO:0016020,GO:0016021,GO:0031090,GO:0031224,GO:0043226,GO:0043227,GO:0043229,GO:0043231,GO:0044422,GO:0044424,GO:0044425,GO:0044432,GO:0044444,GO:0044446,GO:0044464
Locus_361_Transcript_18/33_Confidence_0.025_Length_5896	Swiss-Prot	sp|P46940|IQGA1_HUMAN Ras GTPase-activating-like protein IQGAP1 OS=Homo sapiens GN=IQGAP1 PE=1 SV=1	915.22	2839	5133	1	463/771	60.1	0	GO:0001817,GO:0001932,GO:0001934,GO:0002064,GO:0002791,GO:0003674,GO:0004857,GO:0005083,GO:0005095,GO:0005096,GO:0005099,GO:0005488,GO:0005509,GO:0005515,GO:0005516,GO:0005575,GO:0005622,GO:0005634,GO:0005730,GO:0005737,GO:0005874,GO:0005884,GO:0005886,GO:0005911,GO:0006091,GO:0006112,GO:0006140,GO:0007165,GO:0007264,GO:0008047,GO:0008150,GO:0008152,GO:0009118,GO:0009892,GO:0009893,GO:0009894,GO:…
Locus_362_Transcript_5/9_Confidence_0.036_Length_1424	TrEMBL	tr|A7SD16|A7SD16_NEMVE Predicted protein (Fragment) OS=Nematostella vectensis GN=v1g113833 PE=4 SV=1	60.4622	1	210	1	36/74	48.6	2.09E-07
Locus_363_Transcript_2/5_Confidence_0.111_Length_2592	Swiss-Prot	sp|Q9P2H3|IFT80_HUMAN Intraflagellar transport protein 80 homolog OS=Homo sapiens GN=IFT80 PE=1 SV=3	902.508	257	2092	2	405/612	66.2	0	GO:0005575,GO:0005737,GO:0005815,GO:0005856,GO:0005930,GO:0005932,GO:0035085,GO:0042995,GO:0043226,GO:0043228,GO:0043229,GO:0043232,GO:0044422,GO:0044424,GO:0044430,GO:0044441,GO:0044444,GO:0044446,GO:0044463,GO:0044464
Locus_364_Transcript_1/5_Confidence_0.250_Length_1506	Swiss-Prot	sp|O65493|XCP1_ARATH Xylem cysteine proteinase 1 OS=Arabidopsis thaliana GN=XCP1 PE=1 SV=1	288.886	413	1429	-3	161/351	45.9	3.86E-91	GO:0000271,GO:0000325,GO:0003674,GO:0003824,GO:0005575,GO:0005634,GO:0005773,GO:0005886,GO:0005975,GO:0005976,GO:0006508,GO:0008150,GO:0008152,GO:0008219,GO:0008233,GO:0008234,GO:0009058,GO:0009059,GO:0009987,GO:0010383,GO:0010410,GO:0010413,GO:0010623,GO:0012501,GO:0016020,GO:0016051,GO:0016265,GO:0016787,GO:0019538,GO:0032502,GO:0033692,GO:0034637,GO:0034645,GO:0043170,GO:0043226,GO:0043227,GO:…
Locus_365_Transcript_3/4_Confidence_0.333_Length_6594	Swiss-Prot	sp|Q5SQM0|EMAL6_MOUSE Echinoderm microtubule-associated protein-like 6 OS=Mus musculus GN=Eml6 PE=2 SV=1	2595.46	644	6550	-3	1252/1975	63.4	0	GO:0003674,GO:0005575,GO:0005737,GO:0005856,GO:0005874,GO:0008150,GO:0032991,GO:0043226,GO:0043228,GO:0043229,GO:0043232,GO:0043234,GO:0044422,GO:0044424,GO:0044430,GO:0044446,GO:0044464
Locus_366_Transcript_1/4_Confidence_0.861_Length_2824	TrEMBL	tr|C3ZHX9|C3ZHX9_BRAFL Putative uncharacterized protein OS=Branchiostoma floridae GN=BRAFLDRAFT_88767 PE=4 SV=1	65.855	1097	1456	2	43/121	35.5	1.13E-07	GO:0003674,GO:0004857,GO:0004866,GO:0004867,GO:0030234,GO:0030414,GO:0061134,GO:0061135
Locus_367_Transcript_2/4_Confidence_0.033_Length_1900	Swiss-Prot	sp|P11884|ALDH2_RAT Aldehyde dehydrogenase, mitochondrial OS=Rattus norvegicus GN=Aldh2 PE=1 SV=1	622.083	678	1895	-3	289/407	71	0	GO:0000166,GO:0001889,GO:0002237,GO:0003674,GO:0003824,GO:0004029,GO:0005488,GO:0005515,GO:0005575,GO:0005739,GO:0005759,GO:0006066,GO:0006067,GO:0006068,GO:0006950,GO:0008150,GO:0008152,GO:0009056,GO:0009607,GO:0009628,GO:0009719,GO:0009725,GO:0009987,GO:0010033,GO:0010243,GO:0010941,GO:0014070,GO:0016491,GO:0016620,GO:0016903,GO:0031974,GO:0032355,GO:0032496,GO:0032502,GO:0032570,GO:0032870,GO:…
Locus_368_Transcript_1/2_Confidence_0.950_Length_5129	Swiss-Prot	sp|Q8K3Z0|NOD2_MOUSE Nucleotide-binding oligomerization domain-containing protein 2 OS=Mus musculus GN=Nod2 PE=2 SV=1	143.665	1170	3143	-1	184/705	26.1	1.49E-39	GO:0000166,GO:0000187,GO:0001816,GO:0001817,GO:0001818,GO:0001819,GO:0001882,GO:0001883,GO:0001932,GO:0001934,GO:0002218,GO:0002227,GO:0002237,GO:0002251,GO:0002253,GO:0002367,GO:0002376,GO:0002377,GO:0002381,GO:0002385,GO:0002440,GO:0002577,GO:0002579,GO:0002604,GO:0002606,GO:0002682,GO:0002683,GO:0002684,GO:0002685,GO:0002688,GO:0002697,GO:0002698,GO:0002699,GO:0002700,GO:0002703,GO:0002704,GO:…
Locus_369_Transcript_1/2_Confidence_0.167_Length_1433	Swiss-Prot	sp|Q90YS3|RS2_ICTPU 40S ribosomal protein S2 OS=Ictalurus punctatus GN=rps2 PE=2 SV=1	426.017	489	1163	3	205/225	91.1	6.00E-146	GO:0003674,GO:0003676,GO:0003723,GO:0003735,GO:0005198,GO:0005488,GO:0005575,GO:0005840,GO:0006412,GO:0008150,GO:0008152,GO:0009058,GO:0009059,GO:0009987,GO:0015935,GO:0019538,GO:0030529,GO:0032991,GO:0034645,GO:0043170,GO:0043226,GO:0043228,GO:0043229,GO:0043232,GO:0044237,GO:0044238,GO:0044249,GO:0044260,GO:0044267,GO:0044391,GO:0044422,GO:0044424,GO:0044444,GO:0044446,GO:0044464,GO:0071704,GO:…
Locus_370_Transcript_1/1_Confidence_0.000_Length_1304	Swiss-Prot	sp|Q556F2|LYST1_DICDI Probable T4-type lysozyme 1 OS=Dictyostelium discoideum GN=DDB_G0274831 PE=3 SV=1	51.9878	303	797	3	41/170	24.1	1.28E-06	GO:0000270,GO:0003674,GO:0003796,GO:0003824,GO:0004553,GO:0005575,GO:0006022,GO:0006026,GO:0006027,GO:0006807,GO:0006950,GO:0006952,GO:0008150,GO:0008152,GO:0008219,GO:0009056,GO:0009057,GO:0009253,GO:0009607,GO:0009617,GO:0009987,GO:0016265,GO:0016787,GO:0016798,GO:0016998,GO:0019835,GO:0030203,GO:0042742,GO:0043170,GO:0044036,GO:0044237,GO:0044248,GO:0044260,GO:0044699,GO:0044763,GO:0050896,GO:…
Locus_371_Transcript_5/6_Confidence_0.215_Length_1641	Swiss-Prot	sp|Q5ZML7|LAP4A_CHICK Lysosomal-associated transmembrane protein 4A OS=Gallus gallus GN=LAPTM4A PE=2 SV=1	117.857	809	1444	-3	76/218	34.9	1.37E-28	GO:0005575,GO:0006810,GO:0008150,GO:0012505,GO:0016020,GO:0016021,GO:0031224,GO:0044425,GO:0044464,GO:0051234
Locus_372_Transcript_11/12_Confidence_0.054_Length_3564	Swiss-Prot	sp|Q9DB30|PHKG2_MOUSE Phosphorylase b kinase gamma catalytic chain, liver/testis isoform OS=Mus musculus GN=Phkg2 PE=2 SV=2	416.387	1595	2710	-3	199/376	52.9	3.38E-132	GO:0000166,GO:0000271,GO:0001882,GO:0001883,GO:0003674,GO:0003824,GO:0004672,GO:0004674,GO:0004683,GO:0004689,GO:0005488,GO:0005515,GO:0005516,GO:0005524,GO:0005575,GO:0005964,GO:0005975,GO:0005976,GO:0005977,GO:0005978,GO:0006073,GO:0006091,GO:0006112,GO:0006464,GO:0006468,GO:0006793,GO:0006796,GO:0008150,GO:0008152,GO:0009058,GO:0009059,GO:0009250,GO:0009987,GO:0015980,GO:0016051,GO:0016301,GO:…
Locus_373_Transcript_1/1_Confidence_0.000_Length_3128	Swiss-Prot	sp|Q14202|ZMYM3_HUMAN Zinc finger MYM-type protein 3 OS=Homo sapiens GN=ZMYM3 PE=1 SV=2	53.9138	1347	2069	-1	62/260	23.8	9.09E-06	GO:0003674,GO:0003676,GO:0003677,GO:0005488,GO:0005575,GO:0005634,GO:0006996,GO:0007010,GO:0007275,GO:0008150,GO:0008270,GO:0009987,GO:0016043,GO:0022603,GO:0022604,GO:0032501,GO:0032502,GO:0043167,GO:0043169,GO:0043226,GO:0043227,GO:0043229,GO:0043231,GO:0044424,GO:0044464,GO:0044699,GO:0044707,GO:0044763,GO:0046872,GO:0046914,GO:0050789,GO:0050793,GO:0050794,GO:0051128,GO:0065007,GO:0071840,GO:…
Locus_374_Transcript_1/1_Confidence_0.000_Length_3758	Swiss-Prot	sp|E1BKK0|E2F8_BOVIN Transcription factor E2F8 OS=Bos taurus GN=E2F8 PE=3 SV=2	218.394	475	1581	1	153/374	40.9	3.48E-57	GO:0000122,GO:0000278,GO:0000975,GO:0000988,GO:0000989,GO:0001047,GO:0001067,GO:0001071,GO:0001525,GO:0001890,GO:0002040,GO:0003674,GO:0003676,GO:0003677,GO:0003700,GO:0003712,GO:0003714,GO:0005488,GO:0005515,GO:0005575,GO:0005634,GO:0005667,GO:0006139,GO:0006275,GO:0006351,GO:0006355,GO:0006357,GO:0006725,GO:0006807,GO:0007049,GO:0008150,GO:0008152,GO:0008283,GO:0009058,GO:0009059,GO:0009889,GO:…
Locus_375_Transcript_2/12_Confidence_0.235_Length_1654	no_hit
Locus_376_Transcript_2/2_Confidence_0.000_Length_5895	Swiss-Prot	sp|Q92824|PCSK5_HUMAN Proprotein convertase subtilisin/kexin type 5 OS=Homo sapiens GN=PCSK5 PE=1 SV=4	512.686	1241	4675	2	409/1255	32.6	0	GO:0001501,GO:0001822,GO:0002001,GO:0003002,GO:0003674,GO:0003824,GO:0004175,GO:0004252,GO:0005488,GO:0005575,GO:0005576,GO:0005615,GO:0005794,GO:0005796,GO:0006465,GO:0006508,GO:0006518,GO:0006807,GO:0006810,GO:0007154,GO:0007165,GO:0007166,GO:0007167,GO:0007169,GO:0007267,GO:0007389,GO:0007507,GO:0007565,GO:0007566,GO:0008150,GO:0008152,GO:0008233,GO:0008236,GO:0009058,GO:0009306,GO:0009653,GO:…
Locus_377_Transcript_1/1_Confidence_0.500_Length_568	Swiss-Prot	sp|Q6P7K0|CMBL_XENTR Carboxymethylenebutenolidase homolog OS=Xenopus tropicalis GN=cmbl PE=2 SV=1	59.3066	125	463	2	38/121	31.4	8.87E-10	GO:0003674,GO:0003824,GO:0005575,GO:0005737,GO:0005829,GO:0016787,GO:0044424,GO:0044444,GO:0044464
Locus_378_Transcript_6/13_Confidence_0.051_Length_717	no_hit
Locus_379_Transcript_1/1_Confidence_0.000_Length_3145	Swiss-Prot	sp|Q7KM13|HEY_DROME Hairy/enhancer-of-split related with YRPW motif protein OS=Drosophila melanogaster GN=Hey PE=2 SV=1	72.4034	2507	2875	-1	45/126	35.7	8.40E-12	GO:0003674,GO:0003676,GO:0003677,GO:0005488,GO:0005515,GO:0005575,GO:0005634,GO:0006139,GO:0006351,GO:0006355,GO:0006725,GO:0006807,GO:0007165,GO:0007166,GO:0007219,GO:0007275,GO:0008150,GO:0008152,GO:0008593,GO:0009058,GO:0009059,GO:0009889,GO:0009966,GO:0009968,GO:0009987,GO:0010468,GO:0010556,GO:0010646,GO:0010648,GO:0016070,GO:0018130,GO:0019219,GO:0019222,GO:0019438,GO:0023051,GO:0023057,GO:…
Locus_380_Transcript_5/14_Confidence_0.115_Length_7657	TrEMBL	tr|A7S4C9|A7S4C9_NEMVE Predicted protein OS=Nematostella vectensis GN=v1g242774 PE=4 SV=1	526.939	3500	5326	-1	283/661	42.8	2.32E-171
Locus_381_Transcript_3/5_Confidence_0.375_Length_908	Swiss-Prot	sp|O65352|1433_HELAN 14-3-3-like protein OS=Helianthus annuus PE=2 SV=1	315.464	83	796	2	153/241	63.5	1.25E-105	GO:0003674,GO:0005488,GO:0005515,GO:0019904
Locus_382_Transcript_1/7_Confidence_0.018_Length_2886	Swiss-Prot	sp|P51693|APLP1_HUMAN Amyloid-like protein 1 OS=Homo sapiens GN=APLP1 PE=1 SV=3	165.236	1335	2876	-2	149/575	25.9	3.92E-41	GO:0001664,GO:0003674,GO:0005102,GO:0005488,GO:0005515,GO:0005539,GO:0005575,GO:0005604,GO:0005737,GO:0005794,GO:0005886,GO:0006139,GO:0006140,GO:0006378,GO:0006396,GO:0006397,GO:0006417,GO:0006725,GO:0006807,GO:0006810,GO:0006897,GO:0006915,GO:0007155,GO:0007165,GO:0007166,GO:0007186,GO:0007187,GO:0007188,GO:0007193,GO:0007399,GO:0008150,GO:0008152,GO:0008201,GO:0008219,GO:0009653,GO:0009719,GO:…
Locus_383_Transcript_2/4_Confidence_0.008_Length_2361	Swiss-Prot	sp|Q2KJI2|STT3A_BOVIN Dolichyl-diphosphooligosaccharide--protein glycosyltransferase subunit STT3A OS=Bos taurus GN=STT3A PE=2 SV=1	1145.18	180	2132	3	548/651	84.2	0	GO:0003674,GO:0003824,GO:0004576,GO:0004579,GO:0005575,GO:0005783,GO:0005789,GO:0005975,GO:0006464,GO:0006486,GO:0006487,GO:0008150,GO:0008152,GO:0008250,GO:0009987,GO:0016020,GO:0016021,GO:0016740,GO:0016757,GO:0016758,GO:0018193,GO:0018196,GO:0018279,GO:0019538,GO:0031090,GO:0031224,GO:0032991,GO:0036211,GO:0043170,GO:0043226,GO:0043227,GO:0043229,GO:0043231,GO:0043234,GO:0043412,GO:0043413,GO:…
Locus_384_Transcript_1/1_Confidence_0.429_Length_1836	no_hit
Locus_385_Transcript_6/21_Confidence_0.028_Length_3867	Swiss-Prot	sp|Q96JI7|SPTCS_HUMAN Spatacsin OS=Homo sapiens GN=SPG11 PE=1 SV=3	277.715	2	2410	-3	217/814	26.7	1.49E-74	GO:0003674,GO:0005488,GO:0005515,GO:0005575,GO:0005634,GO:0005730,GO:0005737,GO:0005829,GO:0005886,GO:0008150,GO:0008219,GO:0009987,GO:0016020,GO:0016021,GO:0016265,GO:0031224,GO:0031410,GO:0031982,GO:0043226,GO:0043227,GO:0043228,GO:0043229,GO:0043231,GO:0043232,GO:0044422,GO:0044424,GO:0044425,GO:0044428,GO:0044444,GO:0044446,GO:0044464,GO:0044699,GO:0044763
Locus_386_Transcript_17/22_Confidence_0.012_Length_3240	Swiss-Prot	sp|Q5EAJ7|MVP_STRPU Major vault protein OS=Strongylocentrotus purpuratus GN=MVP PE=1 SV=1	647.506	1636	3129	1	375/499	75.2	0	GO:0005575,GO:0005634,GO:0005737,GO:0030529,GO:0032991,GO:0043226,GO:0043227,GO:0043229,GO:0043231,GO:0044424,GO:0044464
Locus_387_Transcript_2/3_Confidence_0.250_Length_363	no_hit
Locus_388_Transcript_3/7_Confidence_0.182_Length_1583	Swiss-Prot	sp|Q9FVQ0|YUC10_ARATH Probable indole-3-pyruvate monooxygenase YUCCA10 OS=Arabidopsis thaliana GN=YUC10 PE=2 SV=1	132.109	321	1325	3	97/340	28.5	1.51E-32	GO:0000166,GO:0000302,GO:0003674,GO:0003824,GO:0004497,GO:0004499,GO:0005488,GO:0005575,GO:0006950,GO:0006979,GO:0008150,GO:0008152,GO:0009056,GO:0009058,GO:0009850,GO:0009851,GO:0009987,GO:0010035,GO:0010817,GO:0016491,GO:0016705,GO:0016709,GO:0022603,GO:0033554,GO:0034599,GO:0034614,GO:0036094,GO:0042221,GO:0042445,GO:0042446,GO:0042542,GO:0042743,GO:0042744,GO:0043167,GO:0043168,GO:0044237,GO:…
Locus_389_Transcript_1/1_Confidence_0.000_Length_824	Swiss-Prot	sp|Q3UJK4|GTPB2_MOUSE GTP-binding protein 2 OS=Mus musculus GN=Gtpbp2 PE=2 SV=1	59.6918	164	439	2	39/94	41.5	7.36E-09	GO:0000166,GO:0001882,GO:0001883,GO:0003674,GO:0003824,GO:0003924,GO:0005488,GO:0005525,GO:0006139,GO:0006152,GO:0006163,GO:0006184,GO:0006195,GO:0006725,GO:0006753,GO:0006793,GO:0006796,GO:0006807,GO:0008150,GO:0008152,GO:0009056,GO:0009116,GO:0009117,GO:0009119,GO:0009141,GO:0009143,GO:0009144,GO:0009146,GO:0009150,GO:0009154,GO:0009164,GO:0009166,GO:0009199,GO:0009203,GO:0009205,GO:0009207,GO:…
Locus_390_Transcript_2/2_Confidence_0.000_Length_1029	Swiss-Prot	sp|Q43298|CH62_MAIZE Chaperonin CPN60-2, mitochondrial OS=Zea mays GN=CPN60II PE=2 SV=1	400.208	40	978	1	199/319	62.4	1.03E-133	GO:0000166,GO:0001882,GO:0001883,GO:0003674,GO:0005488,GO:0005524,GO:0005575,GO:0005737,GO:0005739,GO:0006457,GO:0006950,GO:0008150,GO:0008152,GO:0009987,GO:0017076,GO:0019538,GO:0030554,GO:0032549,GO:0032550,GO:0032553,GO:0032555,GO:0032559,GO:0035639,GO:0036094,GO:0042026,GO:0043167,GO:0043168,GO:0043170,GO:0043226,GO:0043227,GO:0043229,GO:0043231,GO:0044237,GO:0044238,GO:0044260,GO:0044267,GO:…
Locus_391_Transcript_2/10_Confidence_0.083_Length_1295	no_hit
Locus_392_Transcript_3/3_Confidence_0.000_Length_1517	Swiss-Prot	sp|Q8TD22|SFXN5_HUMAN Sideroflexin-5 OS=Homo sapiens GN=SFXN5 PE=2 SV=1	223.402	4	507	1	94/168	56	2.05E-96	GO:0003674,GO:0005215,GO:0005342,GO:0005575,GO:0005739,GO:0005743,GO:0006810,GO:0006811,GO:0006812,GO:0006820,GO:0006842,GO:0008150,GO:0008324,GO:0008509,GO:0008514,GO:0009987,GO:0015075,GO:0015137,GO:0015142,GO:0015711,GO:0015746,GO:0015849,GO:0016020,GO:0016021,GO:0019866,GO:0022857,GO:0022891,GO:0022892,GO:0031090,GO:0031224,GO:0031966,GO:0042592,GO:0043226,GO:0043227,GO:0043229,GO:0043231,GO:…
Locus_393_Transcript_1/1_Confidence_0.000_Length_4543	Swiss-Prot	sp|Q96NW4|ANR27_HUMAN Ankyrin repeat domain-containing protein 27 OS=Homo sapiens GN=ANKRD27 PE=1 SV=2	556.214	1968	4499	-3	335/864	38.8	9.47E-174	GO:0000323,GO:0003674,GO:0005085,GO:0005096,GO:0005488,GO:0005515,GO:0005575,GO:0005737,GO:0005764,GO:0005768,GO:0005769,GO:0005773,GO:0006140,GO:0006810,GO:0008047,GO:0008150,GO:0009118,GO:0009894,GO:0016192,GO:0016197,GO:0016482,GO:0019219,GO:0019220,GO:0019222,GO:0030234,GO:0030695,GO:0030811,GO:0031323,GO:0031329,GO:0033121,GO:0033124,GO:0043085,GO:0043087,GO:0043226,GO:0043227,GO:0043229,GO:…
Locus_394_Transcript_6/16_Confidence_0.095_Length_1034	no_hit
Locus_395_Transcript_1/3_Confidence_0.636_Length_3923	Swiss-Prot	sp|P55265|DSRAD_HUMAN Double-stranded RNA-specific adenosine deaminase OS=Homo sapiens GN=ADAR PE=1 SV=4	249.595	1667	2752	2	152/367	41.4	3.44E-66	GO:0001932,GO:0001933,GO:0002252,GO:0002376,GO:0003674,GO:0003676,GO:0003677,GO:0003723,GO:0003726,GO:0003824,GO:0004000,GO:0005488,GO:0005515,GO:0005575,GO:0005634,GO:0005654,GO:0005681,GO:0005730,GO:0005737,GO:0006139,GO:0006382,GO:0006396,GO:0006397,GO:0006469,GO:0006725,GO:0006807,GO:0006950,GO:0006952,GO:0006955,GO:0007165,GO:0007166,GO:0008150,GO:0008152,GO:0009451,GO:0009607,GO:0009615,GO:…
Locus_396_Transcript_1/4_Confidence_0.400_Length_444	no_hit
Locus_397_Transcript_2/2_Confidence_0.765_Length_2620	no_hit
Locus_399_Transcript_1/3_Confidence_0.946_Length_305	no_hit
Locus_400_Transcript_4/10_Confidence_0.057_Length_2031	Swiss-Prot	sp|P91682|SMO_DROME Protein smoothened OS=Drosophila melanogaster GN=smo PE=1 SV=1	61.2326	4	207	1	24/68	35.3	2.38E-08	GO:0001570,GO:0001746,GO:0002052,GO:0003002,GO:0003006,GO:0003007,GO:0003674,GO:0004871,GO:0004872,GO:0004888,GO:0004930,GO:0005488,GO:0005515,GO:0005575,GO:0005737,GO:0005768,GO:0005886,GO:0005929,GO:0006950,GO:0007165,GO:0007166,GO:0007186,GO:0007224,GO:0007275,GO:0007346,GO:0007350,GO:0007368,GO:0007389,GO:0007447,GO:0007448,GO:0007455,GO:0007560,GO:0008104,GO:0008150,GO:0008158,GO:0008284,GO:…
Locus_401_Transcript_2/2_Confidence_0.600_Length_1574	no_hit
Locus_402_Transcript_1/1_Confidence_0.000_Length_2432	Swiss-Prot	sp|Q7ZVZ7|AB17C_DANRE Alpha/beta hydrolase domain-containing protein 17C OS=Danio rerio GN=abhd17c PE=2 SV=1	493.426	144	1007	3	221/288	76.7	2.21E-167	GO:0003674,GO:0003824,GO:0005575,GO:0016787
Locus_403_Transcript_1/1_Confidence_0.000_Length_907	Swiss-Prot	sp|P06804|TNFA_MOUSE Tumor necrosis factor OS=Mus musculus GN=Tnf PE=1 SV=2	52.7582	299	682	2	45/153	29.4	8.33E-07	GO:0000060,GO:0000122,GO:0000165,GO:0000185,GO:0000187,GO:0000975,GO:0001067,GO:0001101,GO:0001666,GO:0001775,GO:0001817,GO:0001818,GO:0001819,GO:0001891,GO:0001932,GO:0001934,GO:0002020,GO:0002036,GO:0002037,GO:0002237,GO:0002376,GO:0002437,GO:0002439,GO:0002521,GO:0002544,GO:0002573,GO:0002637,GO:0002673,GO:0002675,GO:0002676,GO:0002678,GO:0002682,GO:0002684,GO:0002697,GO:0002699,GO:0002700,GO:…
Locus_404_Transcript_2/15_Confidence_0.053_Length_3427	Swiss-Prot	sp|Q8TCT0|CERK1_HUMAN Ceramide kinase OS=Homo sapiens GN=CERK PE=1 SV=1	389.808	391	1824	1	214/490	43.7	9.49E-121	GO:0000166,GO:0000287,GO:0001727,GO:0001729,GO:0001882,GO:0001883,GO:0003674,GO:0003824,GO:0004143,GO:0005488,GO:0005524,GO:0005543,GO:0005575,GO:0005634,GO:0005737,GO:0005739,GO:0005886,GO:0006629,GO:0006643,GO:0006664,GO:0006665,GO:0006672,GO:0006687,GO:0006793,GO:0006796,GO:0006807,GO:0007165,GO:0007166,GO:0007186,GO:0007205,GO:0008150,GO:0008152,GO:0008289,GO:0009987,GO:0016020,GO:0016021,GO:…
Locus_405_Transcript_1/1_Confidence_0.000_Length_456	no_hit
Locus_406_Transcript_3/7_Confidence_0.833_Length_1508	Swiss-Prot	sp|P62083|RS7_RAT 40S ribosomal protein S7 OS=Rattus norvegicus GN=Rps7 PE=1 SV=1	159.073	216	500	-1	79/96	82.3	7.91E-44	GO:0003674,GO:0003735,GO:0005198,GO:0005575,GO:0005622,GO:0005634,GO:0005730,GO:0005737,GO:0005815,GO:0005840,GO:0005856,GO:0006139,GO:0006364,GO:0006396,GO:0006412,GO:0006725,GO:0006807,GO:0008150,GO:0008152,GO:0009058,GO:0009059,GO:0009987,GO:0015935,GO:0016070,GO:0016072,GO:0019538,GO:0022613,GO:0022627,GO:0030529,GO:0030684,GO:0030686,GO:0032040,GO:0032991,GO:0034470,GO:0034641,GO:0034645,GO:…
Locus_407_Transcript_1/1_Confidence_0.400_Length_1451	Swiss-Prot	sp|Q6Y657|RIR2B_ARATH Putative ribonucleoside-diphosphate reductase small chain B OS=Arabidopsis thaliana GN=RNR2B PE=5 SV=1	473.781	351	1316	3	225/328	68.6	1.01E-163	GO:0003674,GO:0003824,GO:0004748,GO:0005488,GO:0005575,GO:0005737,GO:0006139,GO:0006259,GO:0006260,GO:0006725,GO:0006753,GO:0006793,GO:0006796,GO:0006807,GO:0008150,GO:0008152,GO:0009058,GO:0009059,GO:0009132,GO:0009186,GO:0009987,GO:0016491,GO:0016725,GO:0016728,GO:0019637,GO:0034641,GO:0034645,GO:0043167,GO:0043169,GO:0043170,GO:0044237,GO:0044238,GO:0044249,GO:0044260,GO:0044281,GO:0044424,GO:…
Locus_409_Transcript_1/1_Confidence_0.333_Length_747	Swiss-Prot	sp|Q9SCM4|SAP13_ARATH Zinc finger AN1 and C2H2 domain-containing stress-associated protein 13 OS=Arabidopsis thaliana GN=SAP13 PE=2 SV=1	120.939	53	460	2	65/139	46.8	3.97E-31	GO:0003674,GO:0005488,GO:0008150,GO:0008270,GO:0043167,GO:0043169,GO:0046872,GO:0046914
Locus_410_Transcript_3/11_Confidence_0.091_Length_4272	Swiss-Prot	sp|P09917|LOX5_HUMAN Arachidonate 5-lipoxygenase OS=Homo sapiens GN=ALOX5 PE=1 SV=2	375.17	2079	4049	-2	230/682	33.7	5.20E-112	GO:0001676,GO:0002532,GO:0002538,GO:0002540,GO:0003674,GO:0003824,GO:0004051,GO:0005488,GO:0005506,GO:0005515,GO:0005575,GO:0005634,GO:0005635,GO:0005641,GO:0005737,GO:0005829,GO:0006082,GO:0006629,GO:0006631,GO:0006633,GO:0006636,GO:0006690,GO:0006691,GO:0006950,GO:0006952,GO:0006954,GO:0008150,GO:0008152,GO:0008610,GO:0009058,GO:0009611,GO:0009987,GO:0016020,GO:0016053,GO:0016165,GO:0016363,GO:…
Locus_411_Transcript_1/1_Confidence_0.000_Length_2080	Swiss-Prot	sp|P83852|CBPD_LOPSP Carboxypeptidase D (Fragment) OS=Lophonetta specularioides GN=CPD PE=1 SV=1	431.409	629	1759	-1	201/379	53	1.77E-143	GO:0003674,GO:0003824,GO:0004180,GO:0004181,GO:0004185,GO:0005488,GO:0005575,GO:0006508,GO:0008150,GO:0008152,GO:0008233,GO:0008235,GO:0008236,GO:0008237,GO:0008238,GO:0008270,GO:0016021,GO:0016787,GO:0017171,GO:0019538,GO:0031224,GO:0043167,GO:0043169,GO:0043170,GO:0044238,GO:0044425,GO:0046872,GO:0046914,GO:0070008,GO:0070011,GO:0071704
Locus_412_Transcript_3/5_Confidence_0.971_Length_1152	no_hit
Locus_413_Transcript_1/1_Confidence_0.750_Length_1103	no_hit
Locus_414_Transcript_1/1_Confidence_0.971_Length_2455	Swiss-Prot	sp|Q4R4J0|GDIR1_MACFA Rho GDP-dissociation inhibitor 1 OS=Macaca fascicularis GN=ARHGDIA PE=2 SV=1	85.8853	882	1046	-3	36/55	65.5	7.30E-22	GO:0003674,GO:0005083,GO:0005092,GO:0005094,GO:0005096,GO:0005575,GO:0005737,GO:0006140,GO:0008047,GO:0008150,GO:0009118,GO:0009894,GO:0019219,GO:0019220,GO:0019222,GO:0030234,GO:0030695,GO:0030811,GO:0031323,GO:0031329,GO:0033121,GO:0033124,GO:0043085,GO:0043087,GO:0043547,GO:0044093,GO:0044424,GO:0044464,GO:0050789,GO:0050790,GO:0050794,GO:0051171,GO:0051174,GO:0051336,GO:0051345,GO:0060589,GO:…
Locus_415_Transcript_1/1_Confidence_0.000_Length_365	Swiss-Prot	sp|P43780|BOLA_HAEIN Protein BolA homolog OS=Haemophilus influenzae (strain ATCC 51907 / DSM 11121 / KW20 / Rd) GN=bolA PE=3 SV=1	51.2174	120	365	-1	28/83	33.7	4.82E-08	GO:0003674,GO:0003676,GO:0003677,GO:0005488,GO:0006139,GO:0006351,GO:0006355,GO:0006725,GO:0006807,GO:0008150,GO:0008152,GO:0009058,GO:0009059,GO:0009889,GO:0009987,GO:0010468,GO:0010556,GO:0016070,GO:0018130,GO:0019219,GO:0019222,GO:0019438,GO:0031323,GO:0031326,GO:0032774,GO:0034641,GO:0034645,GO:0034654,GO:0043170,GO:0044237,GO:0044238,GO:0044249,GO:0044260,GO:0044271,GO:0046483,GO:0050789,GO:…
Locus_416_Transcript_1/2_Confidence_0.833_Length_2864	Swiss-Prot	sp|Q641G4|CNDH2_XENLA Condensin-2 complex subunit H2 OS=Xenopus laevis GN=ncaph2 PE=1 SV=1	291.197	116	1990	2	223/643	34.7	1.30E-84	GO:0005575,GO:0005634,GO:0006139,GO:0006259,GO:0006323,GO:0006725,GO:0006807,GO:0006996,GO:0008150,GO:0008152,GO:0009987,GO:0016043,GO:0030261,GO:0034641,GO:0043170,GO:0043226,GO:0043227,GO:0043229,GO:0043231,GO:0044237,GO:0044238,GO:0044260,GO:0044424,GO:0044464,GO:0044699,GO:0044763,GO:0046483,GO:0051276,GO:0071103,GO:0071704,GO:0071840,GO:0090304,GO:1901360
Locus_417_Transcript_4/6_Confidence_0.211_Length_2667	Swiss-Prot	sp|Q5R5L7|ARRD3_PONAB Arrestin domain-containing protein 3 OS=Pongo abelii GN=ARRDC3 PE=2 SV=1	129.413	405	1304	3	91/306	29.7	1.78E-30	GO:0005575,GO:0005737,GO:0044424,GO:0044464
Locus_418_Transcript_6/20_Confidence_0.091_Length_1845	Swiss-Prot	sp|Q06458|NIRB_KLEOX Nitrite reductase [NAD(P)H] large subunit OS=Klebsiella oxytoca GN=nasB PE=3 SV=1	416.001	1	1833	-1	284/617	46	1.91E-131	GO:0000166,GO:0003674,GO:0003824,GO:0005488,GO:0006082,GO:0006807,GO:0008150,GO:0008152,GO:0008942,GO:0009987,GO:0016491,GO:0016661,GO:0020037,GO:0036094,GO:0042126,GO:0042128,GO:0043167,GO:0043168,GO:0043169,GO:0043436,GO:0044237,GO:0044281,GO:0044710,GO:0046857,GO:0046872,GO:0046906,GO:0048037,GO:0050660,GO:0050661,GO:0050662,GO:0051536,GO:0051537,GO:0051539,GO:0051540,GO:0055114,GO:0071704,GO:…
Locus_419_Transcript_5/7_Confidence_0.164_Length_5843	Swiss-Prot	sp|Q20JQ7|SC4AB_DANRE Sodium channel protein type 4 subunit alpha B OS=Danio rerio GN=scn4ab PE=2 SV=1	814.298	753	4190	-1	523/1175	44.5	0	GO:0001518,GO:0003674,GO:0005215,GO:0005216,GO:0005244,GO:0005248,GO:0005261,GO:0005272,GO:0005575,GO:0006810,GO:0006811,GO:0006812,GO:0006814,GO:0008150,GO:0008324,GO:0009987,GO:0015075,GO:0015077,GO:0015081,GO:0015267,GO:0015672,GO:0016020,GO:0016021,GO:0022803,GO:0022832,GO:0022836,GO:0022838,GO:0022839,GO:0022843,GO:0022857,GO:0022890,GO:0022891,GO:0022892,GO:0030001,GO:0031224,GO:0032879,GO:…
Locus_420_Transcript_1/14_Confidence_0.028_Length_2502	TrEMBL	tr|H3J867|H3J867_STRPU Uncharacterized protein OS=Strongylocentrotus purpuratus PE=4 SV=1	204.142	1733	2476	-3	113/253	44.7	3.24E-53
Locus_421_Transcript_6/6_Confidence_0.475_Length_2010	TrEMBL	tr|A7SNS6|A7SNS6_NEMVE Predicted protein OS=Nematostella vectensis GN=v1g191803 PE=4 SV=1	151.369	919	1320	-1	78/136	57.4	2.27E-36	GO:0003674,GO:0005083,GO:0005096,GO:0005097,GO:0005099,GO:0006140,GO:0008047,GO:0008150,GO:0009118,GO:0009894,GO:0019219,GO:0019220,GO:0019222,GO:0030234,GO:0030695,GO:0030811,GO:0031323,GO:0031329,GO:0032313,GO:0032318,GO:0032320,GO:0032851,GO:0033121,GO:0033124,GO:0043085,GO:0043087,GO:0043547,GO:0044093,GO:0050789,GO:0050790,GO:0050794,GO:0051171,GO:0051174,GO:0051336,GO:0051345,GO:0060589,GO:…
Locus_422_Transcript_14/22_Confidence_0.161_Length_649	Swiss-Prot	sp|Q9SKZ5|FBT1_ARATH Folate-biopterin transporter 1, chloroplastic OS=Arabidopsis thaliana GN=At2g32040 PE=2 SV=2	51.6026	39	437	3	41/133	30.8	1.69E-06	GO:0003674,GO:0005215,GO:0005575,GO:0006810,GO:0006811,GO:0006820,GO:0006835,GO:0006865,GO:0008150,GO:0008517,GO:0009507,GO:0009526,GO:0009536,GO:0009941,GO:0015231,GO:0015350,GO:0015711,GO:0015849,GO:0015884,GO:0015885,GO:0015893,GO:0016020,GO:0016021,GO:0031090,GO:0031224,GO:0031967,GO:0031969,GO:0031975,GO:0042170,GO:0042886,GO:0043226,GO:0043227,GO:0043229,GO:0043231,GO:0044422,GO:0044424,GO:…
Locus_423_Transcript_1/1_Confidence_0.000_Length_320	no_hit
Locus_424_Transcript_2/4_Confidence_0.300_Length_478	no_hit
Locus_425_Transcript_1/1_Confidence_0.000_Length_2187	TrEMBL	tr|A7RSV7|A7RSV7_NEMVE Predicted protein OS=Nematostella vectensis GN=v1g201627 PE=4 SV=1	199.904	239	1429	2	136/428	31.8	3.52E-50
Locus_426_Transcript_2/4_Confidence_0.667_Length_2406	TrEMBL	tr|A7RXW0|A7RXW0_NEMVE Predicted protein OS=Nematostella vectensis GN=v1g241439 PE=4 SV=1	101.679	1168	1434	1	53/91	58.2	3.00E-20
Locus_427_Transcript_1/1_Confidence_0.727_Length_1637	Swiss-Prot	sp|P33188|TBB1_PARTE Tubulin beta chain OS=Paramecium tetraurelia GN=bPT2 PE=3 SV=1	717.613	258	1376	-1	350/373	93.8	0	GO:0000166,GO:0001882,GO:0001883,GO:0003674,GO:0003824,GO:0003924,GO:0005198,GO:0005200,GO:0005488,GO:0005525,GO:0005575,GO:0005737,GO:0005856,GO:0005874,GO:0006139,GO:0006152,GO:0006163,GO:0006184,GO:0006195,GO:0006461,GO:0006725,GO:0006753,GO:0006793,GO:0006796,GO:0006807,GO:0007017,GO:0008150,GO:0008152,GO:0009056,GO:0009116,GO:0009117,GO:0009119,GO:0009141,GO:0009143,GO:0009144,GO:0009146,GO:…
Locus_428_Transcript_2/8_Confidence_0.082_Length_975	Swiss-Prot	sp|Q76B49|CD63_FELCA CD63 antigen OS=Felis catus GN=CD63 PE=2 SV=3	59.6918	436	696	1	35/89	39.3	4.05E-09	GO:0000323,GO:0005575,GO:0005764,GO:0005765,GO:0005768,GO:0005770,GO:0005773,GO:0005774,GO:0005886,GO:0008104,GO:0008150,GO:0009986,GO:0009987,GO:0010008,GO:0010959,GO:0016020,GO:0016021,GO:0031090,GO:0031224,GO:0031902,GO:0032879,GO:0033036,GO:0034613,GO:0043226,GO:0043227,GO:0043229,GO:0043231,GO:0043269,GO:0044422,GO:0044424,GO:0044425,GO:0044437,GO:0044440,GO:0044444,GO:0044446,GO:0044464,GO:…
Locus_429_Transcript_1/1_Confidence_0.000_Length_1389	Swiss-Prot	sp|Q54V77|PYRG_DICDI CTP synthase OS=Dictyostelium discoideum GN=ctps PE=3 SV=1	322.013	8	1060	-3	179/359	49.9	9.98E-102	GO:0000166,GO:0001882,GO:0001883,GO:0003674,GO:0003824,GO:0003883,GO:0005488,GO:0005524,GO:0005575,GO:0006082,GO:0006139,GO:0006206,GO:0006213,GO:0006220,GO:0006221,GO:0006241,GO:0006520,GO:0006541,GO:0006629,GO:0006644,GO:0006725,GO:0006753,GO:0006793,GO:0006796,GO:0006807,GO:0006810,GO:0006897,GO:0006907,GO:0008150,GO:0008152,GO:0008610,GO:0008654,GO:0009058,GO:0009064,GO:0009112,GO:0009116,GO:…
Locus_430_Transcript_4/9_Confidence_0.014_Length_2621	TrEMBL	tr|C3XUD0|C3XUD0_BRAFL Putative uncharacterized protein OS=Branchiostoma floridae GN=BRAFLDRAFT_120990 PE=4 SV=1	135.576	1416	1847	3	78/148	52.7	1.52E-30	GO:0003674,GO:0003824,GO:0004842,GO:0005488,GO:0006464,GO:0008150,GO:0008152,GO:0009987,GO:0016567,GO:0016874,GO:0016879,GO:0016881,GO:0019538,GO:0019787,GO:0032446,GO:0036211,GO:0043167,GO:0043169,GO:0043170,GO:0043412,GO:0044237,GO:0044238,GO:0044260,GO:0044267,GO:0046872,GO:0070647,GO:0071704
Locus_431_Transcript_11/30_Confidence_0.171_Length_1269	no_hit
Locus_432_Transcript_1/2_Confidence_0.667_Length_1190	Swiss-Prot	sp|Q95209|SORL_RABIT Sortilin-related receptor OS=Oryctolagus cuniculus GN=SORL1 PE=2 SV=1	87.4261	389	859	2	55/159	34.6	4.48E-17	GO:0005575,GO:0006066,GO:0006629,GO:0006810,GO:0006869,GO:0006897,GO:0008150,GO:0008152,GO:0008202,GO:0008203,GO:0016020,GO:0016021,GO:0016125,GO:0016192,GO:0031224,GO:0032991,GO:0032994,GO:0034358,GO:0034362,GO:0044238,GO:0044281,GO:0044421,GO:0044425,GO:0044699,GO:0044710,GO:0044765,GO:0051234,GO:0071702,GO:0071704,GO:1901360,GO:1901615
Locus_433_Transcript_1/2_Confidence_0.091_Length_1021	Swiss-Prot	sp|Q9VCX3|RM45_DROME Probable 39S ribosomal protein L45, mitochondrial OS=Drosophila melanogaster GN=mRpL45 PE=2 SV=1	126.716	263	922	-1	76/225	33.8	1.46E-31	GO:0000315,GO:0003674,GO:0003735,GO:0005198,GO:0005575,GO:0005739,GO:0005762,GO:0005840,GO:0015934,GO:0030529,GO:0032991,GO:0043226,GO:0043227,GO:0043228,GO:0043229,GO:0043231,GO:0043232,GO:0044391,GO:0044422,GO:0044424,GO:0044429,GO:0044444,GO:0044446,GO:0044464
Locus_434_Transcript_7/13_Confidence_0.075_Length_3555	Swiss-Prot	sp|P82251|BAT1_HUMAN B(0,+)-type amino acid transporter 1 OS=Homo sapiens GN=SLC7A9 PE=1 SV=1	464.151	1876	3249	-1	230/460	50	4.70E-149	GO:0000099,GO:0000101,GO:0002376,GO:0003333,GO:0003674,GO:0003823,GO:0005215,GO:0005342,GO:0005488,GO:0005575,GO:0005886,GO:0005887,GO:0006082,GO:0006461,GO:0006520,GO:0006807,GO:0006810,GO:0006811,GO:0006820,GO:0006865,GO:0006928,GO:0007596,GO:0007599,GO:0008150,GO:0008152,GO:0008509,GO:0008514,GO:0009987,GO:0015075,GO:0015171,GO:0015175,GO:0015179,GO:0015184,GO:0015711,GO:0015804,GO:0015807,GO:…
Locus_435_Transcript_8/16_Confidence_0.016_Length_2347	Swiss-Prot	sp|Q92734|TFG_HUMAN Protein TFG OS=Homo sapiens GN=TFG PE=1 SV=2	174.866	175	531	1	84/119	70.6	2.60E-46	GO:0003674,GO:0004871,GO:0005488,GO:0005515,GO:0005575,GO:0005737,GO:0007165,GO:0008150,GO:0008219,GO:0009966,GO:0009967,GO:0009987,GO:0010627,GO:0010646,GO:0010647,GO:0010740,GO:0016265,GO:0023051,GO:0023056,GO:0042802,GO:0043122,GO:0043123,GO:0044424,GO:0044464,GO:0044699,GO:0044763,GO:0048518,GO:0048522,GO:0048583,GO:0048584,GO:0050789,GO:0050794,GO:0050896,GO:0051716,GO:0060089,GO:0065007
Locus_436_Transcript_1/1_Confidence_0.000_Length_2021	Swiss-Prot	sp|Q96T55|KCNKG_HUMAN Potassium channel subfamily K member 16 OS=Homo sapiens GN=KCNK16 PE=2 SV=1	87.8113	1060	1476	1	51/142	35.9	1.35E-17	GO:0003674,GO:0005215,GO:0005216,GO:0005244,GO:0005261,GO:0005267,GO:0005575,GO:0005886,GO:0006810,GO:0006811,GO:0006812,GO:0006813,GO:0007154,GO:0007267,GO:0007268,GO:0008150,GO:0008324,GO:0009987,GO:0015075,GO:0015077,GO:0015079,GO:0015267,GO:0015672,GO:0016020,GO:0016021,GO:0022803,GO:0022832,GO:0022836,GO:0022838,GO:0022839,GO:0022857,GO:0022890,GO:0022891,GO:0022892,GO:0023052,GO:0030001,GO:…
Locus_437_Transcript_1/1_Confidence_0.969_Length_474	Swiss-Prot	sp|Q6PBI5|RS25_DANRE 40S ribosomal protein S25 OS=Danio rerio GN=rps25 PE=2 SV=1	138.658	9	251	-2	67/81	82.7	1.80E-40	GO:0005575,GO:0005840,GO:0030529,GO:0032991,GO:0043226,GO:0043228,GO:0043229,GO:0043232,GO:0044424,GO:0044444,GO:0044464
Locus_438_Transcript_2/3_Confidence_0.667_Length_705	Swiss-Prot	sp|Q6TLK4|RHG27_RAT Rho GTPase-activating protein 27 OS=Rattus norvegicus GN=Arhgap27 PE=1 SV=1	50.0618	248	460	2	27/77	35.1	8.78E-06	GO:0003674,GO:0005083,GO:0005096,GO:0005099,GO:0005100,GO:0005488,GO:0005515,GO:0005543,GO:0005575,GO:0005622,GO:0005737,GO:0006140,GO:0006810,GO:0006897,GO:0006898,GO:0007165,GO:0008047,GO:0008150,GO:0008289,GO:0009118,GO:0009894,GO:0009987,GO:0016020,GO:0016192,GO:0017124,GO:0019219,GO:0019220,GO:0019222,GO:0019904,GO:0030234,GO:0030675,GO:0030695,GO:0030811,GO:0031323,GO:0031329,GO:0032318,GO:…
Locus_439_Transcript_1/23_Confidence_0.165_Length_5119	Swiss-Prot	sp|Q9QYB5|ADDG_MOUSE Gamma-adducin OS=Mus musculus GN=Add3 PE=1 SV=2	167.162	1	648	1	94/222	42.3	4.03E-41	GO:0000228,GO:0000793,GO:0000794,GO:0003674,GO:0003779,GO:0005198,GO:0005488,GO:0005515,GO:0005516,GO:0005575,GO:0005694,GO:0005737,GO:0005856,GO:0005886,GO:0005911,GO:0005938,GO:0008092,GO:0016020,GO:0030054,GO:0043226,GO:0043228,GO:0043229,GO:0043232,GO:0044422,GO:0044424,GO:0044428,GO:0044444,GO:0044446,GO:0044464
Locus_440_Transcript_39/41_Confidence_0.082_Length_5159	Swiss-Prot	sp|Q8R081|HNRPL_MOUSE Heterogeneous nuclear ribonucleoprotein L OS=Mus musculus GN=Hnrnpl PE=1 SV=2	170.244	903	1508	3	95/203	46.8	2.35E-42	GO:0000166,GO:0000975,GO:0001067,GO:0003674,GO:0003676,GO:0003677,GO:0003723,GO:0005488,GO:0005575,GO:0005634,GO:0005654,GO:0005737,GO:0006139,GO:0006396,GO:0006397,GO:0006725,GO:0006807,GO:0008150,GO:0008152,GO:0009987,GO:0016070,GO:0016071,GO:0030529,GO:0032991,GO:0034641,GO:0036094,GO:0043170,GO:0043226,GO:0043227,GO:0043229,GO:0043231,GO:0044212,GO:0044237,GO:0044238,GO:0044260,GO:0044422,GO:…
Locus_441_Transcript_11/15_Confidence_0.225_Length_1172	no_hit
Locus_442_Transcript_3/11_Confidence_0.294_Length_4017	Swiss-Prot	sp|P20664|PRI1_MOUSE DNA primase small subunit OS=Mus musculus GN=Prim1 PE=1 SV=1	487.649	2808	3962	-2	229/395	58	1.15E-157	GO:0003674,GO:0003824,GO:0003896,GO:0003899,GO:0005488,GO:0005515,GO:0005575,GO:0006139,GO:0006259,GO:0006260,GO:0006269,GO:0006725,GO:0006807,GO:0008150,GO:0008152,GO:0009058,GO:0009059,GO:0009987,GO:0016070,GO:0016740,GO:0016772,GO:0016779,GO:0018130,GO:0019438,GO:0032774,GO:0032991,GO:0032993,GO:0034062,GO:0034641,GO:0034645,GO:0034654,GO:0043167,GO:0043169,GO:0043170,GO:0044237,GO:0044238,GO:…
Locus_443_Transcript_10/13_Confidence_0.128_Length_1333	Swiss-Prot	sp|Q9GLD9|UDB33_MACMU UDP-glucuronosyltransferase 2B33 OS=Macaca mulatta GN=UGT2B33 PE=1 SV=1	243.817	7	1293	1	142/459	30.9	1.57E-72	GO:0003674,GO:0003824,GO:0005575,GO:0005783,GO:0005789,GO:0008150,GO:0008152,GO:0008194,GO:0015020,GO:0016020,GO:0016021,GO:0016740,GO:0016757,GO:0016758,GO:0031090,GO:0031224,GO:0043226,GO:0043227,GO:0043229,GO:0043231,GO:0044422,GO:0044424,GO:0044425,GO:0044432,GO:0044444,GO:0044446,GO:0044464
Locus_444_Transcript_2/2_Confidence_0.000_Length_6995	Swiss-Prot	sp|Q91Y25|FAM21_CRIGR WASH complex subunit FAM21 OS=Cricetulus griseus GN=Fam21 PE=2 SV=1	211.46	6325	6915	-3	107/197	54.3	1.74E-53	GO:0005575,GO:0005768,GO:0005769,GO:0006810,GO:0008150,GO:0010008,GO:0016020,GO:0016192,GO:0016197,GO:0031090,GO:0031901,GO:0032991,GO:0042147,GO:0043226,GO:0043227,GO:0043229,GO:0043231,GO:0043234,GO:0044422,GO:0044424,GO:0044440,GO:0044444,GO:0044446,GO:0044464,GO:0044699,GO:0044765,GO:0046907,GO:0051234,GO:0051649,GO:0071203
Locus_445_Transcript_1/3_Confidence_0.750_Length_1511	no_hit
Locus_447_Transcript_8/8_Confidence_0.333_Length_398	no_hit
Locus_448_Transcript_1/1_Confidence_0.000_Length_493	Swiss-Prot	sp|Q8U1W7|Y1087_PYRFU DNA-binding protein PF1087 OS=Pyrococcus furiosus (strain ATCC 43587 / DSM 3638 / JCM 8422 / Vc1) GN=PF1087 PE=3 SV=1	51.6026	192	323	3	25/44	56.8	6.31E-08	GO:0003674,GO:0003676,GO:0003677,GO:0005488,GO:0097159,GO:1901363
Locus_449_Transcript_2/7_Confidence_0.606_Length_635	Swiss-Prot	sp|P35544|UBIM_HUMAN Ubiquitin-like protein FUBI OS=Homo sapiens GN=FAU PE=1 SV=1	83.1889	368	589	-2	41/74	55.4	2.88E-19	GO:0003674,GO:0005575,GO:0008150
Locus_450_Transcript_2/2_Confidence_0.000_Length_3967	Swiss-Prot	sp|Q9NZ08|ERAP1_HUMAN Endoplasmic reticulum aminopeptidase 1 OS=Homo sapiens GN=ERAP1 PE=1 SV=3	418.698	578	1894	2	199/441	45.1	1.97E-167	GO:0001525,GO:0002376,GO:0002474,GO:0002483,GO:0002682,GO:0003674,GO:0003824,GO:0004177,GO:0005102,GO:0005126,GO:0005138,GO:0005149,GO:0005151,GO:0005488,GO:0005515,GO:0005575,GO:0005576,GO:0005737,GO:0005783,GO:0005788,GO:0005789,GO:0005829,GO:0006508,GO:0006509,GO:0008150,GO:0008152,GO:0008217,GO:0008233,GO:0008235,GO:0008237,GO:0008238,GO:0008270,GO:0009607,GO:0009617,GO:0009987,GO:0016020,GO:…
Locus_451_Transcript_1/3_Confidence_0.933_Length_1079	no_hit
Locus_452_Transcript_2/5_Confidence_0.429_Length_1539	Swiss-Prot	sp|O93477|SAHHB_XENLA Adenosylhomocysteinase B OS=Xenopus laevis GN=ahcy-b PE=2 SV=1	733.791	74	1360	2	343/430	79.8	0	GO:0003674,GO:0003824,GO:0004013,GO:0006730,GO:0008150,GO:0008152,GO:0009987,GO:0016787,GO:0016801,GO:0016802,GO:0044237,GO:0044281,GO:0044710
Locus_453_Transcript_1/5_Confidence_0.765_Length_3436	Swiss-Prot	sp|P35611|ADDA_HUMAN Alpha-adducin OS=Homo sapiens GN=ADD1 PE=1 SV=2	117.087	2063	2494	-1	64/149	43	2.65E-25	GO:0000902,GO:0001701,GO:0001894,GO:0001932,GO:0001934,GO:0003674,GO:0003779,GO:0005102,GO:0005198,GO:0005488,GO:0005515,GO:0005516,GO:0005575,GO:0005634,GO:0005737,GO:0005829,GO:0005856,GO:0005886,GO:0006884,GO:0006915,GO:0006921,GO:0006950,GO:0006984,GO:0006986,GO:0006987,GO:0006996,GO:0007010,GO:0007015,GO:0007165,GO:0008064,GO:0008092,GO:0008134,GO:0008150,GO:0008152,GO:0008219,GO:0008290,GO:…
Locus_454_Transcript_2/8_Confidence_0.250_Length_2184	Swiss-Prot	sp|Q8BG58|P4HTM_MOUSE Transmembrane prolyl 4-hydroxylase OS=Mus musculus GN=P4htm PE=2 SV=1	160.229	40	960	1	109/315	34.6	1.09E-40	GO:0003674,GO:0003824,GO:0005488,GO:0005506,GO:0005509,GO:0005575,GO:0005783,GO:0005789,GO:0008150,GO:0008152,GO:0016020,GO:0016021,GO:0016491,GO:0016701,GO:0016702,GO:0016705,GO:0016706,GO:0019842,GO:0030246,GO:0031090,GO:0031224,GO:0031406,GO:0031418,GO:0036094,GO:0043167,GO:0043168,GO:0043169,GO:0043226,GO:0043227,GO:0043229,GO:0043231,GO:0044422,GO:0044424,GO:0044425,GO:0044432,GO:0044444,GO:…
Locus_455_Transcript_4/5_Confidence_0.500_Length_1637	Swiss-Prot	sp|O54941|SMCE1_MOUSE SWI/SNF-related matrix-associated actin-dependent regulator of chromatin subfamily E member 1 OS=Mus musculus GN=Smarce1 PE=1 SV=1	225.713	409	1152	-3	142/252	56.3	9.18E-66	GO:0003674,GO:0003676,GO:0003677,GO:0003723,GO:0003824,GO:0005102,GO:0005488,GO:0005515,GO:0005575,GO:0005634,GO:0006325,GO:0006337,GO:0006338,GO:0006355,GO:0006996,GO:0007399,GO:0008080,GO:0008150,GO:0009889,GO:0009890,GO:0009892,GO:0009987,GO:0010468,GO:0010556,GO:0010558,GO:0010605,GO:0010629,GO:0016043,GO:0016407,GO:0016410,GO:0016514,GO:0016568,GO:0016740,GO:0016746,GO:0016747,GO:0016922,GO:…
Locus_456_Transcript_5/6_Confidence_0.375_Length_1621	Swiss-Prot	sp|Q90YV7|RL11_ICTPU 60S ribosomal protein L11 OS=Ictalurus punctatus GN=rpl11 PE=2 SV=3	304.294	169	678	-2	142/170	83.5	4.69E-99	GO:0003674,GO:0003676,GO:0003723,GO:0003735,GO:0005198,GO:0005488,GO:0005575,GO:0005622,GO:0005730,GO:0005840,GO:0006412,GO:0008104,GO:0008150,GO:0008152,GO:0009058,GO:0009059,GO:0009987,GO:0019538,GO:0019843,GO:0030529,GO:0032991,GO:0033036,GO:0033365,GO:0034504,GO:0034613,GO:0034645,GO:0043170,GO:0043226,GO:0043228,GO:0043229,GO:0043232,GO:0044237,GO:0044238,GO:0044249,GO:0044260,GO:0044267,GO:…
Locus_457_Transcript_1/1_Confidence_0.000_Length_1647	TrEMBL	tr|A7SMY9|A7SMY9_NEMVE Predicted protein OS=Nematostella vectensis GN=v1g246278 PE=4 SV=1	250.366	72	578	3	138/170	81.2	2.17E-76
Locus_458_Transcript_4/7_Confidence_0.060_Length_3454	Swiss-Prot	sp|O88879|APAF_MOUSE Apoptotic protease-activating factor 1 OS=Mus musculus GN=Apaf1 PE=1 SV=3	413.69	15	2213	-3	243/753	32.3	1.29E-165	GO:0000166,GO:0000737,GO:0001843,GO:0001882,GO:0001883,GO:0003674,GO:0005488,GO:0005515,GO:0005524,GO:0005575,GO:0005622,GO:0005634,GO:0005737,GO:0005794,GO:0005829,GO:0006139,GO:0006259,GO:0006308,GO:0006309,GO:0006725,GO:0006807,GO:0006915,GO:0006919,GO:0006950,GO:0006952,GO:0007275,GO:0007420,GO:0008047,GO:0008150,GO:0008152,GO:0008219,GO:0008635,GO:0008656,GO:0009056,GO:0009057,GO:0009966,GO:…
Locus_459_Transcript_6/6_Confidence_0.000_Length_2388	Swiss-Prot	sp|Q6ZM19|IF6_DANRE Eukaryotic translation initiation factor 6 OS=Danio rerio GN=eif6 PE=2 SV=1	361.688	1352	1981	2	172/210	81.9	2.81E-117	GO:0003674,GO:0003676,GO:0003723,GO:0003743,GO:0005488,GO:0005575,GO:0005634,GO:0005730,GO:0005737,GO:0006412,GO:0006413,GO:0008135,GO:0008150,GO:0008152,GO:0009058,GO:0009059,GO:0009987,GO:0016043,GO:0019538,GO:0022607,GO:0022613,GO:0022618,GO:0034622,GO:0034645,GO:0042254,GO:0042255,GO:0042256,GO:0042273,GO:0043021,GO:0043022,GO:0043023,GO:0043170,GO:0043226,GO:0043227,GO:0043228,GO:0043229,GO:…
Locus_460_Transcript_1/1_Confidence_0.333_Length_643	Swiss-Prot	sp|O48649|ARF1_SALBA ADP-ribosylation factor 1 OS=Salix bakko GN=ARF1 PE=2 SV=3	260.381	1	432	1	118/144	81.9	1.79E-86	GO:0000166,GO:0001882,GO:0001883,GO:0003674,GO:0005488,GO:0005525,GO:0005575,GO:0005622,GO:0005794,GO:0006810,GO:0007165,GO:0007264,GO:0008150,GO:0009987,GO:0015031,GO:0016192,GO:0017076,GO:0019001,GO:0032549,GO:0032550,GO:0032553,GO:0032555,GO:0032561,GO:0035556,GO:0035639,GO:0036094,GO:0043167,GO:0043168,GO:0043226,GO:0043227,GO:0043229,GO:0043231,GO:0044424,GO:0044444,GO:0044464,GO:0044699,GO:…
Locus_461_Transcript_1/2_Confidence_0.905_Length_3328	Swiss-Prot	sp|Q8BID8|FXL14_MOUSE F-box/LRR-repeat protein 14 OS=Mus musculus GN=Fbxl14 PE=2 SV=1	130.568	1935	3140	-3	110/412	26.7	1.39E-30	GO:0003674,GO:0003824,GO:0004842,GO:0005575,GO:0005737,GO:0006464,GO:0008150,GO:0008152,GO:0009987,GO:0016567,GO:0016874,GO:0016879,GO:0016881,GO:0019538,GO:0019787,GO:0032446,GO:0036211,GO:0042787,GO:0043170,GO:0043412,GO:0044237,GO:0044238,GO:0044260,GO:0044267,GO:0044424,GO:0044464,GO:0070647,GO:0071704
Locus_462_Transcript_1/1_Confidence_0.000_Length_5163	Swiss-Prot	sp|D3ZAT9|FAXC_RAT Failed axon connections homolog OS=Rattus norvegicus GN=Faxc PE=2 SV=1	156.762	276	989	3	86/248	34.7	6.59E-39	GO:0005575,GO:0016020,GO:0016021,GO:0031224,GO:0044425
Locus_463_Transcript_8/33_Confidence_0.164_Length_1328	Swiss-Prot	sp|Q9MZ30|CAH12_RABIT Carbonic anhydrase 12 OS=Oryctolagus cuniculus GN=CA12 PE=2 SV=2	93.5893	726	1157	-1	58/149	38.9	9.22E-20	GO:0003674,GO:0003824,GO:0004089,GO:0005488,GO:0005575,GO:0006730,GO:0008150,GO:0008152,GO:0008270,GO:0009987,GO:0016020,GO:0016021,GO:0016829,GO:0016835,GO:0016836,GO:0031224,GO:0043167,GO:0043169,GO:0044237,GO:0044281,GO:0044425,GO:0044710,GO:0046872,GO:0046914
Locus_464_Transcript_1/1_Confidence_0.000_Length_5351	Swiss-Prot	sp|Q86UP6|CUZD1_HUMAN CUB and zona pellucida-like domain-containing protein 1 OS=Homo sapiens GN=CUZD1 PE=2 SV=1	108.612	1379	2236	-2	83/289	28.7	1.35E-22	GO:0005575,GO:0006931,GO:0007049,GO:0007155,GO:0008150,GO:0008152,GO:0008283,GO:0009987,GO:0012506,GO:0016020,GO:0016021,GO:0016023,GO:0016485,GO:0019538,GO:0022610,GO:0030141,GO:0030658,GO:0030659,GO:0030667,GO:0031090,GO:0031224,GO:0031410,GO:0031589,GO:0031638,GO:0031982,GO:0031988,GO:0032023,GO:0042588,GO:0042589,GO:0043170,GO:0043226,GO:0043227,GO:0043229,GO:0043231,GO:0044238,GO:0044422,GO:…
Locus_465_Transcript_1/3_Confidence_0.429_Length_931	Swiss-Prot	sp|Q9I4C8|Y1210_PSEAE Putative quercetin 2,3-dioxygenase PA1210 OS=Pseudomonas aeruginosa (strain ATCC 15692 / PAO1 / 1C / PRS 101 / LMG 12228) GN=PA1210 PE=3 SV=1	133.65	148	825	-2	81/227	35.7	2.09E-35	GO:0003674,GO:0003824,GO:0005488,GO:0008127,GO:0008150,GO:0008152,GO:0016491,GO:0016701,GO:0016702,GO:0043167,GO:0043169,GO:0044710,GO:0046872,GO:0051213,GO:0055114
Locus_466_Transcript_9/16_Confidence_0.500_Length_1373	nr	PREDICTED: uncharacterized protein LOC100203314 [Hydra magnipapillata]	55.8398	16	432	1	47/147	32	3.74E-06
Locus_467_Transcript_16/22_Confidence_0.100_Length_5677	Swiss-Prot	sp|P10272|POL_BAEVM Pol polyprotein OS=Baboon endogenous virus (strain M7) GN=pol PE=3 SV=1	65.4698	4131	5162	3	87/353	24.6	5.88E-09	GO:0003674,GO:0003676,GO:0003723,GO:0003824,GO:0003964,GO:0004175,GO:0004190,GO:0004518,GO:0004519,GO:0004521,GO:0004523,GO:0004540,GO:0005488,GO:0006139,GO:0006259,GO:0006260,GO:0006278,GO:0006310,GO:0006508,GO:0006725,GO:0006807,GO:0008150,GO:0008152,GO:0008233,GO:0009058,GO:0009059,GO:0009987,GO:0015074,GO:0016032,GO:0016740,GO:0016772,GO:0016779,GO:0016787,GO:0016788,GO:0016891,GO:0016893,GO:…
Locus_468_Transcript_1/1_Confidence_0.000_Length_1481	Swiss-Prot	sp|Q8NAG6|ANKL1_HUMAN Ankyrin repeat and LEM domain-containing protein 1 OS=Homo sapiens GN=ANKLE1 PE=2 SV=2	196.438	997	1473	-3	92/167	55.1	7.77E-54
Locus_469_Transcript_2/3_Confidence_0.750_Length_6488	Swiss-Prot	sp|O94910|LPHN1_HUMAN Latrophilin-1 OS=Homo sapiens GN=LPHN1 PE=1 SV=1	137.887	1683	3590	3	162/693	23.4	6.49E-31	GO:0003674,GO:0004871,GO:0004872,GO:0004888,GO:0004930,GO:0005488,GO:0005515,GO:0005575,GO:0005886,GO:0007155,GO:0007157,GO:0007165,GO:0007166,GO:0007186,GO:0007218,GO:0008150,GO:0009987,GO:0016020,GO:0016021,GO:0016337,GO:0016524,GO:0019722,GO:0019932,GO:0022610,GO:0030054,GO:0030246,GO:0030424,GO:0030426,GO:0030427,GO:0031224,GO:0035556,GO:0035584,GO:0038023,GO:0042734,GO:0042995,GO:0043005,GO:…
Locus_470_Transcript_1/1_Confidence_0.667_Length_835	no_hit
Locus_471_Transcript_6/6_Confidence_0.000_Length_1666	no_hit
Locus_472_Transcript_1/2_Confidence_0.333_Length_3888	Swiss-Prot	sp|Q7ZYC4|ACBG2_XENLA Long-chain-fatty-acid--CoA ligase ACSBG2 OS=Xenopus laevis GN=acsbg2 PE=2 SV=1	828.55	1387	3312	-1	396/645	61.4	0	GO:0000166,GO:0001676,GO:0001882,GO:0001883,GO:0003674,GO:0003824,GO:0004467,GO:0005488,GO:0005524,GO:0005575,GO:0005737,GO:0006082,GO:0006629,GO:0006631,GO:0008150,GO:0008152,GO:0009987,GO:0015645,GO:0016874,GO:0016877,GO:0017076,GO:0019752,GO:0030554,GO:0032549,GO:0032550,GO:0032553,GO:0032555,GO:0032559,GO:0032787,GO:0035639,GO:0036094,GO:0043167,GO:0043168,GO:0043436,GO:0044237,GO:0044238,GO:…
Locus_473_Transcript_5/8_Confidence_0.000_Length_1643	no_hit
Locus_474_Transcript_11/20_Confidence_0.506_Length_429	no_hit
Locus_475_Transcript_1/5_Confidence_0.111_Length_1791	Swiss-Prot	sp|Q61382|TRAF4_MOUSE TNF receptor-associated factor 4 OS=Mus musculus GN=Traf4 PE=1 SV=2	166.392	783	1748	-2	102/336	30.4	2.31E-43	GO:0001932,GO:0001934,GO:0003674,GO:0003824,GO:0004842,GO:0005488,GO:0005515,GO:0005575,GO:0005634,GO:0005737,GO:0005856,GO:0005886,GO:0005911,GO:0005923,GO:0006464,GO:0006915,GO:0007165,GO:0007250,GO:0007275,GO:0007585,GO:0008150,GO:0008152,GO:0008219,GO:0008270,GO:0009893,GO:0009966,GO:0009967,GO:0009987,GO:0010562,GO:0010604,GO:0010627,GO:0010646,GO:0010647,GO:0010740,GO:0010941,GO:0012501,GO:…
Locus_476_Transcript_2/2_Confidence_0.000_Length_1507	no_hit
Locus_477_Transcript_1/1_Confidence_0.000_Length_805	Swiss-Prot	sp|P0C8M8|CCR1_MAIZE Probable serine/threonine-protein kinase CCRP1 OS=Zea mays GN=CCRP1 PE=1 SV=1	125.946	1	576	1	70/195	35.9	4.29E-31	GO:0000166,GO:0001882,GO:0001883,GO:0003674,GO:0003824,GO:0004672,GO:0004674,GO:0005488,GO:0005524,GO:0006464,GO:0006468,GO:0006793,GO:0006796,GO:0008150,GO:0008152,GO:0009987,GO:0016301,GO:0016310,GO:0016740,GO:0016772,GO:0016773,GO:0017076,GO:0019538,GO:0030554,GO:0032549,GO:0032550,GO:0032553,GO:0032555,GO:0032559,GO:0035639,GO:0036094,GO:0036211,GO:0043167,GO:0043168,GO:0043170,GO:0043412,GO:…
Locus_478_Transcript_8/12_Confidence_0.375_Length_545	no_hit
Locus_479_Transcript_1/1_Confidence_0.529_Length_3056	TrEMBL	tr|C5K6H7|C5K6H7_PERM5 DNA double-strand break repair Rad50 ATPase, putative OS=Perkinsus marinus (strain ATCC 50983 / TXsc) GN=Pmar_PMAR006789 PE=4 SV=1	64.6994	2092	2379	1	49/128	38.3	2.52E-07
Locus_480_Transcript_2/3_Confidence_0.667_Length_2967	Swiss-Prot	sp|P84169|PSD13_CHICK 26S proteasome non-ATPase regulatory subunit 13 OS=Gallus gallus GN=PSMD13 PE=1 SV=1	380.948	1775	2803	-3	187/343	54.5	7.71E-121	GO:0000502,GO:0005575,GO:0022624,GO:0032991,GO:0043234,GO:0044424,GO:0044464
Locus_481_Transcript_3/7_Confidence_0.077_Length_1365	no_hit
Locus_482_Transcript_12/24_Confidence_0.283_Length_1160	Swiss-Prot	sp|P26182|ACT_ACHBI Actin OS=Achlya bisexualis PE=3 SV=1	712.22	1	1107	1	335/369	90.8	0	GO:0000166,GO:0001882,GO:0001883,GO:0003674,GO:0005488,GO:0005524,GO:0005575,GO:0005737,GO:0005856,GO:0017076,GO:0030554,GO:0032549,GO:0032550,GO:0032553,GO:0032555,GO:0032559,GO:0035639,GO:0036094,GO:0043167,GO:0043168,GO:0043226,GO:0043228,GO:0043229,GO:0043232,GO:0044424,GO:0044464,GO:0097159,GO:1901265,GO:1901363
Locus_483_Transcript_11/26_Confidence_0.078_Length_2066	Swiss-Prot	sp|A7S3J7|RS3A_NEMVE 40S ribosomal protein S3a OS=Nematostella vectensis GN=v1g242621 PE=3 SV=1	381.333	1259	1870	-2	180/204	88.2	7.46E-126	GO:0003674,GO:0003735,GO:0005198,GO:0005575,GO:0005622,GO:0005737,GO:0005840,GO:0006412,GO:0008150,GO:0008152,GO:0009058,GO:0009059,GO:0009987,GO:0015935,GO:0019538,GO:0022627,GO:0030529,GO:0032991,GO:0034645,GO:0043170,GO:0043226,GO:0043228,GO:0043229,GO:0043232,GO:0044237,GO:0044238,GO:0044249,GO:0044260,GO:0044267,GO:0044391,GO:0044422,GO:0044424,GO:0044444,GO:0044445,GO:0044446,GO:0044464,GO:…
Locus_484_Transcript_2/9_Confidence_0.333_Length_1692	Swiss-Prot	sp|Q12999|TSN31_HUMAN Tetraspanin-31 OS=Homo sapiens GN=TSPAN31 PE=2 SV=1	73.559	66	233	3	32/56	57.1	1.93E-13	GO:0005575,GO:0005887,GO:0008150,GO:0008284,GO:0016020,GO:0016021,GO:0031224,GO:0031226,GO:0042127,GO:0044425,GO:0044459,GO:0044464,GO:0048518,GO:0048522,GO:0050789,GO:0050794,GO:0065007
Locus_485_Transcript_15/15_Confidence_0.051_Length_3905	Swiss-Prot	sp|Q96DM1|PGBD4_HUMAN PiggyBac transposable element-derived protein 4 OS=Homo sapiens GN=PGBD4 PE=2 SV=3	183.726	736	2220	1	148/519	28.5	6.17E-47
Locus_486_Transcript_1/1_Confidence_0.000_Length_14579	Swiss-Prot	sp|Q6V0I7|FAT4_HUMAN Protocadherin Fat 4 OS=Homo sapiens GN=FAT4 PE=1 SV=2	939.488	2454	14015	-1	1113/4074	27.3	0	GO:0003674,GO:0005488,GO:0005509,GO:0005515,GO:0005575,GO:0005886,GO:0007155,GO:0007156,GO:0008150,GO:0009987,GO:0016020,GO:0016021,GO:0016337,GO:0022610,GO:0031224,GO:0043167,GO:0043169,GO:0044425,GO:0044464,GO:0044699,GO:0044763,GO:0046872
Locus_487_Transcript_8/19_Confidence_0.088_Length_1061	no_hit
Locus_488_Transcript_1/1_Confidence_0.000_Length_3237	Swiss-Prot	sp|O95140|MFN2_HUMAN Mitofusin-2 OS=Homo sapiens GN=MFN2 PE=1 SV=3	612.068	230	1927	2	307/568	54	0	GO:0000166,GO:0001825,GO:0001882,GO:0001883,GO:0003674,GO:0003824,GO:0003924,GO:0005488,GO:0005515,GO:0005525,GO:0005575,GO:0005739,GO:0005741,GO:0005829,GO:0005856,GO:0006139,GO:0006152,GO:0006163,GO:0006184,GO:0006195,GO:0006605,GO:0006626,GO:0006725,GO:0006753,GO:0006793,GO:0006796,GO:0006807,GO:0006810,GO:0006839,GO:0006886,GO:0006944,GO:0006996,GO:0007005,GO:0007006,GO:0007050,GO:0007596,GO:…
Locus_489_Transcript_1/4_Confidence_0.125_Length_7864	TrEMBL	tr|I1F0N6|I1F0N6_AMPQE Uncharacterized protein OS=Amphimedon queenslandica PE=4 SV=1	70.4774	2111	2395	-1	41/95	43.2	4.23E-23	GO:0003674,GO:0003676,GO:0003677,GO:0003723,GO:0003824,GO:0003964,GO:0005488,GO:0006139,GO:0006259,GO:0006260,GO:0006278,GO:0006310,GO:0006725,GO:0006807,GO:0008150,GO:0008152,GO:0009058,GO:0009059,GO:0009987,GO:0015074,GO:0016740,GO:0016772,GO:0016779,GO:0034061,GO:0034641,GO:0034645,GO:0043170,GO:0044237,GO:0044238,GO:0044249,GO:0044260,GO:0046483,GO:0071704,GO:0090304,GO:0097159,GO:1901360,GO:…
Locus_490_Transcript_15/15_Confidence_0.000_Length_2712	Swiss-Prot	sp|O75832|PSD10_HUMAN 26S proteasome non-ATPase regulatory subunit 10 OS=Homo sapiens GN=PSMD10 PE=1 SV=1	89.3521	2301	2708	3	48/136	35.3	3.89E-18	GO:0000079,GO:0000082,GO:0000122,GO:0000209,GO:0000278,GO:0000502,GO:0001558,GO:0001932,GO:0001934,GO:0002376,GO:0002474,GO:0002478,GO:0002479,GO:0003674,GO:0005488,GO:0005515,GO:0005575,GO:0005634,GO:0005654,GO:0005737,GO:0005829,GO:0005838,GO:0005856,GO:0006139,GO:0006355,GO:0006357,GO:0006461,GO:0006464,GO:0006508,GO:0006511,GO:0006521,GO:0006725,GO:0006807,GO:0006915,GO:0006950,GO:0006974,GO:…
Locus_491_Transcript_14/17_Confidence_0.026_Length_1948	Swiss-Prot	sp|P13221|AATC_RAT Aspartate aminotransferase, cytoplasmic OS=Rattus norvegicus GN=Got1 PE=1 SV=3	295.049	996	1793	-3	141/271	52	4.90E-91	GO:0000323,GO:0003674,GO:0003824,GO:0004069,GO:0004609,GO:0005488,GO:0005575,GO:0005737,GO:0005764,GO:0005773,GO:0005829,GO:0005975,GO:0006066,GO:0006071,GO:0006082,GO:0006103,GO:0006106,GO:0006107,GO:0006114,GO:0006520,GO:0006531,GO:0006532,GO:0006533,GO:0006536,GO:0006538,GO:0006807,GO:0008150,GO:0008152,GO:0008483,GO:0008652,GO:0009056,GO:0009058,GO:0009063,GO:0009064,GO:0009065,GO:0009066,GO:…
Locus_492_Transcript_1/1_Confidence_0.000_Length_3260	Swiss-Prot	sp|Q96PZ7|CSMD1_HUMAN CUB and sushi domain-containing protein 1 OS=Homo sapiens GN=CSMD1 PE=1 SV=2	186.808	464	1828	2	145/478	30.3	2.32E-46	GO:0005575,GO:0016020,GO:0016021,GO:0031224,GO:0044425
Locus_493_Transcript_3/4_Confidence_0.200_Length_968	Swiss-Prot	sp|P48150|RS14_CAEEL 40S ribosomal protein S14 OS=Caenorhabditis elegans GN=rps-14 PE=3 SV=1	93.9745	517	693	-3	45/59	76.3	7.99E-22	GO:0003674,GO:0003735,GO:0005198,GO:0005575,GO:0005840,GO:0006412,GO:0008150,GO:0008152,GO:0009058,GO:0009059,GO:0009987,GO:0019538,GO:0030529,GO:0032991,GO:0034645,GO:0043170,GO:0043226,GO:0043228,GO:0043229,GO:0043232,GO:0044237,GO:0044238,GO:0044249,GO:0044260,GO:0044267,GO:0044424,GO:0044444,GO:0044464,GO:0071704,GO:1901576
Locus_494_Transcript_1/1_Confidence_0.000_Length_430	no_hit
Locus_495_Transcript_5/11_Confidence_0.050_Length_1010	Swiss-Prot	sp|Q9Y5Z4|HEBP2_HUMAN Heme-binding protein 2 OS=Homo sapiens GN=HEBP2 PE=1 SV=1	108.227	86	541	-2	60/152	39.5	2.82E-26	GO:0005575,GO:0005737,GO:0005739,GO:0043226,GO:0043227,GO:0043229,GO:0043231,GO:0044424,GO:0044444,GO:0044464
Locus_496_Transcript_1/2_Confidence_0.250_Length_325	no_hit
Locus_497_Transcript_2/6_Confidence_0.286_Length_1177	no_hit
Locus_498_Transcript_1/1_Confidence_0.000_Length_702	no_hit
Locus_499_Transcript_12/21_Confidence_0.042_Length_3218	Swiss-Prot	sp|Q8N653|LZTR1_HUMAN Leucine-zipper-like transcriptional regulator 1 OS=Homo sapiens GN=LZTR1 PE=2 SV=2	105.531	1351	2175	1	80/299	26.8	9.56E-22	GO:0001071,GO:0003674,GO:0003700,GO:0006355,GO:0008150,GO:0009653,GO:0009889,GO:0010468,GO:0010556,GO:0019219,GO:0019222,GO:0031323,GO:0031326,GO:0032502,GO:0050789,GO:0050794,GO:0051171,GO:0051252,GO:0060255,GO:0065007,GO:0080090,GO:2000112,GO:2001141
Locus_500_Transcript_1/2_Confidence_0.815_Length_3435	TrEMBL	tr|A7RK03|A7RK03_NEMVE Predicted protein OS=Nematostella vectensis GN=v1g238849 PE=4 SV=1	72.4034	52	267	1	45/78	57.7	1.50E-09
Locus_501_Transcript_1/2_Confidence_0.056_Length_4185	Swiss-Prot	sp|Q9JHI2|ADAT1_MOUSE tRNA-specific adenosine deaminase 1 OS=Mus musculus GN=Adat1 PE=2 SV=1	295.049	2551	4170	-1	207/555	37.3	6.01E-86	GO:0003674,GO:0003676,GO:0003723,GO:0003824,GO:0004000,GO:0005488,GO:0005575,GO:0006139,GO:0006396,GO:0006399,GO:0006725,GO:0006807,GO:0008033,GO:0008150,GO:0008152,GO:0008251,GO:0009987,GO:0016070,GO:0016787,GO:0016810,GO:0016814,GO:0019239,GO:0034470,GO:0034641,GO:0034660,GO:0043167,GO:0043169,GO:0043170,GO:0044237,GO:0044238,GO:0044260,GO:0046483,GO:0046872,GO:0071704,GO:0090304,GO:0097159,GO:…
Locus_502_Transcript_2/4_Confidence_0.222_Length_1836	Swiss-Prot	sp|Q61466|SMRD1_MOUSE SWI/SNF-related matrix-associated actin-dependent regulator of chromatin subfamily D member 1 OS=Mus musculus GN=Smarcd1 PE=1 SV=3	618.231	219	1382	3	286/388	73.7	0	GO:0003674,GO:0005198,GO:0005488,GO:0005515,GO:0005575,GO:0005634,GO:0006325,GO:0006337,GO:0006338,GO:0006355,GO:0006996,GO:0007399,GO:0008150,GO:0009889,GO:0009891,GO:0009893,GO:0009987,GO:0010468,GO:0010556,GO:0010557,GO:0010604,GO:0010628,GO:0016043,GO:0016514,GO:0016568,GO:0019219,GO:0019222,GO:0022411,GO:0031323,GO:0031325,GO:0031326,GO:0031328,GO:0032502,GO:0032947,GO:0032984,GO:0032986,GO:…
Locus_503_Transcript_1/2_Confidence_0.333_Length_340	no_hit
Locus_504_Transcript_1/1_Confidence_0.000_Length_1539	no_hit
Locus_505_Transcript_1/1_Confidence_0.000_Length_575	no_hit
Locus_506_Transcript_1/11_Confidence_0.115_Length_1081	no_hit
Locus_507_Transcript_52/120_Confidence_0.011_Length_2860	nr	PREDICTED: uncharacterized protein LOC101241250, partial [Hydra magnipapillata]	67.3958	2298	2591	-3	35/99	35.4	2.24E-10
Locus_508_Transcript_1/2_Confidence_0.500_Length_2397	Swiss-Prot	sp|P34897|GLYM_HUMAN Serine hydroxymethyltransferase, mitochondrial OS=Homo sapiens GN=SHMT2 PE=1 SV=3	630.943	164	1531	2	298/458	65.1	0	GO:0003674,GO:0003682,GO:0003824,GO:0004372,GO:0004793,GO:0005488,GO:0005515,GO:0005575,GO:0005739,GO:0005743,GO:0005758,GO:0005759,GO:0005856,GO:0006082,GO:0006461,GO:0006520,GO:0006544,GO:0006545,GO:0006563,GO:0006564,GO:0006575,GO:0006725,GO:0006730,GO:0006732,GO:0006760,GO:0006807,GO:0008150,GO:0008152,GO:0008284,GO:0008652,GO:0008732,GO:0009058,GO:0009069,GO:0009070,GO:0009295,GO:0009987,GO:…
Locus_509_Transcript_1/1_Confidence_0.000_Length_1371	TrEMBL	tr|A7RIU2|A7RIU2_NEMVE Predicted protein OS=Nematostella vectensis GN=v1g197755 PE=4 SV=1	164.081	487	1152	-1	93/222	41.9	7.65E-43
Locus_510_Transcript_2/2_Confidence_0.000_Length_1922	Swiss-Prot	sp|P32242|OTX1_HUMAN Homeobox protein OTX1 OS=Homo sapiens GN=OTX1 PE=2 SV=1	132.109	508	729	1	58/74	78.4	3.43E-32	GO:0001071,GO:0003002,GO:0003674,GO:0003676,GO:0003677,GO:0003700,GO:0005488,GO:0005575,GO:0005634,GO:0006355,GO:0006357,GO:0007275,GO:0007389,GO:0008150,GO:0009653,GO:0009889,GO:0009952,GO:0010468,GO:0010556,GO:0019219,GO:0019222,GO:0022037,GO:0030900,GO:0030901,GO:0031323,GO:0031326,GO:0032501,GO:0032502,GO:0042472,GO:0043226,GO:0043227,GO:0043229,GO:0043231,GO:0043565,GO:0044424,GO:0044464,GO:…
Locus_511_Transcript_1/1_Confidence_0.000_Length_825	Swiss-Prot	sp|Q9CPW7|ZMAT2_MOUSE Zinc finger matrin-type protein 2 OS=Mus musculus GN=Zmat2 PE=2 SV=1	97.8265	86	454	2	48/123	39	7.07E-23	GO:0003674,GO:0003676,GO:0003677,GO:0005488,GO:0005575,GO:0005634,GO:0008150,GO:0008270,GO:0043167,GO:0043169,GO:0043226,GO:0043227,GO:0043229,GO:0043231,GO:0044424,GO:0044464,GO:0046872,GO:0046914,GO:0097159,GO:1901363
Locus_512_Transcript_1/3_Confidence_0.550_Length_5903	Swiss-Prot	sp|Q9UGM3|DMBT1_HUMAN Deleted in malignant brain tumors 1 protein OS=Homo sapiens GN=DMBT1 PE=1 SV=2	278.1	4903	5901	-3	163/372	43.8	1.25E-73	GO:0001824,GO:0001833,GO:0002218,GO:0002221,GO:0002252,GO:0002253,GO:0002376,GO:0002682,GO:0002684,GO:0002757,GO:0002758,GO:0002764,GO:0003674,GO:0004871,GO:0004872,GO:0005044,GO:0005488,GO:0005515,GO:0005575,GO:0005576,GO:0005578,GO:0005622,GO:0005737,GO:0006810,GO:0006950,GO:0006952,GO:0006955,GO:0006959,GO:0007165,GO:0007275,GO:0008150,GO:0008283,GO:0008329,GO:0009607,GO:0009615,GO:0009617,GO:…
Locus_513_Transcript_4/7_Confidence_0.071_Length_7492	Swiss-Prot	sp|Q01082|SPTB2_HUMAN Spectrin beta chain, non-erythrocytic 1 OS=Homo sapiens GN=SPTBN1 PE=1 SV=2	1874.75	66	6233	3	1037/2059	50.4	0	GO:0000281,GO:0000910,GO:0003674,GO:0003779,GO:0005198,GO:0005200,GO:0005488,GO:0005515,GO:0005516,GO:0005543,GO:0005575,GO:0005634,GO:0005730,GO:0005737,GO:0005829,GO:0005856,GO:0005886,GO:0006464,GO:0006468,GO:0006605,GO:0006606,GO:0006612,GO:0006793,GO:0006796,GO:0006810,GO:0006886,GO:0006892,GO:0006893,GO:0006913,GO:0006928,GO:0007009,GO:0007182,GO:0007184,GO:0007411,GO:0008064,GO:0008091,GO:…
Locus_514_Transcript_6/7_Confidence_0.143_Length_611	no_hit
Locus_515_Transcript_1/5_Confidence_0.029_Length_2826	Swiss-Prot	sp|P54680|FIMB_DICDI Fimbrin OS=Dictyostelium discoideum GN=fimA PE=2 SV=2	209.92	236	835	2	99/200	49.5	1.87E-56	GO:0000003,GO:0001891,GO:0003674,GO:0003779,GO:0005488,GO:0005509,GO:0005515,GO:0005575,GO:0006810,GO:0006897,GO:0006907,GO:0007015,GO:0008092,GO:0008150,GO:0016023,GO:0016043,GO:0016192,GO:0019953,GO:0022607,GO:0030027,GO:0030139,GO:0031252,GO:0031410,GO:0031982,GO:0031988,GO:0042995,GO:0043167,GO:0043169,GO:0043226,GO:0043227,GO:0043229,GO:0043231,GO:0043933,GO:0044351,GO:0044424,GO:0044425,GO:…
Locus_516_Transcript_16/22_Confidence_0.000_Length_2785	Swiss-Prot	sp|Q7ZV90|PIF1_DANRE ATP-dependent DNA helicase PIF1 OS=Danio rerio GN=pif1 PE=2 SV=1	60.4622	2196	2729	-3	54/178	30.3	5.87E-08	GO:0000166,GO:0000723,GO:0001882,GO:0001883,GO:0003674,GO:0003676,GO:0003677,GO:0003678,GO:0003824,GO:0004386,GO:0005488,GO:0005524,GO:0005575,GO:0005634,GO:0006139,GO:0006259,GO:0006281,GO:0006725,GO:0006807,GO:0006950,GO:0006974,GO:0006996,GO:0008150,GO:0008152,GO:0009987,GO:0016043,GO:0016462,GO:0016787,GO:0016817,GO:0016818,GO:0017076,GO:0017111,GO:0030554,GO:0032200,GO:0032392,GO:0032508,GO:…
Locus_517_Transcript_12/23_Confidence_0.075_Length_734	no_hit
Locus_518_Transcript_8/8_Confidence_0.000_Length_6547	Swiss-Prot	sp|Q9TTK0|CDKL2_RABIT Cyclin-dependent kinase-like 2 OS=Oryctolagus cuniculus GN=CDKL2 PE=2 SV=1	400.208	4848	5630	-3	176/261	67.4	2.52E-129	GO:0000166,GO:0001882,GO:0001883,GO:0003674,GO:0003824,GO:0004672,GO:0004674,GO:0004693,GO:0005488,GO:0005524,GO:0005575,GO:0005634,GO:0005737,GO:0006464,GO:0006468,GO:0006793,GO:0006796,GO:0008150,GO:0008152,GO:0009987,GO:0016301,GO:0016310,GO:0016740,GO:0016772,GO:0016773,GO:0017076,GO:0019538,GO:0030554,GO:0032549,GO:0032550,GO:0032553,GO:0032555,GO:0032559,GO:0035639,GO:0036094,GO:0036211,GO:…
Locus_519_Transcript_1/1_Confidence_0.500_Length_4605	Swiss-Prot	sp|Q91ZR4|NEK8_MOUSE Serine/threonine-protein kinase Nek8 OS=Mus musculus GN=Nek8 PE=1 SV=1	429.483	1121	2941	2	269/654	41.1	7.80E-131	GO:0000166,GO:0001882,GO:0001883,GO:0003674,GO:0003824,GO:0004672,GO:0004674,GO:0005488,GO:0005515,GO:0005524,GO:0005575,GO:0005737,GO:0005856,GO:0005929,GO:0006464,GO:0006468,GO:0006793,GO:0006796,GO:0008150,GO:0008152,GO:0009987,GO:0016301,GO:0016310,GO:0016740,GO:0016772,GO:0016773,GO:0017076,GO:0019538,GO:0030554,GO:0032549,GO:0032550,GO:0032553,GO:0032555,GO:0032559,GO:0035639,GO:0036094,GO:…
Locus_520_Transcript_2/5_Confidence_0.250_Length_3015	Swiss-Prot	sp|A9Y006|AQP3_PIG Aquaporin-3 OS=Sus scrofa GN=AQP3 PE=2 SV=1	261.151	2159	2992	-3	135/278	48.6	1.49E-77	GO:0003674,GO:0005215,GO:0005575,GO:0006810,GO:0008150,GO:0016020,GO:0016021,GO:0031224,GO:0044425,GO:0051234
Locus_521_Transcript_20/21_Confidence_0.026_Length_2429	Swiss-Prot	sp|A7RRJ0|FEN1_NEMVE Flap endonuclease 1 OS=Nematostella vectensis GN=FEN1 PE=3 SV=1	537.339	1098	2240	-1	290/381	76.1	0	GO:0000287,GO:0003674,GO:0003676,GO:0003677,GO:0003824,GO:0004518,GO:0004519,GO:0004520,GO:0004527,GO:0004536,GO:0005488,GO:0005575,GO:0005634,GO:0005654,GO:0005730,GO:0005739,GO:0006139,GO:0006259,GO:0006260,GO:0006281,GO:0006284,GO:0006401,GO:0006725,GO:0006807,GO:0006950,GO:0006974,GO:0008150,GO:0008152,GO:0008409,GO:0009056,GO:0009057,GO:0009058,GO:0009059,GO:0009987,GO:0016070,GO:0016787,GO:…
Locus_522_Transcript_2/3_Confidence_0.250_Length_1592	Swiss-Prot	sp|Q54NS8|AIFB_DICDI Apoptosis-inducing factor homolog B OS=Dictyostelium discoideum GN=aifB PE=3 SV=1	62.003	657	1592	-1	77/338	22.8	4.88E-09	GO:0000166,GO:0003674,GO:0003824,GO:0005488,GO:0005575,GO:0008150,GO:0008152,GO:0016491,GO:0036094,GO:0043167,GO:0043168,GO:0044710,GO:0048037,GO:0050660,GO:0050662,GO:0055114,GO:0097159,GO:1901265,GO:1901363
Locus_523_Transcript_1/4_Confidence_0.680_Length_1823	Swiss-Prot	sp|A0FGR8|ESYT2_HUMAN Extended synaptotagmin-2 OS=Homo sapiens GN=ESYT2 PE=1 SV=1	124.02	357	728	3	62/124	50	3.33E-28	GO:0005575,GO:0005886,GO:0016020,GO:0016021,GO:0031224,GO:0044425,GO:0044464
Locus_524_Transcript_1/20_Confidence_0.014_Length_3108	TrEMBL	tr|J9LQ77|J9LQ77_ACYPI Uncharacterized protein OS=Acyrthosiphon pisum PE=4 SV=1	114.39	1364	1978	2	75/212	35.4	9.14E-24	GO:0003674,GO:0003676,GO:0003677,GO:0003824,GO:0004518,GO:0005488,GO:0006139,GO:0006725,GO:0006807,GO:0008150,GO:0008152,GO:0009987,GO:0016787,GO:0016788,GO:0034641,GO:0043170,GO:0044237,GO:0044238,GO:0046483,GO:0071704,GO:0090304,GO:0090305,GO:0097159,GO:1901360,GO:1901363
Locus_525_Transcript_2/2_Confidence_0.429_Length_375	no_hit
Locus_526_Transcript_9/26_Confidence_0.026_Length_6189	Swiss-Prot	sp|P51830|ADCY9_MOUSE Adenylate cyclase type 9 OS=Mus musculus GN=Adcy9 PE=1 SV=1	728.783	883	4146	1	463/1188	39	0	GO:0000166,GO:0001882,GO:0001883,GO:0003674,GO:0003824,GO:0004016,GO:0005488,GO:0005524,GO:0005575,GO:0005886,GO:0006139,GO:0006140,GO:0006163,GO:0006164,GO:0006171,GO:0006725,GO:0006753,GO:0006793,GO:0006796,GO:0006807,GO:0007165,GO:0007190,GO:0008150,GO:0008152,GO:0009058,GO:0009117,GO:0009150,GO:0009152,GO:0009165,GO:0009187,GO:0009190,GO:0009259,GO:0009260,GO:0009889,GO:0009891,GO:0009893,GO:…
Locus_527_Transcript_1/1_Confidence_0.000_Length_369	TrEMBL	tr|F8EPT1|F8EPT1_RUNSL Thiol-disulfide oxidoreductase DCC OS=Runella slithyformis (strain ATCC 29530 / DSM 19594 / LMG 11500 / NCIMB 11436 / LSU 4) GN=Runsl_3924 PE=4 SV=1	56.9954	5	211	2	29/69	42	4.54E-08
Locus_528_Transcript_2/5_Confidence_0.375_Length_1556	no_hit
Locus_529_Transcript_6/15_Confidence_0.097_Length_901	Swiss-Prot	sp|C6A4R7|EF1A_THESM Elongation factor 1-alpha OS=Thermococcus sibiricus (strain MM 739 / DSM 12597) GN=tuf PE=3 SV=1	176.407	1	864	1	105/291	36.1	8.33E-50	GO:0000166,GO:0001882,GO:0001883,GO:0003674,GO:0003676,GO:0003723,GO:0003746,GO:0003824,GO:0003924,GO:0005488,GO:0005525,GO:0005575,GO:0005737,GO:0006139,GO:0006152,GO:0006163,GO:0006184,GO:0006195,GO:0006412,GO:0006414,GO:0006725,GO:0006753,GO:0006793,GO:0006796,GO:0006807,GO:0008135,GO:0008150,GO:0008152,GO:0009056,GO:0009058,GO:0009059,GO:0009116,GO:0009117,GO:0009119,GO:0009141,GO:0009143,GO:…
Locus_530_Transcript_3/4_Confidence_0.800_Length_666	Swiss-Prot	sp|Q5ZJF4|PRDX6_CHICK Peroxiredoxin-6 OS=Gallus gallus GN=PRDX6 PE=2 SV=3	159.458	1	345	-1	79/117	67.5	2.40E-46	GO:0000323,GO:0003674,GO:0003824,GO:0004601,GO:0005575,GO:0005737,GO:0005764,GO:0005773,GO:0006629,GO:0008150,GO:0008152,GO:0009056,GO:0016023,GO:0016042,GO:0016209,GO:0016491,GO:0016684,GO:0016705,GO:0016787,GO:0031410,GO:0031982,GO:0031988,GO:0043226,GO:0043227,GO:0043229,GO:0043231,GO:0044238,GO:0044424,GO:0044444,GO:0044464,GO:0044710,GO:0051920,GO:0055114,GO:0071704,GO:1901575
Locus_531_Transcript_8/8_Confidence_0.125_Length_3976	Swiss-Prot	sp|Q8JFP1|IF4A2_CHICK Eukaryotic initiation factor 4A-II OS=Gallus gallus GN=EIF4A2 PE=2 SV=1	461.455	3115	3975	-2	220/287	76.7	4.16E-148	GO:0000166,GO:0001882,GO:0001883,GO:0003674,GO:0003676,GO:0003723,GO:0003743,GO:0003824,GO:0004386,GO:0005488,GO:0005524,GO:0006412,GO:0006413,GO:0008026,GO:0008135,GO:0008150,GO:0008152,GO:0009058,GO:0009059,GO:0009987,GO:0016462,GO:0016787,GO:0016817,GO:0016818,GO:0016887,GO:0017076,GO:0017111,GO:0019538,GO:0030554,GO:0032549,GO:0032550,GO:0032553,GO:0032555,GO:0032559,GO:0034645,GO:0035639,GO:…
Locus_532_Transcript_3/11_Confidence_0.100_Length_4553	Swiss-Prot	sp|Q3U487|HECD3_MOUSE E3 ubiquitin-protein ligase HECTD3 OS=Mus musculus GN=Hectd3 PE=1 SV=2	828.165	665	3100	2	419/848	49.4	0	GO:0000149,GO:0003674,GO:0003824,GO:0004842,GO:0005488,GO:0005515,GO:0005575,GO:0005634,GO:0005737,GO:0006464,GO:0006508,GO:0006511,GO:0008150,GO:0008152,GO:0009056,GO:0009057,GO:0009987,GO:0010498,GO:0016567,GO:0016874,GO:0016879,GO:0016881,GO:0019538,GO:0019787,GO:0019905,GO:0019941,GO:0030163,GO:0032446,GO:0036211,GO:0042787,GO:0043161,GO:0043170,GO:0043226,GO:0043227,GO:0043229,GO:0043231,GO:…
Locus_533_Transcript_4/4_Confidence_0.000_Length_1324	no_hit
Locus_534_Transcript_9/18_Confidence_0.368_Length_692	no_hit
Locus_535_Transcript_1/1_Confidence_0.714_Length_4329	Swiss-Prot	sp|A4FU69|EFCB5_HUMAN EF-hand calcium-binding domain-containing protein 5 OS=Homo sapiens GN=EFCAB5 PE=1 SV=3	409.068	1100	2908	-3	224/635	35.3	2.54E-117	GO:0003674,GO:0005488,GO:0005509,GO:0043167,GO:0043169,GO:0046872
Locus_536_Transcript_2/2_Confidence_0.250_Length_616	TrEMBL	tr|Q5ENK7|Q5ENK7_HETTR Putative uncharacterized protein (Fragment) OS=Heterocapsa triquetra PE=2 SV=1	101.293	73	345	-2	49/91	53.8	1.28E-23	GO:0008150,GO:0008152,GO:0009987,GO:0015979,GO:0044237
Locus_537_Transcript_4/5_Confidence_0.111_Length_5797	Swiss-Prot	sp|Q9PJY2|PMPB_CHLMU Probable outer membrane protein PmpB OS=Chlamydia muridarum (strain MoPn / Nigg) GN=pmpB PE=2 SV=1	62.3882	868	1722	1	69/303	22.8	5.74E-08	GO:0005575,GO:0005576,GO:0005618,GO:0005886,GO:0009279,GO:0016020,GO:0016021,GO:0019867,GO:0030312,GO:0031224,GO:0044425,GO:0044462,GO:0044464
Locus_538_Transcript_36/48_Confidence_0.090_Length_1881	TrEMBL	tr|K0T019|K0T019_THAOC Uncharacterized protein OS=Thalassiosira oceanica GN=THAOC_08064 PE=4 SV=1	140.584	490	1863	-1	144/515	28	1.68E-31	GO:0003674,GO:0003824,GO:0004175,GO:0004222,GO:0005488,GO:0005575,GO:0006508,GO:0007155,GO:0008150,GO:0008152,GO:0008233,GO:0008237,GO:0008270,GO:0009987,GO:0016020,GO:0016787,GO:0019538,GO:0022610,GO:0043167,GO:0043169,GO:0043170,GO:0044238,GO:0044699,GO:0044763,GO:0046872,GO:0046914,GO:0070011,GO:0071704
Locus_539_Transcript_3/5_Confidence_0.500_Length_2407	Swiss-Prot	sp|Q7Z5Y7|KCD20_HUMAN BTB/POZ domain-containing protein KCTD20 OS=Homo sapiens GN=KCTD20 PE=1 SV=1	399.053	1150	1959	-2	189/272	69.5	3.67E-129	GO:0006461,GO:0008150,GO:0016043,GO:0022607,GO:0043933,GO:0051259,GO:0051260,GO:0065003,GO:0071822,GO:0071840
Locus_540_Transcript_10/20_Confidence_0.036_Length_527	no_hit
Locus_541_Transcript_1/23_Confidence_0.291_Length_2824	Swiss-Prot	sp|P51956|NEK3_HUMAN Serine/threonine-protein kinase Nek3 OS=Homo sapiens GN=NEK3 PE=1 SV=2	95.9005	814	1551	1	89/269	33.1	3.70E-19	GO:0000166,GO:0000280,GO:0001882,GO:0001883,GO:0003674,GO:0003824,GO:0004672,GO:0004674,GO:0005488,GO:0005515,GO:0005524,GO:0005575,GO:0005634,GO:0005737,GO:0006464,GO:0006468,GO:0006793,GO:0006796,GO:0006996,GO:0007049,GO:0007067,GO:0008150,GO:0008152,GO:0009987,GO:0016043,GO:0016301,GO:0016310,GO:0016740,GO:0016772,GO:0016773,GO:0017076,GO:0019538,GO:0022402,GO:0030424,GO:0030554,GO:0032549,GO:…
Locus_542_Transcript_1/1_Confidence_0.000_Length_952	no_hit
Locus_543_Transcript_1/1_Confidence_0.000_Length_2868	TrEMBL	tr|A7SFP2|A7SFP2_NEMVE Predicted protein OS=Nematostella vectensis GN=v1g244949 PE=4 SV=1	110.923	1994	2758	-3	88/259	34	2.29E-23
Locus_544_Transcript_1/1_Confidence_0.000_Length_970	TrEMBL	tr|C5K537|C5K537_PERM5 Putative uncharacterized protein OS=Perkinsus marinus (strain ATCC 50983 / TXsc) GN=Pmar_PMAR010201 PE=4 SV=1	145.206	73	561	-2	76/172	44.2	7.44E-38
Locus_545_Transcript_4/4_Confidence_0.500_Length_1895	TrEMBL	tr|C7ENG9|C7ENG9_ACRMI Transposase OS=Acropora millepora PE=4 SV=1	50.0618	960	1160	3	25/67	37.3	3.01E-10
Locus_546_Transcript_13/24_Confidence_0.036_Length_1537	Swiss-Prot	sp|Q39596|ACT_CHERU Actin (Fragment) OS=Chenopodium rubrum PE=3 SV=1	79.7221	1430	1537	2	36/36	100	1.88E-16	GO:0000166,GO:0001882,GO:0001883,GO:0003674,GO:0005488,GO:0005524,GO:0005575,GO:0005737,GO:0005856,GO:0017076,GO:0030554,GO:0032549,GO:0032550,GO:0032553,GO:0032555,GO:0032559,GO:0035639,GO:0036094,GO:0043167,GO:0043168,GO:0043226,GO:0043228,GO:0043229,GO:0043232,GO:0044424,GO:0044464,GO:0097159,GO:1901265,GO:1901363
Locus_547_Transcript_1/1_Confidence_0.000_Length_1708	Swiss-Prot	sp|Q02253|MMSA_RAT Methylmalonate-semialdehyde dehydrogenase [acylating], mitochondrial OS=Rattus norvegicus GN=Aldh6a1 PE=1 SV=1	544.273	497	1609	-1	256/371	69	0	GO:0000062,GO:0003674,GO:0003824,GO:0004491,GO:0005488,GO:0005575,GO:0005739,GO:0006082,GO:0006139,GO:0006206,GO:0006208,GO:0006210,GO:0006520,GO:0006573,GO:0006574,GO:0006725,GO:0006807,GO:0008150,GO:0008152,GO:0009056,GO:0009063,GO:0009081,GO:0009083,GO:0009112,GO:0009987,GO:0016054,GO:0016491,GO:0016620,GO:0016787,GO:0016788,GO:0016790,GO:0016903,GO:0018478,GO:0019482,GO:0019484,GO:0019752,GO:…
Locus_548_Transcript_13/14_Confidence_0.032_Length_1273	TrEMBL	tr|A7SGB3|A7SGB3_NEMVE Predicted protein OS=Nematostella vectensis GN=v1g211846 PE=4 SV=1	57.3806	15	653	-3	55/220	25	9.57E-06
Locus_549_Transcript_1/1_Confidence_0.333_Length_426	no_hit
Locus_550_Transcript_15/15_Confidence_0.000_Length_1772	Swiss-Prot	sp|Q96T60|PNKP_HUMAN Bifunctional polynucleotide phosphatase/kinase OS=Homo sapiens GN=PNKP PE=1 SV=1	124.02	58	447	-3	58/130	44.6	7.45E-29	GO:0000166,GO:0000718,GO:0001882,GO:0001883,GO:0003674,GO:0003676,GO:0003677,GO:0003684,GO:0003690,GO:0003824,GO:0004518,GO:0004519,GO:0005488,GO:0005524,GO:0005575,GO:0005634,GO:0005730,GO:0006139,GO:0006259,GO:0006260,GO:0006261,GO:0006281,GO:0006308,GO:0006725,GO:0006753,GO:0006793,GO:0006796,GO:0006807,GO:0006950,GO:0006974,GO:0006979,GO:0008150,GO:0008152,GO:0009056,GO:0009057,GO:0009058,GO:…
Locus_551_Transcript_5/9_Confidence_0.385_Length_2849	no_hit
Locus_552_Transcript_1/3_Confidence_0.333_Length_1994	Swiss-Prot	sp|Q99ME9|NOG1_MOUSE Nucleolar GTP-binding protein 1 OS=Mus musculus GN=Gtpbp4 PE=2 SV=3	753.436	47	1957	-2	409/643	63.6	0	GO:0000079,GO:0000166,GO:0001882,GO:0001883,GO:0001932,GO:0003674,GO:0003824,GO:0003924,GO:0005488,GO:0005525,GO:0005575,GO:0005634,GO:0005730,GO:0005737,GO:0005794,GO:0006139,GO:0006152,GO:0006163,GO:0006184,GO:0006195,GO:0006275,GO:0006725,GO:0006753,GO:0006793,GO:0006796,GO:0006807,GO:0007162,GO:0008150,GO:0008152,GO:0008156,GO:0008285,GO:0009056,GO:0009116,GO:0009117,GO:0009119,GO:0009141,GO:…
Locus_553_Transcript_2/4_Confidence_0.083_Length_1416	TrEMBL	tr|A7RXB5|A7RXB5_NEMVE Predicted protein OS=Nematostella vectensis GN=v1g183025 PE=4 SV=1	75.0998	3	218	3	45/72	62.5	1.51E-12
Locus_554_Transcript_1/1_Confidence_0.000_Length_3693	Swiss-Prot	sp|P11029|ACAC_CHICK Acetyl-CoA carboxylase OS=Gallus gallus GN=ACAC PE=1 SV=1	322.013	1932	3692	3	214/604	35.4	1.19E-88	GO:0000166,GO:0001882,GO:0001883,GO:0003674,GO:0003824,GO:0003989,GO:0004075,GO:0005488,GO:0005524,GO:0005575,GO:0005737,GO:0006082,GO:0006139,GO:0006163,GO:0006164,GO:0006629,GO:0006631,GO:0006633,GO:0006725,GO:0006732,GO:0006753,GO:0006793,GO:0006796,GO:0006807,GO:0008150,GO:0008152,GO:0008610,GO:0009058,GO:0009108,GO:0009116,GO:0009117,GO:0009119,GO:0009150,GO:0009152,GO:0009163,GO:0009165,GO:…
Locus_555_Transcript_11/12_Confidence_0.761_Length_3119	TrEMBL	tr|A7SV89|A7SV89_NEMVE Predicted protein OS=Nematostella vectensis GN=v1g247604 PE=4 SV=1	119.398	24	665	3	79/230	34.3	1.99E-24
Locus_556_Transcript_24/33_Confidence_0.118_Length_1495	Swiss-Prot	sp|Q8K480|MFRP_MOUSE Membrane frizzled-related protein OS=Mus musculus GN=Mfrp PE=2 SV=1	82.0333	430	765	-2	44/114	38.6	3.30E-15	GO:0005575,GO:0016020,GO:0016021,GO:0031224,GO:0044425
Locus_557_Transcript_1/7_Confidence_0.250_Length_2867	Swiss-Prot	sp|P53492|ACT7_ARATH Actin-7 OS=Arabidopsis thaliana GN=ACT7 PE=1 SV=1	203.371	718	1815	-3	123/373	33	3.91E-56	GO:0000166,GO:0001882,GO:0001883,GO:0003674,GO:0005198,GO:0005200,GO:0005488,GO:0005515,GO:0005524,GO:0005575,GO:0005618,GO:0005730,GO:0005737,GO:0005739,GO:0005829,GO:0005856,GO:0005886,GO:0005911,GO:0005975,GO:0005996,GO:0006006,GO:0006007,GO:0006094,GO:0006508,GO:0006950,GO:0006996,GO:0007010,GO:0008150,GO:0008152,GO:0009056,GO:0009057,GO:0009058,GO:0009314,GO:0009416,GO:0009506,GO:0009526,GO:…
Locus_558_Transcript_5/7_Confidence_0.257_Length_2010	no_hit
Locus_559_Transcript_1/1_Confidence_0.000_Length_317	no_hit
Locus_560_Transcript_2/2_Confidence_0.000_Length_780	no_hit
Locus_561_Transcript_1/1_Confidence_0.000_Length_1138	no_hit
Locus_562_Transcript_3/3_Confidence_0.000_Length_1554	Swiss-Prot	sp|Q00688|FKBP3_HUMAN Peptidyl-prolyl cis-trans isomerase FKBP3 OS=Homo sapiens GN=FKBP3 PE=1 SV=1	222.631	9	692	3	119/229	52	3.85E-67	GO:0000413,GO:0003674,GO:0003755,GO:0003824,GO:0004872,GO:0005488,GO:0005527,GO:0005528,GO:0005575,GO:0005634,GO:0006457,GO:0006464,GO:0008144,GO:0008150,GO:0008152,GO:0009987,GO:0016020,GO:0016853,GO:0016859,GO:0018193,GO:0018208,GO:0019538,GO:0036211,GO:0043170,GO:0043226,GO:0043227,GO:0043229,GO:0043231,GO:0043412,GO:0044237,GO:0044238,GO:0044260,GO:0044267,GO:0044424,GO:0044464,GO:0071704,GO:…
Locus_563_Transcript_5/6_Confidence_0.357_Length_797	TrEMBL	tr|R1DSS1|R1DSS1_EMIHU Uncharacterized protein OS=Emiliania huxleyi CCMP1516 GN=EMIHUDRAFT_437026 PE=4 SV=1	104.375	156	560	3	61/144	42.4	1.13E-23
Locus_564_Transcript_5/9_Confidence_0.423_Length_1535	Swiss-Prot	sp|P0CG68|UBC_PIG Polyubiquitin-C OS=Sus scrofa GN=UBC PE=2 SV=1	740.725	387	1535	3	373/383	97.4	0	GO:0005575,GO:0005634,GO:0005737,GO:0043226,GO:0043227,GO:0043229,GO:0043231,GO:0044424,GO:0044464
Locus_565_Transcript_11/13_Confidence_0.065_Length_5160	Swiss-Prot	sp|O43581|SYT7_HUMAN Synaptotagmin-7 OS=Homo sapiens GN=SYT7 PE=1 SV=3	152.91	238	1026	-1	95/264	36	1.13E-37	GO:0000323,GO:0001778,GO:0002791,GO:0003674,GO:0005215,GO:0005488,GO:0005509,GO:0005575,GO:0005764,GO:0005773,GO:0005886,GO:0006810,GO:0007009,GO:0008021,GO:0008150,GO:0009987,GO:0010646,GO:0012506,GO:0016020,GO:0016021,GO:0016023,GO:0016043,GO:0016044,GO:0017157,GO:0017158,GO:0023051,GO:0030054,GO:0030135,GO:0030136,GO:0030659,GO:0030662,GO:0030665,GO:0030672,GO:0031090,GO:0031224,GO:0031410,GO:…
Locus_566_Transcript_12/31_Confidence_0.017_Length_2709	Swiss-Prot	sp|Q8K3X4|I2BPL_MOUSE Interferon regulatory factor 2-binding protein-like OS=Mus musculus GN=Irf2bpl PE=1 SV=1	181.03	991	1422	1	84/145	57.9	5.41E-46	GO:0003674,GO:0005488,GO:0005575,GO:0005634,GO:0008150,GO:0043167,GO:0043169,GO:0043226,GO:0043227,GO:0043229,GO:0043231,GO:0044424,GO:0044464,GO:0046872
Locus_567_Transcript_11/11_Confidence_0.154_Length_730	TrEMBL	tr|F0YKB1|F0YKB1_AURAN Putative uncharacterized protein OS=Aureococcus anophagefferens GN=AURANDRAFT_72519 PE=4 SV=1	65.0846	254	649	-1	49/142	34.5	5.20E-09	GO:0003674,GO:0003824,GO:0005488,GO:0005509,GO:0005575,GO:0008150,GO:0008152,GO:0009521,GO:0009523,GO:0009654,GO:0009987,GO:0015979,GO:0016491,GO:0019898,GO:0032991,GO:0043167,GO:0043169,GO:0043234,GO:0044237,GO:0044424,GO:0044425,GO:0044436,GO:0044464,GO:0044710,GO:0046872,GO:0055114
Locus_568_Transcript_1/1_Confidence_0.000_Length_2061	Swiss-Prot	sp|P51958|CDK1_CARAU Cyclin-dependent kinase 1 OS=Carassius auratus GN=cdk1 PE=2 SV=1	330.487	959	1624	-3	154/224	68.8	7.98E-114	GO:0000166,GO:0000280,GO:0001882,GO:0001883,GO:0003674,GO:0003824,GO:0004672,GO:0004674,GO:0004693,GO:0005488,GO:0005524,GO:0005575,GO:0005634,GO:0005737,GO:0005815,GO:0005856,GO:0006464,GO:0006468,GO:0006793,GO:0006796,GO:0006996,GO:0007049,GO:0007067,GO:0008150,GO:0008152,GO:0008353,GO:0009987,GO:0016043,GO:0016301,GO:0016310,GO:0016740,GO:0016772,GO:0016773,GO:0017076,GO:0019538,GO:0022402,GO:…
Locus_569_Transcript_1/3_Confidence_0.400_Length_4145	Swiss-Prot	sp|P42700|RO60_XENLA 60 kDa SS-A/Ro ribonucleoprotein OS=Xenopus laevis GN=trove2 PE=1 SV=1	319.701	275	1297	2	168/344	48.8	5.92E-143	GO:0003674,GO:0003676,GO:0003723,GO:0005488,GO:0005575,GO:0005737,GO:0008150,GO:0009987,GO:0016043,GO:0030030,GO:0030529,GO:0032991,GO:0043167,GO:0043169,GO:0044424,GO:0044464,GO:0044699,GO:0044763,GO:0046872,GO:0071840,GO:0097159,GO:1901363
Locus_570_Transcript_1/1_Confidence_0.333_Length_1231	Swiss-Prot	sp|P35031|TRY1_SALSA Trypsin-1 OS=Salmo salar PE=1 SV=1	181.8	201	905	-3	110/236	46.6	1.38E-52	GO:0003674,GO:0003824,GO:0004175,GO:0004252,GO:0005488,GO:0005575,GO:0005576,GO:0005615,GO:0006508,GO:0007586,GO:0008150,GO:0008152,GO:0008233,GO:0008236,GO:0016787,GO:0017171,GO:0019538,GO:0032501,GO:0043167,GO:0043169,GO:0043170,GO:0044238,GO:0044421,GO:0044699,GO:0044707,GO:0046872,GO:0070011,GO:0071704
Locus_571_Transcript_1/30_Confidence_0.229_Length_1293	Swiss-Prot	sp|P86179|CSL3_ONCKE L-rhamnose-binding lectin CSL3 OS=Oncorhynchus keta PE=1 SV=1	134.806	561	1118	-2	79/196	40.3	2.34E-35	GO:0003674,GO:0005488,GO:0030246
Locus_572_Transcript_2/6_Confidence_0.024_Length_3172	Swiss-Prot	sp|Q5QNQ6|OSBP2_MOUSE Oxysterol-binding protein 2 OS=Mus musculus GN=Osbp2 PE=2 SV=1	391.349	336	1319	-3	203/329	61.7	1.05E-119	GO:0003674,GO:0005488,GO:0005496,GO:0005543,GO:0005575,GO:0006810,GO:0006869,GO:0008150,GO:0008289,GO:0015485,GO:0016020,GO:0032934,GO:0036094,GO:0043167,GO:0043168,GO:0043178,GO:0044699,GO:0044765,GO:0051234,GO:0071702,GO:0097159
Locus_573_Transcript_12/15_Confidence_0.037_Length_4380	Swiss-Prot	sp|Q6INA9|SETB1_XENLA Histone-lysine N-methyltransferase SETDB1 OS=Xenopus laevis GN=setdb1 PE=2 SV=1	157.918	1806	2072	-2	71/89	79.8	2.05E-37	GO:0003674,GO:0003676,GO:0003677,GO:0003824,GO:0005488,GO:0005575,GO:0005634,GO:0005694,GO:0006139,GO:0006325,GO:0006351,GO:0006355,GO:0006464,GO:0006479,GO:0006725,GO:0006807,GO:0006996,GO:0008150,GO:0008152,GO:0008168,GO:0008170,GO:0008213,GO:0008270,GO:0008276,GO:0008757,GO:0009058,GO:0009059,GO:0009889,GO:0009987,GO:0010468,GO:0010556,GO:0016043,GO:0016070,GO:0016278,GO:0016279,GO:0016568,GO:…
Locus_574_Transcript_1/3_Confidence_0.615_Length_1995	no_hit
Locus_575_Transcript_1/1_Confidence_0.000_Length_2406	Swiss-Prot	sp|Q91WD2|TRPV6_MOUSE Transient receptor potential cation channel subfamily V member 6 OS=Mus musculus GN=Trpv6 PE=1 SV=1	158.303	851	1819	-3	107/332	32.2	7.58E-39	GO:0003674,GO:0005215,GO:0005216,GO:0005261,GO:0005262,GO:0005488,GO:0005515,GO:0005516,GO:0005575,GO:0005886,GO:0006810,GO:0006811,GO:0006812,GO:0006816,GO:0008150,GO:0008324,GO:0009987,GO:0015075,GO:0015085,GO:0015267,GO:0016020,GO:0016021,GO:0022803,GO:0022838,GO:0022857,GO:0022890,GO:0022891,GO:0022892,GO:0030001,GO:0031224,GO:0034220,GO:0044425,GO:0044464,GO:0044699,GO:0044763,GO:0044765,GO:…
Locus_576_Transcript_49/53_Confidence_0.000_Length_10301	Swiss-Prot	sp|Q8R151|ZNFX1_MOUSE NFX1-type zinc finger-containing protein 1 OS=Mus musculus GN=Znfx1 PE=2 SV=3	392.504	4109	6103	2	271/679	39.9	4.77E-111	GO:0003674,GO:0005488,GO:0005575,GO:0008150,GO:0043167,GO:0043169,GO:0046872
Locus_577_Transcript_2/3_Confidence_0.571_Length_2792	Swiss-Prot	sp|Q5ZHW4|RAB5B_CHICK Ras-related protein Rab-5B OS=Gallus gallus GN=RAB5B PE=2 SV=1	267.7	1607	2128	-2	134/174	77	3.16E-81	GO:0000166,GO:0001882,GO:0001883,GO:0003674,GO:0005488,GO:0005525,GO:0005575,GO:0005768,GO:0005886,GO:0006810,GO:0007165,GO:0007264,GO:0008150,GO:0009987,GO:0010008,GO:0015031,GO:0016020,GO:0017076,GO:0019001,GO:0019003,GO:0031090,GO:0031901,GO:0032549,GO:0032550,GO:0032553,GO:0032555,GO:0032561,GO:0035556,GO:0035639,GO:0036094,GO:0043167,GO:0043168,GO:0043226,GO:0043227,GO:0043229,GO:0043231,GO:…
Locus_578_Transcript_3/5_Confidence_0.133_Length_3407	Swiss-Prot	sp|Q5BKF8|CCNL2_XENTR Cyclin-L2 OS=Xenopus tropicalis GN=ccnl2 PE=2 SV=1	142.895	2182	2574	1	68/134	50.7	3.33E-34	GO:0000079,GO:0001932,GO:0003674,GO:0005488,GO:0005515,GO:0005575,GO:0005634,GO:0006139,GO:0006351,GO:0006355,GO:0006396,GO:0006725,GO:0006807,GO:0008150,GO:0008152,GO:0009058,GO:0009059,GO:0009889,GO:0009987,GO:0010468,GO:0010556,GO:0016070,GO:0018130,GO:0019219,GO:0019220,GO:0019222,GO:0019438,GO:0019899,GO:0019900,GO:0019901,GO:0031323,GO:0031326,GO:0031399,GO:0032268,GO:0032774,GO:0034641,GO:…
Locus_579_Transcript_5/6_Confidence_0.167_Length_2138	Swiss-Prot	sp|Q5M7N9|ESYT3_XENTR Extended synaptotagmin-3 OS=Xenopus tropicalis GN=esyt3 PE=2 SV=1	369.007	307	2016	1	223/598	37.3	4.85E-113	GO:0005575,GO:0005886,GO:0016020,GO:0016021,GO:0031224,GO:0044425,GO:0044464
Locus_580_Transcript_7/13_Confidence_0.682_Length_1580	no_hit
Locus_581_Transcript_2/2_Confidence_0.625_Length_1749	no_hit
Locus_582_Transcript_1/1_Confidence_0.000_Length_1737	Swiss-Prot	sp|Q566X8|DMX1B_DANRE Diencephalon/mesencephalon homeobox protein 1-B OS=Danio rerio GN=dmbx1b PE=2 SV=1	105.531	284	532	2	49/86	57	2.45E-23	GO:0001071,GO:0003674,GO:0003676,GO:0003677,GO:0003700,GO:0005488,GO:0005575,GO:0005634,GO:0006355,GO:0007275,GO:0008150,GO:0009889,GO:0010468,GO:0010556,GO:0019219,GO:0019222,GO:0030901,GO:0031323,GO:0031326,GO:0032501,GO:0032502,GO:0043226,GO:0043227,GO:0043229,GO:0043231,GO:0043565,GO:0044424,GO:0044464,GO:0044699,GO:0044707,GO:0044767,GO:0045595,GO:0048856,GO:0050767,GO:0050789,GO:0050793,GO:…
Locus_583_Transcript_3/4_Confidence_0.462_Length_2990	Swiss-Prot	sp|D3ZVM4|LIN41_RAT E3 ubiquitin-protein ligase TRIM71 OS=Rattus norvegicus GN=Trim71 PE=3 SV=1	138.272	641	1582	2	109/343	31.8	6.15E-32	GO:0000082,GO:0000932,GO:0001843,GO:0003674,GO:0003676,GO:0003723,GO:0003824,GO:0004842,GO:0005488,GO:0005575,GO:0005622,GO:0005737,GO:0006139,GO:0006417,GO:0006464,GO:0006725,GO:0006807,GO:0007165,GO:0007166,GO:0007167,GO:0007169,GO:0007275,GO:0008150,GO:0008152,GO:0008270,GO:0008283,GO:0008543,GO:0009719,GO:0009889,GO:0009890,GO:0009892,GO:0009987,GO:0010033,GO:0010468,GO:0010556,GO:0010558,GO:…
Locus_584_Transcript_1/1_Confidence_0.000_Length_1084	Swiss-Prot	sp|O13801|YE04_SCHPO Uncharacterized RNA-binding protein C17H9.04c OS=Schizosaccharomyces pombe (strain 972 / ATCC 24843) GN=SPAC17H9.04c PE=1 SV=1	62.7734	532	897	1	43/137	31.4	1.89E-09	GO:0000166,GO:0003674,GO:0003676,GO:0003723,GO:0005488,GO:0005575,GO:0005634,GO:0005730,GO:0008150,GO:0008270,GO:0036094,GO:0043167,GO:0043169,GO:0043226,GO:0043227,GO:0043228,GO:0043229,GO:0043231,GO:0043232,GO:0044422,GO:0044424,GO:0044428,GO:0044446,GO:0044464,GO:0046872,GO:0046914,GO:0097159,GO:1901265,GO:1901363
Locus_585_Transcript_9/12_Confidence_0.013_Length_1368	Swiss-Prot	sp|Q14956|GPNMB_HUMAN Transmembrane glycoprotein NMB OS=Homo sapiens GN=GPNMB PE=1 SV=2	53.5286	314	670	-3	34/122	27.9	2.69E-06	GO:0001649,GO:0003674,GO:0005102,GO:0005178,GO:0005488,GO:0005515,GO:0005539,GO:0005575,GO:0005886,GO:0005887,GO:0007155,GO:0008150,GO:0008201,GO:0008285,GO:0009888,GO:0009987,GO:0016020,GO:0016021,GO:0016023,GO:0022610,GO:0030154,GO:0030282,GO:0031214,GO:0031224,GO:0031226,GO:0031410,GO:0031982,GO:0031988,GO:0032403,GO:0032502,GO:0042127,GO:0042470,GO:0043167,GO:0043168,GO:0043226,GO:0043227,GO:…
Locus_586_Transcript_1/1_Confidence_0.000_Length_537	no_hit
Locus_587_Transcript_1/1_Confidence_0.000_Length_900	no_hit
Locus_588_Transcript_1/1_Confidence_0.000_Length_2484	no_hit
Locus_589_Transcript_5/12_Confidence_0.097_Length_5936	TrEMBL	tr|A7S1W3|A7S1W3_NEMVE Predicted protein OS=Nematostella vectensis GN=v1g242265 PE=4 SV=1	1701.8	4	5376	1	856/1823	47	0	GO:0003674,GO:0005215,GO:0005319,GO:0006810,GO:0006869,GO:0008150,GO:0022892,GO:0044699,GO:0044765,GO:0051234,GO:0071702
Locus_590_Transcript_1/2_Confidence_1.000_Length_873	no_hit
Locus_591_Transcript_4/6_Confidence_0.211_Length_716	Swiss-Prot	sp|Q9LKJ3|PHSH_WHEAT Alpha-glucan phosphorylase, H isozyme OS=Triticum aestivum PE=2 SV=1	259.61	3	716	-1	122/238	51.3	5.79E-79	GO:0003674,GO:0003824,GO:0004645,GO:0005488,GO:0005575,GO:0005737,GO:0005975,GO:0008150,GO:0008152,GO:0008184,GO:0016740,GO:0016757,GO:0016758,GO:0030170,GO:0043167,GO:0043168,GO:0044238,GO:0044424,GO:0044464,GO:0048037,GO:0071704
Locus_592_Transcript_6/9_Confidence_0.337_Length_3863	Swiss-Prot	sp|P07374|UREA_CANEN Urease OS=Canavalia ensiformis PE=1 SV=3	804.283	970	2925	1	411/661	62.2	0	GO:0003674,GO:0003824,GO:0005488,GO:0006807,GO:0008150,GO:0008152,GO:0009039,GO:0009056,GO:0009987,GO:0016151,GO:0016787,GO:0016810,GO:0016811,GO:0019627,GO:0034641,GO:0043167,GO:0043169,GO:0043419,GO:0043603,GO:0043605,GO:0044237,GO:0044248,GO:0044270,GO:0044281,GO:0044282,GO:0044710,GO:0044712,GO:0046872,GO:0046914,GO:0071704,GO:0071941,GO:1901564,GO:1901565,GO:1901575
Locus_594_Transcript_31/45_Confidence_0.000_Length_2210	Swiss-Prot	sp|Q0MQC3|ACPM_PANTR Acyl carrier protein, mitochondrial OS=Pan troglodytes GN=NDUFAB1 PE=2 SV=1	93.9745	81	470	3	53/130	40.8	1.91E-20	GO:0005575,GO:0005739,GO:0006082,GO:0006091,GO:0006464,GO:0006629,GO:0006631,GO:0006633,GO:0008150,GO:0008152,GO:0008610,GO:0009058,GO:0009249,GO:0009987,GO:0016053,GO:0018065,GO:0019538,GO:0019752,GO:0022900,GO:0032787,GO:0036211,GO:0043170,GO:0043226,GO:0043227,GO:0043229,GO:0043231,GO:0043412,GO:0043436,GO:0044237,GO:0044238,GO:0044249,GO:0044255,GO:0044260,GO:0044267,GO:0044281,GO:0044283,GO:…
Locus_596_Transcript_5/6_Confidence_0.423_Length_2718	Swiss-Prot	sp|P15428|PGDH_HUMAN 15-hydroxyprostaglandin dehydrogenase [NAD(+)] OS=Homo sapiens GN=HPGD PE=1 SV=1	194.512	1705	2457	-1	106/257	41.2	2.28E-54	GO:0000166,GO:0001676,GO:0003674,GO:0003824,GO:0004871,GO:0004872,GO:0004888,GO:0004930,GO:0004953,GO:0004954,GO:0004955,GO:0004957,GO:0005488,GO:0005515,GO:0005575,GO:0005634,GO:0005730,GO:0005737,GO:0005829,GO:0006082,GO:0006629,GO:0006631,GO:0006690,GO:0006692,GO:0006693,GO:0007165,GO:0007166,GO:0007167,GO:0007178,GO:0007179,GO:0007186,GO:0007565,GO:0007567,GO:0008150,GO:0008152,GO:0009653,GO:…
Locus_597_Transcript_9/17_Confidence_0.051_Length_3497	Swiss-Prot	sp|Q11136|PEPD_MOUSE Xaa-Pro dipeptidase OS=Mus musculus GN=Pepd PE=2 SV=3	418.698	2693	3496	2	193/278	69.4	4.94E-132	GO:0003674,GO:0003824,GO:0004177,GO:0005488,GO:0006508,GO:0008150,GO:0008152,GO:0008233,GO:0008237,GO:0008238,GO:0009056,GO:0009987,GO:0016787,GO:0016805,GO:0019538,GO:0030145,GO:0030574,GO:0032501,GO:0032963,GO:0043167,GO:0043169,GO:0043170,GO:0044236,GO:0044238,GO:0044243,GO:0044259,GO:0044699,GO:0044707,GO:0044710,GO:0046872,GO:0046914,GO:0070011,GO:0071704
Locus_598_Transcript_4/12_Confidence_0.080_Length_6756	Swiss-Prot	sp|Q8BIK4|DOCK9_MOUSE Dedicator of cytokinesis protein 9 OS=Mus musculus GN=Dock9 PE=1 SV=2	876.315	2886	5996	3	485/1108	43.8	0	GO:0003674,GO:0005083,GO:0005085,GO:0005088,GO:0005089,GO:0005488,GO:0005515,GO:0005543,GO:0005575,GO:0007165,GO:0007264,GO:0008150,GO:0008289,GO:0009987,GO:0012505,GO:0016020,GO:0017016,GO:0017048,GO:0019899,GO:0030234,GO:0030695,GO:0031267,GO:0035556,GO:0043167,GO:0043168,GO:0044464,GO:0044699,GO:0044763,GO:0050789,GO:0050794,GO:0050896,GO:0051020,GO:0051716,GO:0060589,GO:0065007
Locus_599_Transcript_10/11_Confidence_0.071_Length_1178	Swiss-Prot	sp|Q96B26|EXOS8_HUMAN Exosome complex component RRP43 OS=Homo sapiens GN=EXOSC8 PE=1 SV=1	160.614	112	495	1	82/137	59.9	2.28E-44	GO:0000178,GO:0000288,GO:0000291,GO:0000956,GO:0003674,GO:0003676,GO:0003723,GO:0003824,GO:0004518,GO:0004527,GO:0004532,GO:0004540,GO:0005488,GO:0005515,GO:0005575,GO:0005634,GO:0005730,GO:0005737,GO:0005829,GO:0006139,GO:0006364,GO:0006396,GO:0006401,GO:0006402,GO:0006725,GO:0006807,GO:0008150,GO:0008152,GO:0009056,GO:0009057,GO:0009987,GO:0010467,GO:0016070,GO:0016071,GO:0016072,GO:0016787,GO:…
Locus_600_Transcript_1/1_Confidence_0.727_Length_5307	Swiss-Prot	sp|P04181|OAT_HUMAN Ornithine aminotransferase, mitochondrial OS=Homo sapiens GN=OAT PE=1 SV=1	612.453	3696	4931	-2	290/416	69.7	0	GO:0003008,GO:0003674,GO:0003824,GO:0004587,GO:0005488,GO:0005575,GO:0005739,GO:0005759,GO:0006082,GO:0006461,GO:0006520,GO:0006560,GO:0006561,GO:0006807,GO:0007600,GO:0007601,GO:0008150,GO:0008152,GO:0008483,GO:0008652,GO:0009058,GO:0009064,GO:0009084,GO:0009987,GO:0016043,GO:0016053,GO:0016740,GO:0016769,GO:0018130,GO:0019752,GO:0022607,GO:0030170,GO:0031974,GO:0032501,GO:0034214,GO:0034641,GO:…
Locus_601_Transcript_2/6_Confidence_0.333_Length_5847	Swiss-Prot	sp|O35242|FAN_MOUSE Protein FAN OS=Mus musculus GN=Nsmaf PE=2 SV=2	572.007	3789	5669	-2	309/635	48.7	5.65E-178	GO:0003674,GO:0005102,GO:0005123,GO:0005126,GO:0005488,GO:0005515,GO:0032813
Locus_602_Transcript_1/1_Confidence_0.000_Length_3910	Swiss-Prot	sp|B5DE93|CDK12_XENTR Cyclin-dependent kinase 12 OS=Xenopus tropicalis GN=cdk12 PE=2 SV=1	596.66	1823	2941	2	274/378	72.5	0	GO:0000166,GO:0000307,GO:0001882,GO:0001883,GO:0001932,GO:0003674,GO:0003824,GO:0004672,GO:0004674,GO:0004693,GO:0005488,GO:0005524,GO:0005575,GO:0005634,GO:0006139,GO:0006355,GO:0006357,GO:0006396,GO:0006397,GO:0006464,GO:0006468,GO:0006725,GO:0006793,GO:0006796,GO:0006807,GO:0008150,GO:0008152,GO:0008353,GO:0008380,GO:0009889,GO:0009966,GO:0009987,GO:0010468,GO:0010556,GO:0010627,GO:0010646,GO:…
Locus_603_Transcript_1/2_Confidence_1.000_Length_2601	no_hit
Locus_604_Transcript_2/2_Confidence_0.947_Length_1322	no_hit
Locus_605_Transcript_1/1_Confidence_0.800_Length_1609	no_hit
Locus_606_Transcript_1/1_Confidence_0.000_Length_1668	Swiss-Prot	sp|P53676|AP3M1_RAT AP-3 complex subunit mu-1 OS=Rattus norvegicus GN=Ap3m1 PE=1 SV=1	605.905	58	1302	1	286/417	68.6	0	GO:0003674,GO:0005488,GO:0005515,GO:0005575,GO:0005794,GO:0006810,GO:0006886,GO:0006928,GO:0007017,GO:0007018,GO:0008088,GO:0008089,GO:0008150,GO:0009987,GO:0010970,GO:0015031,GO:0016192,GO:0030119,GO:0030131,GO:0030705,GO:0032991,GO:0043226,GO:0043227,GO:0043229,GO:0043231,GO:0043234,GO:0044424,GO:0044425,GO:0044444,GO:0044464,GO:0044699,GO:0044763,GO:0044765,GO:0045184,GO:0046907,GO:0048489,GO:…
Locus_607_Transcript_4/6_Confidence_0.080_Length_3146	Swiss-Prot	sp|Q3THS6|METK2_MOUSE S-adenosylmethionine synthase isoform type-2 OS=Mus musculus GN=Mat2a PE=2 SV=2	353.214	1409	2053	-2	163/215	75.8	1.05E-109	GO:0000166,GO:0001882,GO:0001883,GO:0003674,GO:0003824,GO:0004478,GO:0005488,GO:0005524,GO:0006082,GO:0006139,GO:0006520,GO:0006556,GO:0006575,GO:0006725,GO:0006730,GO:0006732,GO:0006790,GO:0006807,GO:0008150,GO:0008152,GO:0008652,GO:0009058,GO:0009108,GO:0009116,GO:0009119,GO:0009163,GO:0009987,GO:0016053,GO:0016740,GO:0016765,GO:0017076,GO:0018130,GO:0019438,GO:0019752,GO:0030554,GO:0032549,GO:…
Locus_608_Transcript_3/4_Confidence_0.143_Length_3052	Swiss-Prot	sp|Q9H0M0|WWP1_HUMAN NEDD4-like E3 ubiquitin-protein ligase WWP1 OS=Homo sapiens GN=WWP1 PE=1 SV=1	496.123	139	990	1	225/284	79.2	1.99E-157	GO:0000151,GO:0003674,GO:0003824,GO:0004842,GO:0005488,GO:0005515,GO:0005575,GO:0005634,GO:0005737,GO:0005829,GO:0005886,GO:0006355,GO:0006464,GO:0006508,GO:0006511,GO:0006810,GO:0006811,GO:0007165,GO:0007417,GO:0008150,GO:0008152,GO:0009056,GO:0009057,GO:0009889,GO:0009890,GO:0009892,GO:0009987,GO:0010468,GO:0010498,GO:0010556,GO:0010558,GO:0010605,GO:0010629,GO:0016020,GO:0016032,GO:0016567,GO:…
Locus_609_Transcript_5/10_Confidence_0.375_Length_791	no_hit
Locus_610_Transcript_1/1_Confidence_0.000_Length_5949	Swiss-Prot	sp|Q2TAC6|KIF19_HUMAN Kinesin-like protein KIF19 OS=Homo sapiens GN=KIF19 PE=2 SV=2	697.197	1703	3739	2	364/695	52.4	0	GO:0000166,GO:0000226,GO:0001882,GO:0001883,GO:0003674,GO:0003774,GO:0003777,GO:0003824,GO:0005488,GO:0005515,GO:0005524,GO:0005575,GO:0005737,GO:0005856,GO:0005871,GO:0005874,GO:0005875,GO:0005929,GO:0006928,GO:0006996,GO:0007010,GO:0007017,GO:0007018,GO:0007019,GO:0008017,GO:0008092,GO:0008150,GO:0008574,GO:0009987,GO:0015631,GO:0016043,GO:0016462,GO:0016787,GO:0016817,GO:0016818,GO:0017076,GO:…
Locus_611_Transcript_1/1_Confidence_0.000_Length_949	Swiss-Prot	sp|Q42395|FCP_ODOSI Fucoxanthin-chlorophyll a-c binding protein, chloroplastic OS=Odontella sinensis GN=FCPA PE=2 SV=1	77.0258	407	871	2	62/167	37.1	2.20E-15	GO:0003674,GO:0005488,GO:0005575,GO:0006464,GO:0008150,GO:0008152,GO:0009507,GO:0009521,GO:0009523,GO:0009535,GO:0009536,GO:0009579,GO:0009987,GO:0015979,GO:0016020,GO:0016021,GO:0016168,GO:0018298,GO:0019538,GO:0030076,GO:0031224,GO:0032991,GO:0034357,GO:0036211,GO:0042651,GO:0043170,GO:0043226,GO:0043227,GO:0043229,GO:0043231,GO:0043234,GO:0043412,GO:0044237,GO:0044238,GO:0044260,GO:0044267,GO:…
Locus_612_Transcript_5/6_Confidence_0.526_Length_1195	Swiss-Prot	sp|Q01973|ROR1_HUMAN Tyrosine-protein kinase transmembrane receptor ROR1 OS=Homo sapiens GN=ROR1 PE=1 SV=2	98.5969	494	748	2	43/88	48.9	7.60E-21	GO:0000166,GO:0001882,GO:0001883,GO:0003674,GO:0003824,GO:0004672,GO:0004713,GO:0004714,GO:0004871,GO:0004872,GO:0004888,GO:0005488,GO:0005515,GO:0005524,GO:0005575,GO:0005737,GO:0005886,GO:0005887,GO:0006464,GO:0006468,GO:0006793,GO:0006796,GO:0007165,GO:0007166,GO:0007167,GO:0007169,GO:0008150,GO:0008152,GO:0009987,GO:0016020,GO:0016021,GO:0016301,GO:0016310,GO:0016740,GO:0016772,GO:0016773,GO:…
Locus_613_Transcript_8/10_Confidence_0.357_Length_4963	TrEMBL	tr|M4AF76|M4AF76_XIPMA Uncharacterized protein OS=Xiphophorus maculatus PE=4 SV=1	130.568	1977	2501	3	75/177	42.4	7.65E-29
Locus_614_Transcript_1/3_Confidence_0.750_Length_1044	Swiss-Prot	sp|P08426|TRY3_RAT Cationic trypsin-3 OS=Rattus norvegicus GN=Try3 PE=2 SV=1	181.03	25	747	1	109/242	45	7.90E-53	GO:0003674,GO:0003824,GO:0004175,GO:0004252,GO:0005488,GO:0005575,GO:0005576,GO:0005615,GO:0006508,GO:0007586,GO:0008150,GO:0008152,GO:0008233,GO:0008236,GO:0016787,GO:0017171,GO:0019538,GO:0032501,GO:0043167,GO:0043169,GO:0043170,GO:0044238,GO:0044421,GO:0044699,GO:0044707,GO:0046872,GO:0070011,GO:0071704
Locus_615_Transcript_23/60_Confidence_0.013_Length_1101	no_hit
Locus_616_Transcript_2/6_Confidence_0.115_Length_5782	Swiss-Prot	sp|Q9TTF0|NR2E3_BOVIN Photoreceptor-specific nuclear receptor OS=Bos taurus GN=NR2E3 PE=1 SV=2	330.487	4447	5460	-2	177/378	46.8	1.54E-98	GO:0001071,GO:0003674,GO:0003676,GO:0003677,GO:0003700,GO:0003707,GO:0004871,GO:0004872,GO:0005488,GO:0005575,GO:0005634,GO:0006139,GO:0006351,GO:0006355,GO:0006725,GO:0006807,GO:0007165,GO:0008150,GO:0008152,GO:0008270,GO:0009058,GO:0009059,GO:0009719,GO:0009725,GO:0009755,GO:0009889,GO:0009987,GO:0010033,GO:0010468,GO:0010556,GO:0014070,GO:0016070,GO:0018130,GO:0019219,GO:0019222,GO:0019438,GO:…
Locus_617_Transcript_1/1_Confidence_0.000_Length_3148	Swiss-Prot	sp|Q5FW46|F214A_XENTR Protein FAM214A OS=Xenopus tropicalis GN=fam214a PE=2 SV=1	259.225	1341	2084	3	140/268	52.2	7.18E-71
Locus_618_Transcript_1/1_Confidence_0.000_Length_2567	Swiss-Prot	sp|Q5RBW6|STX12_PONAB Syntaxin-12 OS=Pongo abelii GN=STX12 PE=2 SV=1	102.449	1451	1714	-2	54/88	61.4	2.82E-22	GO:0000139,GO:0003674,GO:0005484,GO:0005488,GO:0005515,GO:0005575,GO:0005768,GO:0005794,GO:0006810,GO:0006886,GO:0008150,GO:0010008,GO:0012505,GO:0015031,GO:0016020,GO:0016021,GO:0016192,GO:0031082,GO:0031083,GO:0031090,GO:0031201,GO:0031224,GO:0032991,GO:0043226,GO:0043227,GO:0043229,GO:0043231,GO:0043234,GO:0044422,GO:0044424,GO:0044425,GO:0044431,GO:0044440,GO:0044444,GO:0044445,GO:0044446,GO:…
Locus_619_Transcript_1/1_Confidence_0.000_Length_4158	Swiss-Prot	sp|P30531|SC6A1_HUMAN Sodium- and chloride-dependent GABA transporter 1 OS=Homo sapiens GN=SLC6A1 PE=1 SV=2	435.261	741	2318	-2	234/528	44.3	3.66E-135	GO:0001505,GO:0003008,GO:0003674,GO:0005215,GO:0005283,GO:0005326,GO:0005328,GO:0005332,GO:0005342,GO:0005343,GO:0005416,GO:0005575,GO:0005886,GO:0005887,GO:0006461,GO:0006810,GO:0006811,GO:0006820,GO:0006836,GO:0006865,GO:0007154,GO:0007267,GO:0007268,GO:0007269,GO:0007610,GO:0007611,GO:0007612,GO:0008028,GO:0008150,GO:0008324,GO:0008509,GO:0008514,GO:0009636,GO:0009719,GO:0009725,GO:0009743,GO:…
Locus_620_Transcript_1/3_Confidence_0.444_Length_2194	Swiss-Prot	sp|Q95108|THIOM_BOVIN Thioredoxin, mitochondrial OS=Bos taurus GN=TXN2 PE=1 SV=2	94.3597	1279	1512	-2	39/78	50	2.08E-20	GO:0003674,GO:0003824,GO:0005575,GO:0005730,GO:0005739,GO:0006091,GO:0006662,GO:0008150,GO:0008152,GO:0009055,GO:0009987,GO:0015035,GO:0015036,GO:0016491,GO:0016667,GO:0018904,GO:0019725,GO:0022900,GO:0042592,GO:0043226,GO:0043227,GO:0043228,GO:0043229,GO:0043231,GO:0043232,GO:0044237,GO:0044281,GO:0044422,GO:0044424,GO:0044428,GO:0044444,GO:0044446,GO:0044464,GO:0044699,GO:0044710,GO:0044763,GO:…
Locus_621_Transcript_2/8_Confidence_0.308_Length_1939	no_hit
Locus_622_Transcript_3/4_Confidence_0.200_Length_410	no_hit
Locus_623_Transcript_4/9_Confidence_0.017_Length_2473	TrEMBL	tr|A7RUA9|A7RUA9_NEMVE Predicted protein OS=Nematostella vectensis GN=v1g240751 PE=4 SV=1	115.546	347	688	-1	58/117	49.6	6.00E-25
Locus_624_Transcript_2/3_Confidence_0.333_Length_746	no_hit
Locus_625_Transcript_4/4_Confidence_0.000_Length_4874	Swiss-Prot	sp|A6NCI4|VWA3A_HUMAN von Willebrand factor A domain-containing protein 3A OS=Homo sapiens GN=VWA3A PE=2 SV=3	503.442	443	2617	2	273/730	37.4	5.26E-152	GO:0005575,GO:0005576
Locus_626_Transcript_1/1_Confidence_0.000_Length_1226	no_hit
Locus_627_Transcript_1/1_Confidence_0.000_Length_1311	Swiss-Prot	sp|Q0MQ83|CIA30_GORGO Complex I intermediate-associated protein 30, mitochondrial OS=Gorilla gorilla gorilla GN=NDUFAF1 PE=2 SV=1	95.5153	237	632	3	50/137	36.5	2.12E-24	GO:0005575,GO:0005739,GO:0043226,GO:0043227,GO:0043229,GO:0043231,GO:0044424,GO:0044444,GO:0044464
Locus_628_Transcript_1/1_Confidence_0.000_Length_2668	Swiss-Prot	sp|Q9JLJ0|LITAF_MOUSE Lipopolysaccharide-induced tumor necrosis factor-alpha factor homolog OS=Mus musculus GN=Litaf PE=1 SV=1	89.7373	2012	2230	-1	38/73	52.1	8.32E-19	GO:0000323,GO:0001817,GO:0002237,GO:0003674,GO:0004871,GO:0005488,GO:0005515,GO:0005575,GO:0005764,GO:0005765,GO:0005773,GO:0005774,GO:0005794,GO:0005886,GO:0006139,GO:0006351,GO:0006355,GO:0006725,GO:0006807,GO:0006915,GO:0007165,GO:0008150,GO:0008152,GO:0008219,GO:0009058,GO:0009059,GO:0009607,GO:0009889,GO:0009966,GO:0009967,GO:0009987,GO:0010033,GO:0010468,GO:0010556,GO:0010627,GO:0010646,GO:…
Locus_629_Transcript_1/4_Confidence_0.400_Length_1784	Swiss-Prot	sp|Q9SRK7|AZG1_ARATH Adenine/guanine permease AZG1 OS=Arabidopsis thaliana GN=AZG1 PE=2 SV=1	269.626	245	1564	2	180/525	34.3	4.70E-80	GO:0003674,GO:0005215,GO:0005345,GO:0005575,GO:0006810,GO:0006863,GO:0008150,GO:0009987,GO:0015205,GO:0015851,GO:0015853,GO:0015854,GO:0015932,GO:0016020,GO:0016021,GO:0022857,GO:0022891,GO:0022892,GO:0031224,GO:0044425,GO:0044699,GO:0044763,GO:0044765,GO:0051234,GO:0055085,GO:0071702,GO:0071705
Locus_630_Transcript_2/4_Confidence_0.863_Length_2165	Swiss-Prot	sp|P91119|PDE5_CAEEL Probable 3&apos;,5&apos;-cyclic phosphodiesterase pde-5 OS=Caenorhabditis elegans GN=pde-5 PE=3 SV=3	375.941	538	1599	1	177/355	49.9	3.50E-117	GO:0003674,GO:0003824,GO:0004112,GO:0004114,GO:0005488,GO:0007165,GO:0008081,GO:0008150,GO:0008152,GO:0009987,GO:0016787,GO:0016788,GO:0042578,GO:0043167,GO:0043169,GO:0044699,GO:0044763,GO:0046872,GO:0050789,GO:0050794,GO:0050896,GO:0051716,GO:0065007
Locus_631_Transcript_1/1_Confidence_0.000_Length_1212	TrEMBL	tr|Q1RL52|Q1RL52_CIOIN Zinc finger protein (Fragment) OS=Ciona intestinalis GN=Ci-Sir2-d PE=2 SV=1	57.7658	1051	1212	-1	27/54	50	3.48E-06	GO:0000166,GO:0003674,GO:0005488,GO:0036094,GO:0043167,GO:0043168,GO:0048037,GO:0050662,GO:0051287,GO:0070403,GO:0097159,GO:1901265,GO:1901363
Locus_632_Transcript_1/1_Confidence_0.333_Length_1957	Swiss-Prot	sp|Q96499|RL44_GOSHI 60S ribosomal protein L44 OS=Gossypium hirsutum GN=RPL44 PE=3 SV=3	164.851	143	439	2	79/99	79.8	1.31E-46	GO:0003674,GO:0003735,GO:0005198,GO:0005575,GO:0005622,GO:0005840,GO:0006412,GO:0008150,GO:0008152,GO:0009058,GO:0009059,GO:0009987,GO:0019538,GO:0030529,GO:0032991,GO:0034645,GO:0043170,GO:0043226,GO:0043228,GO:0043229,GO:0043232,GO:0044237,GO:0044238,GO:0044249,GO:0044260,GO:0044267,GO:0044424,GO:0044444,GO:0044464,GO:0071704,GO:1901576
Locus_633_Transcript_3/7_Confidence_0.286_Length_5484	Swiss-Prot	sp|P50429|ARSB_MOUSE Arylsulfatase B OS=Mus musculus GN=Arsb PE=2 SV=3	431.409	153	1622	3	237/524	45.2	8.06E-133	GO:0000323,GO:0003674,GO:0003824,GO:0003943,GO:0004065,GO:0005488,GO:0005575,GO:0005739,GO:0005764,GO:0005773,GO:0005783,GO:0005791,GO:0005794,GO:0006914,GO:0007417,GO:0007584,GO:0008150,GO:0008152,GO:0008484,GO:0009056,GO:0009268,GO:0009605,GO:0009628,GO:0009719,GO:0009725,GO:0009987,GO:0009991,GO:0010033,GO:0014070,GO:0016787,GO:0016788,GO:0031667,GO:0032502,GO:0033993,GO:0042221,GO:0043167,GO:…
Locus_634_Transcript_6/10_Confidence_0.339_Length_2694	Swiss-Prot	sp|Q9NPI8|FANCF_HUMAN Fanconi anemia group F protein OS=Homo sapiens GN=FANCF PE=1 SV=1	54.6842	697	1626	1	67/326	20.6	1.92E-06	GO:0003674,GO:0005488,GO:0005515,GO:0005575,GO:0005634,GO:0005654,GO:0006139,GO:0006259,GO:0006281,GO:0006725,GO:0006807,GO:0006950,GO:0006974,GO:0008150,GO:0008152,GO:0009987,GO:0032991,GO:0033554,GO:0034641,GO:0043170,GO:0043226,GO:0043227,GO:0043229,GO:0043231,GO:0043234,GO:0043240,GO:0044237,GO:0044238,GO:0044260,GO:0044422,GO:0044424,GO:0044428,GO:0044446,GO:0044451,GO:0044464,GO:0044699,GO:…
Locus_635_Transcript_2/2_Confidence_0.333_Length_2660	Swiss-Prot	sp|Q8IZC4|RTKN2_HUMAN Rhotekin-2 OS=Homo sapiens GN=RTKN2 PE=2 SV=1	187.578	66	1316	3	128/464	27.6	6.86E-49	GO:0003674,GO:0005488,GO:0005543,GO:0005575,GO:0005886,GO:0007165,GO:0008150,GO:0008284,GO:0008289,GO:0009987,GO:0016020,GO:0030097,GO:0032502,GO:0042127,GO:0043167,GO:0043168,GO:0044464,GO:0044699,GO:0044763,GO:0044767,GO:0048513,GO:0048518,GO:0048522,GO:0048534,GO:0048856,GO:0050789,GO:0050794,GO:0050896,GO:0051716,GO:0065007
Locus_636_Transcript_2/2_Confidence_0.200_Length_1046	no_hit
Locus_637_Transcript_1/1_Confidence_0.400_Length_832	Swiss-Prot	sp|Q642H9|RS4X_DANRE 40S ribosomal protein S4, X isoform OS=Danio rerio GN=rps4x PE=2 SV=3	374.785	73	828	1	168/252	66.7	2.89E-129	GO:0003674,GO:0003676,GO:0003723,GO:0003735,GO:0005198,GO:0005488,GO:0005575,GO:0005622,GO:0005840,GO:0006412,GO:0007420,GO:0008150,GO:0008152,GO:0009058,GO:0009059,GO:0009790,GO:0009987,GO:0019538,GO:0019843,GO:0030529,GO:0032502,GO:0032991,GO:0034645,GO:0043170,GO:0043226,GO:0043228,GO:0043229,GO:0043232,GO:0044237,GO:0044238,GO:0044249,GO:0044260,GO:0044267,GO:0044424,GO:0044444,GO:0044464,GO:…
Locus_638_Transcript_1/1_Confidence_0.000_Length_2029	TrEMBL	tr|A7S3V5|A7S3V5_NEMVE Predicted protein OS=Nematostella vectensis GN=v1g242667 PE=4 SV=1	302.753	1233	1997	-3	135/255	52.9	1.16E-93	GO:0000166,GO:0001882,GO:0001883,GO:0003674,GO:0005488,GO:0005524,GO:0017076,GO:0030554,GO:0032549,GO:0032550,GO:0032553,GO:0032555,GO:0032559,GO:0035639,GO:0036094,GO:0043167,GO:0043168,GO:0097159,GO:1901265,GO:1901363
Locus_639_Transcript_6/7_Confidence_0.125_Length_5521	Swiss-Prot	sp|Q5U249|ELYS_XENLA Protein ELYS OS=Xenopus laevis GN=ahctf1 PE=1 SV=1	536.954	198	3824	3	394/1243	31.7	6.23E-156	GO:0003674,GO:0003676,GO:0003677,GO:0005488,GO:0005575,GO:0005634,GO:0005643,GO:0006810,GO:0008150,GO:0015031,GO:0015931,GO:0032991,GO:0043226,GO:0043227,GO:0043229,GO:0043231,GO:0043234,GO:0044422,GO:0044424,GO:0044425,GO:0044428,GO:0044446,GO:0044464,GO:0045184,GO:0046930,GO:0050657,GO:0050658,GO:0051028,GO:0051234,GO:0051236,GO:0071702,GO:0071705,GO:0097159,GO:1901363
Locus_640_Transcript_1/2_Confidence_0.500_Length_1210	Swiss-Prot	sp|Q8R536|SPRE_MERUN Sepiapterin reductase OS=Meriones unguiculatus GN=SPR PE=2 SV=1	149.058	532	1128	-2	86/202	42.6	4.68E-40	GO:0003674,GO:0003824,GO:0004757,GO:0005575,GO:0005737,GO:0006725,GO:0006729,GO:0006732,GO:0006807,GO:0008150,GO:0008152,GO:0009058,GO:0009108,GO:0009987,GO:0016491,GO:0016614,GO:0016616,GO:0018130,GO:0019438,GO:0034641,GO:0042558,GO:0042559,GO:0044237,GO:0044249,GO:0044271,GO:0044424,GO:0044464,GO:0044710,GO:0046146,GO:0046483,GO:0051186,GO:0051188,GO:0055114,GO:0071704,GO:1901360,GO:1901362,GO:…
Locus_641_Transcript_1/1_Confidence_0.000_Length_5642	Swiss-Prot	sp|Q96N96|SPT13_HUMAN Spermatogenesis-associated protein 13 OS=Homo sapiens GN=SPATA13 PE=1 SV=1	471.47	1568	3055	-2	247/521	47.4	3.36E-145	GO:0003674,GO:0005083,GO:0005085,GO:0005088,GO:0005089,GO:0005488,GO:0005515,GO:0005543,GO:0005575,GO:0005634,GO:0005730,GO:0005737,GO:0005886,GO:0006928,GO:0008150,GO:0008289,GO:0009966,GO:0009987,GO:0010646,GO:0016020,GO:0016043,GO:0016477,GO:0022607,GO:0023051,GO:0030027,GO:0030030,GO:0030031,GO:0030032,GO:0030175,GO:0030234,GO:0030334,GO:0030676,GO:0030695,GO:0031253,GO:0031256,GO:0032587,GO:…
Locus_642_Transcript_9/9_Confidence_0.078_Length_1498	TrEMBL	tr|A7TBR3|A7TBR3_NEMVE Predicted protein (Fragment) OS=Nematostella vectensis GN=v1g248879 PE=4 SV=1	118.627	1137	1427	-3	56/97	57.7	9.82E-29
Locus_643_Transcript_1/1_Confidence_0.000_Length_453	TrEMBL	tr|B3RPV1|B3RPV1_TRIAD Putative uncharacterized protein OS=Trichoplax adhaerens GN=TRIADDRAFT_53673 PE=4 SV=1	55.0694	1	435	1	47/149	31.5	2.75E-06	GO:0005575,GO:0006810,GO:0008150,GO:0009987,GO:0016020,GO:0016021,GO:0031224,GO:0044425,GO:0044699,GO:0044763,GO:0044765,GO:0051234,GO:0055085
Locus_644_Transcript_4/8_Confidence_0.089_Length_1805	Swiss-Prot	sp|Q92747|ARC1A_HUMAN Actin-related protein 2/3 complex subunit 1A OS=Homo sapiens GN=ARPC1A PE=1 SV=2	312.768	3	677	3	154/226	68.1	8.05E-99	GO:0002252,GO:0002253,GO:0002376,GO:0002429,GO:0002431,GO:0002433,GO:0002682,GO:0002684,GO:0002757,GO:0002764,GO:0002768,GO:0003674,GO:0003779,GO:0005488,GO:0005515,GO:0005575,GO:0005737,GO:0005829,GO:0005856,GO:0006950,GO:0006952,GO:0006955,GO:0006996,GO:0007010,GO:0007165,GO:0007166,GO:0008064,GO:0008092,GO:0008150,GO:0009987,GO:0015629,GO:0016043,GO:0030029,GO:0030036,GO:0030832,GO:0030833,GO:…
Locus_645_Transcript_27/29_Confidence_0.105_Length_813	Swiss-Prot	sp|P00921|CAH2_BOVIN Carbonic anhydrase 2 OS=Bos taurus GN=CA2 PE=1 SV=3	165.622	91	798	1	103/249	41.4	9.09E-48	GO:0003674,GO:0003824,GO:0004089,GO:0005488,GO:0005575,GO:0005737,GO:0005886,GO:0006730,GO:0006873,GO:0006885,GO:0007165,GO:0007166,GO:0007186,GO:0008150,GO:0008152,GO:0008270,GO:0009987,GO:0016020,GO:0016829,GO:0016835,GO:0016836,GO:0019725,GO:0030003,GO:0030004,GO:0030641,GO:0032879,GO:0034762,GO:0034764,GO:0038166,GO:0042592,GO:0043167,GO:0043169,GO:0043269,GO:0044070,GO:0044237,GO:0044281,GO:…
Locus_646_Transcript_1/1_Confidence_0.000_Length_1565	Swiss-Prot	sp|P30838|AL3A1_HUMAN Aldehyde dehydrogenase, dimeric NADP-preferring OS=Homo sapiens GN=ALDH3A1 PE=1 SV=3	389.037	232	1305	1	185/358	51.7	2.29E-128	GO:0001666,GO:0003674,GO:0003824,GO:0004028,GO:0004029,GO:0004030,GO:0004033,GO:0005575,GO:0005737,GO:0005783,GO:0005829,GO:0006081,GO:0006950,GO:0007568,GO:0007584,GO:0008106,GO:0008150,GO:0008152,GO:0008284,GO:0009605,GO:0009628,GO:0009719,GO:0009725,GO:0009987,GO:0009991,GO:0010033,GO:0010243,GO:0014070,GO:0014074,GO:0016491,GO:0016614,GO:0016616,GO:0016620,GO:0016903,GO:0031667,GO:0031960,GO:…
Locus_647_Transcript_6/8_Confidence_0.091_Length_1867	Swiss-Prot	sp|Q5ZIH2|MON1A_CHICK Vacuolar fusion protein MON1 homolog A OS=Gallus gallus GN=MON1A PE=2 SV=1	292.352	423	1184	3	139/263	52.9	1.29E-88
Locus_648_Transcript_14/15_Confidence_0.024_Length_628	no_hit
Locus_649_Transcript_18/21_Confidence_0.033_Length_1672	no_hit
Locus_650_Transcript_10/11_Confidence_0.097_Length_1835	no_hit
Locus_651_Transcript_35/71_Confidence_0.049_Length_2276	TrEMBL	tr|C3Z5H3|C3Z5H3_BRAFL Putative uncharacterized protein OS=Branchiostoma floridae GN=BRAFLDRAFT_66195 PE=4 SV=1	93.5893	1475	2164	2	77/247	31.2	2.16E-17
Locus_652_Transcript_1/1_Confidence_0.000_Length_4966	Swiss-Prot	sp|Q5THR3|EFCB6_HUMAN EF-hand calcium-binding domain-containing protein 6 OS=Homo sapiens GN=EFCAB6 PE=1 SV=1	547.74	172	4602	-2	417/1526	27.3	5.68E-165	GO:0003674,GO:0005488,GO:0005509,GO:0005575,GO:0005634,GO:0006139,GO:0006351,GO:0006355,GO:0006725,GO:0006807,GO:0008150,GO:0008152,GO:0009058,GO:0009059,GO:0009889,GO:0009987,GO:0010468,GO:0010556,GO:0016070,GO:0018130,GO:0019219,GO:0019222,GO:0019438,GO:0031323,GO:0031326,GO:0032774,GO:0034641,GO:0034645,GO:0034654,GO:0043167,GO:0043169,GO:0043170,GO:0043226,GO:0043227,GO:0043229,GO:0043231,GO:…
Locus_653_Transcript_23/41_Confidence_0.007_Length_2976	Swiss-Prot	sp|Q6DFB8|TTC37_XENLA Tetratricopeptide repeat protein 37 OS=Xenopus laevis GN=ttc37 PE=2 SV=1	183.726	28	1341	1	137/438	31.3	8.71E-46	GO:0000785,GO:0005575,GO:0005634,GO:0005737,GO:0032991,GO:0035327,GO:0043226,GO:0043227,GO:0043229,GO:0043231,GO:0043234,GO:0044422,GO:0044424,GO:0044427,GO:0044444,GO:0044446,GO:0044464,GO:0055087
Locus_654_Transcript_2/3_Confidence_0.333_Length_374	no_hit
Locus_655_Transcript_18/19_Confidence_0.000_Length_5093	Swiss-Prot	sp|B7ZCC9|GP112_MOUSE Probable G-protein coupled receptor 112 OS=Mus musculus GN=Gpr112 PE=2 SV=1	213.001	969	2849	3	186/636	29.2	8.61E-54	GO:0003674,GO:0004871,GO:0004872,GO:0004888,GO:0004930,GO:0005575,GO:0005886,GO:0007165,GO:0007166,GO:0007186,GO:0007218,GO:0008150,GO:0009987,GO:0016020,GO:0016021,GO:0031224,GO:0038023,GO:0044425,GO:0044464,GO:0044699,GO:0044763,GO:0050789,GO:0050794,GO:0050896,GO:0051716,GO:0060089,GO:0065007
Locus_656_Transcript_1/5_Confidence_0.571_Length_2081	Swiss-Prot	sp|Q9D1P0|RM13_MOUSE 39S ribosomal protein L13, mitochondrial OS=Mus musculus GN=Mrpl13 PE=2 SV=1	173.326	85	588	1	83/170	48.8	1.45E-48	GO:0000313,GO:0000315,GO:0003674,GO:0003735,GO:0005198,GO:0005575,GO:0005739,GO:0005761,GO:0005762,GO:0005840,GO:0006412,GO:0008150,GO:0008152,GO:0009058,GO:0009059,GO:0009987,GO:0015934,GO:0019538,GO:0030529,GO:0032991,GO:0034645,GO:0043170,GO:0043226,GO:0043227,GO:0043228,GO:0043229,GO:0043231,GO:0043232,GO:0044237,GO:0044238,GO:0044249,GO:0044260,GO:0044267,GO:0044391,GO:0044422,GO:0044424,GO:…
Locus_657_Transcript_1/2_Confidence_0.750_Length_2244	Swiss-Prot	sp|Q7Z429|LFG1_HUMAN Protein lifeguard 1 OS=Homo sapiens GN=GRINA PE=2 SV=1	72.0182	727	858	1	32/44	72.7	5.34E-12	GO:0005575,GO:0016020,GO:0016021,GO:0031224,GO:0044425
Locus_658_Transcript_66/73_Confidence_0.000_Length_2187	Swiss-Prot	sp|Q91YK0|LRC49_MOUSE Leucine-rich repeat-containing protein 49 OS=Mus musculus GN=Lrrc49 PE=1 SV=1	276.559	679	1410	-1	149/244	61.1	2.62E-80	GO:0003674,GO:0005575,GO:0005737,GO:0005856,GO:0005874,GO:0008150,GO:0032991,GO:0043226,GO:0043228,GO:0043229,GO:0043232,GO:0043234,GO:0044422,GO:0044424,GO:0044430,GO:0044446,GO:0044464
Locus_659_Transcript_2/5_Confidence_0.579_Length_1879	Swiss-Prot	sp|Q9TU53|CUBN_CANFA Cubilin OS=Canis familiaris GN=CUBN PE=1 SV=1	95.9005	250	879	-2	65/228	28.5	5.02E-19	GO:0000323,GO:0003674,GO:0005488,GO:0005509,GO:0005575,GO:0005764,GO:0005765,GO:0005768,GO:0005773,GO:0005774,GO:0006066,GO:0006629,GO:0006810,GO:0008150,GO:0008152,GO:0008202,GO:0008203,GO:0010008,GO:0015031,GO:0016020,GO:0016125,GO:0019842,GO:0031090,GO:0031419,GO:0036094,GO:0043167,GO:0043169,GO:0043226,GO:0043227,GO:0043229,GO:0043231,GO:0044238,GO:0044281,GO:0044422,GO:0044424,GO:0044437,GO:…
Locus_660_Transcript_1/1_Confidence_0.000_Length_1386	Swiss-Prot	sp|Q9NFZ2|GBGE_CALVI Guanine nucleotide-binding protein subunit gamma-e OS=Calliphora vicina PE=3 SV=1	59.3066	81	275	3	24/65	36.9	1.53E-09	GO:0003008,GO:0003674,GO:0004871,GO:0005575,GO:0005834,GO:0005886,GO:0007165,GO:0007166,GO:0007186,GO:0007600,GO:0007601,GO:0008150,GO:0009987,GO:0016020,GO:0019897,GO:0019898,GO:0031234,GO:0032501,GO:0032991,GO:0043234,GO:0044424,GO:0044425,GO:0044459,GO:0044464,GO:0044699,GO:0044707,GO:0044763,GO:0050789,GO:0050794,GO:0050877,GO:0050896,GO:0050953,GO:0051716,GO:0060089,GO:0065007
Locus_661_Transcript_1/3_Confidence_0.118_Length_3152	Swiss-Prot	sp|Q5U2S3|ZUFSP_RAT Zinc finger with UFM1-specific peptidase domain protein OS=Rattus norvegicus GN=Zufsp PE=2 SV=1	262.692	615	1532	-1	136/307	44.3	1.37E-74	GO:0003674,GO:0005488,GO:0043167,GO:0043169,GO:0046872
Locus_662_Transcript_6/8_Confidence_0.333_Length_1357	Swiss-Prot	sp|Q0IH87|PAX3B_XENLA Paired box protein Pax-3-B OS=Xenopus laevis GN=pax3-b PE=2 SV=2	150.599	484	1164	-2	84/227	37	2.76E-54	GO:0000902,GO:0000904,GO:0001071,GO:0001837,GO:0003674,GO:0003676,GO:0003677,GO:0003700,GO:0005488,GO:0005575,GO:0005634,GO:0006139,GO:0006351,GO:0006355,GO:0006725,GO:0006807,GO:0007165,GO:0007166,GO:0007167,GO:0007169,GO:0007275,GO:0007399,GO:0008150,GO:0008152,GO:0008543,GO:0009058,GO:0009059,GO:0009653,GO:0009719,GO:0009889,GO:0009891,GO:0009893,GO:0009987,GO:0010033,GO:0010468,GO:0010556,GO:…
Locus_663_Transcript_1/2_Confidence_0.611_Length_2582	TrEMBL	tr|A7T0M5|A7T0M5_NEMVE Predicted protein OS=Nematostella vectensis GN=v1g248372 PE=4 SV=1	65.0846	402	998	3	67/205	32.7	1.38E-07
Locus_664_Transcript_1/10_Confidence_0.027_Length_1745	no_hit
Locus_665_Transcript_4/5_Confidence_0.250_Length_2970	TrEMBL	tr|A7SJJ2|A7SJJ2_NEMVE Predicted protein OS=Nematostella vectensis GN=v1g171267 PE=4 SV=1	234.572	498	1835	3	196/468	41.9	2.28E-62	GO:0003674,GO:0003779,GO:0005198,GO:0005488,GO:0005515,GO:0005575,GO:0005856,GO:0008092,GO:0043226,GO:0043228,GO:0043229,GO:0043232,GO:0044424,GO:0044464
Locus_666_Transcript_2/3_Confidence_0.500_Length_2807	Swiss-Prot	sp|A7RKS5|RSSA_NEMVE 40S ribosomal protein SA OS=Nematostella vectensis GN=v1g198553 PE=3 SV=1	238.81	846	1247	3	111/134	82.8	2.14E-69	GO:0000028,GO:0003674,GO:0003735,GO:0005198,GO:0005575,GO:0005622,GO:0005737,GO:0005840,GO:0006412,GO:0008150,GO:0008152,GO:0009058,GO:0009059,GO:0009987,GO:0015935,GO:0016043,GO:0019538,GO:0022607,GO:0022618,GO:0022627,GO:0030529,GO:0032991,GO:0034622,GO:0034645,GO:0043170,GO:0043226,GO:0043228,GO:0043229,GO:0043232,GO:0043933,GO:0044237,GO:0044238,GO:0044249,GO:0044260,GO:0044267,GO:0044391,GO:…
Locus_667_Transcript_1/1_Confidence_0.000_Length_2240	Swiss-Prot	sp|Q9NPA2|MMP25_HUMAN Matrix metalloproteinase-25 OS=Homo sapiens GN=MMP25 PE=1 SV=1	296.975	423	1808	-1	180/482	37.3	5.82E-89	GO:0003674,GO:0003824,GO:0004175,GO:0004222,GO:0005488,GO:0005509,GO:0005575,GO:0005576,GO:0005578,GO:0005886,GO:0006508,GO:0006950,GO:0006952,GO:0006954,GO:0008150,GO:0008152,GO:0008233,GO:0008237,GO:0008270,GO:0009611,GO:0009986,GO:0016020,GO:0016787,GO:0019538,GO:0031012,GO:0031224,GO:0031225,GO:0032502,GO:0043167,GO:0043169,GO:0043170,GO:0044238,GO:0044421,GO:0044425,GO:0044464,GO:0044699,GO:…
Locus_668_Transcript_1/2_Confidence_0.091_Length_4949	Swiss-Prot	sp|Q96DM3|MIC1_HUMAN Uncharacterized protein C18orf8 OS=Homo sapiens GN=C18orf8 PE=2 SV=2	690.649	2780	4717	-2	354/648	54.6	0
Locus_669_Transcript_1/4_Confidence_0.367_Length_1700	Swiss-Prot	sp|Q9NQE7|TSSP_HUMAN Thymus-specific serine protease OS=Homo sapiens GN=PRSS16 PE=2 SV=2	272.322	525	1700	-1	142/399	35.6	4.82E-82	GO:0000323,GO:0003674,GO:0003824,GO:0005575,GO:0005764,GO:0005768,GO:0005773,GO:0006508,GO:0008150,GO:0008152,GO:0008233,GO:0008236,GO:0009056,GO:0009057,GO:0016023,GO:0016787,GO:0017171,GO:0019538,GO:0030163,GO:0031410,GO:0031982,GO:0031988,GO:0043170,GO:0043226,GO:0043227,GO:0043229,GO:0043231,GO:0044238,GO:0044424,GO:0044444,GO:0044464,GO:0070011,GO:0071704,GO:1901575
Locus_670_Transcript_3/6_Confidence_0.136_Length_7396	Swiss-Prot	sp|P35433|PUR1_RAT Amidophosphoribosyltransferase OS=Rattus norvegicus GN=Ppat PE=1 SV=1	637.876	4031	5545	-1	329/528	62.3	0	GO:0000082,GO:0001822,GO:0003674,GO:0003824,GO:0004044,GO:0005488,GO:0006082,GO:0006139,GO:0006144,GO:0006163,GO:0006164,GO:0006188,GO:0006189,GO:0006461,GO:0006520,GO:0006541,GO:0006543,GO:0006725,GO:0006753,GO:0006793,GO:0006796,GO:0006807,GO:0006810,GO:0007589,GO:0007595,GO:0008150,GO:0008152,GO:0009056,GO:0009058,GO:0009063,GO:0009064,GO:0009065,GO:0009112,GO:0009113,GO:0009116,GO:0009117,GO:…
Locus_671_Transcript_3/3_Confidence_0.500_Length_2041	TrEMBL	tr|K3WEN8|K3WEN8_PYTUL Uncharacterized protein OS=Pythium ultimum GN=PYU1_G003419 PE=4 SV=1	65.0846	1683	2018	-3	39/116	33.6	1.37E-07
Locus_672_Transcript_27/37_Confidence_0.092_Length_2545	Swiss-Prot	sp|Q8N328|PGBD3_HUMAN PiggyBac transposable element-derived protein 3 OS=Homo sapiens GN=PGBD3 PE=2 SV=3	178.333	467	1879	2	142/480	29.6	5.10E-46
Locus_673_Transcript_1/1_Confidence_0.000_Length_441	Swiss-Prot	sp|Q55DR6|FCSA_DICDI Fatty acyl-CoA synthetase A OS=Dictyostelium discoideum GN=fcsA PE=1 SV=1	81.2629	3	266	-2	35/88	39.8	6.65E-17	GO:0000166,GO:0001676,GO:0001882,GO:0001883,GO:0003674,GO:0003824,GO:0004467,GO:0005488,GO:0005524,GO:0005575,GO:0005737,GO:0005768,GO:0005769,GO:0006082,GO:0006629,GO:0006631,GO:0006810,GO:0006897,GO:0006907,GO:0008150,GO:0008152,GO:0009987,GO:0010008,GO:0010009,GO:0015645,GO:0016020,GO:0016023,GO:0016192,GO:0016874,GO:0016877,GO:0017076,GO:0019752,GO:0030139,GO:0030554,GO:0031090,GO:0031410,GO:…
Locus_674_Transcript_1/2_Confidence_1.000_Length_2420	Swiss-Prot	sp|P16375|7UP1_DROME Steroid receptor seven-up, isoforms B/C OS=Drosophila melanogaster GN=svp PE=2 SV=1	231.106	931	1443	-3	116/177	65.5	2.79E-139	GO:0000981,GO:0000982,GO:0001071,GO:0001078,GO:0001227,GO:0001709,GO:0001752,GO:0003008,GO:0003674,GO:0003676,GO:0003677,GO:0003700,GO:0003707,GO:0004871,GO:0004872,GO:0004879,GO:0005488,GO:0005515,GO:0005575,GO:0005634,GO:0005737,GO:0006139,GO:0006351,GO:0006355,GO:0006725,GO:0006807,GO:0007154,GO:0007165,GO:0007267,GO:0007268,GO:0007270,GO:0007419,GO:0007462,GO:0007464,GO:0007465,GO:0007503,GO:…
Locus_675_Transcript_2/10_Confidence_0.333_Length_2204	Swiss-Prot	sp|Q7ZWG6|PCFT_DANRE Proton-coupled folate transporter OS=Danio rerio GN=slc46a1 PE=2 SV=1	180.644	1129	2154	-3	104/343	30.3	7.93E-48	GO:0003674,GO:0005488,GO:0005542,GO:0005575,GO:0006810,GO:0008150,GO:0009987,GO:0016020,GO:0016021,GO:0016597,GO:0019842,GO:0031224,GO:0031406,GO:0036094,GO:0043167,GO:0043168,GO:0044425,GO:0044699,GO:0044763,GO:0044765,GO:0051234,GO:0055085,GO:0072341,GO:0097159,GO:1901363
Locus_676_Transcript_1/5_Confidence_0.821_Length_475	no_hit
Locus_677_Transcript_11/11_Confidence_0.062_Length_629	no_hit
Locus_678_Transcript_1/5_Confidence_0.083_Length_875	Swiss-Prot	sp|Q40297|FCPA_MACPY Fucoxanthin-chlorophyll a-c binding protein A, chloroplastic OS=Macrocystis pyrifera GN=FCPA PE=2 SV=1	82.8037	108	542	-1	62/164	37.8	1.67E-17	GO:0003674,GO:0005488,GO:0005575,GO:0006464,GO:0008150,GO:0008152,GO:0009507,GO:0009521,GO:0009523,GO:0009535,GO:0009536,GO:0009579,GO:0009987,GO:0015979,GO:0016020,GO:0016021,GO:0016168,GO:0018298,GO:0019538,GO:0030076,GO:0031224,GO:0032991,GO:0034357,GO:0036211,GO:0042651,GO:0043170,GO:0043226,GO:0043227,GO:0043229,GO:0043231,GO:0043234,GO:0043412,GO:0044237,GO:0044238,GO:0044260,GO:0044267,GO:…
Locus_679_Transcript_2/2_Confidence_0.500_Length_610	no_hit
Locus_680_Transcript_1/3_Confidence_0.125_Length_5709	Swiss-Prot	sp|P08510|KCNAS_DROME Potassium voltage-gated channel protein Shaker OS=Drosophila melanogaster GN=Sh PE=1 SV=3	453.751	75	1289	3	258/443	58.2	6.47E-139	GO:0001508,GO:0003008,GO:0003674,GO:0005215,GO:0005216,GO:0005244,GO:0005249,GO:0005251,GO:0005261,GO:0005267,GO:0005575,GO:0006461,GO:0006810,GO:0006811,GO:0006812,GO:0006813,GO:0007584,GO:0007600,GO:0007606,GO:0007610,GO:0007611,GO:0007617,GO:0007619,GO:0007622,GO:0007623,GO:0007626,GO:0007629,GO:0007635,GO:0007637,GO:0008076,GO:0008150,GO:0008324,GO:0008344,GO:0008345,GO:0009314,GO:0009416,GO:…
Locus_681_Transcript_3/3_Confidence_0.000_Length_6275	Swiss-Prot	sp|Q9BXF3|CECR2_HUMAN Cat eye syndrome critical region protein 2 OS=Homo sapiens GN=CECR2 PE=1 SV=2	66.2402	101	595	2	50/171	29.2	3.94E-09	GO:0000737,GO:0000785,GO:0000790,GO:0000791,GO:0000910,GO:0001842,GO:0001843,GO:0002009,GO:0005575,GO:0005634,GO:0005719,GO:0006139,GO:0006259,GO:0006308,GO:0006309,GO:0006325,GO:0006338,GO:0006725,GO:0006807,GO:0006810,GO:0006996,GO:0007010,GO:0008150,GO:0008152,GO:0009056,GO:0009057,GO:0009653,GO:0009987,GO:0016043,GO:0016192,GO:0016331,GO:0016568,GO:0019439,GO:0021915,GO:0022402,GO:0030030,GO:…
Locus_682_Transcript_1/1_Confidence_0.000_Length_2734	Swiss-Prot	sp|P63081|VATL_RAT V-type proton ATPase 16 kDa proteolipid subunit OS=Rattus norvegicus GN=Atp6v0c PE=2 SV=1	121.709	76	294	1	61/73	83.6	8.05E-30	GO:0000323,GO:0003674,GO:0003824,GO:0005215,GO:0005575,GO:0005764,GO:0005773,GO:0005774,GO:0005794,GO:0006810,GO:0006811,GO:0006812,GO:0006818,GO:0008150,GO:0008324,GO:0009987,GO:0015075,GO:0015077,GO:0015078,GO:0015399,GO:0015405,GO:0015672,GO:0015988,GO:0015991,GO:0015992,GO:0016020,GO:0016021,GO:0016462,GO:0016787,GO:0016817,GO:0016818,GO:0016820,GO:0016887,GO:0017111,GO:0022804,GO:0022857,GO:…
Locus_683_Transcript_1/1_Confidence_0.000_Length_7845	Swiss-Prot	sp|Q8WWI1|LMO7_HUMAN LIM domain only protein 7 OS=Homo sapiens GN=LMO7 PE=1 SV=3	112.464	626	1015	2	57/131	43.5	4.38E-23	GO:0000151,GO:0003674,GO:0003824,GO:0004842,GO:0005488,GO:0005575,GO:0005634,GO:0005737,GO:0006464,GO:0008150,GO:0008152,GO:0008270,GO:0009987,GO:0016567,GO:0016874,GO:0016879,GO:0016881,GO:0019538,GO:0019787,GO:0032446,GO:0032991,GO:0036211,GO:0043167,GO:0043169,GO:0043170,GO:0043226,GO:0043227,GO:0043229,GO:0043231,GO:0043234,GO:0043412,GO:0044237,GO:0044238,GO:0044260,GO:0044267,GO:0044424,GO:…
Locus_684_Transcript_7/7_Confidence_0.320_Length_664	no_hit
Locus_685_Transcript_1/1_Confidence_0.000_Length_667	Swiss-Prot	sp|P55935|RS9_DROME 40S ribosomal protein S9 OS=Drosophila melanogaster GN=RpS9 PE=1 SV=2	157.918	1	273	1	80/91	87.9	3.26E-70	GO:0000022,GO:0000226,GO:0003674,GO:0003676,GO:0003723,GO:0003735,GO:0005198,GO:0005488,GO:0005575,GO:0005622,GO:0005840,GO:0006412,GO:0006996,GO:0007010,GO:0007017,GO:0007051,GO:0007052,GO:0008150,GO:0008152,GO:0009058,GO:0009059,GO:0009987,GO:0015935,GO:0016043,GO:0019538,GO:0019843,GO:0022402,GO:0030529,GO:0032991,GO:0034645,GO:0043170,GO:0043226,GO:0043228,GO:0043229,GO:0043232,GO:0043933,GO:…
Locus_686_Transcript_1/5_Confidence_0.556_Length_1167	no_hit
Locus_687_Transcript_1/1_Confidence_0.500_Length_597	no_hit
Locus_688_Transcript_2/5_Confidence_0.167_Length_4011	Swiss-Prot	sp|Q63150|DPYS_RAT Dihydropyrimidinase OS=Rattus norvegicus GN=Dpys PE=1 SV=2	711.064	102	1589	3	344/500	68.8	0	GO:0002054,GO:0002058,GO:0002059,GO:0002061,GO:0003674,GO:0003824,GO:0004157,GO:0005488,GO:0005515,GO:0005575,GO:0005737,GO:0005829,GO:0006082,GO:0006139,GO:0006206,GO:0006208,GO:0006210,GO:0006212,GO:0006461,GO:0006520,GO:0006725,GO:0006807,GO:0008150,GO:0008152,GO:0008270,GO:0009056,GO:0009112,GO:0009987,GO:0016043,GO:0016597,GO:0016787,GO:0016810,GO:0016812,GO:0019482,GO:0019752,GO:0019859,GO:…
Locus_689_Transcript_1/1_Confidence_0.000_Length_5676	Swiss-Prot	sp|Q8IWU5|SULF2_HUMAN Extracellular sulfatase Sulf-2 OS=Homo sapiens GN=SULF2 PE=1 SV=1	471.855	4039	5397	-1	240/460	52.2	1.23E-142	GO:0001501,GO:0001817,GO:0001819,GO:0001822,GO:0002063,GO:0003008,GO:0003012,GO:0003014,GO:0003094,GO:0003674,GO:0003824,GO:0004065,GO:0005488,GO:0005509,GO:0005575,GO:0005615,GO:0005783,GO:0005794,GO:0005795,GO:0005886,GO:0006029,GO:0006082,GO:0006790,GO:0006936,GO:0006939,GO:0007165,GO:0007166,GO:0007167,GO:0007169,GO:0008150,GO:0008152,GO:0008449,GO:0008484,GO:0009100,GO:0009888,GO:0009966,GO:…
Locus_690_Transcript_24/24_Confidence_0.155_Length_1451	Swiss-Prot	sp|P46872|KRP85_STRPU Kinesin-II 85 kDa subunit OS=Strongylocentrotus purpuratus GN=KRP85 PE=1 SV=1	185.267	1026	1451	-1	90/142	63.4	1.19E-49	GO:0000166,GO:0001882,GO:0001883,GO:0003674,GO:0003774,GO:0003777,GO:0003824,GO:0005488,GO:0005515,GO:0005524,GO:0005575,GO:0005737,GO:0005856,GO:0005871,GO:0005874,GO:0005875,GO:0006928,GO:0007017,GO:0007018,GO:0008017,GO:0008092,GO:0008150,GO:0009987,GO:0015631,GO:0016462,GO:0016787,GO:0016817,GO:0016818,GO:0017076,GO:0017111,GO:0030554,GO:0032549,GO:0032550,GO:0032553,GO:0032555,GO:0032559,GO:…
Locus_691_Transcript_3/6_Confidence_0.062_Length_2420	no_hit
Locus_692_Transcript_1/1_Confidence_0.571_Length_662	Swiss-Prot	sp|P08212|ATPH_PEA ATP synthase subunit c, chloroplastic OS=Pisum sativum GN=atpH PE=1 SV=1	87.0409	427	594	1	39/56	69.6	2.01E-20	GO:0003674,GO:0005215,GO:0005488,GO:0005575,GO:0006139,GO:0006163,GO:0006164,GO:0006725,GO:0006753,GO:0006754,GO:0006793,GO:0006796,GO:0006807,GO:0006810,GO:0006811,GO:0006812,GO:0006818,GO:0008150,GO:0008152,GO:0008289,GO:0008324,GO:0009058,GO:0009116,GO:0009117,GO:0009119,GO:0009123,GO:0009124,GO:0009126,GO:0009127,GO:0009141,GO:0009142,GO:0009144,GO:0009145,GO:0009150,GO:0009152,GO:0009156,GO:…
Locus_693_Transcript_1/1_Confidence_0.000_Length_929	TrEMBL	tr|A7KH58|A7KH58_KARBR Type I polyketide synthase-like protein KB5361 OS=Karenia brevis PE=2 SV=1	273.863	96	929	3	139/280	49.6	4.16E-81	GO:0003674,GO:0003824,GO:0008150,GO:0008152,GO:0016740
Locus_694_Transcript_1/1_Confidence_0.857_Length_331	Swiss-Prot	sp|P23344|ACT2_DAUCA Actin-2 OS=Daucus carota PE=2 SV=1	61.6178	1	78	1	24/26	92.3	7.37E-11	GO:0000166,GO:0001882,GO:0001883,GO:0003674,GO:0005488,GO:0005524,GO:0005575,GO:0005737,GO:0005856,GO:0017076,GO:0030554,GO:0032549,GO:0032550,GO:0032553,GO:0032555,GO:0032559,GO:0035639,GO:0036094,GO:0043167,GO:0043168,GO:0043226,GO:0043228,GO:0043229,GO:0043232,GO:0044424,GO:0044464,GO:0097159,GO:1901265,GO:1901363
Locus_695_Transcript_1/4_Confidence_0.750_Length_1743	Swiss-Prot	sp|Q460N3|PAR15_HUMAN Poly [ADP-ribose] polymerase 15 OS=Homo sapiens GN=PARP15 PE=1 SV=1	113.235	296	568	2	52/91	57.1	7.27E-25	GO:0003674,GO:0003824,GO:0003950,GO:0005575,GO:0005634,GO:0006139,GO:0006351,GO:0006355,GO:0006725,GO:0006807,GO:0008150,GO:0008152,GO:0009058,GO:0009059,GO:0009889,GO:0009987,GO:0010468,GO:0010556,GO:0016070,GO:0016740,GO:0016757,GO:0016763,GO:0018130,GO:0019219,GO:0019222,GO:0019438,GO:0031323,GO:0031326,GO:0032774,GO:0034641,GO:0034645,GO:0034654,GO:0043170,GO:0043226,GO:0043227,GO:0043229,GO:…
Locus_696_Transcript_2/3_Confidence_0.824_Length_5534	Swiss-Prot	sp|Q8BG95|MYPT2_MOUSE Protein phosphatase 1 regulatory subunit 12B OS=Mus musculus GN=Ppp1r12b PE=1 SV=2	65.0846	1763	1984	-2	49/92	53.3	5.87E-09	GO:0003674,GO:0005575,GO:0005737,GO:0008150,GO:0044424,GO:0044464
Locus_697_Transcript_2/6_Confidence_0.286_Length_6723	Swiss-Prot	sp|Q4R5P6|DC1L2_MACFA Cytoplasmic dynein 1 light intermediate chain 2 OS=Macaca fascicularis GN=DYNC1LI2 PE=2 SV=1	438.728	171	1478	3	232/453	51.2	3.61E-135	GO:0000166,GO:0001882,GO:0001883,GO:0003674,GO:0003774,GO:0003777,GO:0003824,GO:0005488,GO:0005524,GO:0005575,GO:0005737,GO:0005856,GO:0005868,GO:0005874,GO:0005875,GO:0006810,GO:0006928,GO:0007017,GO:0007018,GO:0008150,GO:0009987,GO:0016462,GO:0016787,GO:0016817,GO:0016818,GO:0017076,GO:0017111,GO:0030286,GO:0030554,GO:0032549,GO:0032550,GO:0032553,GO:0032555,GO:0032559,GO:0032991,GO:0035639,GO:…
Locus_698_Transcript_1/1_Confidence_0.000_Length_719	TrEMBL	tr|Q5ENK4|Q5ENK4_HETTR Putative uncharacterized protein (Fragment) OS=Heterocapsa triquetra PE=2 SV=1	119.013	261	680	-1	69/142	48.6	3.88E-29
Locus_699_Transcript_6/15_Confidence_0.044_Length_4204	TrEMBL	tr|R7UZX6|R7UZX6_9ANNE Uncharacterized protein OS=Capitella teleta GN=CAPTEDRAFT_127565 PE=4 SV=1	152.14	2641	3093	1	77/151	51	9.66E-52
Locus_700_Transcript_3/8_Confidence_0.065_Length_1879	Swiss-Prot	sp|P41035|IF2B_RABIT Eukaryotic translation initiation factor 2 subunit 2 OS=Oryctolagus cuniculus GN=EIF2S2 PE=1 SV=1	310.842	1016	1510	-1	142/167	85	2.59E-98	GO:0001701,GO:0002176,GO:0003006,GO:0003674,GO:0003676,GO:0003723,GO:0003743,GO:0005488,GO:0006412,GO:0006413,GO:0008135,GO:0008150,GO:0008152,GO:0008283,GO:0008406,GO:0008584,GO:0009058,GO:0009059,GO:0009790,GO:0009792,GO:0009987,GO:0019538,GO:0022414,GO:0032502,GO:0034645,GO:0036093,GO:0043009,GO:0043167,GO:0043169,GO:0043170,GO:0044237,GO:0044238,GO:0044249,GO:0044260,GO:0044267,GO:0044699,GO:…
Locus_701_Transcript_8/11_Confidence_0.353_Length_1388	TrEMBL	tr|C5L7A1|C5L7A1_PERM5 Putative uncharacterized protein OS=Perkinsus marinus (strain ATCC 50983 / TXsc) GN=Pmar_PMAR020528 PE=4 SV=1	79.7221	333	956	3	53/211	25.1	9.60E-13
Locus_702_Transcript_1/1_Confidence_0.000_Length_7983	Swiss-Prot	sp|Q05793|PGBM_MOUSE Basement membrane-specific heparan sulfate proteoglycan core protein OS=Mus musculus GN=Hspg2 PE=1 SV=1	268.855	1431	2993	-2	180/558	32.3	0	GO:0001503,GO:0001525,GO:0001958,GO:0002062,GO:0003674,GO:0005488,GO:0005515,GO:0005575,GO:0005576,GO:0005578,GO:0005604,GO:0005605,GO:0005796,GO:0007420,GO:0008104,GO:0008150,GO:0009653,GO:0009887,GO:0009888,GO:0009987,GO:0014706,GO:0016043,GO:0030154,GO:0030198,GO:0031012,GO:0031974,GO:0032501,GO:0032502,GO:0033036,GO:0036075,GO:0043062,GO:0043167,GO:0043169,GO:0043233,GO:0044420,GO:0044421,GO:…
Locus_703_Transcript_3/4_Confidence_0.700_Length_6858	Swiss-Prot	sp|O08688|CAN5_MOUSE Calpain-5 OS=Mus musculus GN=Capn5 PE=2 SV=1	571.622	121	2133	1	293/677	43.3	4.68E-180	GO:0003674,GO:0003824,GO:0004175,GO:0004197,GO:0004198,GO:0005575,GO:0005622,GO:0006508,GO:0008150,GO:0008152,GO:0008233,GO:0008234,GO:0009986,GO:0016787,GO:0019538,GO:0043170,GO:0044238,GO:0044464,GO:0070011,GO:0071704
Locus_704_Transcript_18/58_Confidence_0.008_Length_2626	Swiss-Prot	sp|O13146|EPHA3_DANRE Ephrin type-A receptor 3 OS=Danio rerio GN=epha3 PE=2 SV=1	104.76	15	1082	-3	116/393	29.5	1.23E-21	GO:0000166,GO:0001882,GO:0001883,GO:0001952,GO:0003674,GO:0003824,GO:0004672,GO:0004713,GO:0004714,GO:0004871,GO:0004872,GO:0004888,GO:0005003,GO:0005004,GO:0005488,GO:0005524,GO:0005575,GO:0005768,GO:0005769,GO:0005886,GO:0005887,GO:0006140,GO:0006464,GO:0006468,GO:0006793,GO:0006796,GO:0006928,GO:0007165,GO:0007166,GO:0007167,GO:0007169,GO:0007413,GO:0008037,GO:0008038,GO:0008150,GO:0008152,GO:…
Locus_705_Transcript_1/1_Confidence_0.000_Length_3999	Swiss-Prot	sp|Q3UHC7|DAB2P_MOUSE Disabled homolog 2-interacting protein OS=Mus musculus GN=Dab2ip PE=1 SV=1	510.76	112	1689	1	243/529	45.9	8.86E-157	GO:0000122,GO:0000185,GO:0001525,GO:0001558,GO:0001932,GO:0001933,GO:0001934,GO:0002237,GO:0002376,GO:0002682,GO:0002683,GO:0003674,GO:0005083,GO:0005096,GO:0005099,GO:0005102,GO:0005488,GO:0005515,GO:0005543,GO:0005575,GO:0005622,GO:0005737,GO:0005886,GO:0006140,GO:0006355,GO:0006357,GO:0006464,GO:0006468,GO:0006469,GO:0006793,GO:0006796,GO:0006915,GO:0006928,GO:0006950,GO:0006952,GO:0006954,GO:…
Locus_706_Transcript_2/2_Confidence_0.000_Length_2102	Swiss-Prot	sp|P33590|NIKA_ECOLI Nickel-binding periplasmic protein OS=Escherichia coli (strain K12) GN=nikA PE=1 SV=1	174.866	658	1674	1	113/340	33.2	1.06E-45	GO:0000041,GO:0003674,GO:0005215,GO:0005488,GO:0005575,GO:0006810,GO:0006811,GO:0006812,GO:0006935,GO:0008150,GO:0009605,GO:0015675,GO:0016151,GO:0020037,GO:0030001,GO:0040011,GO:0042221,GO:0042330,GO:0042597,GO:0043167,GO:0043169,GO:0044464,GO:0044699,GO:0044765,GO:0046872,GO:0046906,GO:0046914,GO:0050896,GO:0050919,GO:0051234,GO:0097159,GO:1901363
Locus_707_Transcript_2/7_Confidence_0.250_Length_1247	no_hit
Locus_708_Transcript_9/11_Confidence_0.333_Length_2197	TrEMBL	tr|R1FPX5|R1FPX5_EMIHU Uncharacterized protein OS=Emiliania huxleyi CCMP1516 GN=EMIHUDRAFT_448707 PE=4 SV=1	238.039	336	2195	3	197/660	29.8	1.41E-64
Locus_709_Transcript_2/3_Confidence_0.400_Length_4535	Swiss-Prot	sp|P53992|SC24C_HUMAN Protein transport protein Sec24C OS=Homo sapiens GN=SEC24C PE=1 SV=3	962.6	412	2742	-3	452/777	58.2	0	GO:0000139,GO:0002376,GO:0002474,GO:0002478,GO:0002495,GO:0002504,GO:0003674,GO:0005488,GO:0005515,GO:0005575,GO:0005634,GO:0005730,GO:0005737,GO:0005783,GO:0005789,GO:0005794,GO:0005829,GO:0005975,GO:0006461,GO:0006464,GO:0006486,GO:0006487,GO:0006810,GO:0006886,GO:0006888,GO:0006901,GO:0006996,GO:0008150,GO:0008152,GO:0008270,GO:0009987,GO:0012506,GO:0012507,GO:0015031,GO:0016020,GO:0016043,GO:…
Locus_710_Transcript_2/3_Confidence_0.333_Length_4973	Swiss-Prot	sp|P49841|GSK3B_HUMAN Glycogen synthase kinase-3 beta OS=Homo sapiens GN=GSK3B PE=1 SV=2	483.026	3116	3901	2	222/262	84.7	1.16E-153	GO:0000166,GO:0000320,GO:0000768,GO:0000902,GO:0000904,GO:0001085,GO:0001837,GO:0001882,GO:0001883,GO:0001932,GO:0001933,GO:0001934,GO:0001952,GO:0001954,GO:0002039,GO:0002376,GO:0002682,GO:0002764,GO:0002768,GO:0003674,GO:0003824,GO:0004672,GO:0004674,GO:0005102,GO:0005178,GO:0005488,GO:0005515,GO:0005524,GO:0005575,GO:0005634,GO:0005730,GO:0005737,GO:0005813,GO:0005815,GO:0005829,GO:0005886,GO:…
Locus_711_Transcript_3/3_Confidence_0.556_Length_462	no_hit
Locus_712_Transcript_1/12_Confidence_0.242_Length_735	no_hit
Locus_713_Transcript_1/4_Confidence_0.167_Length_12588	Swiss-Prot	sp|Q8BW94|DYH3_MOUSE Dynein heavy chain 3, axonemal OS=Mus musculus GN=Dnah3 PE=1 SV=2	2469.5	2399	8641	2	1237/2088	59.2	0	GO:0000166,GO:0001539,GO:0001882,GO:0001883,GO:0003674,GO:0003774,GO:0003777,GO:0003824,GO:0005488,GO:0005524,GO:0005575,GO:0005737,GO:0005856,GO:0005858,GO:0005874,GO:0005875,GO:0005929,GO:0005930,GO:0006139,GO:0006152,GO:0006163,GO:0006195,GO:0006200,GO:0006725,GO:0006753,GO:0006793,GO:0006796,GO:0006807,GO:0006928,GO:0007017,GO:0007018,GO:0008150,GO:0008152,GO:0009056,GO:0009116,GO:0009117,GO:…
Locus_714_Transcript_1/1_Confidence_0.000_Length_523	Swiss-Prot	sp|P44429|ALF_HAEIN Fructose-bisphosphate aldolase OS=Haemophilus influenzae (strain ATCC 51907 / DSM 11121 / KW20 / Rd) GN=fba PE=3 SV=1	169.474	114	521	-3	78/136	57.4	1.75E-49	GO:0003674,GO:0003824,GO:0004332,GO:0005488,GO:0005975,GO:0005996,GO:0006006,GO:0006007,GO:0006091,GO:0006096,GO:0008150,GO:0008152,GO:0008270,GO:0009056,GO:0009987,GO:0016052,GO:0016829,GO:0016830,GO:0016832,GO:0019318,GO:0019320,GO:0043167,GO:0043169,GO:0044237,GO:0044238,GO:0044723,GO:0044724,GO:0046365,GO:0046872,GO:0046914,GO:0071704,GO:1901575
Locus_715_Transcript_26/27_Confidence_0.089_Length_1789	no_hit
Locus_716_Transcript_1/1_Confidence_0.000_Length_567	no_hit
Locus_717_Transcript_4/6_Confidence_0.091_Length_552	Swiss-Prot	sp|C5FHU9|SKP1_ARTOC E3 ubiquitin ligase complex SCF subunit sconC OS=Arthroderma otae (strain ATCC MYA-4605 / CBS 113480) GN=sconC PE=3 SV=1	157.918	152	550	-3	77/138	55.8	3.61E-47	GO:0006464,GO:0006508,GO:0006511,GO:0008150,GO:0008152,GO:0009056,GO:0009057,GO:0009987,GO:0016567,GO:0019538,GO:0019941,GO:0032446,GO:0036211,GO:0043170,GO:0043412,GO:0043632,GO:0044237,GO:0044238,GO:0044248,GO:0044260,GO:0044265,GO:0044267,GO:0051603,GO:0070647,GO:0071704,GO:1901575
Locus_718_Transcript_1/1_Confidence_0.857_Length_439	no_hit
Locus_719_Transcript_7/8_Confidence_0.364_Length_1468	TrEMBL	tr|A0NE78|A0NE78_ANOGA AGAP004936-PA (Fragment) OS=Anopheles gambiae GN=AGAP004936 PE=4 SV=2	58.151	2	241	-1	30/80	37.5	5.13E-07
Locus_720_Transcript_2/6_Confidence_0.022_Length_2678	Swiss-Prot	sp|Q5GIS3|GBB_PINFU Guanine nucleotide-binding protein subunit beta OS=Pinctada fucata PE=1 SV=1	384.03	1745	2392	-2	181/216	83.8	1.59E-123	GO:0003674,GO:0004871,GO:0005488,GO:0005515,GO:0005516,GO:0005575,GO:0005737,GO:0007165,GO:0008150,GO:0009987,GO:0044424,GO:0044464,GO:0044699,GO:0044763,GO:0050789,GO:0050794,GO:0050896,GO:0051716,GO:0060089,GO:0065007
Locus_721_Transcript_1/3_Confidence_0.143_Length_2235	Swiss-Prot	sp|P30676|GNAI_ASTPE Guanine nucleotide-binding protein G(i) subunit alpha OS=Asterina pectinifera PE=1 SV=3	658.677	907	1968	-1	308/354	87	0	GO:0000166,GO:0001882,GO:0001883,GO:0003674,GO:0003824,GO:0003924,GO:0004871,GO:0005488,GO:0005515,GO:0005525,GO:0006139,GO:0006152,GO:0006163,GO:0006184,GO:0006195,GO:0006725,GO:0006753,GO:0006793,GO:0006796,GO:0006807,GO:0007165,GO:0007166,GO:0007186,GO:0007187,GO:0007188,GO:0008150,GO:0008152,GO:0009056,GO:0009116,GO:0009117,GO:0009119,GO:0009141,GO:0009143,GO:0009144,GO:0009146,GO:0009150,GO:…
Locus_722_Transcript_1/2_Confidence_0.857_Length_5364	Swiss-Prot	sp|A8C750|THADA_CANFA Thyroid adenoma-associated protein homolog OS=Canis familiaris GN=THADA PE=2 SV=1	283.878	1683	4667	-2	267/1053	25.4	1.18E-75
Locus_723_Transcript_6/25_Confidence_0.086_Length_3106	TrEMBL	tr|A7RN39|A7RN39_NEMVE Predicted protein OS=Nematostella vectensis GN=v1g199564 PE=4 SV=1	153.68	6	1130	-3	134/391	34.3	1.45E-34	GO:0000166,GO:0001882,GO:0001883,GO:0003674,GO:0003824,GO:0004672,GO:0005488,GO:0005524,GO:0006464,GO:0006468,GO:0006793,GO:0006796,GO:0007165,GO:0008150,GO:0008152,GO:0009987,GO:0016301,GO:0016310,GO:0016740,GO:0016772,GO:0016773,GO:0017076,GO:0019538,GO:0030554,GO:0032549,GO:0032550,GO:0032553,GO:0032555,GO:0032559,GO:0035639,GO:0036094,GO:0036211,GO:0043167,GO:0043168,GO:0043170,GO:0043412,GO:…
Locus_724_Transcript_1/1_Confidence_0.000_Length_355	no_hit
Locus_725_Transcript_1/1_Confidence_0.000_Length_298	no_hit
Locus_726_Transcript_5/7_Confidence_0.638_Length_724	Swiss-Prot	sp|Q9XGL4|RL31_CYAPA 60S ribosomal protein L31 OS=Cyanophora paradoxa GN=RPL31 PE=3 SV=1	67.781	587	724	2	32/49	65.3	4.06E-13	GO:0003674,GO:0003735,GO:0005198,GO:0005575,GO:0005622,GO:0005840,GO:0006412,GO:0008150,GO:0008152,GO:0009058,GO:0009059,GO:0009987,GO:0019538,GO:0030529,GO:0032991,GO:0034645,GO:0043170,GO:0043226,GO:0043228,GO:0043229,GO:0043232,GO:0044237,GO:0044238,GO:0044249,GO:0044260,GO:0044267,GO:0044424,GO:0044444,GO:0044464,GO:0071704,GO:1901576
Locus_727_Transcript_3/5_Confidence_0.783_Length_3311	Swiss-Prot	sp|Q4V8I4|DEFI8_RAT Differentially expressed in FDCP 8 homolog OS=Rattus norvegicus GN=Def8 PE=2 SV=1	279.256	2385	3311	3	157/311	50.5	1.21E-81	GO:0003674,GO:0005488,GO:0007165,GO:0008150,GO:0008270,GO:0009987,GO:0035556,GO:0043167,GO:0043169,GO:0044699,GO:0044763,GO:0046872,GO:0046914,GO:0050789,GO:0050794,GO:0050896,GO:0051716,GO:0065007
Locus_728_Transcript_1/1_Confidence_0.000_Length_1149	Swiss-Prot	sp|P52301|RAN_XENLA GTP-binding nuclear protein Ran OS=Xenopus laevis GN=ran PE=1 SV=2	372.859	3	593	3	175/197	88.8	2.04E-127	GO:0000166,GO:0001882,GO:0001883,GO:0003674,GO:0003824,GO:0003924,GO:0005488,GO:0005515,GO:0005525,GO:0005575,GO:0005634,GO:0006139,GO:0006152,GO:0006163,GO:0006184,GO:0006195,GO:0006725,GO:0006753,GO:0006793,GO:0006796,GO:0006807,GO:0006810,GO:0006886,GO:0006913,GO:0007165,GO:0007264,GO:0008150,GO:0008152,GO:0009056,GO:0009116,GO:0009117,GO:0009119,GO:0009141,GO:0009143,GO:0009144,GO:0009146,GO:…
Locus_729_Transcript_1/1_Confidence_0.000_Length_3096	no_hit
Locus_730_Transcript_1/1_Confidence_0.000_Length_402	no_hit
Locus_732_Transcript_1/1_Confidence_0.000_Length_937	Swiss-Prot	sp|Q85WB7|GSA_BRANA Glutamate-1-semialdehyde 2,1-aminomutase, chloroplastic OS=Brassica napus GN=GSA PE=2 SV=1	471.47	1	903	1	224/303	73.9	1.69E-163	GO:0003674,GO:0003824,GO:0005488,GO:0005575,GO:0006725,GO:0006778,GO:0006779,GO:0006782,GO:0006807,GO:0008150,GO:0008152,GO:0008483,GO:0009058,GO:0009507,GO:0009536,GO:0009987,GO:0015994,GO:0015995,GO:0016740,GO:0016769,GO:0016853,GO:0016866,GO:0016869,GO:0018130,GO:0019438,GO:0030170,GO:0033013,GO:0033014,GO:0034641,GO:0042286,GO:0042440,GO:0043167,GO:0043168,GO:0043226,GO:0043227,GO:0043229,GO:…
Locus_733_Transcript_1/1_Confidence_0.000_Length_469	Swiss-Prot	sp|P43010|PNTB_HAEIN NAD(P) transhydrogenase subunit beta OS=Haemophilus influenzae (strain ATCC 51907 / DSM 11121 / KW20 / Rd) GN=pntB PE=3 SV=1	170.244	3	467	-3	86/159	54.1	3.13E-49	GO:0000166,GO:0003674,GO:0003824,GO:0005488,GO:0005575,GO:0005886,GO:0008150,GO:0008152,GO:0008746,GO:0008750,GO:0016020,GO:0016021,GO:0016491,GO:0016651,GO:0016652,GO:0031224,GO:0036094,GO:0044425,GO:0044464,GO:0044710,GO:0048037,GO:0050661,GO:0050662,GO:0055114,GO:0097159,GO:1901265,GO:1901363
Locus_734_Transcript_3/3_Confidence_0.261_Length_7191	TrEMBL	tr|H3I7I0|H3I7I0_STRPU Uncharacterized protein OS=Strongylocentrotus purpuratus PE=4 SV=1	746.117	4284	6599	3	373/776	48.1	0	GO:0003674,GO:0003676,GO:0005488,GO:0006139,GO:0006259,GO:0006725,GO:0006807,GO:0008150,GO:0008152,GO:0008270,GO:0009987,GO:0015074,GO:0034641,GO:0043167,GO:0043169,GO:0043170,GO:0044237,GO:0044238,GO:0044260,GO:0046483,GO:0046872,GO:0046914,GO:0071704,GO:0090304,GO:0097159,GO:1901360,GO:1901363
Locus_735_Transcript_1/9_Confidence_0.179_Length_2518	Swiss-Prot	sp|Q7ZVF3|DHSA_DANRE Succinate dehydrogenase [ubiquinone] flavoprotein subunit, mitochondrial OS=Danio rerio GN=sdha PE=2 SV=2	820.076	197	1678	-1	381/494	77.1	0	GO:0000104,GO:0000166,GO:0003674,GO:0003824,GO:0005488,GO:0005575,GO:0005739,GO:0005743,GO:0006082,GO:0006091,GO:0006099,GO:0006105,GO:0008150,GO:0008152,GO:0008177,GO:0009987,GO:0016020,GO:0016491,GO:0016627,GO:0016635,GO:0019752,GO:0019866,GO:0022900,GO:0022904,GO:0031090,GO:0031966,GO:0036094,GO:0043167,GO:0043168,GO:0043226,GO:0043227,GO:0043229,GO:0043231,GO:0043436,GO:0043648,GO:0044237,GO:…
Locus_736_Transcript_2/7_Confidence_0.367_Length_653	no_hit
Locus_737_Transcript_1/1_Confidence_0.000_Length_324	Swiss-Prot	sp|O96269|RS30_PLAF7 40S ribosomal protein S30 OS=Plasmodium falciparum (isolate 3D7) GN=RPS30 PE=3 SV=1	55.0694	102	281	-2	45/60	75	9.06E-10	GO:0003674,GO:0003735,GO:0005198,GO:0005575,GO:0005622,GO:0005739,GO:0005840,GO:0006412,GO:0008150,GO:0008152,GO:0009058,GO:0009059,GO:0009987,GO:0015935,GO:0019538,GO:0022627,GO:0030529,GO:0032991,GO:0034645,GO:0043170,GO:0043226,GO:0043227,GO:0043228,GO:0043229,GO:0043231,GO:0043232,GO:0044237,GO:0044238,GO:0044249,GO:0044260,GO:0044267,GO:0044391,GO:0044422,GO:0044424,GO:0044444,GO:0044445,GO:…
Locus_738_Transcript_3/5_Confidence_0.056_Length_4826	Swiss-Prot	sp|Q9XTA5|HIF1A_BOVIN Hypoxia-inducible factor 1-alpha OS=Bos taurus GN=HIF1A PE=2 SV=1	288.115	3471	4616	-1	156/390	40	6.54E-80	GO:0000975,GO:0001067,GO:0001071,GO:0001666,GO:0003674,GO:0003676,GO:0003677,GO:0003700,GO:0004871,GO:0005488,GO:0005515,GO:0005575,GO:0005634,GO:0005737,GO:0006139,GO:0006351,GO:0006355,GO:0006725,GO:0006807,GO:0006810,GO:0006928,GO:0006950,GO:0007017,GO:0007018,GO:0007165,GO:0008088,GO:0008150,GO:0008152,GO:0009058,GO:0009059,GO:0009628,GO:0009889,GO:0009891,GO:0009893,GO:0009987,GO:0010468,GO:…
Locus_739_Transcript_1/5_Confidence_0.011_Length_1565	Swiss-Prot	sp|Q25117|ATPB_HEMPU ATP synthase subunit beta, mitochondrial OS=Hemicentrotus pulcherrimus PE=2 SV=1	646.736	332	1441	2	331/370	89.5	0	GO:0000166,GO:0001882,GO:0001883,GO:0003674,GO:0003824,GO:0005215,GO:0005488,GO:0005524,GO:0005575,GO:0005739,GO:0005743,GO:0006139,GO:0006163,GO:0006164,GO:0006725,GO:0006753,GO:0006754,GO:0006793,GO:0006796,GO:0006807,GO:0006810,GO:0006811,GO:0006812,GO:0006818,GO:0008150,GO:0008152,GO:0008324,GO:0009058,GO:0009116,GO:0009117,GO:0009119,GO:0009123,GO:0009124,GO:0009126,GO:0009127,GO:0009141,GO:…
Locus_740_Transcript_1/1_Confidence_0.000_Length_876	Swiss-Prot	sp|A5DBG4|H2A1_PICGU Histone H2A.1 OS=Meyerozyma guilliermondii (strain ATCC 6260 / CBS 566 / DSM 6381 / JCM 1539 / NBRC 10279 / NRRL Y-324) GN=HTA1 PE=3 SV=1	139.043	314	658	2	67/116	57.8	7.83E-39	GO:0000786,GO:0003674,GO:0003676,GO:0003677,GO:0005488,GO:0005515,GO:0005575,GO:0005634,GO:0005694,GO:0006139,GO:0006259,GO:0006281,GO:0006325,GO:0006334,GO:0006725,GO:0006807,GO:0006950,GO:0006974,GO:0006996,GO:0008150,GO:0008152,GO:0009987,GO:0016043,GO:0022607,GO:0032991,GO:0032993,GO:0033554,GO:0034622,GO:0034641,GO:0034728,GO:0043170,GO:0043226,GO:0043227,GO:0043228,GO:0043229,GO:0043231,GO:…
Locus_741_Transcript_1/10_Confidence_0.091_Length_2352	Swiss-Prot	sp|Q9Y4W6|AFG32_HUMAN AFG3-like protein 2 OS=Homo sapiens GN=AFG3L2 PE=1 SV=2	477.633	1145	2023	2	232/295	78.6	1.33E-154	GO:0000166,GO:0001882,GO:0001883,GO:0003674,GO:0003824,GO:0004175,GO:0004222,GO:0005488,GO:0005515,GO:0005524,GO:0005575,GO:0005739,GO:0005743,GO:0006508,GO:0006944,GO:0006996,GO:0007005,GO:0007006,GO:0007007,GO:0007272,GO:0007409,GO:0007528,GO:0008053,GO:0008150,GO:0008152,GO:0008219,GO:0008233,GO:0008237,GO:0008270,GO:0008366,GO:0009056,GO:0009057,GO:0009605,GO:0009653,GO:0009987,GO:0016020,GO:…
Locus_742_Transcript_1/1_Confidence_0.000_Length_1024	no_hit
Locus_743_Transcript_2/4_Confidence_0.930_Length_2351	TrEMBL	tr|M1SN56|M1SN56_9CNID Coral acid rich protein 4 OS=Stylophora pistillata PE=4 SV=1	395.201	1293	2096	-1	245/269	91.1	1.63E-127
Locus_744_Transcript_3/3_Confidence_0.000_Length_2663	Swiss-Prot	sp|Q2W2I8|EFG_MAGSA Elongation factor G OS=Magnetospirillum magneticum (strain AMB-1 / ATCC 700264) GN=fusA PE=3 SV=1	834.328	275	2338	-2	431/691	62.4	0	GO:0000166,GO:0001882,GO:0001883,GO:0003674,GO:0003676,GO:0003723,GO:0003746,GO:0003824,GO:0003924,GO:0005488,GO:0005525,GO:0005575,GO:0005622,GO:0005737,GO:0006139,GO:0006152,GO:0006163,GO:0006184,GO:0006195,GO:0006412,GO:0006414,GO:0006725,GO:0006753,GO:0006793,GO:0006796,GO:0006807,GO:0008135,GO:0008150,GO:0008152,GO:0009056,GO:0009058,GO:0009059,GO:0009116,GO:0009117,GO:0009119,GO:0009141,GO:…
Locus_745_Transcript_12/16_Confidence_0.158_Length_1083	TrEMBL	tr|D9IQ17|D9IQ17_ACRMI Galaxin-like 1 OS=Acropora millepora PE=2 SV=1	112.849	737	1066	2	62/114	54.4	1.18E-47
Locus_746_Transcript_3/9_Confidence_0.061_Length_2640	Swiss-Prot	sp|P15105|GLNA_MOUSE Glutamine synthetase OS=Mus musculus GN=Glul PE=1 SV=6	142.895	2270	2587	-3	62/106	58.5	3.98E-35	GO:0000166,GO:0000287,GO:0001882,GO:0001883,GO:0002791,GO:0002793,GO:0003674,GO:0003824,GO:0004351,GO:0004356,GO:0005488,GO:0005515,GO:0005524,GO:0005575,GO:0005622,GO:0005737,GO:0005739,GO:0005783,GO:0005791,GO:0006082,GO:0006461,GO:0006520,GO:0006536,GO:0006541,GO:0006542,GO:0006807,GO:0008150,GO:0008152,GO:0008283,GO:0008284,GO:0008652,GO:0009058,GO:0009064,GO:0009084,GO:0009743,GO:0009746,GO:…
Locus_747_Transcript_4/26_Confidence_0.089_Length_1201	TrEMBL	tr|R1FPD5|R1FPD5_EMIHU Uncharacterized protein OS=Emiliania huxleyi CCMP1516 GN=EMIHUDRAFT_252078 PE=4 SV=1	172.94	111	1172	-3	129/371	34.8	1.05E-43
Locus_748_Transcript_1/6_Confidence_0.027_Length_2757	Swiss-Prot	sp|Q4V7C7|ARP3_RAT Actin-related protein 3 OS=Rattus norvegicus GN=Actr3 PE=1 SV=1	725.317	589	1797	1	347/403	86.1	0	GO:0000139,GO:0000166,GO:0000910,GO:0001882,GO:0001883,GO:0002102,GO:0003674,GO:0003779,GO:0005488,GO:0005515,GO:0005524,GO:0005575,GO:0005737,GO:0005856,GO:0005885,GO:0007015,GO:0007049,GO:0007163,GO:0008064,GO:0008092,GO:0008104,GO:0008150,GO:0008356,GO:0009636,GO:0009653,GO:0009743,GO:0009987,GO:0010033,GO:0010591,GO:0010592,GO:0010638,GO:0010720,GO:0010769,GO:0010975,GO:0016020,GO:0016043,GO:…
Locus_749_Transcript_1/1_Confidence_0.000_Length_413	no_hit
Locus_750_Transcript_1/1_Confidence_0.935_Length_323	no_hit
Locus_751_Transcript_43/166_Confidence_0.017_Length_4656	Swiss-Prot	sp|P04323|POL3_DROME Retrovirus-related Pol polyprotein from transposon 17.6 OS=Drosophila melanogaster GN=pol PE=4 SV=1	306.605	339	1769	-2	189/488	38.7	6.53E-85	GO:0003674,GO:0003676,GO:0003723,GO:0003824,GO:0003964,GO:0004175,GO:0004190,GO:0004518,GO:0004519,GO:0005488,GO:0006139,GO:0006259,GO:0006260,GO:0006278,GO:0006508,GO:0006725,GO:0006807,GO:0008150,GO:0008152,GO:0008233,GO:0009058,GO:0009059,GO:0009987,GO:0015074,GO:0016740,GO:0016772,GO:0016779,GO:0016787,GO:0016788,GO:0019538,GO:0034061,GO:0034641,GO:0034645,GO:0043170,GO:0044237,GO:0044238,GO:…
Locus_752_Transcript_1/1_Confidence_0.000_Length_2962	Swiss-Prot	sp|Q5R7B8|KLH20_PONAB Kelch-like protein 20 OS=Pongo abelii GN=KLHL20 PE=2 SV=3	97.8265	757	1419	1	64/224	28.6	1.56E-19	GO:0000151,GO:0003674,GO:0003779,GO:0003824,GO:0004842,GO:0005488,GO:0005515,GO:0005575,GO:0005634,GO:0005737,GO:0006464,GO:0006508,GO:0006511,GO:0008092,GO:0008150,GO:0008152,GO:0009056,GO:0009057,GO:0009987,GO:0010498,GO:0010941,GO:0016567,GO:0016604,GO:0016605,GO:0016874,GO:0016879,GO:0016881,GO:0019538,GO:0019787,GO:0019941,GO:0019955,GO:0019961,GO:0019964,GO:0030163,GO:0031461,GO:0031463,GO:…
Locus_753_Transcript_51/72_Confidence_0.106_Length_5338	Swiss-Prot	sp|Q04400|ADCY5_RAT Adenylate cyclase type 5 OS=Rattus norvegicus GN=Adcy5 PE=2 SV=2	980.319	694	3906	1	541/1139	47.5	0	GO:0000166,GO:0001882,GO:0001883,GO:0003674,GO:0003824,GO:0004016,GO:0005488,GO:0005524,GO:0005575,GO:0005768,GO:0005886,GO:0005929,GO:0006139,GO:0006163,GO:0006164,GO:0006171,GO:0006725,GO:0006753,GO:0006793,GO:0006796,GO:0006807,GO:0007165,GO:0008150,GO:0008152,GO:0008294,GO:0009058,GO:0009117,GO:0009150,GO:0009152,GO:0009165,GO:0009187,GO:0009190,GO:0009259,GO:0009260,GO:0009975,GO:0009987,GO:…
Locus_754_Transcript_8/12_Confidence_0.000_Length_953	Swiss-Prot	sp|Q9CA67|CHLP_ARATH Geranylgeranyl diphosphate reductase, chloroplastic OS=Arabidopsis thaliana GN=CHLP PE=1 SV=1	446.432	4	951	1	212/316	67.1	1.28E-153	GO:0000096,GO:0000097,GO:0003674,GO:0003824,GO:0005488,GO:0005515,GO:0005575,GO:0006082,GO:0006091,GO:0006520,GO:0006534,GO:0006725,GO:0006766,GO:0006775,GO:0006778,GO:0006779,GO:0006790,GO:0006807,GO:0008150,GO:0008152,GO:0008652,GO:0009058,GO:0009069,GO:0009070,GO:0009110,GO:0009507,GO:0009526,GO:0009534,GO:0009535,GO:0009536,GO:0009579,GO:0009941,GO:0009987,GO:0010189,GO:0015979,GO:0015994,GO:…
Locus_755_Transcript_5/5_Confidence_0.250_Length_2375	no_hit
Locus_756_Transcript_1/3_Confidence_0.333_Length_1043	no_hit
Locus_757_Transcript_1/1_Confidence_0.000_Length_1584	Swiss-Prot	sp|O97490|TRFM_RABIT Melanotransferrin OS=Oryctolagus cuniculus GN=Mfi2 PE=2 SV=1	112.464	900	1382	-2	70/187	37.4	7.67E-25	GO:0000041,GO:0003674,GO:0005488,GO:0005506,GO:0005575,GO:0005576,GO:0005886,GO:0006810,GO:0006811,GO:0006812,GO:0006826,GO:0006873,GO:0006875,GO:0006879,GO:0008150,GO:0008199,GO:0009987,GO:0016020,GO:0019725,GO:0030001,GO:0030003,GO:0031224,GO:0031225,GO:0042592,GO:0043167,GO:0043169,GO:0044425,GO:0044464,GO:0044699,GO:0044763,GO:0044765,GO:0046872,GO:0046914,GO:0046916,GO:0048878,GO:0050801,GO:…
Locus_758_Transcript_1/2_Confidence_1.000_Length_339	TrEMBL	tr|A7SDH6|A7SDH6_NEMVE Predicted protein OS=Nematostella vectensis GN=v1g244512 PE=4 SV=1	58.9214	4	339	-1	41/112	36.6	1.14E-07
Locus_759_Transcript_1/9_Confidence_0.091_Length_3649	Swiss-Prot	sp|Q6NRG0|RNF8B_XENLA E3 ubiquitin-protein ligase RNF8-B OS=Xenopus laevis GN=rnf8-b PE=2 SV=1	149.443	65	1354	2	135/453	29.8	4.10E-36	GO:0000151,GO:0000209,GO:0000726,GO:0000781,GO:0001775,GO:0002064,GO:0002200,GO:0002204,GO:0002208,GO:0002252,GO:0002263,GO:0002285,GO:0002312,GO:0002366,GO:0002376,GO:0002562,GO:0003006,GO:0003674,GO:0003682,GO:0003824,GO:0004842,GO:0005488,GO:0005515,GO:0005575,GO:0005634,GO:0006139,GO:0006259,GO:0006281,GO:0006282,GO:0006302,GO:0006303,GO:0006310,GO:0006325,GO:0006338,GO:0006417,GO:0006448,GO:…
Locus_760_Transcript_1/1_Confidence_0.000_Length_2731	TrEMBL	tr|A7RNR8|A7RNR8_NEMVE Predicted protein (Fragment) OS=Nematostella vectensis GN=v1g60575 PE=4 SV=1	320.472	1228	1992	1	173/256	67.6	4.50E-95
Locus_761_Transcript_1/4_Confidence_0.897_Length_3587	Swiss-Prot	sp|Q61088|FZD4_MOUSE Frizzled-4 OS=Mus musculus GN=Fzd4 PE=1 SV=1	58.5362	3089	3436	-2	37/117	31.6	2.78E-07	GO:0000902,GO:0000904,GO:0001553,GO:0001568,GO:0001570,GO:0001932,GO:0001934,GO:0003008,GO:0003674,GO:0004871,GO:0004872,GO:0004888,GO:0004930,GO:0005488,GO:0005515,GO:0005575,GO:0005737,GO:0005886,GO:0005911,GO:0006355,GO:0006357,GO:0006810,GO:0006869,GO:0007154,GO:0007155,GO:0007162,GO:0007165,GO:0007166,GO:0007186,GO:0007223,GO:0007275,GO:0007600,GO:0007605,GO:0008150,GO:0009653,GO:0009790,GO:…
Locus_762_Transcript_1/1_Confidence_0.000_Length_311	Swiss-Prot	sp|Q8CMT6|CYSK_STAES Cysteine synthase OS=Staphylococcus epidermidis (strain ATCC 12228) GN=cysK PE=3 SV=1	119.013	3	311	-1	54/103	52.4	7.09E-32	GO:0000096,GO:0000097,GO:0003674,GO:0003824,GO:0004124,GO:0006082,GO:0006520,GO:0006534,GO:0006535,GO:0006563,GO:0006790,GO:0006807,GO:0008150,GO:0008152,GO:0008652,GO:0009058,GO:0009069,GO:0009070,GO:0009987,GO:0016053,GO:0016740,GO:0016829,GO:0016835,GO:0019344,GO:0019752,GO:0043436,GO:0044237,GO:0044238,GO:0044249,GO:0044272,GO:0044281,GO:0044283,GO:0044710,GO:0044711,GO:0046394,GO:0071704,GO:…
Locus_763_Transcript_4/6_Confidence_0.200_Length_3685	Swiss-Prot	sp|Q66GS9|CP135_HUMAN Centrosomal protein of 135 kDa OS=Homo sapiens GN=CEP135 PE=1 SV=2	631.713	1	3489	-2	435/1170	37.2	0	GO:0000086,GO:0000278,GO:0003674,GO:0005488,GO:0005515,GO:0005575,GO:0005737,GO:0005813,GO:0005814,GO:0005815,GO:0005829,GO:0005856,GO:0006996,GO:0007017,GO:0007049,GO:0007099,GO:0008022,GO:0008150,GO:0009987,GO:0010457,GO:0016043,GO:0022402,GO:0031023,GO:0043226,GO:0043228,GO:0043229,GO:0043232,GO:0044422,GO:0044424,GO:0044430,GO:0044444,GO:0044446,GO:0044450,GO:0044464,GO:0044699,GO:0044763,GO:…
Locus_764_Transcript_3/3_Confidence_0.000_Length_1049	Swiss-Prot	sp|Q8MPM1|GELS2_LUMTE Gelsolin-like protein 2 OS=Lumbricus terrestris GN=gelsolin PE=1 SV=1	65.0846	595	768	-3	30/58	51.7	1.94E-10	GO:0003674,GO:0003779,GO:0005488,GO:0005515,GO:0005575,GO:0005737,GO:0005856,GO:0008064,GO:0008092,GO:0008150,GO:0009987,GO:0010639,GO:0016043,GO:0030832,GO:0030833,GO:0030834,GO:0030835,GO:0030837,GO:0031333,GO:0032271,GO:0032272,GO:0032535,GO:0032956,GO:0032970,GO:0033043,GO:0043226,GO:0043228,GO:0043229,GO:0043232,GO:0043242,GO:0043244,GO:0043254,GO:0044087,GO:0044424,GO:0044464,GO:0044699,GO:…
Locus_765_Transcript_1/1_Confidence_0.000_Length_283	no_hit
Locus_766_Transcript_1/3_Confidence_1.000_Length_4937	Swiss-Prot	sp|P23049|SEA_AVIET Tyrosine-protein kinase transforming protein SEA OS=Avian erythroblastosis virus (strain S13) GN=V-SEA PE=3 SV=2	171.785	1654	2334	1	87/231	37.7	9.45E-52	GO:0000166,GO:0001882,GO:0001883,GO:0003674,GO:0003824,GO:0004672,GO:0004713,GO:0004715,GO:0005488,GO:0005524,GO:0006464,GO:0006468,GO:0006793,GO:0006796,GO:0008150,GO:0008152,GO:0009987,GO:0016301,GO:0016310,GO:0016740,GO:0016772,GO:0016773,GO:0017076,GO:0019538,GO:0030554,GO:0032549,GO:0032550,GO:0032553,GO:0032555,GO:0032559,GO:0035639,GO:0036094,GO:0036211,GO:0043167,GO:0043168,GO:0043170,GO:…
Locus_767_Transcript_6/8_Confidence_0.333_Length_9896	Swiss-Prot	sp|P98063|BMP1_MOUSE Bone morphogenetic protein 1 OS=Mus musculus GN=Bmp1 PE=1 SV=2	59.3066	2075	2440	-2	44/131	33.6	7.40E-07	GO:0001503,GO:0003674,GO:0003824,GO:0004175,GO:0004222,GO:0005102,GO:0005125,GO:0005488,GO:0005509,GO:0005515,GO:0005575,GO:0005576,GO:0005578,GO:0005615,GO:0005794,GO:0006508,GO:0007275,GO:0008083,GO:0008150,GO:0008152,GO:0008233,GO:0008237,GO:0008270,GO:0009888,GO:0009987,GO:0016787,GO:0019538,GO:0030154,GO:0031012,GO:0032501,GO:0032502,GO:0043167,GO:0043169,GO:0043170,GO:0043226,GO:0043227,GO:…
Locus_768_Transcript_1/1_Confidence_0.000_Length_2915	Swiss-Prot	sp|Q9H633|RPP21_HUMAN Ribonuclease P protein subunit p21 OS=Homo sapiens GN=RPP21 PE=2 SV=1	96.2857	125	445	2	48/108	44.4	5.31E-21	GO:0003674,GO:0003824,GO:0004518,GO:0004519,GO:0004521,GO:0004526,GO:0004540,GO:0004549,GO:0005575,GO:0005634,GO:0005730,GO:0006139,GO:0006396,GO:0006399,GO:0006725,GO:0006807,GO:0008033,GO:0008150,GO:0008152,GO:0009987,GO:0016070,GO:0016787,GO:0016788,GO:0016891,GO:0016893,GO:0034470,GO:0034641,GO:0034660,GO:0042221,GO:0042493,GO:0043170,GO:0043226,GO:0043227,GO:0043228,GO:0043229,GO:0043231,GO:…
Locus_769_Transcript_1/2_Confidence_0.818_Length_1182	no_hit
Locus_770_Transcript_1/1_Confidence_0.000_Length_1235	no_hit
Locus_771_Transcript_13/16_Confidence_0.018_Length_5546	Swiss-Prot	sp|Q3UU96|MRCKA_MOUSE Serine/threonine-protein kinase MRCK alpha OS=Mus musculus GN=Cdc42bpa PE=1 SV=2	1561.58	277	5205	1	831/1661	50	0	GO:0000166,GO:0000226,GO:0001882,GO:0001883,GO:0003674,GO:0003824,GO:0004672,GO:0004674,GO:0005083,GO:0005488,GO:0005524,GO:0005543,GO:0005575,GO:0005737,GO:0006464,GO:0006468,GO:0006793,GO:0006796,GO:0006996,GO:0007010,GO:0007017,GO:0007097,GO:0007165,GO:0008150,GO:0008152,GO:0008289,GO:0009987,GO:0016043,GO:0016301,GO:0016310,GO:0016740,GO:0016772,GO:0016773,GO:0017076,GO:0019538,GO:0030029,GO:…
Locus_772_Transcript_1/1_Confidence_0.000_Length_438	no_hit
Locus_773_Transcript_5/6_Confidence_0.125_Length_667	no_hit
Locus_774_Transcript_2/3_Confidence_0.750_Length_376	Swiss-Prot	sp|Q8NFD2|ANKK1_HUMAN Ankyrin repeat and protein kinase domain-containing protein 1 OS=Homo sapiens GN=ANKK1 PE=2 SV=1	89.3521	1	366	1	45/122	36.9	8.16E-20	GO:0000166,GO:0001882,GO:0001883,GO:0003674,GO:0003824,GO:0004672,GO:0004674,GO:0005488,GO:0005524,GO:0006464,GO:0006468,GO:0006793,GO:0006796,GO:0008150,GO:0008152,GO:0009987,GO:0016301,GO:0016310,GO:0016740,GO:0016772,GO:0016773,GO:0017076,GO:0019538,GO:0030554,GO:0032549,GO:0032550,GO:0032553,GO:0032555,GO:0032559,GO:0035639,GO:0036094,GO:0036211,GO:0043167,GO:0043168,GO:0043170,GO:0043412,GO:…
Locus_775_Transcript_3/3_Confidence_0.125_Length_1012	TrEMBL	tr|C5KSX7|C5KSX7_PERM5 Be158, putative OS=Perkinsus marinus (strain ATCC 50983 / TXsc) GN=Pmar_PMAR001124 PE=4 SV=1	213.772	78	926	-3	126/296	42.6	2.94E-60
Locus_776_Transcript_28/34_Confidence_0.016_Length_2458	Swiss-Prot	sp|P27393|CO4A2_ASCSU Collagen alpha-2(IV) chain OS=Ascaris suum PE=2 SV=1	66.6254	604	1452	1	94/283	33.2	8.09E-10	GO:0003674,GO:0005198,GO:0005201,GO:0005575,GO:0005576,GO:0005578,GO:0005581,GO:0005604,GO:0031012,GO:0044420,GO:0044421
Locus_777_Transcript_2/2_Confidence_0.333_Length_618	Swiss-Prot	sp|Q8W585|FTSH8_ARATH ATP-dependent zinc metalloprotease FTSH 8, chloroplastic OS=Arabidopsis thaliana GN=FTSH8 PE=1 SV=1	164.081	61	618	1	96/197	48.7	1.68E-45	GO:0000166,GO:0001882,GO:0001883,GO:0003674,GO:0003824,GO:0004175,GO:0004176,GO:0004222,GO:0005488,GO:0005524,GO:0005575,GO:0006508,GO:0007275,GO:0008150,GO:0008152,GO:0008233,GO:0008237,GO:0008270,GO:0009056,GO:0009057,GO:0009507,GO:0009526,GO:0009534,GO:0009535,GO:0009536,GO:0009579,GO:0009941,GO:0009987,GO:0010304,GO:0016020,GO:0016021,GO:0016462,GO:0016787,GO:0016817,GO:0016818,GO:0016887,GO:…
Locus_778_Transcript_1/2_Confidence_0.333_Length_1850	Swiss-Prot	sp|Q98925|IRF2_CHICK Interferon regulatory factor 2 OS=Gallus gallus GN=IRF2 PE=2 SV=1	118.627	986	1309	-2	49/109	45	1.13E-27	GO:0000975,GO:0001067,GO:0001071,GO:0003674,GO:0003676,GO:0003677,GO:0003700,GO:0005488,GO:0005575,GO:0005634,GO:0005912,GO:0005924,GO:0005925,GO:0006139,GO:0006351,GO:0006355,GO:0006725,GO:0006807,GO:0008150,GO:0008152,GO:0009058,GO:0009059,GO:0009889,GO:0009987,GO:0010468,GO:0010556,GO:0016070,GO:0018130,GO:0019219,GO:0019222,GO:0019438,GO:0030054,GO:0030055,GO:0031323,GO:0031326,GO:0032774,GO:…
Locus_779_Transcript_1/1_Confidence_0.000_Length_4379	Swiss-Prot	sp|P55012|S12A2_MOUSE Solute carrier family 12 member 2 OS=Mus musculus GN=Slc12a2 PE=1 SV=2	776.933	1164	4001	-1	480/1018	47.2	0	GO:0001763,GO:0002009,GO:0003008,GO:0003674,GO:0005215,GO:0005488,GO:0005515,GO:0005575,GO:0006810,GO:0006811,GO:0006812,GO:0006813,GO:0006814,GO:0008150,GO:0008324,GO:0008509,GO:0009581,GO:0009582,GO:0009605,GO:0009612,GO:0009628,GO:0009653,GO:0009987,GO:0015075,GO:0015103,GO:0015108,GO:0015291,GO:0015293,GO:0015294,GO:0015296,GO:0015377,GO:0015672,GO:0016020,GO:0016021,GO:0016323,GO:0016324,GO:…
Locus_780_Transcript_1/2_Confidence_0.759_Length_1024	Swiss-Prot	sp|A6QPI6|TOM22_BOVIN Mitochondrial import receptor subunit TOM22 homolog OS=Bos taurus GN=TOMM22 PE=2 SV=1	55.8398	449	634	2	31/62	50	3.37E-08	GO:0005575,GO:0005739,GO:0005741,GO:0005742,GO:0005743,GO:0006810,GO:0006839,GO:0006886,GO:0006996,GO:0007005,GO:0007006,GO:0007008,GO:0008150,GO:0009987,GO:0015031,GO:0016020,GO:0016021,GO:0016043,GO:0016044,GO:0016482,GO:0017038,GO:0019866,GO:0019867,GO:0031090,GO:0031224,GO:0031966,GO:0031968,GO:0032991,GO:0043226,GO:0043227,GO:0043229,GO:0043231,GO:0043234,GO:0044422,GO:0044424,GO:0044425,GO:…
Locus_781_Transcript_12/13_Confidence_0.083_Length_3006	no_hit
Locus_782_Transcript_3/7_Confidence_0.844_Length_1340	no_hit
Locus_783_Transcript_1/2_Confidence_1.000_Length_1662	Swiss-Prot	sp|O23184|CML19_ARATH Calcium-binding protein CML19 OS=Arabidopsis thaliana GN=CML19 PE=2 SV=1	65.855	1078	1572	-1	54/171	31.6	5.31E-11	GO:0003674,GO:0005488,GO:0005509,GO:0043167,GO:0043169,GO:0046872
Locus_784_Transcript_1/1_Confidence_0.000_Length_277	no_hit
Locus_785_Transcript_4/10_Confidence_0.769_Length_2638	Swiss-Prot	sp|Q70KH2|GLCM_PIG Glucosylceramidase OS=Sus scrofa GN=GBA PE=3 SV=1	382.874	1046	2080	-1	184/347	53	1.20E-136	GO:0000323,GO:0003674,GO:0003824,GO:0004348,GO:0004553,GO:0005575,GO:0005764,GO:0005765,GO:0005773,GO:0005774,GO:0005975,GO:0006629,GO:0006643,GO:0006665,GO:0006807,GO:0008150,GO:0008152,GO:0009987,GO:0016020,GO:0016787,GO:0016798,GO:0031090,GO:0043226,GO:0043227,GO:0043229,GO:0043231,GO:0044237,GO:0044238,GO:0044255,GO:0044422,GO:0044424,GO:0044437,GO:0044444,GO:0044446,GO:0044464,GO:0044710,GO:…
Locus_786_Transcript_1/9_Confidence_0.029_Length_7116	Swiss-Prot	sp|P24733|MYS_ARGIR Myosin heavy chain, striated muscle OS=Argopecten irradians PE=1 SV=1	498.434	18	1727	3	322/570	56.5	0	GO:0000166,GO:0001882,GO:0001883,GO:0003674,GO:0003774,GO:0003779,GO:0003824,GO:0005488,GO:0005515,GO:0005516,GO:0005524,GO:0005575,GO:0005737,GO:0008092,GO:0016459,GO:0016462,GO:0016787,GO:0016817,GO:0016818,GO:0017076,GO:0017111,GO:0030016,GO:0030554,GO:0032549,GO:0032550,GO:0032553,GO:0032555,GO:0032559,GO:0032982,GO:0032991,GO:0035639,GO:0036094,GO:0043167,GO:0043168,GO:0043226,GO:0043228,GO:…
Locus_787_Transcript_5/26_Confidence_0.042_Length_5504	Swiss-Prot	sp|A6QLA0|NFX1_BOVIN Transcriptional repressor NF-X1 OS=Bos taurus GN=NFX1 PE=2 SV=1	394.815	2978	4228	-2	215/421	51.1	8.87E-114	GO:0000122,GO:0001071,GO:0003674,GO:0003676,GO:0003677,GO:0003700,GO:0003824,GO:0005488,GO:0005575,GO:0005634,GO:0006139,GO:0006351,GO:0006355,GO:0006357,GO:0006725,GO:0006807,GO:0008150,GO:0008152,GO:0008270,GO:0009058,GO:0009059,GO:0009889,GO:0009890,GO:0009892,GO:0009987,GO:0010468,GO:0010556,GO:0010558,GO:0010605,GO:0010629,GO:0016070,GO:0016874,GO:0018130,GO:0019219,GO:0019222,GO:0019438,GO:…
Locus_788_Transcript_1/1_Confidence_0.400_Length_2860	Swiss-Prot	sp|Q63945|SET_RAT Protein SET OS=Rattus norvegicus GN=Set PE=2 SV=2	245.743	126	725	3	120/202	59.4	4.25E-72	GO:0003674,GO:0003676,GO:0003677,GO:0005488,GO:0005575,GO:0005634,GO:0005654,GO:0005737,GO:0005783,GO:0005829,GO:0006325,GO:0006334,GO:0006355,GO:0006996,GO:0008150,GO:0009889,GO:0009890,GO:0009892,GO:0009987,GO:0010468,GO:0010556,GO:0010558,GO:0010605,GO:0010629,GO:0010941,GO:0016043,GO:0019219,GO:0019222,GO:0022607,GO:0031323,GO:0031324,GO:0031326,GO:0031327,GO:0032991,GO:0034622,GO:0034728,GO:…
Locus_789_Transcript_4/7_Confidence_0.182_Length_933	Swiss-Prot	sp|Q40300|FCPF_MACPY Fucoxanthin-chlorophyll a-c binding protein F, chloroplastic (Fragment) OS=Macrocystis pyrifera GN=FCPF PE=2 SV=1	83.1889	267	707	3	59/165	35.8	1.40E-17	GO:0003674,GO:0005488,GO:0005575,GO:0006464,GO:0008150,GO:0008152,GO:0009507,GO:0009521,GO:0009523,GO:0009535,GO:0009536,GO:0009579,GO:0009987,GO:0015979,GO:0016020,GO:0016021,GO:0016168,GO:0018298,GO:0019538,GO:0030076,GO:0031224,GO:0032991,GO:0034357,GO:0036211,GO:0042651,GO:0043170,GO:0043226,GO:0043227,GO:0043229,GO:0043231,GO:0043234,GO:0043412,GO:0044237,GO:0044238,GO:0044260,GO:0044267,GO:…
Locus_790_Transcript_2/13_Confidence_0.080_Length_1926	Swiss-Prot	sp|P54145|AMT1_CAEEL Putative ammonium transporter 1 OS=Caenorhabditis elegans GN=amt-1 PE=3 SV=1	142.51	628	1197	1	82/212	38.7	6.05E-35	GO:0003674,GO:0005215,GO:0005575,GO:0006810,GO:0006811,GO:0006812,GO:0006820,GO:0008150,GO:0008324,GO:0008509,GO:0008519,GO:0009987,GO:0015075,GO:0015101,GO:0015672,GO:0015696,GO:0015698,GO:0016020,GO:0016021,GO:0022857,GO:0022890,GO:0022891,GO:0022892,GO:0031224,GO:0034220,GO:0044425,GO:0044699,GO:0044763,GO:0044765,GO:0051234,GO:0055085,GO:0071705,GO:0072488
Locus_791_Transcript_20/26_Confidence_0.109_Length_645	no_hit
Locus_792_Transcript_30/30_Confidence_0.121_Length_1129	no_hit
Locus_793_Transcript_1/1_Confidence_0.000_Length_1370	Swiss-Prot	sp|Q28024|GBG12_BOVIN Guanine nucleotide-binding protein G(I)/G(S)/G(O) subunit gamma-12 OS=Bos taurus GN=GNG12 PE=1 SV=2	68.5514	66	275	3	30/70	42.9	7.47E-13	GO:0003674,GO:0004871,GO:0005575,GO:0005834,GO:0005886,GO:0007165,GO:0007166,GO:0007186,GO:0008150,GO:0009987,GO:0016020,GO:0019897,GO:0019898,GO:0031234,GO:0032991,GO:0043234,GO:0044424,GO:0044425,GO:0044459,GO:0044464,GO:0044699,GO:0044763,GO:0050789,GO:0050794,GO:0050896,GO:0051716,GO:0060089,GO:0065007
Locus_794_Transcript_44/55_Confidence_0.012_Length_2143	no_hit
Locus_795_Transcript_1/1_Confidence_0.000_Length_579	no_hit
Locus_796_Transcript_1/5_Confidence_0.500_Length_3476	Swiss-Prot	sp|Q8IVM0|CCD50_HUMAN Coiled-coil domain-containing protein 50 OS=Homo sapiens GN=CCDC50 PE=1 SV=1	59.3066	94	459	1	52/125	41.6	6.78E-08	GO:0003674,GO:0005488,GO:0005515,GO:0005575,GO:0005737,GO:0044424,GO:0044464
Locus_797_Transcript_1/1_Confidence_0.333_Length_453	no_hit
Locus_798_Transcript_12/14_Confidence_0.044_Length_2763	Swiss-Prot	sp|Q96JG6|CC132_HUMAN Coiled-coil domain-containing protein 132 OS=Homo sapiens GN=CCDC132 PE=1 SV=3	464.151	1258	2592	-1	242/447	54.1	8.78E-165
Locus_799_Transcript_1/1_Confidence_0.000_Length_2127	Swiss-Prot	sp|Q68US5|EVA1C_PANTR Protein eva-1 homolog C OS=Pan troglodytes GN=EVA1C PE=3 SV=1	55.4546	399	713	3	32/105	30.5	1.01E-06	GO:0003674,GO:0005488,GO:0005575,GO:0005886,GO:0016020,GO:0016021,GO:0030246,GO:0031224,GO:0044425,GO:0044464
Locus_800_Transcript_61/114_Confidence_0.000_Length_6373	Swiss-Prot	sp|Q01705|NOTC1_MOUSE Neurogenic locus notch homolog protein 1 OS=Mus musculus GN=Notch1 PE=1 SV=3	1088.95	6	4544	3	682/1742	39.2	0	GO:0000122,GO:0000139,GO:0000902,GO:0000904,GO:0000975,GO:0000988,GO:0000989,GO:0001047,GO:0001067,GO:0001071,GO:0001076,GO:0001190,GO:0001525,GO:0001570,GO:0001666,GO:0001701,GO:0001708,GO:0001726,GO:0001763,GO:0001837,GO:0001889,GO:0001947,GO:0002009,GO:0002011,GO:0002040,GO:0002051,GO:0002064,GO:0002065,GO:0002067,GO:0002193,GO:0002376,GO:0002437,GO:0002682,GO:0003002,GO:0003006,GO:0003143,GO:…
Locus_801_Transcript_4/5_Confidence_0.125_Length_2636	Swiss-Prot	sp|Q91827|AR1_XENLA Apoptosis regulator R1 (Fragment) OS=Xenopus laevis PE=2 SV=1	101.293	1930	2472	-3	60/190	31.6	4.15E-22	GO:0005575,GO:0006915,GO:0008150,GO:0008219,GO:0009987,GO:0010941,GO:0012501,GO:0016020,GO:0016021,GO:0016265,GO:0031224,GO:0042981,GO:0043067,GO:0044425,GO:0044699,GO:0044763,GO:0050789,GO:0050794,GO:0065007
Locus_802_Transcript_4/5_Confidence_0.375_Length_872	Swiss-Prot	sp|P49481|PSAD_ODOSI Photosystem I reaction center subunit II OS=Odontella sinensis GN=psaD PE=3 SV=1	150.599	337	720	1	73/129	56.6	3.43E-43	GO:0005575,GO:0008150,GO:0008152,GO:0009507,GO:0009521,GO:0009522,GO:0009535,GO:0009536,GO:0009538,GO:0009579,GO:0009987,GO:0015979,GO:0016020,GO:0032991,GO:0034357,GO:0042651,GO:0043226,GO:0043227,GO:0043229,GO:0043231,GO:0043234,GO:0044237,GO:0044422,GO:0044424,GO:0044425,GO:0044434,GO:0044435,GO:0044436,GO:0044444,GO:0044446,GO:0044464,GO:0055035
Locus_803_Transcript_1/3_Confidence_0.765_Length_5984	Swiss-Prot	sp|A0JPN4|ZC12A_RAT Ribonuclease ZC3H12A OS=Rattus norvegicus GN=Zc3h12a PE=2 SV=1	297.36	1372	2214	1	158/310	51	9.91E-85	GO:0001525,GO:0001817,GO:0001818,GO:0002237,GO:0003674,GO:0003824,GO:0004518,GO:0004519,GO:0005488,GO:0005575,GO:0005634,GO:0005737,GO:0005886,GO:0006139,GO:0006355,GO:0006725,GO:0006807,GO:0006915,GO:0007275,GO:0008150,GO:0008152,GO:0008219,GO:0009607,GO:0009889,GO:0009890,GO:0009892,GO:0009893,GO:0009894,GO:0009896,GO:0009987,GO:0010033,GO:0010468,GO:0010506,GO:0010508,GO:0010556,GO:0010604,GO:…
Locus_804_Transcript_1/2_Confidence_0.333_Length_2259	Swiss-Prot	sp|Q9NXH9|TRM1_HUMAN tRNA (guanine(26)-N(2))-dimethyltransferase OS=Homo sapiens GN=TRMT1 PE=1 SV=1	605.905	92	1753	2	303/574	52.8	0	GO:0003674,GO:0003676,GO:0003723,GO:0003824,GO:0004809,GO:0005488,GO:0006139,GO:0006396,GO:0006399,GO:0006725,GO:0006807,GO:0008033,GO:0008150,GO:0008152,GO:0008168,GO:0008170,GO:0008173,GO:0008175,GO:0008757,GO:0009987,GO:0016070,GO:0016423,GO:0016740,GO:0016741,GO:0032259,GO:0034470,GO:0034641,GO:0034660,GO:0043167,GO:0043169,GO:0043170,GO:0044237,GO:0044238,GO:0044260,GO:0046483,GO:0046872,GO:…
Locus_805_Transcript_2/5_Confidence_0.417_Length_5475	Swiss-Prot	sp|Q7T0Q5|NOL10_XENLA Nucleolar protein 10 OS=Xenopus laevis GN=nol10 PE=2 SV=1	798.505	60	2084	3	391/691	56.6	0	GO:0005575,GO:0005634,GO:0005730,GO:0043226,GO:0043227,GO:0043228,GO:0043229,GO:0043231,GO:0043232,GO:0044422,GO:0044424,GO:0044428,GO:0044446,GO:0044464
Locus_807_Transcript_1/2_Confidence_1.000_Length_409	no_hit
Locus_808_Transcript_4/4_Confidence_0.300_Length_461	no_hit
Locus_809_Transcript_2/2_Confidence_0.000_Length_741	no_hit
Locus_810_Transcript_1/19_Confidence_0.074_Length_3317	Swiss-Prot	sp|P08775|RPB1_MOUSE DNA-directed RNA polymerase II subunit RPB1 OS=Mus musculus GN=Polr2a PE=1 SV=3	927.932	1	1689	1	453/565	80.2	0	GO:0000428,GO:0003674,GO:0003676,GO:0003677,GO:0003824,GO:0003899,GO:0004672,GO:0005488,GO:0005515,GO:0005575,GO:0005634,GO:0005665,GO:0005730,GO:0006139,GO:0006351,GO:0006366,GO:0006464,GO:0006468,GO:0006725,GO:0006793,GO:0006796,GO:0006807,GO:0008150,GO:0008152,GO:0009058,GO:0009059,GO:0009987,GO:0016070,GO:0016301,GO:0016310,GO:0016740,GO:0016772,GO:0016773,GO:0016779,GO:0018130,GO:0019438,GO:…
Locus_811_Transcript_1/1_Confidence_0.000_Length_1462	Swiss-Prot	sp|P54316|LIPR1_RAT Inactive pancreatic lipase-related protein 1 OS=Rattus norvegicus GN=Pnliprp1 PE=2 SV=1	213.001	291	1301	-3	140/366	38.3	6.42E-61	GO:0003674,GO:0003824,GO:0004806,GO:0005488,GO:0005509,GO:0005515,GO:0005575,GO:0005576,GO:0005615,GO:0006629,GO:0008150,GO:0008152,GO:0009719,GO:0009725,GO:0010033,GO:0010243,GO:0014070,GO:0016298,GO:0016787,GO:0016788,GO:0031016,GO:0031960,GO:0032502,GO:0033993,GO:0042221,GO:0043167,GO:0043169,GO:0043434,GO:0044238,GO:0044421,GO:0044699,GO:0044710,GO:0044767,GO:0046872,GO:0048513,GO:0048545,GO:…
Locus_812_Transcript_1/1_Confidence_0.000_Length_361	no_hit
Locus_813_Transcript_7/10_Confidence_0.107_Length_5339	Swiss-Prot	sp|P50430|ARSB_RAT Arylsulfatase B OS=Rattus norvegicus GN=Arsb PE=2 SV=2	251.906	1996	2697	-3	118/244	48.4	5.76E-90	GO:0000323,GO:0003674,GO:0003824,GO:0003943,GO:0004065,GO:0005488,GO:0005575,GO:0005739,GO:0005764,GO:0005773,GO:0005783,GO:0005791,GO:0005794,GO:0006914,GO:0007417,GO:0007584,GO:0008150,GO:0008152,GO:0008484,GO:0009056,GO:0009268,GO:0009605,GO:0009628,GO:0009719,GO:0009725,GO:0009987,GO:0009991,GO:0010033,GO:0014070,GO:0016787,GO:0016788,GO:0031667,GO:0032502,GO:0033993,GO:0042221,GO:0043167,GO:…
Locus_814_Transcript_3/4_Confidence_0.167_Length_2609	Swiss-Prot	sp|Q5ZKT6|N6MT2_CHICK N(6)-adenine-specific DNA methyltransferase 2 OS=Gallus gallus GN=N6AMT2 PE=2 SV=1	251.521	1941	2540	-1	124/206	60.2	1.22E-75	GO:0003674,GO:0003676,GO:0003824,GO:0005488,GO:0008150,GO:0008152,GO:0008168,GO:0016740,GO:0016741,GO:0032259,GO:0097159,GO:1901363
Locus_815_Transcript_2/2_Confidence_0.143_Length_2412	Swiss-Prot	sp|Q9WUB9|MARCO_MESAU Macrophage receptor MARCO OS=Mesocricetus auratus GN=MARCO PE=2 SV=1	96.6709	1085	1786	2	102/258	39.5	1.28E-19	GO:0002376,GO:0003674,GO:0004872,GO:0005044,GO:0005575,GO:0005581,GO:0006950,GO:0006952,GO:0006955,GO:0008150,GO:0016020,GO:0016021,GO:0031224,GO:0038024,GO:0044420,GO:0044421,GO:0044425,GO:0045087,GO:0050896
Locus_816_Transcript_12/13_Confidence_0.421_Length_565	no_hit
Locus_817_Transcript_4/16_Confidence_0.192_Length_1627	Swiss-Prot	sp|Q58A42|DD3_DICDI Protein DD3-3 OS=Dictyostelium discoideum GN=DD3-3 PE=2 SV=1	79.337	1	390	1	46/131	35.1	2.93E-14	GO:0003674,GO:0005575,GO:0006810,GO:0006897,GO:0006907,GO:0008150,GO:0016020,GO:0016021,GO:0016192,GO:0031224,GO:0044351,GO:0044425,GO:0044699,GO:0044765,GO:0051234
Locus_818_Transcript_1/1_Confidence_0.000_Length_1586	Swiss-Prot	sp|Q55874|Y103_SYNY3 Uncharacterized protein sll0103 OS=Synechocystis sp. (strain PCC 6803 / Kazusa) GN=sll0103 PE=4 SV=1	56.9954	147	734	3	51/202	25.2	2.38E-07
Locus_819_Transcript_1/1_Confidence_0.000_Length_2257	Swiss-Prot	sp|Q9NJ15|PCSK5_BRACL Proprotein convertase subtilisin/kexin type 5 OS=Branchiostoma californiense GN=PC6 PE=2 SV=1	64.3142	924	1697	-3	75/275	27.3	3.72E-09	GO:0003674,GO:0003824,GO:0004175,GO:0004252,GO:0005575,GO:0005576,GO:0005886,GO:0006508,GO:0008150,GO:0008152,GO:0008233,GO:0008236,GO:0016020,GO:0016021,GO:0016787,GO:0017171,GO:0019538,GO:0031224,GO:0043170,GO:0044238,GO:0044425,GO:0044464,GO:0070011,GO:0071704
Locus_820_Transcript_5/8_Confidence_0.116_Length_4360	Swiss-Prot	sp|Q13435|SF3B2_HUMAN Splicing factor 3B subunit 2 OS=Homo sapiens GN=SF3B2 PE=1 SV=2	623.239	1628	3106	-1	338/497	68	0	GO:0000375,GO:0000377,GO:0000398,GO:0003674,GO:0003676,GO:0005488,GO:0005575,GO:0005634,GO:0005654,GO:0005681,GO:0005689,GO:0005730,GO:0006139,GO:0006396,GO:0006397,GO:0006725,GO:0006807,GO:0008150,GO:0008152,GO:0008380,GO:0009987,GO:0010467,GO:0016032,GO:0016070,GO:0016071,GO:0019048,GO:0030529,GO:0032991,GO:0034641,GO:0035821,GO:0043170,GO:0043226,GO:0043227,GO:0043228,GO:0043229,GO:0043231,GO:…
Locus_821_Transcript_1/3_Confidence_0.400_Length_7103	Swiss-Prot	sp|P51826|AFF3_HUMAN AF4/FMR2 family member 3 OS=Homo sapiens GN=AFF3 PE=1 SV=2	179.874	2981	3787	-2	110/269	40.9	8.50E-44	GO:0003674,GO:0003676,GO:0003677,GO:0003690,GO:0005488,GO:0005575,GO:0005634,GO:0005730,GO:0006139,GO:0006351,GO:0006355,GO:0006725,GO:0006807,GO:0008150,GO:0008152,GO:0009058,GO:0009059,GO:0009653,GO:0009889,GO:0009987,GO:0010033,GO:0010468,GO:0010556,GO:0016070,GO:0018130,GO:0019219,GO:0019222,GO:0019438,GO:0030326,GO:0031323,GO:0031326,GO:0032502,GO:0032774,GO:0034097,GO:0034612,GO:0034641,GO:…
Locus_822_Transcript_1/1_Confidence_0.000_Length_797	no_hit
Locus_823_Transcript_1/1_Confidence_0.000_Length_558	Swiss-Prot	sp|Q5DHJ5|IFT46_SCHJA Intraflagellar transport protein 46 homolog OS=Schistosoma japonicum GN=SJCHGC08984 PE=2 SV=1	105.145	322	558	1	47/79	59.5	1.50E-25	GO:0005575,GO:0005737,GO:0005815,GO:0005856,GO:0005929,GO:0005932,GO:0006810,GO:0006928,GO:0007017,GO:0007018,GO:0008150,GO:0009987,GO:0010970,GO:0030705,GO:0042073,GO:0042995,GO:0043226,GO:0043227,GO:0043228,GO:0043229,GO:0043231,GO:0043232,GO:0044422,GO:0044424,GO:0044430,GO:0044446,GO:0044463,GO:0044464,GO:0044699,GO:0044763,GO:0044765,GO:0046907,GO:0051234,GO:0051649
Locus_824_Transcript_1/1_Confidence_0.812_Length_1327	Swiss-Prot	sp|Q0MQD2|NDUB3_PANTR NADH dehydrogenase [ubiquinone] 1 beta subcomplex subunit 3 OS=Pan troglodytes GN=NDUFB3 PE=3 SV=3	49.2914	94	279	1	27/63	42.9	6.10E-06	GO:0003674,GO:0003824,GO:0003954,GO:0005575,GO:0005739,GO:0005743,GO:0006091,GO:0008137,GO:0008150,GO:0008152,GO:0009987,GO:0016020,GO:0016021,GO:0016491,GO:0016651,GO:0016655,GO:0019866,GO:0022900,GO:0031090,GO:0031224,GO:0031966,GO:0043226,GO:0043227,GO:0043229,GO:0043231,GO:0044237,GO:0044422,GO:0044424,GO:0044425,GO:0044429,GO:0044444,GO:0044446,GO:0044464,GO:0044710,GO:0050136,GO:0055114,GO:…
Locus_825_Transcript_1/2_Confidence_0.857_Length_458	no_hit
Locus_826_Transcript_4/7_Confidence_0.050_Length_5069	Swiss-Prot	sp|P54098|DPOG1_HUMAN DNA polymerase subunit gamma-1 OS=Homo sapiens GN=POLG PE=1 SV=1	1183.32	173	3754	2	618/1230	50.2	0	GO:0002020,GO:0003674,GO:0003676,GO:0003677,GO:0003682,GO:0003824,GO:0003887,GO:0004518,GO:0004527,GO:0005488,GO:0005515,GO:0005575,GO:0005739,GO:0005743,GO:0005760,GO:0006139,GO:0006259,GO:0006260,GO:0006261,GO:0006264,GO:0006287,GO:0006725,GO:0006807,GO:0007568,GO:0008150,GO:0008152,GO:0008219,GO:0009058,GO:0009059,GO:0009295,GO:0009987,GO:0016020,GO:0016265,GO:0016740,GO:0016772,GO:0016779,GO:…
Locus_827_Transcript_1/1_Confidence_0.000_Length_674	no_hit
Locus_828_Transcript_2/4_Confidence_0.974_Length_3934	Swiss-Prot	sp|P42566|EPS15_HUMAN Epidermal growth factor receptor substrate 15 OS=Homo sapiens GN=EPS15 PE=1 SV=2	430.254	1524	3896	-3	320/818	39.1	2.57E-130	GO:0003674,GO:0005488,GO:0005509,GO:0005515,GO:0005575,GO:0005737,GO:0005768,GO:0005829,GO:0005886,GO:0005905,GO:0006461,GO:0006810,GO:0006897,GO:0006901,GO:0006996,GO:0007165,GO:0007166,GO:0007167,GO:0007169,GO:0007173,GO:0008150,GO:0008283,GO:0009966,GO:0009968,GO:0009987,GO:0010008,GO:0010646,GO:0010648,GO:0015031,GO:0016020,GO:0016023,GO:0016043,GO:0016050,GO:0016192,GO:0016197,GO:0017124,GO:…
Locus_829_Transcript_4/8_Confidence_0.778_Length_758	no_hit
Locus_830_Transcript_1/4_Confidence_0.960_Length_1890	TrEMBL	tr|A7S714|A7S714_NEMVE Predicted protein OS=Nematostella vectensis GN=v1g167250 PE=4 SV=1	212.616	111	791	3	108/231	46.8	1.11E-59
Locus_831_Transcript_5/16_Confidence_0.194_Length_947	Swiss-Prot	sp|A1L1P9|S47A1_DANRE Multidrug and toxin extrusion protein 1 OS=Danio rerio GN=slc47a1 PE=2 SV=1	78.5666	3	281	3	38/97	39.2	6.57E-15	GO:0003674,GO:0005215,GO:0005575,GO:0005886,GO:0006810,GO:0006855,GO:0008150,GO:0009987,GO:0015238,GO:0015291,GO:0015297,GO:0015893,GO:0016020,GO:0016021,GO:0022804,GO:0022857,GO:0031224,GO:0044425,GO:0044464,GO:0044699,GO:0044763,GO:0044765,GO:0051234,GO:0055085,GO:0090484
Locus_832_Transcript_49/100_Confidence_0.029_Length_3532	TrEMBL	tr|A7SFJ9|A7SFJ9_NEMVE Predicted protein (Fragment) OS=Nematostella vectensis GN=v1g116548 PE=4 SV=1	58.9214	15	113	-3	23/33	69.7	1.68E-06	GO:0003674,GO:0005488,GO:0008270,GO:0043167,GO:0043169,GO:0046872,GO:0046914
Locus_833_Transcript_6/10_Confidence_0.471_Length_2423	no_hit
Locus_834_Transcript_2/4_Confidence_0.400_Length_783	Swiss-Prot	sp|P49730|RIR2_TOBAC Ribonucleoside-diphosphate reductase small chain OS=Nicotiana tabacum PE=2 SV=1	204.142	399	782	-2	94/128	73.4	6.42E-62	GO:0003674,GO:0003824,GO:0004748,GO:0005488,GO:0005575,GO:0005737,GO:0006139,GO:0006259,GO:0006260,GO:0006725,GO:0006753,GO:0006793,GO:0006796,GO:0006807,GO:0008150,GO:0008152,GO:0009058,GO:0009059,GO:0009132,GO:0009186,GO:0009987,GO:0016491,GO:0016725,GO:0016728,GO:0019637,GO:0034641,GO:0034645,GO:0043167,GO:0043169,GO:0043170,GO:0044237,GO:0044238,GO:0044249,GO:0044260,GO:0044281,GO:0044424,GO:…
Locus_835_Transcript_2/3_Confidence_0.500_Length_2985	Swiss-Prot	sp|P42893|ECE1_RAT Endothelin-converting enzyme 1 OS=Rattus norvegicus GN=Ece1 PE=1 SV=2	431.024	542	2602	2	253/696	36.4	1.00E-134	GO:0001666,GO:0001919,GO:0001921,GO:0003674,GO:0003824,GO:0004175,GO:0004222,GO:0005488,GO:0005515,GO:0005575,GO:0005768,GO:0005769,GO:0005886,GO:0006140,GO:0006508,GO:0006915,GO:0006950,GO:0008150,GO:0008152,GO:0008217,GO:0008219,GO:0008233,GO:0008237,GO:0008277,GO:0009605,GO:0009612,GO:0009628,GO:0009889,GO:0009891,GO:0009893,GO:0009897,GO:0009966,GO:0009967,GO:0009987,GO:0010035,GO:0010038,GO:…
Locus_836_Transcript_3/6_Confidence_0.050_Length_2602	Swiss-Prot	sp|O16025|AOSL_PLEHO Allene oxide synthase-lipoxygenase protein OS=Plexaura homomalla PE=1 SV=1	641.728	281	2299	-1	341/696	49	0	GO:0001676,GO:0003674,GO:0003824,GO:0004096,GO:0004601,GO:0005488,GO:0005506,GO:0005575,GO:0005737,GO:0006082,GO:0006629,GO:0006631,GO:0006633,GO:0006690,GO:0006691,GO:0008150,GO:0008152,GO:0008610,GO:0009058,GO:0009987,GO:0016020,GO:0016053,GO:0016165,GO:0016209,GO:0016491,GO:0016684,GO:0016701,GO:0016702,GO:0016829,GO:0016835,GO:0016836,GO:0019369,GO:0019752,GO:0020037,GO:0031407,GO:0031408,GO:…
Locus_837_Transcript_4/4_Confidence_0.000_Length_1254	Swiss-Prot	sp|Q9BUZ4|TRAF4_HUMAN TNF receptor-associated factor 4 OS=Homo sapiens GN=TRAF4 PE=1 SV=1	186.808	359	1198	2	113/308	36.7	5.93E-52	GO:0001932,GO:0001934,GO:0003674,GO:0003676,GO:0003677,GO:0003824,GO:0004842,GO:0005488,GO:0005515,GO:0005575,GO:0005634,GO:0005737,GO:0005856,GO:0005886,GO:0005911,GO:0005923,GO:0006464,GO:0006915,GO:0007165,GO:0007250,GO:0007275,GO:0007585,GO:0008150,GO:0008152,GO:0008219,GO:0008270,GO:0009893,GO:0009966,GO:0009967,GO:0009987,GO:0010562,GO:0010604,GO:0010627,GO:0010646,GO:0010647,GO:0010740,GO:…
Locus_838_Transcript_2/3_Confidence_0.043_Length_1960	Swiss-Prot	sp|Q9H4G4|GAPR1_HUMAN Golgi-associated plant pathogenesis-related protein 1 OS=Homo sapiens GN=GLIPR2 PE=1 SV=3	75.485	721	1197	1	54/162	33.3	3.34E-14	GO:0000139,GO:0005575,GO:0005576,GO:0005794,GO:0016020,GO:0031090,GO:0043226,GO:0043227,GO:0043229,GO:0043231,GO:0044422,GO:0044424,GO:0044431,GO:0044444,GO:0044446,GO:0044464
Locus_839_Transcript_23/29_Confidence_0.139_Length_3943	Swiss-Prot	sp|P25941|AFSR_STRCO Regulatory protein AfsR OS=Streptomyces coelicolor (strain ATCC BAA-471 / A3(2) / M145) GN=afsR PE=3 SV=2	55.8398	3269	3826	-1	53/195	27.2	2.57E-06	GO:0000156,GO:0000160,GO:0000166,GO:0001882,GO:0001883,GO:0003674,GO:0003676,GO:0003677,GO:0004871,GO:0005488,GO:0005524,GO:0006139,GO:0006351,GO:0006355,GO:0006725,GO:0006807,GO:0006950,GO:0006952,GO:0007165,GO:0008150,GO:0008152,GO:0009058,GO:0009059,GO:0009889,GO:0009987,GO:0010468,GO:0010556,GO:0016070,GO:0016999,GO:0017000,GO:0017076,GO:0017144,GO:0018130,GO:0019219,GO:0019222,GO:0019438,GO:…
Locus_840_Transcript_1/1_Confidence_0.978_Length_1401	Swiss-Prot	sp|Q9NVV5|AIG1_HUMAN Androgen-induced gene 1 protein OS=Homo sapiens GN=AIG1 PE=1 SV=2	120.168	730	1290	-1	66/196	33.7	1.12E-29	GO:0003674,GO:0005488,GO:0005515,GO:0005575,GO:0016020,GO:0016021,GO:0031224,GO:0044425
Locus_841_Transcript_2/2_Confidence_0.333_Length_1776	Swiss-Prot	sp|Q940B0|RL183_ARATH 60S ribosomal protein L18-3 OS=Arabidopsis thaliana GN=RPL18C PE=2 SV=1	144.436	809	1081	2	70/91	76.9	1.75E-38	GO:0003674,GO:0003735,GO:0005198,GO:0005575,GO:0005622,GO:0005773,GO:0005794,GO:0005829,GO:0005840,GO:0005911,GO:0006412,GO:0008150,GO:0008152,GO:0009058,GO:0009059,GO:0009506,GO:0009987,GO:0015934,GO:0016020,GO:0019538,GO:0022625,GO:0022626,GO:0030054,GO:0030529,GO:0032991,GO:0034645,GO:0043170,GO:0043226,GO:0043227,GO:0043228,GO:0043229,GO:0043231,GO:0043232,GO:0044237,GO:0044238,GO:0044249,GO:…
Locus_842_Transcript_1/1_Confidence_0.400_Length_884	Swiss-Prot	sp|P47961|RS4_CRIGR 40S ribosomal protein S4 OS=Cricetulus griseus GN=RPS4 PE=2 SV=2	380.178	75	845	-1	169/257	65.8	4.45E-131	GO:0003674,GO:0003676,GO:0003723,GO:0003735,GO:0005198,GO:0005488,GO:0005575,GO:0005622,GO:0005840,GO:0006412,GO:0008150,GO:0008152,GO:0009058,GO:0009059,GO:0009987,GO:0019538,GO:0019843,GO:0030529,GO:0032991,GO:0034645,GO:0043170,GO:0043226,GO:0043228,GO:0043229,GO:0043232,GO:0044237,GO:0044238,GO:0044249,GO:0044260,GO:0044267,GO:0044424,GO:0044444,GO:0044464,GO:0071704,GO:0097159,GO:1901363,GO:…
Locus_843_Transcript_7/9_Confidence_0.273_Length_5123	TrEMBL	tr|A7S324|A7S324_NEMVE Predicted protein OS=Nematostella vectensis GN=v1g242502 PE=4 SV=1	265.388	1656	2255	3	123/202	60.9	2.56E-68	GO:0007165,GO:0008150,GO:0009987,GO:0044699,GO:0044763,GO:0050789,GO:0050794,GO:0050896,GO:0051716,GO:0065007
Locus_844_Transcript_9/9_Confidence_0.000_Length_2475	Swiss-Prot	sp|Q4R6M5|DDX5_MACFA Probable ATP-dependent RNA helicase DDX5 OS=Macaca fascicularis GN=DDX5 PE=2 SV=1	114.39	2234	2449	2	49/72	68.1	5.51E-25	GO:0000122,GO:0000166,GO:0000381,GO:0000988,GO:0000989,GO:0001882,GO:0001883,GO:0003674,GO:0003676,GO:0003712,GO:0003713,GO:0003723,GO:0003724,GO:0003824,GO:0004386,GO:0005102,GO:0005488,GO:0005515,GO:0005524,GO:0005575,GO:0005634,GO:0005681,GO:0005730,GO:0006139,GO:0006351,GO:0006355,GO:0006357,GO:0006396,GO:0006397,GO:0006725,GO:0006807,GO:0007165,GO:0008026,GO:0008150,GO:0008152,GO:0008380,GO:…
Locus_845_Transcript_16/18_Confidence_0.027_Length_2508	Swiss-Prot	sp|Q8YRU9|TKT_NOSS1 Transketolase OS=Nostoc sp. (strain PCC 7120 / UTEX 2576) GN=tkt PE=1 SV=1	405.216	1531	2487	-1	200/319	62.7	0	GO:0003674,GO:0003824,GO:0004802,GO:0005488,GO:0008150,GO:0008152,GO:0016740,GO:0016744,GO:0043167,GO:0043169,GO:0046872
Locus_846_Transcript_1/1_Confidence_0.000_Length_3069	Swiss-Prot	sp|P29029|CHIT_YEAST Endochitinase OS=Saccharomyces cerevisiae (strain ATCC 204508 / S288c) GN=CTS1 PE=1 SV=2	172.17	269	1276	2	121/344	35.2	1.45E-43	GO:0000272,GO:0003674,GO:0003824,GO:0004553,GO:0004568,GO:0005488,GO:0005575,GO:0005576,GO:0005618,GO:0005635,GO:0005783,GO:0005935,GO:0005975,GO:0005976,GO:0006022,GO:0006026,GO:0006030,GO:0006032,GO:0006040,GO:0006807,GO:0007109,GO:0008061,GO:0008150,GO:0008152,GO:0008843,GO:0009056,GO:0009057,GO:0009277,GO:0009987,GO:0016052,GO:0016787,GO:0016798,GO:0022402,GO:0030312,GO:0030427,GO:0031967,GO:…
Locus_847_Transcript_1/1_Confidence_0.000_Length_1283	Swiss-Prot	sp|O95721|SNP29_HUMAN Synaptosomal-associated protein 29 OS=Homo sapiens GN=SNAP29 PE=1 SV=1	108.227	113	793	2	79/258	30.6	1.98E-25	GO:0000046,GO:0003674,GO:0005484,GO:0005488,GO:0005515,GO:0005575,GO:0005634,GO:0005730,GO:0005737,GO:0005886,GO:0006810,GO:0006887,GO:0006903,GO:0006914,GO:0006944,GO:0006996,GO:0008150,GO:0008152,GO:0009056,GO:0009987,GO:0015031,GO:0016020,GO:0016043,GO:0016044,GO:0016192,GO:0030054,GO:0031201,GO:0032940,GO:0032991,GO:0042995,GO:0043005,GO:0043226,GO:0043227,GO:0043228,GO:0043229,GO:0043231,GO:…
Locus_848_Transcript_1/2_Confidence_0.667_Length_450	no_hit
Locus_849_Transcript_1/6_Confidence_0.059_Length_2325	Swiss-Prot	sp|Q9Z0T9|ITB6_MOUSE Integrin beta-6 OS=Mus musculus GN=Itgb6 PE=2 SV=1	385.571	409	2172	-1	226/603	37.5	1.14E-119	GO:0003674,GO:0004872,GO:0005102,GO:0005178,GO:0005488,GO:0005515,GO:0005575,GO:0006950,GO:0006952,GO:0006954,GO:0007155,GO:0007160,GO:0007165,GO:0007166,GO:0007229,GO:0007275,GO:0008150,GO:0008305,GO:0009611,GO:0009987,GO:0016020,GO:0016021,GO:0022610,GO:0031224,GO:0031589,GO:0032403,GO:0032501,GO:0032502,GO:0032991,GO:0043234,GO:0043235,GO:0044425,GO:0044459,GO:0044464,GO:0044699,GO:0044707,GO:…
Locus_850_Transcript_1/1_Confidence_0.500_Length_2134	TrEMBL	tr|A7SFP9|A7SFP9_NEMVE Predicted protein OS=Nematostella vectensis GN=v1g244954 PE=4 SV=1	107.071	207	677	3	69/159	43.4	1.08E-22
Locus_851_Transcript_3/6_Confidence_0.000_Length_3375	no_hit
Locus_852_Transcript_6/7_Confidence_0.056_Length_1136	Swiss-Prot	sp|Q4V8T0|MIOX_DANRE Inositol oxygenase OS=Danio rerio GN=miox PE=2 SV=1	70.0922	1024	1134	-3	29/37	78.4	2.57E-12	GO:0003674,GO:0003824,GO:0005488,GO:0005506,GO:0005575,GO:0005737,GO:0005975,GO:0006020,GO:0006066,GO:0008150,GO:0008152,GO:0008199,GO:0009056,GO:0009987,GO:0016052,GO:0016491,GO:0016701,GO:0019310,GO:0019751,GO:0043167,GO:0043169,GO:0044237,GO:0044238,GO:0044262,GO:0044275,GO:0044281,GO:0044282,GO:0044424,GO:0044464,GO:0044710,GO:0044712,GO:0044723,GO:0044724,GO:0046164,GO:0046174,GO:0046872,GO:…
Locus_853_Transcript_3/6_Confidence_0.273_Length_732	TrEMBL	tr|E9I715|E9I715_DAPPU Putative uncharacterized protein (Fragment) OS=Daphnia pulex GN=DAPPUDRAFT_72393 PE=4 SV=1	142.895	175	615	1	86/149	57.7	3.45E-39
Locus_854_Transcript_1/1_Confidence_0.000_Length_404	no_hit
Locus_855_Transcript_1/1_Confidence_0.000_Length_3204	no_hit
Locus_856_Transcript_1/1_Confidence_0.000_Length_618	no_hit
Locus_857_Transcript_2/3_Confidence_0.882_Length_1507	no_hit
Locus_858_Transcript_47/48_Confidence_0.000_Length_7691	Swiss-Prot	sp|O88307|SORL_MOUSE Sortilin-related receptor OS=Mus musculus GN=Sorl1 PE=2 SV=3	977.237	1736	7282	-2	709/1953	36.3	0	GO:0003674,GO:0005488,GO:0005515,GO:0005575,GO:0006066,GO:0006629,GO:0006810,GO:0006869,GO:0006897,GO:0007275,GO:0008150,GO:0008152,GO:0008202,GO:0008203,GO:0016020,GO:0016021,GO:0016125,GO:0016192,GO:0030169,GO:0031224,GO:0032501,GO:0032502,GO:0032991,GO:0032994,GO:0034358,GO:0034362,GO:0044238,GO:0044281,GO:0044421,GO:0044424,GO:0044425,GO:0044444,GO:0044464,GO:0044699,GO:0044707,GO:0044710,GO:…
Locus_859_Transcript_1/1_Confidence_0.000_Length_554	Swiss-Prot	sp|Q552J0|TCPQ_DICDI T-complex protein 1 subunit theta OS=Dictyostelium discoideum GN=cct8 PE=3 SV=1	182.185	1	483	1	84/161	52.2	9.76E-53	GO:0000166,GO:0001882,GO:0001883,GO:0003674,GO:0005488,GO:0005515,GO:0005524,GO:0005575,GO:0005737,GO:0005832,GO:0005856,GO:0006457,GO:0006810,GO:0006897,GO:0006907,GO:0006996,GO:0007010,GO:0008150,GO:0008152,GO:0009987,GO:0016043,GO:0016192,GO:0017076,GO:0019538,GO:0030554,GO:0032549,GO:0032550,GO:0032553,GO:0032555,GO:0032559,GO:0032991,GO:0035639,GO:0036094,GO:0043167,GO:0043168,GO:0043170,GO:…
Locus_860_Transcript_2/5_Confidence_0.120_Length_1343	Swiss-Prot	sp|Q86V25|VASH2_HUMAN Vasohibin-2 OS=Homo sapiens GN=VASH2 PE=1 SV=2	251.906	298	1260	-3	147/321	45.8	1.88E-77	GO:0001936,GO:0001938,GO:0005575,GO:0005737,GO:0008150,GO:0008284,GO:0022603,GO:0042127,GO:0044424,GO:0044464,GO:0045765,GO:0045766,GO:0048518,GO:0048522,GO:0050678,GO:0050679,GO:0050789,GO:0050793,GO:0050794,GO:0051094,GO:0051239,GO:0065007,GO:1901342,GO:2000026
Locus_861_Transcript_6/7_Confidence_0.250_Length_3757	Swiss-Prot	sp|D3Z8N4|KLH20_RAT Kelch-like protein 20 OS=Rattus norvegicus GN=Klhl20 PE=3 SV=1	436.417	227	1870	2	232/550	42.2	2.21E-136	GO:0000151,GO:0003674,GO:0003779,GO:0003824,GO:0004842,GO:0005488,GO:0005515,GO:0005575,GO:0005634,GO:0005737,GO:0005794,GO:0006464,GO:0006508,GO:0006511,GO:0008092,GO:0008150,GO:0008152,GO:0009056,GO:0009057,GO:0009986,GO:0009987,GO:0010498,GO:0010941,GO:0016567,GO:0016604,GO:0016605,GO:0016874,GO:0016879,GO:0016881,GO:0019538,GO:0019787,GO:0019941,GO:0019955,GO:0019961,GO:0019964,GO:0030163,GO:…
Locus_862_Transcript_1/1_Confidence_0.000_Length_1670	Swiss-Prot	sp|Q981V0|ARLY2_RHILO Argininosuccinate lyase 2 OS=Rhizobium loti (strain MAFF303099) GN=argH2 PE=3 SV=1	72.0182	683	1486	-2	71/285	24.9	7.61E-12	GO:0000166,GO:0001882,GO:0001883,GO:0003674,GO:0003824,GO:0004056,GO:0005488,GO:0005524,GO:0005575,GO:0005737,GO:0006082,GO:0006520,GO:0006525,GO:0006526,GO:0006591,GO:0006807,GO:0008150,GO:0008152,GO:0008652,GO:0009058,GO:0009064,GO:0009084,GO:0009987,GO:0016053,GO:0016829,GO:0016840,GO:0016842,GO:0017076,GO:0019752,GO:0030554,GO:0032549,GO:0032550,GO:0032553,GO:0032555,GO:0032559,GO:0035639,GO:…
Locus_863_Transcript_5/6_Confidence_0.667_Length_1199	Swiss-Prot	sp|P61354|RL27_RAT 60S ribosomal protein L27 OS=Rattus norvegicus GN=Rpl27 PE=2 SV=2	153.68	727	1041	-3	85/105	81	2.84E-43	GO:0003674,GO:0003735,GO:0005198,GO:0005575,GO:0005622,GO:0005840,GO:0006412,GO:0008150,GO:0008152,GO:0009058,GO:0009059,GO:0009987,GO:0015934,GO:0019538,GO:0022625,GO:0030529,GO:0032991,GO:0034645,GO:0043170,GO:0043226,GO:0043228,GO:0043229,GO:0043232,GO:0044237,GO:0044238,GO:0044249,GO:0044260,GO:0044267,GO:0044391,GO:0044422,GO:0044424,GO:0044444,GO:0044445,GO:0044446,GO:0044464,GO:0071704,GO:…
Locus_864_Transcript_1/1_Confidence_0.000_Length_3890	Swiss-Prot	sp|Q5RAK6|EST1A_PONAB Telomerase-binding protein EST1A OS=Pongo abelii GN=SMG6 PE=2 SV=1	457.988	948	3593	3	323/906	35.7	5.36E-136	GO:0000184,GO:0000781,GO:0000956,GO:0003674,GO:0003676,GO:0003677,GO:0003824,GO:0004518,GO:0004519,GO:0004521,GO:0004540,GO:0005488,GO:0005575,GO:0005634,GO:0005694,GO:0005730,GO:0005737,GO:0005829,GO:0006139,GO:0006401,GO:0006402,GO:0006725,GO:0006807,GO:0008150,GO:0008152,GO:0009056,GO:0009057,GO:0009987,GO:0016070,GO:0016071,GO:0016787,GO:0016788,GO:0019439,GO:0034641,GO:0034655,GO:0043167,GO:…
Locus_865_Transcript_1/1_Confidence_0.750_Length_279	Swiss-Prot	sp|P54889|ALH13_CAEEL Probable delta-1-pyrroline-5-carboxylate synthase OS=Caenorhabditis elegans GN=alh-13 PE=2 SV=1	52.373	66	185	3	24/40	60	2.35E-11	GO:0000166,GO:0001882,GO:0001883,GO:0003674,GO:0003824,GO:0004349,GO:0004350,GO:0005488,GO:0005524,GO:0005575,GO:0005737,GO:0005739,GO:0006082,GO:0006520,GO:0006560,GO:0006561,GO:0006793,GO:0006796,GO:0006807,GO:0008150,GO:0008152,GO:0008652,GO:0009058,GO:0009064,GO:0009084,GO:0009987,GO:0016053,GO:0016301,GO:0016310,GO:0016491,GO:0016620,GO:0016740,GO:0016772,GO:0016774,GO:0016903,GO:0017076,GO:…
Locus_866_Transcript_1/3_Confidence_0.400_Length_9632	Swiss-Prot	sp|Q14315|FLNC_HUMAN Filamin-C OS=Homo sapiens GN=FLNC PE=1 SV=3	1095.49	339	4868	3	662/1544	42.9	0	GO:0003674,GO:0003779,GO:0005488,GO:0005515,GO:0005575,GO:0005737,GO:0005829,GO:0005856,GO:0005886,GO:0008092,GO:0008150,GO:0009987,GO:0016020,GO:0016043,GO:0016528,GO:0022607,GO:0030018,GO:0030506,GO:0032502,GO:0034329,GO:0034330,GO:0042383,GO:0043034,GO:0043226,GO:0043228,GO:0043229,GO:0043232,GO:0044422,GO:0044424,GO:0044444,GO:0044449,GO:0044464,GO:0044699,GO:0044763,GO:0044767,GO:0048468,GO:…
Locus_867_Transcript_1/2_Confidence_0.333_Length_637	Swiss-Prot	sp|Q8MU52|GST_PLAFA Glutathione S-transferase OS=Plasmodium falciparum GN=GST PE=1 SV=1	64.3142	221	475	-1	39/85	45.9	1.54E-11	GO:0003674,GO:0003824,GO:0004364,GO:0016740,GO:0016765
Locus_868_Transcript_1/1_Confidence_0.400_Length_772	no_hit
Locus_869_Transcript_1/4_Confidence_0.125_Length_2672	Swiss-Prot	sp|Q0JM17|RH56_ORYSJ DEAD-box ATP-dependent RNA helicase 56 OS=Oryza sativa subsp. japonica GN=Os01g0549700 PE=2 SV=2	604.749	1444	2595	1	284/384	74	0	GO:0000166,GO:0001882,GO:0001883,GO:0003674,GO:0003676,GO:0003723,GO:0003824,GO:0004386,GO:0005488,GO:0005524,GO:0005575,GO:0005634,GO:0006139,GO:0006396,GO:0006397,GO:0006725,GO:0006807,GO:0006810,GO:0008026,GO:0008150,GO:0008152,GO:0008380,GO:0009987,GO:0015931,GO:0016070,GO:0016071,GO:0016462,GO:0016787,GO:0016817,GO:0016818,GO:0016887,GO:0017076,GO:0017111,GO:0030554,GO:0032549,GO:0032550,GO:…
Locus_870_Transcript_14/17_Confidence_0.618_Length_1186	Swiss-Prot	sp|Q96AY4|TTC28_HUMAN Tetratricopeptide repeat protein 28 OS=Homo sapiens GN=TTC28 PE=1 SV=4	76.6406	220	1125	1	90/344	26.2	1.27E-13	GO:0000280,GO:0000922,GO:0005575,GO:0005737,GO:0005815,GO:0005819,GO:0005856,GO:0006996,GO:0007049,GO:0007067,GO:0008150,GO:0009987,GO:0016043,GO:0022402,GO:0030496,GO:0032991,GO:0043226,GO:0043228,GO:0043229,GO:0043232,GO:0043234,GO:0044422,GO:0044424,GO:0044430,GO:0044446,GO:0044464,GO:0044699,GO:0044763,GO:0048285,GO:0051301,GO:0071840
Locus_871_Transcript_3/5_Confidence_0.053_Length_1115	Swiss-Prot	sp|Q6NY52|THOC5_DANRE THO complex subunit 5 homolog OS=Danio rerio GN=thoc5 PE=2 SV=1	243.432	78	641	-1	118/188	62.8	6.08E-72	GO:0003674,GO:0003676,GO:0003723,GO:0005488,GO:0005575,GO:0005634,GO:0005737,GO:0006139,GO:0006396,GO:0006397,GO:0006725,GO:0006807,GO:0006810,GO:0008150,GO:0008152,GO:0008380,GO:0009987,GO:0015931,GO:0016070,GO:0016071,GO:0030154,GO:0032502,GO:0034641,GO:0043170,GO:0043226,GO:0043227,GO:0043229,GO:0043231,GO:0044237,GO:0044238,GO:0044260,GO:0044424,GO:0044464,GO:0044699,GO:0044763,GO:0046483,GO:…
Locus_872_Transcript_2/4_Confidence_0.846_Length_912	Swiss-Prot	sp|P33723|YPT1_NEUCR GTP-binding protein ypt1 OS=Neurospora crassa (strain ATCC 24698 / 74-OR23-1A / CBS 708.71 / DSM 1257 / FGSC 987) GN=ypt-1 PE=3 SV=1	264.618	147	737	3	116/200	58	1.80E-86	GO:0000166,GO:0001882,GO:0001883,GO:0003674,GO:0005488,GO:0005525,GO:0005575,GO:0005886,GO:0006810,GO:0007165,GO:0007264,GO:0008150,GO:0009987,GO:0015031,GO:0016020,GO:0017076,GO:0019001,GO:0032549,GO:0032550,GO:0032553,GO:0032555,GO:0032561,GO:0035556,GO:0035639,GO:0036094,GO:0043167,GO:0043168,GO:0044464,GO:0044699,GO:0044763,GO:0045184,GO:0050789,GO:0050794,GO:0050896,GO:0051234,GO:0051716,GO:…
Locus_873_Transcript_1/8_Confidence_0.375_Length_2081	TrEMBL	tr|A7SQV4|A7SQV4_NEMVE Predicted protein (Fragment) OS=Nematostella vectensis GN=v1g128033 PE=4 SV=1	62.3882	1	195	1	35/65	53.8	1.44E-07	GO:0003674,GO:0003735,GO:0005198,GO:0005575,GO:0005622,GO:0005840,GO:0006412,GO:0008150,GO:0008152,GO:0009058,GO:0009059,GO:0009987,GO:0019538,GO:0030529,GO:0032991,GO:0034645,GO:0043170,GO:0043226,GO:0043228,GO:0043229,GO:0043232,GO:0044237,GO:0044238,GO:0044249,GO:0044260,GO:0044267,GO:0044424,GO:0044444,GO:0044464,GO:0071704,GO:1901576
Locus_874_Transcript_3/5_Confidence_0.957_Length_1622	Swiss-Prot	sp|Q9MYP6|DHB14_BOVIN 17-beta-hydroxysteroid dehydrogenase 14 OS=Bos taurus GN=HSD17B14 PE=2 SV=1	155.221	1011	1487	-1	82/159	51.6	1.92E-41	GO:0003674,GO:0003824,GO:0004303,GO:0005575,GO:0005737,GO:0005813,GO:0005815,GO:0005829,GO:0006629,GO:0006706,GO:0008150,GO:0008152,GO:0008202,GO:0009056,GO:0016042,GO:0016229,GO:0016491,GO:0016614,GO:0016616,GO:0033764,GO:0043226,GO:0043228,GO:0043229,GO:0043232,GO:0044238,GO:0044422,GO:0044424,GO:0044430,GO:0044444,GO:0044446,GO:0044464,GO:0044710,GO:0047045,GO:0055114,GO:0071704,GO:1901360,GO:…
Locus_875_Transcript_1/1_Confidence_0.333_Length_1774	Swiss-Prot	sp|Q494V2|CCD37_HUMAN Coiled-coil domain-containing protein 37 OS=Homo sapiens GN=CCDC37 PE=2 SV=1	109.768	932	1561	2	77/214	36	7.59E-24
Locus_876_Transcript_3/7_Confidence_0.375_Length_2051	Swiss-Prot	sp|P62752|RL23A_RAT 60S ribosomal protein L23a OS=Rattus norvegicus GN=Rpl23a PE=2 SV=1	151.754	1561	1857	-3	77/99	77.8	3.78E-41	GO:0000166,GO:0003674,GO:0003676,GO:0003723,GO:0003735,GO:0005198,GO:0005488,GO:0005575,GO:0005622,GO:0005634,GO:0005840,GO:0006412,GO:0008150,GO:0008152,GO:0009058,GO:0009059,GO:0009987,GO:0019538,GO:0019843,GO:0030529,GO:0031932,GO:0032991,GO:0034645,GO:0036094,GO:0043170,GO:0043226,GO:0043227,GO:0043228,GO:0043229,GO:0043231,GO:0043232,GO:0043234,GO:0044237,GO:0044238,GO:0044249,GO:0044260,GO:…
Locus_877_Transcript_1/4_Confidence_0.038_Length_642	Swiss-Prot	sp|Q39613|CYPH_CATRO Peptidyl-prolyl cis-trans isomerase OS=Catharanthus roseus GN=PCKR1 PE=2 SV=1	182.57	266	640	-3	100/125	80	3.64E-56	GO:0000413,GO:0003674,GO:0003755,GO:0003824,GO:0005488,GO:0005575,GO:0005737,GO:0006457,GO:0006464,GO:0008150,GO:0008152,GO:0009987,GO:0016853,GO:0016859,GO:0018193,GO:0018208,GO:0019538,GO:0033218,GO:0036211,GO:0042277,GO:0043170,GO:0043412,GO:0044237,GO:0044238,GO:0044260,GO:0044267,GO:0044424,GO:0044464,GO:0071704
Locus_878_Transcript_1/7_Confidence_0.147_Length_745	no_hit
Locus_879_Transcript_1/1_Confidence_0.000_Length_6242	Swiss-Prot	sp|P50591|TNF10_HUMAN Tumor necrosis factor ligand superfamily member 10 OS=Homo sapiens GN=TNFSF10 PE=1 SV=1	75.8702	2031	2402	3	44/132	33.3	3.46E-13	GO:0002376,GO:0003674,GO:0005102,GO:0005125,GO:0005126,GO:0005164,GO:0005488,GO:0005515,GO:0005575,GO:0005576,GO:0005615,GO:0005887,GO:0006915,GO:0006917,GO:0006919,GO:0006955,GO:0007154,GO:0007165,GO:0007267,GO:0008150,GO:0008219,GO:0009966,GO:0009967,GO:0009987,GO:0010627,GO:0010638,GO:0010646,GO:0010647,GO:0010740,GO:0010821,GO:0010822,GO:0010941,GO:0010942,GO:0010950,GO:0010952,GO:0012501,GO:…
Locus_880_Transcript_2/2_Confidence_0.000_Length_446	no_hit
Locus_881_Transcript_6/9_Confidence_0.385_Length_1158	Swiss-Prot	sp|Q6AXX4|SAS10_RAT Something about silencing protein 10 OS=Rattus norvegicus GN=Utp3 PE=2 SV=1	118.627	129	728	3	88/203	43.3	3.21E-28	GO:0003674,GO:0005575,GO:0005634,GO:0005730,GO:0006325,GO:0006996,GO:0007275,GO:0007420,GO:0008150,GO:0009987,GO:0016043,GO:0016568,GO:0032501,GO:0032502,GO:0043226,GO:0043227,GO:0043228,GO:0043229,GO:0043231,GO:0043232,GO:0044422,GO:0044424,GO:0044428,GO:0044446,GO:0044464,GO:0044699,GO:0044707,GO:0044763,GO:0044767,GO:0048513,GO:0048856,GO:0051276,GO:0071840
Locus_882_Transcript_1/1_Confidence_0.000_Length_488	no_hit
Locus_883_Transcript_1/1_Confidence_0.000_Length_670	no_hit
Locus_884_Transcript_1/1_Confidence_0.000_Length_868	no_hit
Locus_885_Transcript_49/105_Confidence_0.002_Length_4069	Swiss-Prot	sp|Q1PRL4|LIN41_CHICK E3 ubiquitin-protein ligase TRIM71 OS=Gallus gallus GN=TRIM71 PE=2 SV=1	192.2	844	2172	-2	134/469	28.6	9.52E-49	GO:0000082,GO:0000932,GO:0001843,GO:0003674,GO:0003676,GO:0003723,GO:0003824,GO:0004842,GO:0005488,GO:0005575,GO:0005622,GO:0005737,GO:0006139,GO:0006417,GO:0006464,GO:0006725,GO:0006807,GO:0007165,GO:0007166,GO:0007167,GO:0007169,GO:0007275,GO:0008150,GO:0008152,GO:0008270,GO:0008283,GO:0008543,GO:0009719,GO:0009889,GO:0009890,GO:0009892,GO:0009987,GO:0010033,GO:0010468,GO:0010556,GO:0010558,GO:…
Locus_886_Transcript_1/1_Confidence_0.000_Length_430	no_hit
Locus_887_Transcript_3/6_Confidence_0.348_Length_5274	Swiss-Prot	sp|Q6EX42|PI5K1_ORYSJ Phosphatidylinositol 4-phosphate 5-kinase 1 OS=Oryza sativa subsp. japonica GN=PIPK1 PE=2 SV=2	109.768	4	552	-1	68/183	37.2	1.10E-22	GO:0000166,GO:0001882,GO:0001883,GO:0003006,GO:0003674,GO:0003824,GO:0005488,GO:0005524,GO:0005575,GO:0005886,GO:0006629,GO:0006644,GO:0006650,GO:0006793,GO:0006796,GO:0007275,GO:0008150,GO:0008152,GO:0009791,GO:0009908,GO:0009987,GO:0016020,GO:0016301,GO:0016307,GO:0016308,GO:0016310,GO:0016740,GO:0016772,GO:0016773,GO:0017076,GO:0019637,GO:0022414,GO:0030154,GO:0030258,GO:0030554,GO:0032501,GO:…
Locus_888_Transcript_1/1_Confidence_0.000_Length_667	TrEMBL	tr|B9WN50|B9WN50_CANDC DNA replication complex subunit, putative (Subunit of the gins complex, putative) OS=Candida dubliniensis (strain CD36 / ATCC MYA-646 / CBS 7987 / NCPF 3949 / NRRL Y-17841) GN=CD36_35355 PE=4 SV=1	56.225	84	545	-3	51/165	30.9	1.33E-06	GO:0005575,GO:0005634,GO:0006139,GO:0006259,GO:0006260,GO:0006725,GO:0006807,GO:0008150,GO:0008152,GO:0009058,GO:0009059,GO:0009987,GO:0034641,GO:0034645,GO:0043170,GO:0043226,GO:0043227,GO:0043229,GO:0043231,GO:0044237,GO:0044238,GO:0044249,GO:0044260,GO:0044424,GO:0044464,GO:0046483,GO:0071704,GO:0090304,GO:1901360,GO:1901576
Locus_889_Transcript_7/7_Confidence_0.154_Length_2270	Swiss-Prot	sp|Q9VCA2|ORCT_DROME Organic cation transporter protein OS=Drosophila melanogaster GN=Orct PE=1 SV=1	142.895	954	1982	3	107/382	28	1.68E-34	GO:0003674,GO:0005215,GO:0005575,GO:0006810,GO:0006811,GO:0006915,GO:0008150,GO:0008219,GO:0009987,GO:0012501,GO:0016020,GO:0016021,GO:0016265,GO:0022857,GO:0031224,GO:0044425,GO:0044699,GO:0044763,GO:0044765,GO:0051234,GO:0055085
Locus_890_Transcript_1/1_Confidence_0.000_Length_1690	no_hit
Locus_891_Transcript_3/6_Confidence_0.333_Length_5443	Swiss-Prot	sp|P46938|YAP1_MOUSE Yorkie homolog OS=Mus musculus GN=Yap1 PE=1 SV=2	155.606	1991	2635	-1	104/245	42.4	5.69E-38	GO:0000975,GO:0000988,GO:0000989,GO:0001067,GO:0001076,GO:0001570,GO:0002009,GO:0003143,GO:0003674,GO:0003676,GO:0003677,GO:0003682,GO:0003712,GO:0003713,GO:0003714,GO:0005488,GO:0005515,GO:0005575,GO:0005634,GO:0005667,GO:0005737,GO:0006139,GO:0006351,GO:0006355,GO:0006357,GO:0006366,GO:0006464,GO:0006468,GO:0006725,GO:0006793,GO:0006796,GO:0006807,GO:0006950,GO:0006974,GO:0006975,GO:0007165,GO:…
Locus_892_Transcript_1/1_Confidence_0.968_Length_5237	Swiss-Prot	sp|Q6TMK4|POXA_DICDI Peroxinectin A OS=Dictyostelium discoideum GN=poxA PE=2 SV=1	305.064	2809	4335	1	184/522	35.2	2.42E-88	GO:0000302,GO:0002376,GO:0003674,GO:0003824,GO:0004601,GO:0005488,GO:0005575,GO:0005576,GO:0006950,GO:0006955,GO:0006979,GO:0008150,GO:0008152,GO:0009056,GO:0009987,GO:0010035,GO:0016209,GO:0016491,GO:0016684,GO:0020037,GO:0033554,GO:0034599,GO:0034614,GO:0042221,GO:0042542,GO:0042743,GO:0042744,GO:0044237,GO:0044248,GO:0044699,GO:0044710,GO:0044763,GO:0046906,GO:0050896,GO:0051716,GO:0055114,GO:…
Locus_893_Transcript_2/2_Confidence_0.250_Length_2047	Swiss-Prot	sp|Q8K4Y7|CANT1_RAT Soluble calcium-activated nucleotidase 1 OS=Rattus norvegicus GN=Cant1 PE=1 SV=1	392.119	843	1859	-3	194/341	56.9	4.96E-128	GO:0000139,GO:0003674,GO:0003824,GO:0004871,GO:0005488,GO:0005509,GO:0005575,GO:0005783,GO:0005789,GO:0005794,GO:0006029,GO:0007165,GO:0008150,GO:0008152,GO:0009058,GO:0009059,GO:0009100,GO:0009101,GO:0009966,GO:0009967,GO:0009987,GO:0010627,GO:0010646,GO:0010647,GO:0010740,GO:0016020,GO:0016021,GO:0016462,GO:0016787,GO:0016817,GO:0016818,GO:0017110,GO:0019538,GO:0023051,GO:0023056,GO:0030166,GO:…
Locus_894_Transcript_11/27_Confidence_0.027_Length_2451	no_hit
Locus_895_Transcript_1/7_Confidence_0.286_Length_2715	Swiss-Prot	sp|Q00223|XP4_XENLA Putative gastrointestinal growth factor xP4 OS=Xenopus laevis GN=p4 PE=2 SV=1	122.865	1602	2174	3	70/197	35.5	1.42E-29	GO:0003674,GO:0005102,GO:0005488,GO:0005515,GO:0005575,GO:0005576,GO:0008083
Locus_896_Transcript_6/6_Confidence_0.056_Length_2982	Swiss-Prot	sp|A6QLU6|GP133_BOVIN Probable G-protein coupled receptor 133 OS=Bos taurus GN=GPR133 PE=2 SV=1	90.5077	1376	2128	-3	62/260	23.8	4.42E-17	GO:0003674,GO:0004871,GO:0004872,GO:0004888,GO:0004930,GO:0005575,GO:0005886,GO:0007165,GO:0007166,GO:0007186,GO:0007218,GO:0008150,GO:0009987,GO:0016020,GO:0016021,GO:0031224,GO:0038023,GO:0044425,GO:0044464,GO:0044699,GO:0044763,GO:0050789,GO:0050794,GO:0050896,GO:0051716,GO:0060089,GO:0065007
Locus_897_Transcript_2/2_Confidence_0.750_Length_3311	Swiss-Prot	sp|A4IGL7|PXDN_XENTR Peroxidasin OS=Xenopus tropicalis GN=pxdn PE=2 SV=1	115.546	841	1611	1	86/265	32.5	1.22E-24	GO:0000302,GO:0003674,GO:0003824,GO:0004601,GO:0005488,GO:0005575,GO:0005576,GO:0006950,GO:0006979,GO:0008150,GO:0008152,GO:0009056,GO:0009987,GO:0010035,GO:0016209,GO:0016491,GO:0016684,GO:0020037,GO:0033554,GO:0034599,GO:0034614,GO:0042221,GO:0042542,GO:0042743,GO:0042744,GO:0043167,GO:0043169,GO:0044237,GO:0044248,GO:0044699,GO:0044710,GO:0044763,GO:0046872,GO:0046906,GO:0050896,GO:0051716,GO:…
Locus_898_Transcript_1/1_Confidence_0.667_Length_585	no_hit
Locus_899_Transcript_1/1_Confidence_0.000_Length_1895	Swiss-Prot	sp|Q7TQA3|RDHE2_MOUSE Epidermal retinol dehydrogenase 2 OS=Mus musculus GN=Sdr16c5 PE=2 SV=1	251.521	288	1157	3	127/293	43.3	5.62E-76	GO:0001523,GO:0003674,GO:0003824,GO:0004745,GO:0005575,GO:0005783,GO:0005789,GO:0006081,GO:0006629,GO:0006720,GO:0006721,GO:0008150,GO:0008152,GO:0008283,GO:0009987,GO:0010817,GO:0016020,GO:0016021,GO:0016101,GO:0016491,GO:0016614,GO:0016616,GO:0031090,GO:0031224,GO:0034754,GO:0042445,GO:0042572,GO:0042574,GO:0043226,GO:0043227,GO:0043229,GO:0043231,GO:0043616,GO:0044237,GO:0044238,GO:0044255,GO:…
Locus_900_Transcript_1/3_Confidence_0.205_Length_1599	no_hit
Locus_901_Transcript_2/7_Confidence_0.047_Length_5295	Swiss-Prot	sp|Q0P5X1|LRIQ1_MOUSE Leucine-rich repeat and IQ domain-containing protein 1 OS=Mus musculus GN=Lrriq1 PE=2 SV=2	280.026	1682	2809	2	158/381	41.5	1.10E-74	GO:0003674,GO:0005575,GO:0008150
Locus_902_Transcript_14/16_Confidence_0.189_Length_1015	no_hit
Locus_903_Transcript_4/15_Confidence_0.216_Length_963	no_hit
Locus_904_Transcript_1/4_Confidence_0.214_Length_2044	Swiss-Prot	sp|Q71U34|HSP7C_SAGOE Heat shock cognate 71 kDa protein OS=Saguinus oedipus GN=HSPA8 PE=2 SV=1	662.914	286	1689	1	365/468	78	0	GO:0000166,GO:0001882,GO:0001883,GO:0003674,GO:0005488,GO:0005524,GO:0005575,GO:0005737,GO:0016023,GO:0017076,GO:0030554,GO:0031410,GO:0031982,GO:0031988,GO:0032549,GO:0032550,GO:0032553,GO:0032555,GO:0032559,GO:0035639,GO:0036094,GO:0042470,GO:0043167,GO:0043168,GO:0043226,GO:0043227,GO:0043229,GO:0043231,GO:0044424,GO:0044444,GO:0044464,GO:0048770,GO:0097159,GO:1901265,GO:1901363
Locus_905_Transcript_1/1_Confidence_0.000_Length_1820	Swiss-Prot	sp|Q9D119|PPR27_MOUSE Protein phosphatase 1 regulatory subunit 27 OS=Mus musculus GN=Ppp1r27 PE=2 SV=1	60.8474	850	1149	-3	30/100	30	2.34E-09	GO:0003674,GO:0004857,GO:0004864,GO:0005488,GO:0005515,GO:0005575,GO:0008150,GO:0010921,GO:0010923,GO:0019208,GO:0019212,GO:0019220,GO:0019222,GO:0019888,GO:0019899,GO:0019902,GO:0030234,GO:0031323,GO:0035303,GO:0043086,GO:0044092,GO:0050789,GO:0050790,GO:0050794,GO:0051174,GO:0051336,GO:0051346,GO:0065007,GO:0065009
Locus_906_Transcript_4/4_Confidence_0.375_Length_1793	no_hit
Locus_907_Transcript_3/4_Confidence_0.815_Length_12192	Swiss-Prot	sp|Q9NYQ6|CELR1_HUMAN Cadherin EGF LAG seven-pass G-type receptor 1 OS=Homo sapiens GN=CELSR1 PE=1 SV=1	380.178	3926	6055	-3	244/760	32.1	0	GO:0001736,GO:0001764,GO:0001843,GO:0001942,GO:0002009,GO:0003002,GO:0003674,GO:0004871,GO:0004872,GO:0004888,GO:0004930,GO:0005488,GO:0005509,GO:0005515,GO:0005575,GO:0005886,GO:0005887,GO:0006928,GO:0006950,GO:0007155,GO:0007156,GO:0007164,GO:0007165,GO:0007166,GO:0007186,GO:0007218,GO:0007264,GO:0007265,GO:0007266,GO:0007275,GO:0007389,GO:0007417,GO:0007610,GO:0007626,GO:0008104,GO:0008105,GO:…
Locus_908_Transcript_2/2_Confidence_0.000_Length_3029	Swiss-Prot	sp|Q07749|ADF2_CAEEL Actin-depolymerizing factor 2, isoform c OS=Caenorhabditis elegans GN=unc-60 PE=1 SV=1	51.6026	2798	3013	2	30/73	41.1	3.94E-06	GO:0003674,GO:0003779,GO:0005488,GO:0005515,GO:0005575,GO:0005622,GO:0005737,GO:0005856,GO:0005865,GO:0007015,GO:0008064,GO:0008092,GO:0008150,GO:0008154,GO:0009790,GO:0009987,GO:0010638,GO:0015629,GO:0016043,GO:0022411,GO:0030029,GO:0030042,GO:0030240,GO:0030529,GO:0030832,GO:0030833,GO:0030838,GO:0031334,GO:0032271,GO:0032273,GO:0032502,GO:0032535,GO:0032956,GO:0032970,GO:0032984,GO:0032991,GO:…
Locus_909_Transcript_2/10_Confidence_0.167_Length_2577	Swiss-Prot	sp|Q6NTR1|MET13_XENLA Methyltransferase-like protein 13 OS=Xenopus laevis GN=mettl13 PE=2 SV=1	176.792	1200	1823	-2	100/210	47.6	6.11E-87	GO:0003674,GO:0003824,GO:0008150,GO:0008152,GO:0008168,GO:0016740,GO:0016741,GO:0032259
Locus_910_Transcript_2/4_Confidence_0.833_Length_3934	no_hit
Locus_912_Transcript_2/5_Confidence_0.462_Length_4236	TrEMBL	tr|I1FSM9|I1FSM9_AMPQE Uncharacterized protein (Fragment) OS=Amphimedon queenslandica PE=4 SV=1	144.05	438	2048	3	143/559	25.6	1.02E-40
Locus_913_Transcript_1/6_Confidence_0.200_Length_541	TrEMBL	tr|A8I1Z4|A8I1Z4_HETRO Putative uncharacterized protein OS=Heterocapsa rotundata PE=2 SV=1	70.8626	3	161	-3	30/53	56.6	1.12E-12
Locus_914_Transcript_19/19_Confidence_0.000_Length_15622	Swiss-Prot	sp|A2AX52|CO6A4_MOUSE Collagen alpha-4(VI) chain OS=Mus musculus GN=Col6a4 PE=1 SV=2	182.57	9870	12845	3	242/1064	22.7	6.25E-44	GO:0003674,GO:0005575,GO:0005576,GO:0005578,GO:0005581,GO:0006461,GO:0007155,GO:0008150,GO:0009987,GO:0016043,GO:0022607,GO:0022610,GO:0031012,GO:0032991,GO:0043234,GO:0043933,GO:0044420,GO:0044421,GO:0044699,GO:0044763,GO:0051259,GO:0051291,GO:0065003,GO:0070206,GO:0070208,GO:0071822,GO:0071840
Locus_915_Transcript_1/1_Confidence_0.952_Length_774	no_hit
Locus_916_Transcript_2/2_Confidence_0.286_Length_471	no_hit
Locus_917_Transcript_6/12_Confidence_0.152_Length_3461	Swiss-Prot	sp|Q9ER41|TOR1B_MOUSE Torsin-1B OS=Mus musculus GN=Tor1b PE=2 SV=2	57.7658	3	155	3	22/51	43.1	2.96E-07	GO:0000166,GO:0001882,GO:0001883,GO:0003674,GO:0003824,GO:0005488,GO:0005515,GO:0005524,GO:0005575,GO:0005635,GO:0005737,GO:0005783,GO:0005788,GO:0006457,GO:0006458,GO:0006461,GO:0008150,GO:0008152,GO:0009987,GO:0016043,GO:0016044,GO:0016462,GO:0016787,GO:0016817,GO:0016818,GO:0017076,GO:0017111,GO:0019538,GO:0022607,GO:0030554,GO:0031967,GO:0031974,GO:0031975,GO:0032549,GO:0032550,GO:0032553,GO:…
Locus_918_Transcript_1/7_Confidence_0.286_Length_1542	TrEMBL	tr|F0YEU3|F0YEU3_AURAN Putative uncharacterized protein OS=Aureococcus anophagefferens GN=AURANDRAFT_65688 PE=4 SV=1	226.483	3	1211	-2	137/428	32	3.82E-60
Locus_919_Transcript_15/16_Confidence_0.020_Length_4957	Swiss-Prot	sp|O75339|CILP1_HUMAN Cartilage intermediate layer protein 1 OS=Homo sapiens GN=CILP PE=1 SV=4	315.079	956	2791	2	201/621	32.4	6.42E-87	GO:0003674,GO:0003824,GO:0004035,GO:0004551,GO:0005575,GO:0005576,GO:0005578,GO:0005615,GO:0008150,GO:0009966,GO:0009968,GO:0010646,GO:0010648,GO:0016462,GO:0016787,GO:0016788,GO:0016791,GO:0016817,GO:0016818,GO:0023051,GO:0023057,GO:0031012,GO:0042578,GO:0043567,GO:0043569,GO:0044421,GO:0048519,GO:0048523,GO:0048583,GO:0048585,GO:0050789,GO:0050794,GO:0065007
Locus_920_Transcript_2/3_Confidence_0.333_Length_998	Swiss-Prot	sp|Q5R4T3|MLF1_PONAB Myeloid leukemia factor 1 OS=Pongo abelii GN=MLF1 PE=2 SV=1	51.6026	114	524	3	53/145	36.6	2.90E-06	GO:0002244,GO:0002318,GO:0003674,GO:0003676,GO:0003677,GO:0005488,GO:0005575,GO:0005634,GO:0005737,GO:0006139,GO:0006351,GO:0006725,GO:0006807,GO:0007049,GO:0007050,GO:0007275,GO:0008150,GO:0008152,GO:0009058,GO:0009059,GO:0009987,GO:0016070,GO:0018130,GO:0019438,GO:0022402,GO:0030154,GO:0032501,GO:0032502,GO:0032774,GO:0034641,GO:0034645,GO:0034654,GO:0043170,GO:0043226,GO:0043227,GO:0043229,GO:…
Locus_921_Transcript_12/14_Confidence_0.215_Length_990	no_hit
Locus_922_Transcript_14/123_Confidence_0.025_Length_2863	Swiss-Prot	sp|Q9R1A8|RFWD2_MOUSE E3 ubiquitin-protein ligase RFWD2 OS=Mus musculus GN=Rfwd2 PE=1 SV=2	800.045	648	2579	-3	406/653	62.2	0	GO:0003674,GO:0003824,GO:0005488,GO:0005515,GO:0005575,GO:0005634,GO:0005737,GO:0005813,GO:0005815,GO:0005912,GO:0005924,GO:0005925,GO:0006464,GO:0008150,GO:0008152,GO:0008270,GO:0009987,GO:0016567,GO:0016604,GO:0016607,GO:0016874,GO:0019538,GO:0030054,GO:0030055,GO:0032446,GO:0036211,GO:0043167,GO:0043169,GO:0043170,GO:0043226,GO:0043227,GO:0043228,GO:0043229,GO:0043231,GO:0043232,GO:0043412,GO:…
Locus_923_Transcript_1/1_Confidence_0.000_Length_8438	Swiss-Prot	sp|O75165|DJC13_HUMAN DnaJ homolog subfamily C member 13 OS=Homo sapiens GN=DNAJC13 PE=1 SV=5	1582	3260	6736	2	749/1163	64.4	0
Locus_924_Transcript_4/6_Confidence_0.286_Length_2252	no_hit
Locus_925_Transcript_1/3_Confidence_0.143_Length_13020	Swiss-Prot	sp|Q5GN48|DMD_PIG Dystrophin OS=Sus scrofa GN=DMD PE=1 SV=1	1009.98	6624	11576	3	616/1702	36.2	0	GO:0003674,GO:0003779,GO:0005488,GO:0005509,GO:0005515,GO:0005575,GO:0005737,GO:0005856,GO:0005886,GO:0008092,GO:0008270,GO:0016020,GO:0030054,GO:0042383,GO:0043167,GO:0043169,GO:0043226,GO:0043228,GO:0043229,GO:0043232,GO:0044424,GO:0044456,GO:0044464,GO:0045202,GO:0045211,GO:0046872,GO:0046914,GO:0097060
Locus_926_Transcript_1/1_Confidence_0.000_Length_366	no_hit
Locus_927_Transcript_2/2_Confidence_0.000_Length_4512	Swiss-Prot	sp|Q9R1S8|CAN7_MOUSE Calpain-7 OS=Mus musculus GN=Capn7 PE=2 SV=1	717.227	2116	3867	-1	338/590	57.3	0	GO:0003674,GO:0003824,GO:0004175,GO:0004197,GO:0004198,GO:0005488,GO:0005515,GO:0005575,GO:0005622,GO:0005634,GO:0006508,GO:0008150,GO:0008152,GO:0008233,GO:0008234,GO:0016787,GO:0019538,GO:0019904,GO:0043170,GO:0043226,GO:0043227,GO:0043229,GO:0043231,GO:0044238,GO:0044424,GO:0044464,GO:0070011,GO:0071704,GO:0090541,GO:0097264
Locus_928_Transcript_1/1_Confidence_0.000_Length_421	no_hit
Locus_929_Transcript_62/64_Confidence_0.010_Length_6424	Swiss-Prot	sp|Q6DJN2|TRF6B_XENLA TNF receptor-associated factor 6-B OS=Xenopus laevis GN=traf6-b PE=2 SV=1	132.494	5646	6404	3	85/256	33.2	2.31E-30	GO:0000209,GO:0001503,GO:0001932,GO:0001934,GO:0002253,GO:0002376,GO:0002429,GO:0002682,GO:0002684,GO:0002757,GO:0002761,GO:0002763,GO:0002764,GO:0002768,GO:0002831,GO:0002833,GO:0003674,GO:0003824,GO:0004842,GO:0004871,GO:0005488,GO:0005515,GO:0005575,GO:0005737,GO:0006464,GO:0007165,GO:0007166,GO:0007250,GO:0008150,GO:0008152,GO:0008270,GO:0009653,GO:0009887,GO:0009893,GO:0009966,GO:0009967,GO:…
Locus_930_Transcript_1/1_Confidence_0.000_Length_1978	Swiss-Prot	sp|Q6B9X6|VWKA_DICDI Alpha-protein kinase vwkA OS=Dictyostelium discoideum GN=vwkA PE=1 SV=1	85.8853	94	492	1	47/137	34.3	3.95E-16	GO:0000166,GO:0000331,GO:0000910,GO:0001882,GO:0001883,GO:0003006,GO:0003674,GO:0003824,GO:0004672,GO:0004674,GO:0004683,GO:0005488,GO:0005515,GO:0005516,GO:0005524,GO:0005575,GO:0005737,GO:0005773,GO:0005774,GO:0005829,GO:0006464,GO:0006468,GO:0006793,GO:0006796,GO:0006996,GO:0007010,GO:0008150,GO:0008152,GO:0009653,GO:0009987,GO:0016020,GO:0016023,GO:0016043,GO:0016301,GO:0016310,GO:0016740,GO:…
Locus_931_Transcript_2/9_Confidence_0.067_Length_3238	Swiss-Prot	sp|P48768|NAC2_RAT Sodium/calcium exchanger 2 OS=Rattus norvegicus GN=Slc8a2 PE=2 SV=1	303.138	603	1925	-3	191/499	38.3	8.96E-86	GO:0003674,GO:0005215,GO:0005432,GO:0005488,GO:0005515,GO:0005516,GO:0005575,GO:0005739,GO:0005874,GO:0005886,GO:0006810,GO:0006811,GO:0006812,GO:0006814,GO:0006816,GO:0006873,GO:0006874,GO:0006875,GO:0007154,GO:0007204,GO:0007584,GO:0008150,GO:0008324,GO:0009605,GO:0009987,GO:0009991,GO:0010033,GO:0014070,GO:0015075,GO:0015077,GO:0015081,GO:0015085,GO:0015291,GO:0015297,GO:0015298,GO:0015368,GO:…
Locus_932_Transcript_13/19_Confidence_0.059_Length_992	no_hit
Locus_933_Transcript_65/83_Confidence_0.014_Length_3601	Swiss-Prot	sp|P54358|DPOD1_DROME DNA polymerase delta catalytic subunit OS=Drosophila melanogaster GN=DNApol-delta PE=2 SV=2	783.097	1555	3381	-2	363/617	58.8	0	GO:0000166,GO:0003674,GO:0003676,GO:0003677,GO:0003824,GO:0003887,GO:0004518,GO:0004527,GO:0004529,GO:0004536,GO:0005488,GO:0005575,GO:0005634,GO:0005875,GO:0006139,GO:0006259,GO:0006260,GO:0006725,GO:0006807,GO:0006950,GO:0006974,GO:0008150,GO:0008152,GO:0008296,GO:0008408,GO:0009058,GO:0009059,GO:0009987,GO:0016740,GO:0016772,GO:0016779,GO:0016787,GO:0016788,GO:0016796,GO:0016895,GO:0022008,GO:…
Locus_934_Transcript_1/1_Confidence_0.800_Length_2970	no_hit
Locus_935_Transcript_1/1_Confidence_0.000_Length_1270	Swiss-Prot	sp|Q9LQU4|PCR2_ARATH Protein PLANT CADMIUM RESISTANCE 2 OS=Arabidopsis thaliana GN=PCR2 PE=1 SV=1	65.4698	17	307	2	38/106	35.8	3.10E-11	GO:0005575,GO:0005886,GO:0006950,GO:0006979,GO:0008150,GO:0016020,GO:0016021,GO:0031224,GO:0044425,GO:0044464,GO:0050896
Locus_936_Transcript_2/4_Confidence_0.167_Length_3463	Swiss-Prot	sp|Q6ZQ88|KDM1A_MOUSE Lysine-specific histone demethylase 1A OS=Mus musculus GN=Kdm1a PE=1 SV=2	836.254	169	1929	1	408/588	69.4	0	GO:0000122,GO:0000166,GO:0000785,GO:0000790,GO:0000975,GO:0000988,GO:0000989,GO:0001067,GO:0001071,GO:0001085,GO:0001701,GO:0002039,GO:0002521,GO:0002573,GO:0002682,GO:0003674,GO:0003676,GO:0003677,GO:0003682,GO:0003700,GO:0003712,GO:0003713,GO:0003824,GO:0005102,GO:0005488,GO:0005515,GO:0005575,GO:0005634,GO:0005667,GO:0006139,GO:0006325,GO:0006351,GO:0006355,GO:0006357,GO:0006464,GO:0006482,GO:…
Locus_937_Transcript_1/4_Confidence_0.214_Length_2866	Swiss-Prot	sp|Q91VC3|IF4A3_MOUSE Eukaryotic initiation factor 4A-III OS=Mus musculus GN=Eif4a3 PE=2 SV=3	757.673	78	1319	3	362/414	87.4	0	GO:0000166,GO:0000184,GO:0000956,GO:0001882,GO:0001883,GO:0003674,GO:0003676,GO:0003723,GO:0003824,GO:0004386,GO:0005488,GO:0005524,GO:0005575,GO:0005634,GO:0005681,GO:0005737,GO:0006139,GO:0006364,GO:0006396,GO:0006397,GO:0006401,GO:0006402,GO:0006417,GO:0006725,GO:0006807,GO:0006810,GO:0008026,GO:0008150,GO:0008152,GO:0008380,GO:0009056,GO:0009057,GO:0009889,GO:0009987,GO:0010468,GO:0010556,GO:…
Locus_938_Transcript_1/1_Confidence_0.000_Length_4902	Swiss-Prot	sp|Q6L8S8|B4GN3_MOUSE Beta-1,4-N-acetylgalactosaminyltransferase 3 OS=Mus musculus GN=B4galnt3 PE=2 SV=1	337.421	2900	3811	2	164/340	48.2	1.65E-95	GO:0000139,GO:0003674,GO:0003824,GO:0005575,GO:0005794,GO:0008194,GO:0008376,GO:0016020,GO:0016021,GO:0016740,GO:0016757,GO:0016758,GO:0031090,GO:0031224,GO:0032580,GO:0033842,GO:0043226,GO:0043227,GO:0043229,GO:0043231,GO:0044422,GO:0044424,GO:0044425,GO:0044431,GO:0044444,GO:0044446,GO:0044464
Locus_939_Transcript_7/8_Confidence_0.033_Length_4310	Swiss-Prot	sp|Q7PPA5|ATC1_ANOGA Calcium-transporting ATPase sarcoplasmic/endoplasmic reticulum type OS=Anopheles gambiae GN=Ca-P60A PE=2 SV=5	442.195	3274	4308	-3	227/345	65.8	0	GO:0000166,GO:0001882,GO:0001883,GO:0003674,GO:0003824,GO:0005215,GO:0005388,GO:0005488,GO:0005524,GO:0005575,GO:0005783,GO:0005789,GO:0006810,GO:0006811,GO:0006812,GO:0006816,GO:0008150,GO:0008324,GO:0015075,GO:0015085,GO:0015399,GO:0015405,GO:0015662,GO:0016020,GO:0016021,GO:0016462,GO:0016529,GO:0016787,GO:0016817,GO:0016818,GO:0016820,GO:0016887,GO:0017076,GO:0017111,GO:0019829,GO:0022804,GO:…
Locus_940_Transcript_1/1_Confidence_0.000_Length_539	Swiss-Prot	sp|Q7UJK0|MSRA1_RHOBA Peptide methionine sulfoxide reductase MsrA 1 OS=Rhodopirellula baltica (strain SH1) GN=msrA1 PE=3 SV=2	92.4337	61	492	1	63/155	40.6	7.57E-22	GO:0003674,GO:0003824,GO:0006464,GO:0008113,GO:0008150,GO:0008152,GO:0009987,GO:0016491,GO:0016667,GO:0016671,GO:0019538,GO:0036211,GO:0043170,GO:0043412,GO:0044237,GO:0044238,GO:0044260,GO:0044267,GO:0044710,GO:0055114,GO:0071704
Locus_941_Transcript_1/5_Confidence_0.029_Length_6184	Swiss-Prot	sp|P53569|CEBPZ_MOUSE CCAAT/enhancer-binding protein zeta OS=Mus musculus GN=Cebpz PE=2 SV=2	662.144	63	2630	3	393/901	43.6	0	GO:0005575,GO:0005634,GO:0006139,GO:0006351,GO:0006355,GO:0006725,GO:0006807,GO:0008150,GO:0008152,GO:0009058,GO:0009059,GO:0009889,GO:0009987,GO:0010468,GO:0010556,GO:0016070,GO:0018130,GO:0019219,GO:0019222,GO:0019438,GO:0031323,GO:0031326,GO:0032774,GO:0034641,GO:0034645,GO:0034654,GO:0043170,GO:0043226,GO:0043227,GO:0043229,GO:0043231,GO:0044237,GO:0044238,GO:0044249,GO:0044260,GO:0044271,GO:…
Locus_942_Transcript_2/3_Confidence_0.400_Length_1526	Swiss-Prot	sp|Q9JLC6|TEF_MOUSE Thyrotroph embryonic factor OS=Mus musculus GN=Tef PE=2 SV=1	63.1586	793	978	1	32/62	51.6	1.12E-09	GO:0001071,GO:0003674,GO:0003676,GO:0003677,GO:0003690,GO:0003700,GO:0005488,GO:0005515,GO:0005575,GO:0005634,GO:0006139,GO:0006351,GO:0006355,GO:0006357,GO:0006725,GO:0006807,GO:0008150,GO:0008152,GO:0009058,GO:0009059,GO:0009889,GO:0009891,GO:0009893,GO:0009987,GO:0010468,GO:0010556,GO:0010557,GO:0010604,GO:0010628,GO:0016070,GO:0018130,GO:0019219,GO:0019222,GO:0019438,GO:0031323,GO:0031325,GO:…
Locus_943_Transcript_1/5_Confidence_0.200_Length_1311	TrEMBL	tr|K0S9J5|K0S9J5_THAOC Uncharacterized protein (Fragment) OS=Thalassiosira oceanica GN=THAOC_16575 PE=4 SV=1	256.914	112	984	1	139/301	46.2	5.33E-76	GO:0003674,GO:0005215,GO:0006810,GO:0008150,GO:0051234
Locus_944_Transcript_3/51_Confidence_0.014_Length_2820	Swiss-Prot	sp|P48444|COPD_HUMAN Coatomer subunit delta OS=Homo sapiens GN=ARCN1 PE=1 SV=1	321.242	732	1652	3	183/309	59.2	5.94E-97	GO:0000139,GO:0005575,GO:0005737,GO:0005783,GO:0005794,GO:0005798,GO:0005829,GO:0006810,GO:0006886,GO:0006890,GO:0006901,GO:0006996,GO:0007610,GO:0007626,GO:0008150,GO:0008344,GO:0009987,GO:0012506,GO:0015031,GO:0016020,GO:0016023,GO:0016043,GO:0016044,GO:0016050,GO:0016192,GO:0021691,GO:0021700,GO:0030117,GO:0030119,GO:0030120,GO:0030126,GO:0030131,GO:0030135,GO:0030137,GO:0030534,GO:0030659,GO:…
Locus_945_Transcript_1/1_Confidence_0.333_Length_2084	Swiss-Prot	sp|Q5BJA5|H2B1_DANRE Histone H2B 1/2 OS=Danio rerio GN=zgc:112234 PE=2 SV=3	180.644	981	1253	3	86/91	94.5	7.81E-52	GO:0000786,GO:0003674,GO:0003676,GO:0003677,GO:0005488,GO:0005515,GO:0005575,GO:0005634,GO:0005694,GO:0006325,GO:0006334,GO:0006996,GO:0008150,GO:0009987,GO:0016043,GO:0022607,GO:0032991,GO:0032993,GO:0034622,GO:0034728,GO:0043226,GO:0043227,GO:0043228,GO:0043229,GO:0043231,GO:0043232,GO:0043933,GO:0044422,GO:0044424,GO:0044427,GO:0044446,GO:0044464,GO:0044699,GO:0044763,GO:0046982,GO:0046983,GO:…
Locus_946_Transcript_1/5_Confidence_0.500_Length_508	no_hit
Locus_948_Transcript_2/4_Confidence_0.077_Length_2122	Swiss-Prot	sp|P07602|SAP_HUMAN Proactivator polypeptide OS=Homo sapiens GN=PSAP PE=1 SV=2	135.576	1037	1588	-1	71/185	38.4	2.47E-32	GO:0000323,GO:0001775,GO:0002576,GO:0003006,GO:0003674,GO:0005488,GO:0005575,GO:0005576,GO:0005615,GO:0005739,GO:0005764,GO:0005765,GO:0005773,GO:0005774,GO:0005775,GO:0005794,GO:0006629,GO:0006643,GO:0006664,GO:0006665,GO:0006687,GO:0006807,GO:0006810,GO:0006869,GO:0006887,GO:0007596,GO:0007599,GO:0008047,GO:0008150,GO:0008152,GO:0008289,GO:0009966,GO:0009987,GO:0010033,GO:0010627,GO:0010646,GO:…
Locus_949_Transcript_1/1_Confidence_0.625_Length_1286	TrEMBL	tr|H3J2A9|H3J2A9_STRPU Tyrosine-protein kinase receptor OS=Strongylocentrotus purpuratus PE=3 SV=1	58.151	801	1085	3	34/97	35.1	6.25E-06	GO:0000166,GO:0001882,GO:0001883,GO:0003674,GO:0003824,GO:0004672,GO:0004713,GO:0004714,GO:0004871,GO:0004872,GO:0004888,GO:0005488,GO:0005524,GO:0005575,GO:0006464,GO:0006468,GO:0006793,GO:0006796,GO:0007165,GO:0007166,GO:0007167,GO:0007169,GO:0008150,GO:0008152,GO:0009987,GO:0016020,GO:0016021,GO:0016301,GO:0016310,GO:0016740,GO:0016772,GO:0016773,GO:0017076,GO:0019199,GO:0019538,GO:0030554,GO:…
Locus_950_Transcript_1/1_Confidence_0.000_Length_1748	no_hit
Locus_951_Transcript_2/7_Confidence_0.174_Length_801	no_hit
Locus_952_Transcript_13/15_Confidence_0.049_Length_5449	Swiss-Prot	sp|O93484|CO1A2_ONCMY Collagen alpha-2(I) chain OS=Oncorhynchus mykiss GN=col1a2 PE=2 SV=2	194.126	662	1315	-1	85/237	35.9	2.56E-48	GO:0003674,GO:0005198,GO:0005201,GO:0005488,GO:0005575,GO:0005576,GO:0005578,GO:0005581,GO:0031012,GO:0043167,GO:0043169,GO:0044420,GO:0044421,GO:0046872
Locus_953_Transcript_1/3_Confidence_0.067_Length_1703	no_hit
Locus_954_Transcript_6/7_Confidence_0.658_Length_2636	Swiss-Prot	sp|Q96PX1|RN157_HUMAN RING finger protein 157 OS=Homo sapiens GN=RNF157 PE=1 SV=3	207.608	801	1301	3	100/183	54.6	2.22E-55	GO:0003674,GO:0005488,GO:0008270,GO:0043167,GO:0043169,GO:0046872,GO:0046914
Locus_955_Transcript_1/2_Confidence_0.333_Length_2663	Swiss-Prot	sp|Q5ZJ24|FOPNL_CHICK LisH domain-containing protein FOPNL OS=Gallus gallus GN=FOPNL PE=2 SV=1	144.436	2122	2544	-3	85/149	57	1.10E-37	GO:0000226,GO:0005575,GO:0005737,GO:0005815,GO:0005856,GO:0005929,GO:0005932,GO:0006996,GO:0007010,GO:0007017,GO:0008150,GO:0009987,GO:0010927,GO:0016043,GO:0022607,GO:0030030,GO:0030031,GO:0031514,GO:0032502,GO:0032507,GO:0034451,GO:0034453,GO:0042384,GO:0042995,GO:0043226,GO:0043227,GO:0043228,GO:0043229,GO:0043231,GO:0043232,GO:0044422,GO:0044424,GO:0044430,GO:0044444,GO:0044446,GO:0044450,GO:…
Locus_956_Transcript_1/1_Confidence_0.905_Length_469	no_hit
Locus_957_Transcript_2/8_Confidence_0.167_Length_6402	Swiss-Prot	sp|P52888|THOP1_HUMAN Thimet oligopeptidase OS=Homo sapiens GN=THOP1 PE=1 SV=2	881.322	3291	5252	3	414/655	63.2	0	GO:0003674,GO:0003824,GO:0004175,GO:0004222,GO:0005488,GO:0005575,GO:0005737,GO:0006508,GO:0006518,GO:0006807,GO:0007165,GO:0007243,GO:0008150,GO:0008152,GO:0008233,GO:0008237,GO:0009987,GO:0016787,GO:0019538,GO:0033218,GO:0034641,GO:0035556,GO:0042277,GO:0043167,GO:0043169,GO:0043170,GO:0043603,GO:0044237,GO:0044238,GO:0044424,GO:0044464,GO:0044699,GO:0044763,GO:0046872,GO:0050789,GO:0050794,GO:…
Locus_958_Transcript_2/2_Confidence_0.167_Length_4609	Swiss-Prot	sp|P54417|OPUD_BACSU Glycine betaine transporter OpuD OS=Bacillus subtilis (strain 168) GN=opuD PE=1 SV=1	337.806	883	2439	1	194/526	36.9	1.15E-100	GO:0003674,GO:0005215,GO:0005575,GO:0005886,GO:0006810,GO:0008150,GO:0016020,GO:0016021,GO:0031224,GO:0044425,GO:0044464,GO:0051234
Locus_959_Transcript_4/5_Confidence_0.583_Length_1941	no_hit
Locus_960_Transcript_2/4_Confidence_0.100_Length_2893	Swiss-Prot	sp|P59326|YTHD1_MOUSE YTH domain family protein 1 OS=Mus musculus GN=Ythdf1 PE=2 SV=1	295.819	1102	1647	1	137/182	75.3	6.70E-87	GO:0003674,GO:0005575,GO:0008150
Locus_961_Transcript_17/25_Confidence_0.107_Length_3291	Swiss-Prot	sp|P46413|GSHB_RAT Glutathione synthetase OS=Rattus norvegicus GN=Gss PE=1 SV=1	107.457	2169	2666	-2	71/172	41.3	5.53E-23	GO:0000166,GO:0000287,GO:0001101,GO:0001882,GO:0001883,GO:0003674,GO:0003824,GO:0004363,GO:0005488,GO:0005515,GO:0005524,GO:0006082,GO:0006518,GO:0006520,GO:0006575,GO:0006749,GO:0006750,GO:0006790,GO:0006807,GO:0007568,GO:0008150,GO:0008152,GO:0008652,GO:0009058,GO:0009410,GO:0009605,GO:0009719,GO:0009987,GO:0009991,GO:0010033,GO:0010035,GO:0010038,GO:0010243,GO:0016053,GO:0016594,GO:0016597,GO:…
Locus_962_Transcript_1/4_Confidence_0.667_Length_2822	Swiss-Prot	sp|Q9WTP3|SPDEF_MOUSE SAM pointed domain-containing Ets transcription factor OS=Mus musculus GN=Spdef PE=2 SV=1	97.8265	1524	1781	3	47/89	52.8	1.67E-20	GO:0000122,GO:0001071,GO:0002064,GO:0002066,GO:0003674,GO:0003676,GO:0003677,GO:0003700,GO:0005488,GO:0005575,GO:0005634,GO:0006139,GO:0006351,GO:0006355,GO:0006357,GO:0006725,GO:0006807,GO:0008150,GO:0008152,GO:0009058,GO:0009059,GO:0009889,GO:0009890,GO:0009891,GO:0009892,GO:0009893,GO:0009987,GO:0010453,GO:0010454,GO:0010455,GO:0010468,GO:0010556,GO:0010557,GO:0010558,GO:0010604,GO:0010605,GO:…
Locus_963_Transcript_1/1_Confidence_0.000_Length_494	TrEMBL	tr|C5KBW9|C5KBW9_PERM5 Putative uncharacterized protein OS=Perkinsus marinus (strain ATCC 50983 / TXsc) GN=Pmar_PMAR019882 PE=4 SV=1	66.2402	66	398	-1	36/111	32.4	4.73E-10
Locus_964_Transcript_7/7_Confidence_0.000_Length_6838	Swiss-Prot	sp|Q93008|USP9X_HUMAN Probable ubiquitin carboxyl-terminal hydrolase FAF-X OS=Homo sapiens GN=USP9X PE=1 SV=3	1339.32	1662	5456	3	700/1281	54.6	0	GO:0000122,GO:0000280,GO:0003674,GO:0003824,GO:0004175,GO:0004197,GO:0004221,GO:0005488,GO:0005515,GO:0005575,GO:0005737,GO:0005829,GO:0006139,GO:0006351,GO:0006352,GO:0006355,GO:0006357,GO:0006367,GO:0006464,GO:0006508,GO:0006511,GO:0006725,GO:0006807,GO:0006996,GO:0007049,GO:0007059,GO:0007067,GO:0007165,GO:0007166,GO:0007167,GO:0007178,GO:0007179,GO:0007276,GO:0007292,GO:0008150,GO:0008152,GO:…
Locus_965_Transcript_1/1_Confidence_0.000_Length_628	no_hit
Locus_966_Transcript_4/9_Confidence_0.133_Length_1295	Swiss-Prot	sp|P04919|B3AT_MOUSE Band 3 anion transport protein OS=Mus musculus GN=Slc4a1 PE=1 SV=1	207.608	7	1290	1	137/451	30.4	2.14E-57	GO:0003674,GO:0003779,GO:0005215,GO:0005452,GO:0005488,GO:0005515,GO:0005575,GO:0005856,GO:0005887,GO:0006810,GO:0006811,GO:0006820,GO:0006821,GO:0008022,GO:0008092,GO:0008150,GO:0008509,GO:0015075,GO:0015103,GO:0015108,GO:0015291,GO:0015297,GO:0015301,GO:0015698,GO:0016020,GO:0016021,GO:0016323,GO:0022804,GO:0022857,GO:0022891,GO:0022892,GO:0030018,GO:0030506,GO:0030863,GO:0031224,GO:0031226,GO:…
Locus_967_Transcript_1/3_Confidence_0.400_Length_2081	Swiss-Prot	sp|Q5EB30|ODF3A_XENTR Outer dense fiber protein 3 OS=Xenopus tropicalis GN=odf3 PE=2 SV=1	256.914	374	1096	2	135/241	56	3.68E-78	GO:0005575,GO:0005737,GO:0044424,GO:0044464
Locus_969_Transcript_1/1_Confidence_0.000_Length_1503	Swiss-Prot	sp|Q6XLQ7|CALU_RABIT Calumenin OS=Oryctolagus cuniculus GN=CALU PE=1 SV=2	96.2857	463	1197	1	91/258	35.3	1.30E-20	GO:0003674,GO:0005488,GO:0005509,GO:0005575,GO:0005576,GO:0005783,GO:0005788,GO:0016023,GO:0016529,GO:0031410,GO:0031974,GO:0031982,GO:0031988,GO:0033018,GO:0042470,GO:0043167,GO:0043169,GO:0043226,GO:0043227,GO:0043229,GO:0043231,GO:0043233,GO:0044422,GO:0044424,GO:0044432,GO:0044444,GO:0044446,GO:0044464,GO:0046872,GO:0048770,GO:0070013
Locus_970_Transcript_1/1_Confidence_0.000_Length_591	Swiss-Prot	sp|Q9SK22|RS161_ARATH 40S ribosomal protein S16-1 OS=Arabidopsis thaliana GN=RPS16A PE=2 SV=1	208.764	112	528	1	95/139	68.3	4.99E-67	GO:0003674,GO:0003735,GO:0005198,GO:0005575,GO:0005618,GO:0005794,GO:0005829,GO:0005840,GO:0005911,GO:0006412,GO:0008150,GO:0008152,GO:0009058,GO:0009059,GO:0009506,GO:0009507,GO:0009536,GO:0009987,GO:0015935,GO:0016020,GO:0019538,GO:0022626,GO:0022627,GO:0030054,GO:0030312,GO:0030529,GO:0032991,GO:0034645,GO:0043170,GO:0043226,GO:0043227,GO:0043228,GO:0043229,GO:0043231,GO:0043232,GO:0044237,GO:…
Locus_971_Transcript_1/1_Confidence_0.750_Length_3473	Swiss-Prot	sp|O35218|CPSF2_MOUSE Cleavage and polyadenylation specificity factor subunit 2 OS=Mus musculus GN=Cpsf2 PE=1 SV=1	682.945	102	1805	3	344/584	58.9	0	GO:0003674,GO:0003676,GO:0003723,GO:0003824,GO:0005488,GO:0005575,GO:0005634,GO:0005847,GO:0005849,GO:0006139,GO:0006378,GO:0006379,GO:0006396,GO:0006397,GO:0006398,GO:0006725,GO:0006807,GO:0008150,GO:0008152,GO:0008334,GO:0009987,GO:0016070,GO:0016071,GO:0016787,GO:0031123,GO:0031124,GO:0032991,GO:0034641,GO:0043170,GO:0043226,GO:0043227,GO:0043229,GO:0043231,GO:0043234,GO:0043631,GO:0044237,GO:…
Locus_972_Transcript_1/1_Confidence_0.000_Length_1066	no_hit
Locus_974_Transcript_3/4_Confidence_0.917_Length_537	no_hit
Locus_975_Transcript_14/16_Confidence_0.136_Length_593	Swiss-Prot	sp|Q40297|FCPA_MACPY Fucoxanthin-chlorophyll a-c binding protein A, chloroplastic OS=Macrocystis pyrifera GN=FCPA PE=2 SV=1	50.8322	4	333	1	43/128	33.6	9.10E-07	GO:0003674,GO:0005488,GO:0005575,GO:0006464,GO:0008150,GO:0008152,GO:0009507,GO:0009521,GO:0009523,GO:0009535,GO:0009536,GO:0009579,GO:0009987,GO:0015979,GO:0016020,GO:0016021,GO:0016168,GO:0018298,GO:0019538,GO:0030076,GO:0031224,GO:0032991,GO:0034357,GO:0036211,GO:0042651,GO:0043170,GO:0043226,GO:0043227,GO:0043229,GO:0043231,GO:0043234,GO:0043412,GO:0044237,GO:0044238,GO:0044260,GO:0044267,GO:…
Locus_976_Transcript_12/13_Confidence_0.083_Length_1118	Swiss-Prot	sp|Q8IY21|DDX60_HUMAN Probable ATP-dependent RNA helicase DDX60 OS=Homo sapiens GN=DDX60 PE=1 SV=3	92.8189	163	1113	1	94/322	29.2	5.62E-19	GO:0000166,GO:0001882,GO:0001883,GO:0002252,GO:0002376,GO:0002682,GO:0002684,GO:0002697,GO:0002831,GO:0003674,GO:0003676,GO:0003677,GO:0003690,GO:0003723,GO:0003725,GO:0003727,GO:0003824,GO:0004386,GO:0005488,GO:0005515,GO:0005524,GO:0005575,GO:0005737,GO:0006950,GO:0006952,GO:0006955,GO:0008026,GO:0008150,GO:0009607,GO:0009615,GO:0009966,GO:0009967,GO:0010646,GO:0010647,GO:0016462,GO:0016787,GO:…
Locus_977_Transcript_9/27_Confidence_0.016_Length_1075	no_hit
Locus_978_Transcript_6/9_Confidence_0.093_Length_878	no_hit
Locus_979_Transcript_1/3_Confidence_0.400_Length_6882	Swiss-Prot	sp|Q86Y13|DZIP3_HUMAN E3 ubiquitin-protein ligase DZIP3 OS=Homo sapiens GN=DZIP3 PE=1 SV=2	82.4185	1618	1929	1	37/104	35.6	3.99E-14	GO:0000209,GO:0003674,GO:0003676,GO:0003723,GO:0003824,GO:0004842,GO:0005488,GO:0005515,GO:0005575,GO:0005737,GO:0006464,GO:0008150,GO:0008152,GO:0008270,GO:0009987,GO:0016567,GO:0016874,GO:0016879,GO:0016881,GO:0019538,GO:0019787,GO:0019899,GO:0019902,GO:0031593,GO:0032182,GO:0032446,GO:0036211,GO:0043130,GO:0043167,GO:0043169,GO:0043170,GO:0043412,GO:0044237,GO:0044238,GO:0044260,GO:0044267,GO:…
Locus_980_Transcript_1/1_Confidence_0.000_Length_735	no_hit
Locus_982_Transcript_1/1_Confidence_0.333_Length_1355	Swiss-Prot	sp|Q9BPL7|ENO2_TOXGO Enolase 2 OS=Toxoplasma gondii GN=ENO2 PE=1 SV=1	418.698	334	1350	-3	207/348	59.5	4.35E-141	GO:0000015,GO:0000287,GO:0003674,GO:0003824,GO:0004634,GO:0005488,GO:0005575,GO:0005737,GO:0005975,GO:0005996,GO:0006006,GO:0006007,GO:0006091,GO:0006096,GO:0008150,GO:0008152,GO:0009056,GO:0009987,GO:0016052,GO:0016829,GO:0016835,GO:0016836,GO:0019318,GO:0019320,GO:0032991,GO:0043167,GO:0043169,GO:0043234,GO:0044237,GO:0044238,GO:0044424,GO:0044444,GO:0044445,GO:0044464,GO:0044723,GO:0044724,GO:…
Locus_983_Transcript_1/16_Confidence_0.015_Length_2415	Swiss-Prot	sp|Q9Y6D9|MD1L1_HUMAN Mitotic spindle assembly checkpoint protein MAD1 OS=Homo sapiens GN=MAD1L1 PE=1 SV=2	161.384	1060	1677	1	97/208	46.6	1.82E-64	GO:0000075,GO:0000089,GO:0000090,GO:0000093,GO:0000278,GO:0000280,GO:0000775,GO:0000776,GO:0000777,GO:0003674,GO:0005488,GO:0005515,GO:0005575,GO:0005634,GO:0005643,GO:0005694,GO:0005737,GO:0005739,GO:0005813,GO:0005815,GO:0005819,GO:0005829,GO:0005856,GO:0006996,GO:0007049,GO:0007067,GO:0007088,GO:0007093,GO:0007094,GO:0007346,GO:0008150,GO:0009987,GO:0010564,GO:0010639,GO:0010948,GO:0015629,GO:…
Locus_984_Transcript_13/41_Confidence_0.127_Length_4989	Swiss-Prot	sp|Q4R6Q7|AP5M1_MACFA AP-5 complex subunit mu-1 OS=Macaca fascicularis GN=AP5M1 PE=2 SV=1	101.679	12	809	-2	83/270	30.7	8.60E-21	GO:0000323,GO:0005575,GO:0005737,GO:0005764,GO:0005765,GO:0005768,GO:0005770,GO:0005773,GO:0005774,GO:0005829,GO:0006810,GO:0006886,GO:0008150,GO:0010008,GO:0015031,GO:0016020,GO:0016192,GO:0016197,GO:0030119,GO:0030131,GO:0031090,GO:0031902,GO:0032991,GO:0043226,GO:0043227,GO:0043229,GO:0043231,GO:0043234,GO:0044422,GO:0044424,GO:0044425,GO:0044437,GO:0044440,GO:0044444,GO:0044446,GO:0044464,GO:…
Locus_985_Transcript_1/1_Confidence_0.333_Length_547	no_hit
Locus_986_Transcript_92/93_Confidence_0.002_Length_3671	Swiss-Prot	sp|Q8BKE9|IFT74_MOUSE Intraflagellar transport protein 74 homolog OS=Mus musculus GN=Ift74 PE=1 SV=2	602.438	71	1846	2	327/598	54.7	0	GO:0003674,GO:0003682,GO:0005488,GO:0005575,GO:0005634,GO:0005737,GO:0005813,GO:0005815,GO:0006355,GO:0006357,GO:0008150,GO:0009889,GO:0009891,GO:0009893,GO:0010468,GO:0010556,GO:0010557,GO:0010604,GO:0010628,GO:0016023,GO:0019219,GO:0019222,GO:0030155,GO:0031323,GO:0031325,GO:0031326,GO:0031328,GO:0031410,GO:0031982,GO:0031988,GO:0033628,GO:0033630,GO:0043226,GO:0043227,GO:0043228,GO:0043229,GO:…
Locus_987_Transcript_4/4_Confidence_0.000_Length_7762	Swiss-Prot	sp|Q6A078|CE290_MOUSE Centrosomal protein of 290 kDa OS=Mus musculus GN=Cep290 PE=1 SV=2	731.865	3722	6835	-1	480/1046	45.9	0	GO:0000930,GO:0001822,GO:0003674,GO:0005488,GO:0005515,GO:0005575,GO:0005634,GO:0005737,GO:0005813,GO:0005815,GO:0005829,GO:0005856,GO:0005929,GO:0005932,GO:0006139,GO:0006140,GO:0006351,GO:0006355,GO:0006725,GO:0006807,GO:0006810,GO:0007163,GO:0008017,GO:0008092,GO:0008150,GO:0008152,GO:0009058,GO:0009059,GO:0009653,GO:0009889,GO:0009891,GO:0009893,GO:0009986,GO:0009987,GO:0010468,GO:0010556,GO:…
Locus_988_Transcript_2/3_Confidence_0.938_Length_1560	Swiss-Prot	sp|Q9Y3Y4|PYGO1_HUMAN Pygopus homolog 1 OS=Homo sapiens GN=PYGO1 PE=1 SV=2	106.301	268	477	1	43/70	61.4	1.61E-23	GO:0001822,GO:0003674,GO:0005488,GO:0005515,GO:0005575,GO:0005634,GO:0006355,GO:0006357,GO:0007165,GO:0007166,GO:0008104,GO:0008150,GO:0008270,GO:0009791,GO:0009889,GO:0009891,GO:0009893,GO:0009987,GO:0010468,GO:0010556,GO:0010557,GO:0010604,GO:0010628,GO:0016055,GO:0019219,GO:0019222,GO:0031323,GO:0031325,GO:0031326,GO:0031328,GO:0032501,GO:0032502,GO:0033036,GO:0033365,GO:0034504,GO:0034613,GO:…
Locus_989_Transcript_4/4_Confidence_0.000_Length_5447	Swiss-Prot	sp|Q9UBS9|SUCO_HUMAN SUN domain-containing ossification factor OS=Homo sapiens GN=SUCO PE=1 SV=1	233.032	4079	4636	-2	109/193	56.5	2.08E-60	GO:0001503,GO:0005575,GO:0005783,GO:0005789,GO:0005791,GO:0007275,GO:0008150,GO:0009889,GO:0009891,GO:0009893,GO:0010556,GO:0010557,GO:0010604,GO:0010712,GO:0010714,GO:0016020,GO:0016021,GO:0019222,GO:0030278,GO:0030867,GO:0031090,GO:0031224,GO:0032501,GO:0032502,GO:0032965,GO:0032967,GO:0034103,GO:0043226,GO:0043227,GO:0043229,GO:0043231,GO:0044246,GO:0044253,GO:0044422,GO:0044424,GO:0044425,GO:…
Locus_990_Transcript_3/9_Confidence_0.083_Length_2030	Swiss-Prot	sp|Q9WTS8|FCN1_RAT Ficolin-1 OS=Rattus norvegicus GN=Fcn1 PE=2 SV=2	193.356	41	685	-2	99/219	45.2	7.85E-54	GO:0002376,GO:0003674,GO:0005488,GO:0005575,GO:0005576,GO:0005581,GO:0006950,GO:0006952,GO:0006955,GO:0008150,GO:0043167,GO:0043169,GO:0044420,GO:0044421,GO:0045087,GO:0046872,GO:0050896
Locus_991_Transcript_1/1_Confidence_0.000_Length_1302	Swiss-Prot	sp|Q99853|FOXB1_HUMAN Forkhead box protein B1 OS=Homo sapiens GN=FOXB1 PE=2 SV=3	108.227	550	900	-1	57/120	47.5	5.24E-25	GO:0000981,GO:0001071,GO:0001655,GO:0001756,GO:0003002,GO:0003008,GO:0003674,GO:0003676,GO:0003677,GO:0003690,GO:0003700,GO:0003705,GO:0005488,GO:0005515,GO:0005575,GO:0005634,GO:0005667,GO:0006139,GO:0006351,GO:0006355,GO:0006725,GO:0006807,GO:0006810,GO:0006928,GO:0007154,GO:0007389,GO:0007412,GO:0007420,GO:0007589,GO:0007595,GO:0007610,GO:0007611,GO:0007612,GO:0007632,GO:0008134,GO:0008150,GO:…
Locus_992_Transcript_1/1_Confidence_0.429_Length_1744	Swiss-Prot	sp|Q43092|SSG1_PEA Granule-bound starch synthase 1, chloroplastic/amyloplastic OS=Pisum sativum PE=1 SV=1	311.612	271	1731	-2	189/498	38	8.99E-96	GO:0000271,GO:0003674,GO:0003824,GO:0005575,GO:0005975,GO:0005976,GO:0005982,GO:0006073,GO:0008150,GO:0008152,GO:0009011,GO:0009058,GO:0009059,GO:0009250,GO:0009501,GO:0009507,GO:0009536,GO:0009987,GO:0016051,GO:0016740,GO:0016757,GO:0016758,GO:0019252,GO:0033692,GO:0033840,GO:0034637,GO:0034645,GO:0043170,GO:0043226,GO:0043227,GO:0043229,GO:0043231,GO:0044042,GO:0044237,GO:0044238,GO:0044249,GO:…
Locus_993_Transcript_1/1_Confidence_0.000_Length_2780	Swiss-Prot	sp|Q14623|IHH_HUMAN Indian hedgehog protein OS=Homo sapiens GN=IHH PE=1 SV=4	321.242	1294	2361	-3	162/360	45	2.45E-98	GO:0000902,GO:0000904,GO:0001501,GO:0001503,GO:0001569,GO:0001649,GO:0001654,GO:0001701,GO:0001708,GO:0001763,GO:0001894,GO:0001944,GO:0001947,GO:0002009,GO:0002053,GO:0002682,GO:0002683,GO:0002684,GO:0002694,GO:0002695,GO:0002696,GO:0003143,GO:0003382,GO:0003406,GO:0003674,GO:0003824,GO:0005102,GO:0005113,GO:0005488,GO:0005496,GO:0005515,GO:0005575,GO:0005576,GO:0005615,GO:0005886,GO:0006029,GO:…
Locus_994_Transcript_11/13_Confidence_0.371_Length_4924	Swiss-Prot	sp|Q86Y13|DZIP3_HUMAN E3 ubiquitin-protein ligase DZIP3 OS=Homo sapiens GN=DZIP3 PE=1 SV=2	90.1225	4161	4619	-3	51/157	32.5	1.52E-16	GO:0000209,GO:0003674,GO:0003676,GO:0003723,GO:0003824,GO:0004842,GO:0005488,GO:0005515,GO:0005575,GO:0005737,GO:0006464,GO:0008150,GO:0008152,GO:0008270,GO:0009987,GO:0016567,GO:0016874,GO:0016879,GO:0016881,GO:0019538,GO:0019787,GO:0019899,GO:0019902,GO:0031593,GO:0032182,GO:0032446,GO:0036211,GO:0043130,GO:0043167,GO:0043169,GO:0043170,GO:0043412,GO:0044237,GO:0044238,GO:0044260,GO:0044267,GO:…
Locus_995_Transcript_1/3_Confidence_0.667_Length_1158	no_hit
Locus_996_Transcript_2/4_Confidence_0.062_Length_2341	Swiss-Prot	sp|Q62829|PAK3_RAT Serine/threonine-protein kinase PAK 3 OS=Rattus norvegicus GN=Pak3 PE=1 SV=1	614.379	530	1876	2	319/477	66.9	0	GO:0000165,GO:0000166,GO:0000187,GO:0001882,GO:0001883,GO:0001932,GO:0001934,GO:0003674,GO:0003824,GO:0004672,GO:0004674,GO:0004708,GO:0004712,GO:0005488,GO:0005515,GO:0005524,GO:0005575,GO:0005737,GO:0006464,GO:0006468,GO:0006793,GO:0006796,GO:0007165,GO:0007243,GO:0007275,GO:0007409,GO:0008064,GO:0008150,GO:0008152,GO:0009653,GO:0009893,GO:0009966,GO:0009967,GO:0009987,GO:0010562,GO:0010604,GO:…
Locus_997_Transcript_1/1_Confidence_0.000_Length_8079	Swiss-Prot	sp|Q9JMH9|MY18A_MOUSE Unconventional myosin-XVIIIa OS=Mus musculus GN=Myo18a PE=1 SV=2	736.487	2031	6194	3	549/1435	38.3	0	GO:0000166,GO:0001882,GO:0001883,GO:0003674,GO:0003774,GO:0003824,GO:0005488,GO:0005524,GO:0005575,GO:0005737,GO:0005793,GO:0005856,GO:0006928,GO:0006996,GO:0007010,GO:0008150,GO:0009987,GO:0016043,GO:0016459,GO:0016462,GO:0016477,GO:0016787,GO:0016817,GO:0016818,GO:0017076,GO:0017111,GO:0030029,GO:0030036,GO:0030554,GO:0031032,GO:0032549,GO:0032550,GO:0032553,GO:0032555,GO:0032559,GO:0032991,GO:…
Locus_998_Transcript_1/9_Confidence_0.028_Length_3061	Swiss-Prot	sp|Q5R903|SNX14_PONAB Sorting nexin-14 OS=Pongo abelii GN=SNX14 PE=1 SV=1	172.17	2350	3060	-2	104/241	43.2	1.37E-42	GO:0003674,GO:0005488,GO:0005543,GO:0006810,GO:0007154,GO:0008150,GO:0008277,GO:0008289,GO:0009966,GO:0009968,GO:0009987,GO:0010646,GO:0010648,GO:0015031,GO:0023021,GO:0023051,GO:0023057,GO:0035091,GO:0038032,GO:0043167,GO:0043168,GO:0044699,GO:0044763,GO:0045184,GO:0045744,GO:0048519,GO:0048523,GO:0048583,GO:0048585,GO:0050789,GO:0050794,GO:0051234,GO:0065007,GO:0071702
Locus_999_Transcript_3/3_Confidence_0.000_Length_2943	Swiss-Prot	sp|Q8CEE0|CEP57_MOUSE Centrosomal protein of 57 kDa OS=Mus musculus GN=Cep57 PE=1 SV=2	154.836	2262	2831	-2	87/190	45.8	2.66E-38	GO:0000060,GO:0000226,GO:0002064,GO:0003006,GO:0003674,GO:0005488,GO:0005515,GO:0005575,GO:0005634,GO:0005737,GO:0005794,GO:0005813,GO:0005815,GO:0005856,GO:0005874,GO:0006461,GO:0006810,GO:0006886,GO:0006996,GO:0007010,GO:0007017,GO:0007165,GO:0007166,GO:0007167,GO:0007169,GO:0007281,GO:0007286,GO:0008017,GO:0008092,GO:0008150,GO:0008543,GO:0009719,GO:0009987,GO:0010033,GO:0015031,GO:0015630,GO:…
Locus_1000_Transcript_1/3_Confidence_0.273_Length_582	no_hit
Locus_1001_Transcript_13/13_Confidence_0.341_Length_939	Swiss-Prot	sp|P16621|LAR_DROME Tyrosine-protein phosphatase Lar OS=Drosophila melanogaster GN=Lar PE=1 SV=2	81.2629	35	844	2	85/283	30	1.18E-15	GO:0000902,GO:0000904,GO:0001558,GO:0001700,GO:0003674,GO:0003824,GO:0004721,GO:0004725,GO:0004871,GO:0004872,GO:0004888,GO:0005001,GO:0005488,GO:0005515,GO:0005539,GO:0005575,GO:0005875,GO:0005886,GO:0005912,GO:0005924,GO:0005925,GO:0006464,GO:0006470,GO:0006793,GO:0006796,GO:0006928,GO:0007154,GO:0007155,GO:0007276,GO:0007292,GO:0007399,GO:0007411,GO:0007412,GO:0007416,GO:0007528,GO:0008045,GO:…
Locus_1002_Transcript_1/3_Confidence_0.583_Length_1666	Swiss-Prot	sp|O13755|OSM1_SCHPO Putative fumarate reductase OS=Schizosaccharomyces pombe (strain 972 / ATCC 24843) GN=osm1 PE=3 SV=1	367.081	296	1666	-1	206/465	44.3	1.86E-118	GO:0000104,GO:0003674,GO:0003824,GO:0005575,GO:0005634,GO:0005737,GO:0005739,GO:0005829,GO:0006082,GO:0006099,GO:0006106,GO:0008150,GO:0008152,GO:0009987,GO:0016156,GO:0016491,GO:0016627,GO:0016628,GO:0019752,GO:0043226,GO:0043227,GO:0043229,GO:0043231,GO:0043436,GO:0043648,GO:0044237,GO:0044238,GO:0044281,GO:0044424,GO:0044444,GO:0044464,GO:0044710,GO:0055114,GO:0071704
Locus_1003_Transcript_2/3_Confidence_0.333_Length_3545	Swiss-Prot	sp|P60924|DELE_RAT Death ligand signal enhancer OS=Rattus norvegicus GN=Dele PE=2 SV=1	142.51	2237	2839	-2	80/202	39.6	5.09E-34	GO:0005575,GO:0005739,GO:0007165,GO:0007166,GO:0008150,GO:0008625,GO:0009987,GO:0010941,GO:0019222,GO:0042981,GO:0043067,GO:0043226,GO:0043227,GO:0043229,GO:0043231,GO:0043281,GO:0044424,GO:0044444,GO:0044464,GO:0044699,GO:0044763,GO:0050789,GO:0050790,GO:0050794,GO:0050896,GO:0051336,GO:0051716,GO:0052547,GO:0052548,GO:0065007,GO:0065009,GO:0097190,GO:0097191,GO:2000116
Locus_1004_Transcript_1/1_Confidence_0.000_Length_767	Swiss-Prot	sp|O13755|OSM1_SCHPO Putative fumarate reductase OS=Schizosaccharomyces pombe (strain 972 / ATCC 24843) GN=osm1 PE=3 SV=1	110.153	4	720	-3	82/255	32.2	3.81E-26	GO:0000104,GO:0003674,GO:0003824,GO:0005575,GO:0005634,GO:0005737,GO:0005739,GO:0005829,GO:0006082,GO:0006099,GO:0006106,GO:0008150,GO:0008152,GO:0009987,GO:0016156,GO:0016491,GO:0016627,GO:0016628,GO:0019752,GO:0043226,GO:0043227,GO:0043229,GO:0043231,GO:0043436,GO:0043648,GO:0044237,GO:0044238,GO:0044281,GO:0044424,GO:0044444,GO:0044464,GO:0044710,GO:0055114,GO:0071704
Locus_1005_Transcript_1/2_Confidence_1.000_Length_4785	Swiss-Prot	sp|P21956|MFGM_MOUSE Lactadherin OS=Mus musculus GN=Mfge8 PE=1 SV=3	107.457	1517	2776	2	110/425	25.9	7.72E-23	GO:0001525,GO:0001786,GO:0003674,GO:0005102,GO:0005178,GO:0005488,GO:0005515,GO:0005543,GO:0005575,GO:0005576,GO:0005615,GO:0006910,GO:0006911,GO:0007155,GO:0007338,GO:0008037,GO:0008150,GO:0008289,GO:0008429,GO:0009566,GO:0009897,GO:0009987,GO:0010324,GO:0016020,GO:0016043,GO:0016044,GO:0016597,GO:0019897,GO:0019898,GO:0022414,GO:0022610,GO:0030100,GO:0031012,GO:0031406,GO:0031982,GO:0031988,GO:…
Locus_1006_Transcript_4/11_Confidence_0.116_Length_1025	Swiss-Prot	sp|P51950|MAT1_MARGL CDK-activating kinase assembly factor MAT1 OS=Marthasterias glacialis PE=1 SV=1	213.001	49	891	1	122/291	41.9	2.94E-64	GO:0003674,GO:0005488,GO:0005575,GO:0005634,GO:0007049,GO:0008150,GO:0008270,GO:0009987,GO:0043167,GO:0043169,GO:0043226,GO:0043227,GO:0043229,GO:0043231,GO:0044424,GO:0044464,GO:0044699,GO:0044763,GO:0046872,GO:0046914,GO:0051301
Locus_1007_Transcript_1/1_Confidence_0.000_Length_569	no_hit
Locus_1008_Transcript_2/7_Confidence_0.100_Length_3521	Swiss-Prot	sp|Q9HAU5|RENT2_HUMAN Regulator of nonsense transcripts 2 OS=Homo sapiens GN=UPF2 PE=1 SV=1	944.11	551	3163	-2	473/885	53.4	0	GO:0000184,GO:0000956,GO:0001889,GO:0003674,GO:0003676,GO:0003677,GO:0003723,GO:0005488,GO:0005515,GO:0005575,GO:0005634,GO:0005737,GO:0005829,GO:0006139,GO:0006401,GO:0006402,GO:0006405,GO:0006406,GO:0006725,GO:0006807,GO:0006810,GO:0006913,GO:0008150,GO:0008152,GO:0009056,GO:0009057,GO:0009987,GO:0010467,GO:0015931,GO:0016070,GO:0016071,GO:0016482,GO:0019439,GO:0031099,GO:0031100,GO:0032502,GO:…
Locus_1009_Transcript_3/21_Confidence_0.333_Length_1828	TrEMBL	tr|K1S0T7|K1S0T7_CRAGI Uncharacterized protein OS=Crassostrea gigas GN=CGI_10026544 PE=4 SV=1	89.3521	1041	1394	-3	51/123	41.5	2.07E-15
Locus_1010_Transcript_1/1_Confidence_0.000_Length_1796	Swiss-Prot	sp|P05164|PERM_HUMAN Myeloperoxidase OS=Homo sapiens GN=MPO PE=1 SV=1	77.411	45	347	3	42/103	40.8	1.90E-13	GO:0000302,GO:0000303,GO:0000323,GO:0001878,GO:0002148,GO:0002149,GO:0002252,GO:0002376,GO:0002679,GO:0003674,GO:0003682,GO:0003824,GO:0004601,GO:0005488,GO:0005539,GO:0005575,GO:0005615,GO:0005634,GO:0005739,GO:0005764,GO:0005773,GO:0006082,GO:0006801,GO:0006950,GO:0006952,GO:0006979,GO:0008150,GO:0008152,GO:0008201,GO:0009056,GO:0009058,GO:0009607,GO:0009620,GO:0009987,GO:0010035,GO:0010941,GO:…
Locus_1011_Transcript_1/1_Confidence_0.000_Length_1898	Swiss-Prot	sp|Q5ZME8|SMU1_CHICK WD40 repeat-containing protein SMU1 OS=Gallus gallus GN=SMU1 PE=2 SV=1	875.93	6	1544	3	414/514	80.5	0	GO:0005575,GO:0005634,GO:0005737,GO:0043226,GO:0043227,GO:0043229,GO:0043231,GO:0044424,GO:0044464
Locus_1012_Transcript_1/1_Confidence_0.000_Length_319	no_hit
Locus_1013_Transcript_14/26_Confidence_0.006_Length_3951	nr	PREDICTED: RNA-directed DNA polymerase from mobile element jockey-like, partial [Hydra magnipapillata]	61.6178	2625	2783	3	29/53	54.7	2.38E-07
Locus_1014_Transcript_1/3_Confidence_0.375_Length_4388	TrEMBL	tr|A7S6E5|A7S6E5_NEMVE Predicted protein OS=Nematostella vectensis GN=v1g243188 PE=4 SV=1	94.7449	3256	3729	1	98/172	57	3.00E-16
Locus_1015_Transcript_5/7_Confidence_0.400_Length_4610	Swiss-Prot	sp|P82198|BGH3_MOUSE Transforming growth factor-beta-induced protein ig-h3 OS=Mus musculus GN=Tgfbi PE=2 SV=1	157.532	386	1669	2	129/451	28.6	3.78E-38	GO:0001525,GO:0003674,GO:0005488,GO:0005575,GO:0005576,GO:0005578,GO:0005615,GO:0007155,GO:0008150,GO:0009987,GO:0016043,GO:0022610,GO:0030198,GO:0031012,GO:0031982,GO:0031988,GO:0032502,GO:0043062,GO:0043226,GO:0043227,GO:0043230,GO:0044421,GO:0044699,GO:0044763,GO:0044767,GO:0048646,GO:0050840,GO:0065010,GO:0070062,GO:0071840
Locus_1016_Transcript_5/5_Confidence_0.000_Length_1470	Swiss-Prot	sp|Q5R931|RL10_PONAB 60S ribosomal protein L10 OS=Pongo abelii GN=RPL10 PE=2 SV=3	216.468	434	763	2	101/110	91.8	2.41E-65	GO:0003674,GO:0003735,GO:0005198,GO:0005575,GO:0005622,GO:0005840,GO:0006412,GO:0008150,GO:0008152,GO:0009058,GO:0009059,GO:0009987,GO:0019538,GO:0030529,GO:0032991,GO:0034645,GO:0043170,GO:0043226,GO:0043228,GO:0043229,GO:0043232,GO:0044237,GO:0044238,GO:0044249,GO:0044260,GO:0044267,GO:0044424,GO:0044444,GO:0044464,GO:0071704,GO:1901576
Locus_1017_Transcript_1/1_Confidence_0.000_Length_5849	Swiss-Prot	sp|P70704|AT8A1_MOUSE Probable phospholipid-transporting ATPase IA OS=Mus musculus GN=Atp8a1 PE=1 SV=1	1353.58	86	3544	2	674/1165	57.9	0	GO:0000166,GO:0000287,GO:0001882,GO:0001883,GO:0003674,GO:0003824,GO:0004012,GO:0005215,GO:0005319,GO:0005488,GO:0005524,GO:0005548,GO:0005575,GO:0005783,GO:0005886,GO:0006810,GO:0006811,GO:0006812,GO:0006820,GO:0006869,GO:0008150,GO:0008324,GO:0012506,GO:0015075,GO:0015399,GO:0015405,GO:0015711,GO:0015748,GO:0015914,GO:0016020,GO:0016021,GO:0016462,GO:0016787,GO:0016817,GO:0016818,GO:0016820,GO:…
Locus_1018_Transcript_1/1_Confidence_0.000_Length_438	Swiss-Prot	sp|Q9GRJ3|RS23_LUMRU 40S ribosomal protein S23 OS=Lumbricus rubellus GN=RPS23 PE=2 SV=1	235.728	1	417	-1	112/139	80.6	1.64E-78	GO:0003674,GO:0003735,GO:0005198,GO:0005575,GO:0005622,GO:0005840,GO:0006412,GO:0008150,GO:0008152,GO:0009058,GO:0009059,GO:0009987,GO:0015935,GO:0019538,GO:0030529,GO:0032991,GO:0034645,GO:0043170,GO:0043226,GO:0043228,GO:0043229,GO:0043232,GO:0044237,GO:0044238,GO:0044249,GO:0044260,GO:0044267,GO:0044391,GO:0044422,GO:0044424,GO:0044444,GO:0044446,GO:0044464,GO:0071704,GO:1901576
Locus_1019_Transcript_2/4_Confidence_0.429_Length_1362	Swiss-Prot	sp|Q27084|TAL2_TACTR Tachylectin-2 OS=Tachypleus tridentatus PE=1 SV=1	244.973	505	1215	1	125/237	52.7	5.47E-76	GO:0002376,GO:0005575,GO:0005576,GO:0006950,GO:0006952,GO:0006955,GO:0008150,GO:0045087,GO:0050896
Locus_1020_Transcript_1/1_Confidence_0.333_Length_2237	Swiss-Prot	sp|Q9WVD0|NPY1R_CAVPO Neuropeptide Y receptor type 1 OS=Cavia porcellus GN=NPY1R PE=3 SV=1	84.7297	514	1356	-3	73/294	24.8	3.90E-16	GO:0001653,GO:0003674,GO:0004871,GO:0004872,GO:0004888,GO:0004930,GO:0004983,GO:0005575,GO:0005886,GO:0007165,GO:0007166,GO:0007186,GO:0008150,GO:0008188,GO:0008528,GO:0009987,GO:0016020,GO:0016021,GO:0030594,GO:0031224,GO:0038023,GO:0044425,GO:0044464,GO:0044699,GO:0044763,GO:0050789,GO:0050794,GO:0050896,GO:0051716,GO:0060089,GO:0065007
Locus_1021_Transcript_1/1_Confidence_0.000_Length_266	no_hit
Locus_1022_Transcript_1/1_Confidence_0.333_Length_5987	Swiss-Prot	sp|Q9JIX8|ACINU_MOUSE Apoptotic chromatin condensation inducer in the nucleus OS=Mus musculus GN=Acin1 PE=1 SV=3	126.331	4604	4873	2	53/90	58.9	1.67E-27	GO:0000166,GO:0002682,GO:0002761,GO:0002763,GO:0003674,GO:0003676,GO:0005488,GO:0005575,GO:0005634,GO:0005654,GO:0005730,GO:0005737,GO:0006139,GO:0006259,GO:0006323,GO:0006725,GO:0006807,GO:0006915,GO:0006996,GO:0008150,GO:0008152,GO:0008219,GO:0009987,GO:0012501,GO:0016043,GO:0016265,GO:0016604,GO:0016607,GO:0030099,GO:0030154,GO:0030218,GO:0030261,GO:0030263,GO:0032502,GO:0034641,GO:0036094,GO:…
Locus_1023_Transcript_1/1_Confidence_0.000_Length_380	no_hit
Locus_1024_Transcript_11/26_Confidence_0.096_Length_4708	Swiss-Prot	sp|Q05654|RTF21_SCHPO Retrotransposable element Tf2 155 kDa protein type 1 OS=Schizosaccharomyces pombe (strain 972 / ATCC 24843) GN=Tf2-1 PE=4 SV=1	167.933	1951	2883	1	102/329	31	5.25E-67	GO:0003674,GO:0003676,GO:0003723,GO:0003824,GO:0003964,GO:0004175,GO:0004190,GO:0005488,GO:0005575,GO:0005634,GO:0006139,GO:0006259,GO:0006260,GO:0006278,GO:0006508,GO:0006725,GO:0006807,GO:0008150,GO:0008152,GO:0008233,GO:0009058,GO:0009059,GO:0009987,GO:0015074,GO:0016740,GO:0016772,GO:0016779,GO:0016787,GO:0019538,GO:0034061,GO:0034641,GO:0034645,GO:0043170,GO:0043226,GO:0043227,GO:0043229,GO:…
Locus_1025_Transcript_4/25_Confidence_0.133_Length_1581	no_hit
Locus_1026_Transcript_1/1_Confidence_0.000_Length_502	no_hit
Locus_1027_Transcript_3/3_Confidence_0.000_Length_2035	Swiss-Prot	sp|Q8QGW7|LITAF_CHICK Lipopolysaccharide-induced tumor necrosis factor-alpha factor homolog OS=Gallus gallus GN=LITAF PE=2 SV=1	68.9366	292	516	1	45/75	60	5.00E-12	GO:0003674,GO:0005102,GO:0005125,GO:0005488,GO:0005515,GO:0005575,GO:0005737,GO:0006139,GO:0006351,GO:0006355,GO:0006725,GO:0006807,GO:0008150,GO:0008152,GO:0009058,GO:0009059,GO:0009889,GO:0009987,GO:0010468,GO:0010556,GO:0016070,GO:0018130,GO:0019219,GO:0019222,GO:0019438,GO:0031323,GO:0031326,GO:0032774,GO:0034641,GO:0034645,GO:0034654,GO:0043170,GO:0044237,GO:0044238,GO:0044249,GO:0044260,GO:…
Locus_1028_Transcript_5/9_Confidence_0.222_Length_2387	Swiss-Prot	sp|Q92519|TRIB2_HUMAN Tribbles homolog 2 OS=Homo sapiens GN=TRIB2 PE=2 SV=1	376.711	1043	1873	2	171/277	61.7	1.36E-121	GO:0000166,GO:0001817,GO:0001932,GO:0001933,GO:0003674,GO:0003824,GO:0004672,GO:0004857,GO:0004860,GO:0005488,GO:0005515,GO:0005575,GO:0005634,GO:0005730,GO:0005737,GO:0005856,GO:0006464,GO:0006468,GO:0006469,GO:0006793,GO:0006796,GO:0008134,GO:0008150,GO:0008152,GO:0009889,GO:0009890,GO:0009892,GO:0009893,GO:0009894,GO:0009896,GO:0009966,GO:0009987,GO:0010556,GO:0010558,GO:0010563,GO:0010604,GO:…
Locus_1029_Transcript_1/1_Confidence_0.000_Length_1999	TrEMBL	tr|M1T236|M1T236_9CNID Putative flagellar-associated protein (Fragment) OS=Stylophora pistillata PE=4 SV=1	974.156	438	1874	3	464/479	96.9	0	GO:0003674,GO:0005488,GO:0005509,GO:0043167,GO:0043169,GO:0046872
Locus_1030_Transcript_1/1_Confidence_0.000_Length_606	Swiss-Prot	sp|O61463|RLA2_CRYST 60S acidic ribosomal protein P2 OS=Cryptochiton stelleri PE=3 SV=1	91.2781	1	345	1	71/115	61.7	6.11E-22	GO:0003674,GO:0003735,GO:0005198,GO:0005575,GO:0005622,GO:0005840,GO:0006414,GO:0008150,GO:0008152,GO:0009058,GO:0009059,GO:0009987,GO:0030529,GO:0032991,GO:0034645,GO:0043170,GO:0043226,GO:0043228,GO:0043229,GO:0043232,GO:0044237,GO:0044249,GO:0044260,GO:0044424,GO:0044444,GO:0044464,GO:0071704,GO:1901576
Locus_1031_Transcript_1/2_Confidence_0.333_Length_429	Swiss-Prot	sp|Q29036|DAD1_PIG Dolichyl-diphosphooligosaccharide--protein glycosyltransferase subunit DAD1 OS=Sus scrofa GN=DAD1 PE=3 SV=3	102.449	254	427	-3	47/58	81	7.01E-27	GO:0001824,GO:0003674,GO:0003824,GO:0004576,GO:0004579,GO:0005575,GO:0005783,GO:0005789,GO:0005975,GO:0006464,GO:0006486,GO:0006915,GO:0008150,GO:0008152,GO:0008219,GO:0008250,GO:0009987,GO:0010941,GO:0012501,GO:0016020,GO:0016021,GO:0016265,GO:0016740,GO:0016757,GO:0016758,GO:0019538,GO:0031090,GO:0031224,GO:0032502,GO:0032991,GO:0036211,GO:0042981,GO:0043066,GO:0043067,GO:0043069,GO:0043170,GO:…
Locus_1032_Transcript_2/4_Confidence_0.955_Length_2876	Swiss-Prot	sp|P18754|RCC1_HUMAN Regulator of chromosome condensation OS=Homo sapiens GN=RCC1 PE=1 SV=1	325.479	974	1990	2	174/344	50.6	1.27E-99	GO:0000082,GO:0000226,GO:0000228,GO:0000280,GO:0000785,GO:0000790,GO:0000793,GO:0000794,GO:0003674,GO:0003676,GO:0003677,GO:0003682,GO:0005083,GO:0005085,GO:0005087,GO:0005088,GO:0005488,GO:0005515,GO:0005575,GO:0005634,GO:0005654,GO:0005694,GO:0005730,GO:0005737,GO:0006461,GO:0006996,GO:0007010,GO:0007017,GO:0007049,GO:0007051,GO:0007052,GO:0007059,GO:0007067,GO:0007088,GO:0007346,GO:0008150,GO:…
Locus_1033_Transcript_1/8_Confidence_0.222_Length_2923	Swiss-Prot	sp|A5PJX7|S6A13_BOVIN Sodium- and chloride-dependent GABA transporter 2 OS=Bos taurus GN=SLC6A13 PE=2 SV=1	364.77	124	1599	1	204/497	41	7.69E-112	GO:0003674,GO:0005215,GO:0005283,GO:0005326,GO:0005328,GO:0005332,GO:0005342,GO:0005343,GO:0005416,GO:0005575,GO:0005886,GO:0005887,GO:0006810,GO:0006836,GO:0008028,GO:0008150,GO:0008324,GO:0008509,GO:0008514,GO:0015075,GO:0015077,GO:0015081,GO:0015171,GO:0015185,GO:0015291,GO:0015293,GO:0015294,GO:0015370,GO:0016020,GO:0016021,GO:0022804,GO:0022857,GO:0022890,GO:0022891,GO:0022892,GO:0031224,GO:…
Locus_1034_Transcript_1/1_Confidence_0.000_Length_3026	Swiss-Prot	sp|Q5F389|WWOX_CHICK WW domain-containing oxidoreductase OS=Gallus gallus GN=WWOX PE=2 SV=2	470.315	395	1573	2	239/397	60.2	2.68E-154	GO:0003674,GO:0003824,GO:0005575,GO:0005634,GO:0005737,GO:0006915,GO:0007165,GO:0007166,GO:0008150,GO:0008152,GO:0008219,GO:0009987,GO:0012501,GO:0016055,GO:0016265,GO:0016491,GO:0043226,GO:0043227,GO:0043229,GO:0043231,GO:0044424,GO:0044464,GO:0044699,GO:0044710,GO:0044763,GO:0050789,GO:0050794,GO:0050896,GO:0051716,GO:0055114,GO:0065007
Locus_1035_Transcript_1/1_Confidence_0.588_Length_3962	Swiss-Prot	sp|O16025|AOSL_PLEHO Allene oxide synthase-lipoxygenase protein OS=Plexaura homomalla PE=1 SV=1	894.419	408	3491	3	470/1068	44	0	GO:0001676,GO:0003674,GO:0003824,GO:0004096,GO:0004601,GO:0005488,GO:0005506,GO:0005575,GO:0005737,GO:0006082,GO:0006629,GO:0006631,GO:0006633,GO:0006690,GO:0006691,GO:0008150,GO:0008152,GO:0008610,GO:0009058,GO:0009987,GO:0016020,GO:0016053,GO:0016165,GO:0016209,GO:0016491,GO:0016684,GO:0016701,GO:0016702,GO:0016829,GO:0016835,GO:0016836,GO:0019369,GO:0019752,GO:0020037,GO:0031407,GO:0031408,GO:…
Locus_1036_Transcript_4/5_Confidence_0.618_Length_1671	Swiss-Prot	sp|O55028|BCKD_MOUSE [3-methyl-2-oxobutanoate dehydrogenase [lipoamide]] kinase, mitochondrial OS=Mus musculus GN=Bckdk PE=1 SV=1	229.95	111	722	3	116/204	56.9	2.83E-67	GO:0000166,GO:0001882,GO:0001883,GO:0003674,GO:0003824,GO:0004672,GO:0004674,GO:0005488,GO:0005524,GO:0005575,GO:0005739,GO:0005759,GO:0005947,GO:0006082,GO:0006464,GO:0006468,GO:0006520,GO:0006793,GO:0006796,GO:0006807,GO:0008150,GO:0008152,GO:0009056,GO:0009063,GO:0009081,GO:0009083,GO:0009987,GO:0016054,GO:0016301,GO:0016310,GO:0016740,GO:0016772,GO:0016773,GO:0017076,GO:0019538,GO:0019752,GO:…
Locus_1037_Transcript_7/14_Confidence_0.143_Length_728	Swiss-Prot	sp|P53476|ACT_TOXGO Actin OS=Toxoplasma gondii GN=ACT1 PE=3 SV=1	436.802	1	726	1	203/242	83.9	1.46E-152	GO:0000166,GO:0001882,GO:0001883,GO:0003674,GO:0005488,GO:0005524,GO:0005575,GO:0005737,GO:0005856,GO:0017076,GO:0030554,GO:0032549,GO:0032550,GO:0032553,GO:0032555,GO:0032559,GO:0035639,GO:0036094,GO:0043167,GO:0043168,GO:0043226,GO:0043228,GO:0043229,GO:0043232,GO:0044424,GO:0044464,GO:0097159,GO:1901265,GO:1901363
Locus_1038_Transcript_1/1_Confidence_0.000_Length_2695	Swiss-Prot	sp|P54612|2AAA_PIG Serine/threonine-protein phosphatase 2A 65 kDa regulatory subunit A alpha isoform OS=Sus scrofa GN=PPP2R1A PE=2 SV=2	762.681	324	1685	3	368/454	81.1	0	GO:0000159,GO:0000775,GO:0003674,GO:0003823,GO:0003824,GO:0004721,GO:0004722,GO:0005488,GO:0005515,GO:0005575,GO:0005694,GO:0005737,GO:0005829,GO:0006464,GO:0006470,GO:0006793,GO:0006796,GO:0007059,GO:0008150,GO:0008152,GO:0008287,GO:0009987,GO:0010941,GO:0016311,GO:0016787,GO:0016788,GO:0016791,GO:0019538,GO:0032991,GO:0036211,GO:0042578,GO:0042981,GO:0043067,GO:0043170,GO:0043226,GO:0043228,GO:…
Locus_1039_Transcript_1/2_Confidence_0.333_Length_915	Swiss-Prot	sp|Q9SUP7|HMGB6_ARATH High mobility group B protein 6 OS=Arabidopsis thaliana GN=HMGB6 PE=2 SV=1	62.7734	241	702	1	53/186	28.5	1.12E-09	GO:0000226,GO:0000910,GO:0000911,GO:0001071,GO:0003674,GO:0003676,GO:0003677,GO:0003700,GO:0005488,GO:0005575,GO:0005634,GO:0006084,GO:0006325,GO:0006355,GO:0006464,GO:0006468,GO:0006637,GO:0006732,GO:0006793,GO:0006796,GO:0006996,GO:0007010,GO:0007017,GO:0008150,GO:0008152,GO:0008283,GO:0009889,GO:0009987,GO:0010033,GO:0010468,GO:0010556,GO:0010583,GO:0014070,GO:0016043,GO:0016310,GO:0016568,GO:…
Locus_1040_Transcript_2/4_Confidence_0.750_Length_3987	Swiss-Prot	sp|P95896|AMID_SULSO Amidase OS=Sulfolobus solfataricus (strain ATCC 35092 / DSM 1617 / JCM 11322 / P2) GN=SSO2122 PE=1 SV=1	410.994	2367	3821	-2	235/488	48.2	8.23E-128	GO:0003674,GO:0003824,GO:0004040,GO:0016787,GO:0016810,GO:0016811,GO:0016874,GO:0016879,GO:0016884
Locus_1041_Transcript_1/1_Confidence_0.000_Length_2196	Swiss-Prot	sp|Q4UMH6|Y381_RICFE Putative ankyrin repeat protein RF_0381 OS=Rickettsia felis (strain ATCC VR-1525 / URRWXCal2) GN=RF_0381 PE=4 SV=1	87.4261	1007	1384	2	49/126	38.9	2.77E-16	GO:0006139,GO:0006163,GO:0006725,GO:0006753,GO:0006793,GO:0006796,GO:0006807,GO:0008150,GO:0008152,GO:0009116,GO:0009117,GO:0009119,GO:0009150,GO:0009259,GO:0009987,GO:0015969,GO:0019637,GO:0019693,GO:0033865,GO:0033875,GO:0034032,GO:0034035,GO:0034641,GO:0042278,GO:0044237,GO:0044238,GO:0044281,GO:0044710,GO:0046128,GO:0046483,GO:0055086,GO:0071704,GO:0072521,GO:1901068,GO:1901135,GO:1901360,GO:…
Locus_1042_Transcript_3/6_Confidence_0.571_Length_1919	Swiss-Prot	sp|Q99PL6|UBXN6_MOUSE UBX domain-containing protein 6 OS=Mus musculus GN=Ubxn6 PE=1 SV=1	296.204	331	1422	1	154/368	41.8	4.00E-91	GO:0005575,GO:0005634,GO:0005730,GO:0005737,GO:0005815,GO:0005856,GO:0043226,GO:0043227,GO:0043228,GO:0043229,GO:0043231,GO:0043232,GO:0044422,GO:0044424,GO:0044428,GO:0044430,GO:0044446,GO:0044464
[truncated: 42,469 more rows]
