# Supplementary material for: Identification of MicroRNAs in the Coral Stylophora pistillata
Source: PLoS One. 2014 Mar 21;9(3):e91101. doi: 10.1371/journal.pone.0091101 (PMC3962355; doi:10.1371/journal.pone.0091101)
Supplement: Supporting Information S4 — Alignment of sequences used to construct maximum-likelihood phylogenetic trees (FASTA format). (FA) [file pone.0091101.s004.fa]

>Spi_Ago_(Locus_10081)
KGGGAPNGGPHPPKRPGHGTKGHPIALRANFFRLNIPELSLYHYDVEITPDKCPRSDKRDVVNKIIEEYHTTFQGHHPAFDGAKNLYSRIKLPVPAE-LVVKLPGDGKERNFKVKIQFAATVSLLELNNFLSGQNGKIPQDAVQALDIVVRQMPSLYYTPVGRSFFPLDGRRSPLGAGCEVKFGFYSSIRHSEWKMLVNIDVSAKGFDKEQAFVDFLCETLGVRAHEDRSFQPASWKLEKAIRGIRIQTTHAAIKRKYTVWGFSESAERMQFDVGRTYKTTIAEYFRDRYGLTLRYPHLPCLLVGPKKDRYLPMEVCTIIPCHRKHLSEQQTANMIRSTARPAPERQSNIQHWAQRVTQASGKYLREFHTSISTEMVKVEGRVLPAPTINLGPQDRPLVPLRGSWDMRDKSLHQGARINKWALACFDGRCHKDQLENFSKHMADVSSRQGLRMSEQPVVVAYDRGIRDVESLFSKWVVDFPGLQLIMAVLPERKEIYPELKRVGDNVIGIPTQCVQSKHVHRINLQVCANIGLKINSKLGGINHDIDPGVKSPVFREPVIIFGADVTHPSPTENGIPSIAA---------------------------------------------------------------------------------------------------------------------------------------------------------------------------------------------------------------------------------
>Hsa_Ago1
AGPSGAQQVFQAPRRPGIGTVGKPIKLLANYFEVDIPKIDVYHYEVDIKPDKCPRRVNREVVEYMVQHFPQIFGDRKPVYDGKKNIYTVTALPIGNEDFEVTIPGEGKDRIFKVSIKWLAIVSWRMLHEALVSGQIPVPLESVQALDVAMRHLASMRYTPVGRSFFPPEGYYHPLGGGREVWFGFHQSVRPAMWKMMLNIDVSATAFYKAQPVIEFMCEVLDIRNIEQPKPDSQRVRFTKEIKGLKVEVTHCGMKRKYRVCNVTRPASHQTFPLGQTVECTVAQYFKQKYNLQLKYPHLPCLQVGQEKHTYLPLEVCNIVAGQRKKLTDNQTSTMIKATARSAPDRQEEISRLMKNASYNLDPYIQEFGIKVKDDMTEVTGRVLPAPILQYGGRNRAITPNQGVWDMRGKQFYNGIEIKVWAIACFAKQCREEVLKNFTDQLRKISKDAGMPIQGQPCFCKYAQGADSVEPMFRHLKNTYSGLQLIIVILPGKTPVYAEVKRVGDTLLGMATQCVQVKNVVKTSPQTLSNLCLKINVKLGGINNILVPHQRSAVFQQPVIFLGADVTHPPAGDGKKPSITAVVGSMDAHPSRYCATVRVQRPRQEIIEDLSYMVRELLIQFYKSTRFKPTRIIFYRDGVPEGQLPQILHYELLAIRDACIKLEKDYQPGITYIVVQKRHHTRLFCADKNERIGKSGNIPAGTTVDTNITHPFEFDFYLCSHAGIQGTSRPSHYYVLWDDNRFTADELQILTYQLCHTYVRCTRSVSIPAPAYYARLVAFRARYHLVDKEAKAVQVHQDTLRTMYFA
>Hsa_Ago2
AGPALAGYAFKPPPRPDFGTSGRTIKLQANFFEMDIPKIDIYHYELDIKPEKCPRRVNREIVEHMVQHFTQIFGDRKPVFDGRKNLYTAMPLPIGRDELEVTLPGEGKDRIFKVSIKWVSCVSLQALHDALSGRLPSVPFETIQALDVVMRHLPSMRYTPVGRSFFASEGCSNPLGGGREVWFGFHQSVRPSLWKMMLNIDVSATAFYKAQPVIEFVCEVLDFKSIEQQKPDSQRVKFTKEIKGLKVEITHCGMKRKYRVCNVTRPASHQTFPLGQTVECTVAQYFKDRHKLVLRYPHLPCLQVGQEKHTYLPLEVCNIVAGQRKKLTDNQTSTMIRATARSAPDRQEEISKLMRSASFNTDPYVREFGIMVKDEMTDVTGRVLQPPSILYGGRNKAITPVQGVWDMRNKQFHTGIEIKVWAIACFARQCTEVHLKSFTEQLRKISRDAGMPIQGQPCFCKYAQGADSVEPMFRHLKNTYAGLQLVVVILPGKTPVYAEVKRVGDTVLGMATQCVQMKNVQRTTPQTLSNLCLKINVKLGGVNNILLPQGRPPVFQQPVIFLGADVTHPPAGDGKKPSIAAVVGSMDAHPNRYCATVRVQQHRQEIIQDLAAMVRELLIQFYKSTRFKPTRIIFYRDGVSEGQFQQVLHHELLAIREACIKLEKDYQPGITFIVVQKRHHTRLFCTDKNERVGKSGNIPAGTTVDTKITHPTEFDFYLCSHAGIQGTSRPSHYHVLWDDNRFSSDELQILTYQLCHTYVRCTRSVSIPAPAYYAHLVAFRARYHLVDKEAKAVQVHQDTLRTMYFA
>Hsa_Ago3
IGSAGPQPLLMVPRRPGYGTMGKPIKLLANCFQVEIPKIDVYLYEVDIKPDKCPRRVNREVVDSMVQHFVTIFGDRRPVYDGKRSLYTANPLPVATTDLDVTLPGEGKDRPFKVSIKFVSRVSWHLLHEVLTGRTLPEPLEPVHAVDVVLRHLPSMKYTPVGRSFFAPEGYDHPLGGGREVWFGFHQSVRPAMWKMMLNIDVSATAFYKAQPVIQFMCEVLDIHNIEQPRPDSHRVKFTKEIKGLKVEVTHCGMRRKYRVCNVTRPASHQTFPLGQTVERTVAQYFREKYTLQLKYPHLPCLQVGQEKHTYLPLEVCNIVAGQRKKLTDNQTSTMIKATARSAPDRQEEISRLVRSANYETDPFVQEFQFKVRDEMAHVTGRVLPAPMLQYGGRNRTVTPSHGVWDMRGKQFHTGVEIKMWAIACFARQCREEILKGFTDQLRKISKDAGMPIQGQPCFCKYAQGADSVEPMFRHLKNTYSGLQLIIVILPGKTPVYAEVKRVGDTLLGMATQCVQVKNVIKTSPQTLSNLCLKINVKLGGINNILVPHQRPSVFQQPVIFLGADVTHPPAGDGKKPSIAAVVGSMDAHPSRYCATVRVQRPRQEIIQDLASMVRELLIQFYKSTRFKPTRIIFYRDGVSEGQFRQVLYYELLAIREACISLEKDYQPGITYIVVQKRHHTRLFCADRTERVGRSGNIPAGTTVDTDITHPYEFDFYLCSHAGIQGTSRPSHYHVLWDDNCFTADELQLLTYQLCHTYVRCTRSVSIPAPAYYAHLVAFRARYHLVDKEAKAVQIHQDTLRTMYFA
>Hsa_Ago4
ALGPGP--LFQPPRRPGLGTVGKPIRLLANHFQVQIPKIDVYHYDVDIKPEKRPRRVNREVVDTMVRHFMQIFGDRQPGYDGKRNMYTAHPLPIGRDDMEVTLPGEGKDQTFKVSVQWVSVVSLQLLLEALAGHLNEVPDDSVQALDVITRHLPSMRYTPVGRSFFPPEGYYHPLGGGREVWFGFHQSVRPAMWNMMLNIDVSATAFYRAQPIIEFMCEVLDIQNIEQTKPDSQRVKFTKEIRGLKVEVTHCGMKRKYRVCNVTRPASHQTFPLGQAMECTVAQYFKQKYSLQLKYPHLPCLQVGQEKHTYLPLEVCNIVAGQRKKLTDNQTSTMIKATARSAPDRQEEISRLVKSNSMGPDPYLKEFGIVVHNEMTELTGRVLPAPMLQYGGRNKTVTPNQGVWDMRGKQFYAGIEIKVWAVACFAKQCREDLLKSFTDQLRKISKDAGMPIQGQPCFCKYAQGADSVEPMFKHLKMTYVGLQLIVVILPGKTPVYAEVKRVGDTLLGMATQCVQVKNVVKTSPQTLSNLCLKINAKLGGINNVLVPHQRPSVFQQPVIFLGADVTHPPAGDGKKPSIAAVVGSMDGHPSRYCATVRVQTSRQEVIQDLTNMVRELLIQFYKSTRFKPTRIIYYRGGVSEGQMKQVAWPELIAIRKACISLEEDYRPGITYIVVQKRHHTRLFCADKTERVGKSGNVPAGTTVDSTITHPSEFDFYLCSHAGIQGTSRPSHYQVLWDDNCFTADELQLLTYQLCHTYVRCTRSVSIPAPAYYARLVAFRARYHLVDKDAKAVQIHHDTQHTMYFA
>Dme_Ago1
VTPAIAMPVFTCPRRPNLGREGRPIVLRANHFQVTMPRGYVHHYDINIQPDKCPRKVNREIIETMVHAYSKIFGVLKPVFDGRNNLYTRDPLPIGNEELEVTLPGEGKDRIFRVTIKWQAQVSLFNLEEALEGRTRQIPYDAILALDVVMRHLPSMTYTPVGRSFFSPEGYYHPLGGGREVWFGFHQSVRPSQWKMMLNIDVSATAFYKAQPVIDFMCEVLDIRDIEQRKPDSQRVKFTKEIKGLKIEITHCGMRRKYRVCNVTRPAQMQSFPLGQTVECTVAKYFLDKYRMKLRYPHLPCLQVGQEKHTYLPLEVCNIVAGQRKKLTDMQTSTMIKATARSAPDREREINNLVKRADFNNDSYVQEFGLTISNSMMEVRGRVLPPPKLQYGGRKVSLSPNQGVWDMRGKQFFTGVEIRIWAIACFARTVREDALRNFTQQLQKISNDAGMPIIGQPCFCKYATGPDQVEPMFRYLKITFPGLQLVVVVLPGKTPVYAEVKRVGDTVLGMATQCVQAKNVNKTSPQTLSNLCLKINVKLGGINSILVPSIRPKVFNEPVIFLGADVTHPPAGDNKKPSIAAVVGSMDAHPSRYAATVRVQQHRQEIIQELSSMVRELLIMFYKSTGYKPHRIILYRDGVSEGQFPHVLQHELTAIREACIKLEPEYRPGITFIVVQKRHHTRLFCAEKKEQSGKSGNIPAGTTVDVGITHPTEFDFYLCSHQGIQGTSRPSHYHVLWDDNHFDSDELQCLTYQLCHTYVRCTRSVSIPAPAYYAHLVAFRARYHLVEKEARAITVHADTKKVMYFA
>Dme_Ago2
QQQGGHAAPLPLPPQPARGTIGKPGQVGINYLDLDLKMPSAYHYDVKIMPER-PKKFYRQAFE----QFVDQLGGAVLAYDGKASCYSVDKLPLNSQEVTVTDRN-GRTLRYTIEIKETGTIDLKSLTTYMNDRIFDKPMRAMQCVEVVLASPCHNKAIRVGRSFFMSPNNRHELDDGYEALVGLYQAFMGDR--PFLNVDISHKSFPISMPMIEYLER-FSLKAKNTTNLDYSRRFLEPFLRGINVVYTPPQFQRVYRVNGLSAPASSETFEH-DGKKVTIASYFHSR-NYPLKFPQLHCLNVGSSKSILLPIELCSIEEGQARKDGATQVANMIKYAATSTNVRKRKIMNLLQYFQHNLDPTISRFGIRIANDFIVVSTRVLSPPQVEY--HSKRFMVKNGSWRMDGMKFLEPKPKAHKCAVLYCRSGRKTQLNDFGNLIISQGKAVNISLDSDVTYRPFTDDERSLDTIFADLKRSQHDLAIVII--PQFRISYDTIKQKAELQHGILTQCIKQFTVERCNNQTIGNILLKINSKLNGINHKIKDDPRLPMM-KNTMYIGADVTHPSPDQREIPSVVGVAASHDPYGASYNMQYRLQRGALEEIEDMFSITLEHL-RVYKEYNAYPDHIIYYRDGVSDGQFPKIKNEELRCIKQACDKV--GCKPKICCVIVVKRHHTRFFPSGDVTTSNKFNNVDPGTVVDRTIVHPNEMQFFMVSHQAIQGTAKPTRYNVIENTGNLDIDLLQQLTYNLCHMFPRCNRSVSYPAPAYLAHLVAARGRVYLTGTNKRTIVPEFMKKNPMYFV
>Nve_Ago1
MASNNPGGNFNPPKRPNHGSTGRTIALRANFFPVQLPRGNIHHYDLSICPDKCPRRVNRDVVEVMVLNYHKVFGGMKPVFDGRKNLYTRDPLPIGKTEFEVVLPTDSQDKKFKVTLKWVSQVSLYALEKALEGTCNQIPFETIQALDVVLRHLPSMKYTPVGRSFFPPDGYDFPLERGREVWFGFHQSIRPSQWKMLLNIDVSATAFYKCQSVVEFMCEVLRIRKDEKHAPDADRLRFTREIKGLKVEITHCGMKRKYRAINVTQPAQALQFPLGQTAQITVARYFQDKHKQRLRYPHLPCLQVGQERHTYLPLEVCNIVPGQRKKLTDTQTSKMIRATARSAPDREREIRGLVKKANFDEDAYVKDFSISIGKNMVELQGRVLPPPKLVYGGKQSSPTPKGGVWDMRGRQLFHGIEIRTWAIACFVQMCTEDSLRRFSNQLMKISVEQGMPISCPPVFFRYARNPDEVERMFRRLKEAHPDLQMILVVLPGKTPVYAEVKRVGDTMLGVITQCIQGKNVTKPSPQTLSNLCLKINAKLGGVNNILAPEIRPPVFREPAIFLGADVTHPAAGDDKRPSVAAVVGSMDAHLSRYYASVRVQTHRQEIIAELAAMVRELLVQFYRSTRHKPQRIVFYRDGVSEGQFRQVLVHELKAIREACIKLEVGYQPGISFIVVQKRHHTRLFCQRDQDKCGKSGNVPPGTTVDRGITHPTEFDFYLCSHAGIQGTSRPSHYHVLWDDNNFSADELQALTYQLCHTYVRCTRAVSIPAPAYYAHLVAFRARYHMMDRDANAVQVHPKVLQGMYFA
>Nve_Ago2
PAGPQQQENMELPKRPGYGREGRKIKLRANFFQVTLPNVDLYHYDLEISPEKAPVSVCRDVVDAAIKHGKGVFNGCKPAFDGRRNLYCREPLPLKSESLKVTLPGDGKERKFTLKIKEAGLVSIKELDQFLNGFRGKVPQDAIQGMDIVLRQMPSMKFTAVGRCFFPPNGHCHDLGGGCELWTGFYQSVRPSQWKMLLNIDVSSKGFQKSMPVIDFMLEILRQDRNLDTRWERDKKKLTTEIKGLRVETTH--IKRKFTVMGLSHPAFNNRFRLEDNTETTVEAYFRNKYNTSLRYPHLPCLLVGQ-KKNSVPMEVCNMIPTQRKRLTDEQTAAMIRKTAKPANERQRDINQWVDELATASDQYLKEYGMRINKQMVAIEGRVLPAPELTLGGQGSALTPSDGAWDMRGKSFFEARTVEVWALVCFSKWCPKEKLEGFARQMGNVCRSEGMRMNPVPCRAEYASRVQEVEGIFGKLLHDFNSLQLIVVALPDRKDVYNEVKRVGDTVLGIPTQCVQMKQFTMAKPQVCSNIAMKINGKLGGTNHVIADSLKATIFNSLVIIFGADVTHPAPGDMASLLSPPYVASLNRNASRYCARVRPQTHMQEIIVDLADMVKELMIEFYKENKRKPVRIIFYRDGVSEGQFQQVLLEEVRAVQQACAMLEKDYQPLITFVAVQKRHHARLFAEEGRDARGKSRNVPAGTTVDTVICHPFEFDFYLCSHAGIQGTSRPTHYHVLYDDNGFSADKLQALTYQLCHTFARCTRSVSMPAPAYYAHLAAFRARGLVNAGRTRAVEWQRASSGKGRRV
>Nve_Ago3
------QENMELPKRPGYGREGRKIKLRANFFQVTLPNVDLYHYDLEISPEKAPVSVCRDVVDAAIKHGKGVFNGCKPAFDGRRNLYCREPLPLKSESLKVTLPGDGKERKFTLKIKEAGLVSIKELDQFLNGFRGKVPQDAIQGMDIVLRQMPSMKFTAVGRCFFPPNGHCHDLGGGCELWTGFYQSVRPSQWKMLLNIDVSSKGFQKSMPVIDFMLEILRQDRNLDTRWERDKKKLTTEIKGLRVETTH--IKRKFTVMGLSHPAFNNRFRLEDNTETTVEAYFRNKYNISLRYPHLPCLLVGQ-KKNSVPMEVCNMIPTQRKRLTDEQTAAMIRKTAKPANERQRDINQWVDELATASDQYLKEYGMRINKQMVAIEGRVLPAPELTLGGQGSALTPSDGAWDMRGKSFFEARTVEVWALVCFSKWCPKEKLEGFARQMGNVCRSEGMRMNPVPCRAEYASRVQEVEGIFGKLLHDFNSLQLIVVALPDRKDVYNEVKRVGDTVLGIPTQCVQMKQFTMAKPQVCSNIAMKINGKLGGTNHVIADSLKATIFNSPVIIFGADVTHPAPGDNGIPSIAAVVASLNRNASRYCARVRPQTHMQEIIVDLADMDVHIYIRLWRKLESHDTQTMFRR--------FQVLLEEVRAVQQACAMLEKDYQPLITFVVVQKRHHARLFAEEGRDARGKSRNVPAGTTVDTVICHPFEFDFYLCSHAGIQ---------------------------------------------------------------------------------
>Aqu_Ago1
SNGPVTSFKYRPPPRPGVGTLGRPIVLQTNHFPIKFPTKGLYHYDVTLKPDTCPRRINRAVIKEIEKKYRENLQGILLAYDGTKNIYTSKPLPFRSKEFLVPLKLEDKEKKFEVIIKVVGSIPLDVLSQLSTVTTQSSDVQAIQGLDIVLRTLPSMSFVTVGRSFFPPTGRGHPLGGGREAWTGYYQSVRPSMWTITLNLDVSNTAFYKEQPVLEFLKEVLDEDSILPCPSDAQRRQFAKDIKGLKVKVTHLAYPRKYKVKDITKSSRDLFFDC-DGQQTSVVDYFKSKHGKPLRYPDLPCLHMEGKPHIYIPMEYCEVL-GQKKKLTPEQTSAMIRHTAKPAYERQKQIMEKIHGAHFDGDEYLKNFGIKVSKRMSEVAGRVLDPPKMEVG-EKRSVEPRNGSWDTRGKSFWHGISIKKWGIIT--ARYFND-INVFASELSKASNEKRMRMPPPIEIYTFKPR-DDLEHILR---TKFAGCDIVIVILDGKKPTYNEVKRVGDNTVGIRTQCVLFKNACKPNTATMSNICLKINSKLGGTNSIPNYEKTDYAFSSPFIIFGADVTHPAPNDKRSPSLAAVTASMDENAMDYRAKVKVLKHRQEVIDELAGIVKEMLLKFYRKNKCKPQRIIFYRDGVSEGQFKEVILNEVAAIQKACLSLPGDYKPGITFLVVQKRHHTRLFCTDRRDQEGKAGNVPPGTTVDTDITHPREFDFFLCSHAGIQGTSKPAHYHVLWDDNRFSADELQALTYKLCHCFVRCNRSVSYPAPTYYSHLAAFRARYTLQDWEEEAIKVNEFLQDSMYYV
>Aqu_Ago2
LTPITPTLSLQPPPRPNFGQIGRPIGLRANHFQVKIPTSTLYHYDVAIHPDKCPRRVNREIIEALIQTRKDYFEEQHPVFDGKKNLYSRKPLPIGRDEITVTLGGDNRERAFKVSVKYVAQVNLALLDSVLRGSLAPIPFESIQALDVVMRHLPSMTYTPVGRSFFPPEGEPYTLGNGREVWFGFHQSIRPSMWKMMMNIDVSATAFYKRQCVLDFVHEVLDLDSD--------------------VEVTHTGIRRKYRVCNVTRPASAQTFPLGDVFDCSVVQYFKEKYHIDLQYPFLPCLQVGQEKHTYLPLEVCDLVPGQRKKLSEMQTSRMIKATSRTAPDRETEINRLVARANFNADPYVQDFGISVDTKMVTVTGRVLPPPKLQYGGKARVQLPDRGVWDMRGKQFHFGVEVSVWAIIIFTKQCPEEKLRNFVFQLRKISQDAGMPFRRDPQFVRYIQDVEAVEPLFRQLLTEMEGLQLILVVLPGKTPVYAEVKRVGDTLLGVATQCVQTRNVNRTSPQTLSNLCLKINVKLGGINSIIVPNMRPPIFREPVIFMGADVTHPPAGDEKKPSIAALVASMDAHPSRYSATVRIQQHRQELISELAAMVREMLIEFYKSTRFKPQRIIFYRDGVSEGQFLQVLSHELASIRLACRKLEDGYQPGISFIVVQKRHHTRLFCSDDRDKVGKSGNIPAGTTVDVGITHPTEFDFFLCSHAGVQGTSRPSHYHVLWDDNGFTADDLQCLTYQLCHTYVRCTRSVSYPAPAYYAHLVAFRARYHLQDREAQAVKIHEGMCNVMYFA
>Adi_Ago1
EGKTVPSSSVRPPKRPGFGTRGRPIALRANFFRLSFPKLTLYHYDVEITPNKCPKAVKRDVVNAIVRNND-TFQGHEPGFDGEKNLISFIQLPSPVQ-LKVTLPGDGKDRQFEVKIQFAKSVNVADLKEFLSGQNGKTVQDAVQALDIVLRQMPSNYFTPIGRTFFPMDHQGRPIGEGCEVKFGFYQSVRPSQWKMLVNIDVSAKGFYTRQPVIDFVCETLQMSYREDTRVRIDKEKLKKAISGVRIETTHMAMKRKYTVWGVAESAERLQFNIKRTTRTTVAQYFFDAYKLRLRYPHLPCLQVGQKKDRFLPMEVCTIIPCQKRHLSEQQTANMIRSTARPAPERQRNIQDWAQEMIRGSGRYLRQFQTSIDPEMVPVKGRVLPPPQVKLGPQDRALTPRDGGWDMRNQALFDVASIDTWTLASFAQRCNEDTLRNFCRQMSSVSNREGIRMPEQPADVSFARGFGDVERLFSGWSGRFPNLQLIMVVLPGNKKLYSEVKRVGDSLIGVATQCVQMRLVQQAKPQVCANISLKINAKLGGTNHVIDDSVKP-VISKDTIVFGADVTHPSPTENGIPSIAAVVASMDRHASKYHARVRAQRHRQEIINDLAEIVRELLIEFYKTNRLKPSKILFYRDGVSEGQFDQVLVHEVRAVQEACMKLEKGYQPRITFVVVQKRHHTRLFCENDRDASGKSRNVPPGTTVDSGITHPYEFDFYLCSHYGIQGTSRPTHYHVLYDDNNFTADSLQELTYQLCHVYARCTRSVSMPAPAYYAHLAAFHARVHVTNGNARAIRVNDKMKGAMYFT
>Adi_Ago2
IGNRDRNGKDRQQSRPG---------RRENDAAAIVDREE----KRNLDGEESERTLAETALSTELKSKETAIPSARSQDEGPSEIWLRPQTAFVKPNTDKC---ETRKSCVASTISEAGTLPLQSCGNVPSGGDGQEVTNNLSMQGTMETQMPSNPFTPIGQALFPMDGQDRPIEEGCHVKSDLDQSLNPSQWKSLVNIDVSAKGFYESKPVLEFVCETLGVRNLEDRKIQIDKEKLKKAISGVRIETTHTR--WKYTVWGMSQSAEKLQFEIKLTTKITVARYFLDTYGLELRYPHLPCLQVGQEKDRFLPMEVCAIIPCQKRHLSKQQIANMIRSTPRPAPEQQGEIQLWL-------------------------------------GPQDKGLTPGDGSWDMRNQAVVKSAKFDMWALVCFA-RCNEDPLRNFCHQMSILSNREGMTIVAQPTLITFGRGPEEVERLFFDCLEQFPALQLIMVVLPVFKILYSEVKRVGDSVIGIPTQCVQMKHVQQAKPQVCANISRDINAKLGGTNHVLDDSVKP-AFNEPTIVFGAHVTHPSPTENGIPSIAAVVASMDYHASEYHARVRVQKHEQVIITDFAEIVKELLIEFIKTNSRKPSKILFYRDGVSEGQFDQVLVHEVRAVQEACRKLEKDYRPRITFVVVQKRHRTRLFSENGKEASAKAPTAPPETTVDSGITRPYEFDFSVCSHDKIQGTSRPTHYRVLYDDNNFTAASMEQLTYELCQVYARCTRSASMPAPAHYAHLAASRARVLVINGNTRAIQVNEKMKGSMYFT
>Hvu_Ago
LNQTVQGKEYKIPKRPGLGTAGNVIKLKANFFPIKVPDITIHQYDVAINEDKLPKNLNQRVMIDLVKSNPKLFKSL-PVYDGKKNLYTKDPFDSGKKEFEVVFI-EDRTRKIKVVLQWAAQIELRTLHESLKASKDLIPKDAIQCLDVVMRQAASLKYVPLGSKFFS-DGSVR-IGCGLEVWHGYHMSVRPSQWKMLMNIDVCATAFYRSMDVVEYLYEITGYNCNTERQPDHKRRQFHREIKGLKIEITYMGQKRKYKVNGVTKSVTEQMFPIGKKRNISVAEYFRKEKKVEIKFPALPCLHVGDEKTVYIPMEVCRVVPGQRKRLNENATAEMIKIAAKRPNLRQATIDNIMKNANFPQDKYLNSFGIQIANSMVELNGRILPTPGIKYGEKDQPLLPANGAWNMKGRRLYKGAIIKKWGLIVYDKPLQNEVLIKFQTELIKSAKEIGIQID-NPVYQARAPANELPESVISKAFKKDKDIELLVFILPGKTPFYGDIKRLCETENGVCTQCIQSKNVLKCNPMTLAQLCLKINSKMGGTNNVIDSNNKITVFKEPVIFLGADVTHPGLGDKSSPSIAAIVGSIDEVPSRYSACVRIQGHRVEVIEDLENVTVELLKQFYRHMKVKPRKIIMFRDGVSEGQFQQVLFHEMSAIQKACIKLEKGYEPGITFVVVQKRHKAKFFPVNKNDE-DRSGNVSAGTTIDTVVCHPTEFDYYQYSHSGIQGTSRPAHYHVLWDDNNFSADELQALSFMLCHLYVRCTRSVSIPAPAYYAHHVAFRSRSHLQNEESKTVDKHITQIRCLCTE
>Ami_Ago
MASNNPGGDFSPPKRPNFGSVGRQIALRTNFFRVKLPKGDIHHYDLSISPDKCPRRVNRDIVEAMVSTYHKVFGEQRPVFDGRKNLYSSRALPIGRKDFHVTLPMESKDKTFKVTVKWVAQVSLFALEQALEGKHNQIPFEAIQALDVVLRHLPSMKYTSVGRSFFPPEGYYHPLESGREVWFGFHQSVRPSQWKMMLNIDVSATAFYKCQPVVEFLCEVLRKSLQQRGKPDAERMKLSREIKGLKVEITHCGMKRKYRVINVTQPAQSLKFPLGQQREITVARYFQEKHSKKLQYPHLPCLQVGQEKHTYLPMEVCNLVAGQRKRLTDQQTAKMIRATAKRAPDRENEILNLVRKADFKNDPYAIDFGISISDNMVELSGRVLDAPKLQYGGRDKPKYPSFGVWDMRGKHLYHGIEIHTWAIACFVQDCSDRTLKNFTGQLMKISGETGMPIRSEPCFCRYAKKAEDVEPMFKYLMSTFSNLQLIILVLPGKTPVYAEVKRVGDTALGIATQCVQAKNIAAYKPQTLSNLCLKINAKLGGINSILAPDVRPPVFREPVIFLGADVTHPAAGDGRQPSIAAVVGSMDAHPSRYCASVRVQTHRQEIIAELAAMVRELLIQFYRSTRHKPMRIIFYRDGVSEGQFRQVLCHELKAIREACIKLEVGYQPGITFIVVQKRHHTRFFCQDEKDRCGPSGNVPPGTTVDSGITHPSEFDFYLCSHAGIQGTSRPSHYHVLWDDNNFKADEIQALTYQLCHTYVRCTRAVSIPAPAYYAHLVAFRARFHLTEREAKAVQVHPEMLKCMYFA
>Spi_Dcr_(Locus_10081)
AVWPHHSVDIAERVLEQSCVVCVSRDKSKTFIAFNVCQEKCGKMILLVDKATIVEPFLTGISNQSLLSVKAFFKKPGVEDEWNCSFSMCDIIVTTGEAFAQRLIARTVELSLCSLIIFDQCHLALQEHHFAIILQKMKESNRPHIMGLSSQILCHQCSED-MEIFLTSLEQIFNCRTLISSDLALNRYGEYTEMEIGCFNCSHVQDPHIFNLSKIFERALFFLKDYRMNQVETCVIFARHILTEGHRVLLLLGSWCTWYMAKITVREIDKLEKKSVDGEI-VLILQFCRTQIRLVISILEQEKLEVSLSHLKPEHQEVNNSVPTLGTNQGLNQCNDPLCVILVPSTIIAKALNSLLNKLSNAVVKYSFLKSACIHGN--KAKEEMKESSFSDEVDENVMVCVQDGSVNVLIATFEIEQELYAKRCSLLIRLGMPNAYENYYSVKSKLKSAGGSLVVLVREEELAETEAKYQIFQRIEKLLWERCPSRPPGHETLFQESQADVYQPL-GEGGAKVELLSSIALVNSYCGKFPSSGVGYPVPVCRMQEVWSNQFVATLFLPRNSPVYQPIKGSVTKAKVKSEMLAALEACRLLHKREELTDDLQPLFRWHAYNLTVQHEPCDCEVAGVDGTVTRNRAYKRKFPTLLENNFPVCGEPYVYSLTMELSYSIGVLSRKPLPKLPRIAIFDRAGEVTVTVTECCPSIFLTADQLSLLQRFTEYVFKEIARPKKESLSFDPTIAFSGYYILFLKDASSSRSVAFDFMFSLLGCFKNPVYSGPPDDTVVTATYNEKRHYYVADICYDLSPSDPFPIEVAGTFAEYVKIRYDVEVSLDQPMLDVDHTSSRLNFLLPKYENFKGQHVYLIPELCSIHPVPGHLWRQLSNLPAVLYRIESLLVAEELRCWVVRDNGKRSSQVALKISNQVELTEKSAAKSLAGGLSNGARESCGLLIPSKEKEDFWPNGPPSSLILRALTTTSAGDVFSLERLEVLGDSFVKYAISSSVFFKHRYENEAVLSFLRGIKVRNRQLFYLARQRGLPSYMFTRMFPLVNWLPPGFVCCSDKSIADCTEALIGAFLLCFGSDGAFKFLEWLGMVPQQASETLQENLSLLDDETVPSSSIDGLSSEHTVDEFKDVEEALHYRFHDKSLLMQAFTHSSLDYNSVRNSYEQLEFLGDALLDFLVMRYLYVNHRHMSPGELTDLRTALVNNYSFAVLAVKLGFPRHLRSCSPQLFGMVNKFMVKLKEKERKHAITH----------------------------------------------------------------------------------------------RKNDEVRLSRLTKTLVC----------
>Hsa_Dcr1
PTPRKYQVELLEAALDHNTIVCLNTGSGKTFIAVLLTKEFGKRTVFLVNSANQVAQQVSAVRTHSDLKVGEYSNLEVNAERWNQEFTKHQVLIMTCYVALNVLKNGYLSLSDINLLVFDECHLAILDHPYREIMKLCENCPCPRILGLTASILNGKCDPEELEEKIQKLEKILKSNAETATDVVLDRYTSQPCEIVVDCGPFTDRSGLYERLLMELEEALNFINDCNISVHRDSTLISKQILSDCRAVLVVLGPWCADKVAGMMVRELQK----YIKHEQERKFLLFTDTFLRKIHALCEEHFSPASLKFVTPKVIKLLEILRKYKPYERQPFTNILCGIIFVERRYTAVVLNRLIKEAGKQDPELAYISSNFITGHGIGKNQPRNKQMAEFRKQEEVLRKFRAHETNLLIATSIVEEGVDIPKCNLVVRFDLPTEYRSYVQSKGRARAPISNYIMLADTDKIKSFEEDLKTYKAIEKILRNKCSKSVDTGETDIDPDDDDVFPPYVDDGGPRVTINTAIGHINRYCARLPSDPFTHLAPKCRTRELPDGTFYSTLYLPINSPLRASIVGPPMSCVRLAERVVALICCEKLHKIGELDDHLMPVGKETVKYEEELDLHDEEETSGRPGSTKRRQCYPKAIPECLRDSYPRPDQPYLYVIGMVLTRCFGILTAKPIPQIPHFPVYTRSGEVTISIELKKSGFMLSLQMLELITRLHQYIFSHILRLEKPALEFKPTDADSAYCVLPLNNDSSTLDIDFKFMEDIIGIPSTKYTKETPFDAVIIPRYRNH-RFYVADVYTDLTPLSKFPSPEYETFAEYYKTKYNLDLTLNQPLLDVDHTSSRLNLLTPRHLNQKGKAQILVPELCAIHPIPASLWRKAVCLPSILYRLHCLLTAEELRAQTASDAENDNYCKHSENHDQMSVNCRTLLSESPGKLHVEVSADLKQEIPVQPTTSYSIQGPNPGLILQALTLSNASDGFNLERLEMLGDSFLKHAITTYLFCTYPDAHEGRLSYMRSKKVSNCNLYRLGKKKGLPSRMVVSIFPPVNWLPPGYQCIADKSIADCVEALLGCYLTSCGERAAQLFLCSLGLSRSSVLKDSEYGCLKIPPRCMFDHPDADKTLNHLISGFENFEKKINYRFKNKAYLLQAFTHASYHYNTITDCYQRLEFLGDAILDYLITKHLYEDPRQHSPGVLTDLRSALVNNTIFASLAVKYDYHKYFKAVSPELFHVIDDFVQFQLEKNEMQGMDSLRRSEEDEEKEEDIEVPKAMGDIFESLAGAIYMDSMSLETVWQVYYPMMRPLIEKFSANVPRSPVRELLEMEPEAKFSPERTYKVRVTVEVGKGKFKGVGRSYRIAKSAAARRALRSLKAN
>Dme_Dcr2
MKPRGYQLRLVDHLTKSNGIVYLPTGSGKTFVAILVLKRIGKRALFMCNTVELARQQAMAVRRCTNFKVGFYVGEQGVDGMWSDEIKKNQVLVGTAQVFLDMVTQTYVALSSLSVVIIDECHHGTGHHPFREFMRLFTIANLPRVVGLTGVLIKGN-EITNVATKLKELEITYRGNIITVSDKEMENYATKPTEVMVSFPQVLTVTRLISAEIEKFYVSLDLMNIGVQPIRPSKKSFVKQLFNDFLYQMKEYGIYAASIAIISLIVEFDIKRRQAETLSVKRTALTLCEKIRHLLVQKLQDMTYDDDMNFSTPKVQRFLMSLKVSFADKDP---KDICCLVFVERRYTCKCIYGLLLNYIQSPELRNVLTPQFMVGR--NNISPDFESVLERKWQKSAIQQFRDGNANLMICSSVLEEGIDVQACNHVFILDPVKTFNMYVQSKGRARTTEAKFVLFTADKEREKTIQQIYQYRKAHNDIAEYLKDRVLEKTELYEIHFQDDIDPFTNENGAVLLPNNALAILHRYCQTIPTDAFGFVIPWFHVLQEDERKHVISINMPVNCMLRDTIYSDPMDNVKTAKISAAFKACKVLYSLGELNERFVPKTLKERVASIADVHFEHWNKYVNKADKSKDRTYKTECPLEFYDALPRVGEIYAYEIFLEPPRNYAILLRNKLPRLAEMPLFSNQGKLHVRVANAPLVIIQNSEQLELLHQFHGMVFRDILKIWHPFFVLDRRSKENSYLVVPLIAGEQKCFTNFRRLPQSQREQQPAPRPEDFEGKIVTQWYANML---VTKVHRELTPLSYMENQQDKTYYEFTMSKYGNRIGKDKFMIEVRDLTEQLTFYVHNRGKFNAKSVILIPELCFNFNFPGDLWLKLIFLPSILNRMYFLLHAEALRKRFNTYIEEPKSLLEPMPTKSIEASVANLEITEFENPWQKYMEPVEMNEMDFEDKEYWAKPAEQGEFLAAITASSAADVFDMERLEILGDSFLKLSATLYLASKYSDWNEGTLTEVKSKLVSNRNLLFCLIDADIPKTLNTIQFPRYTWLPPGIVTIPNKVIADTLEALLGVIVKNYGLQHAFKMLEYFKICRADIDKPLTQLLNLELGGKKMRANVNTTEIDGFLINHYYLEKNLGYTFKDRRYLLQALTHPSYPTNRITGSYQELEFIGDAILDFLISAYIFENNTKMNPGALTDLRSALVNNTTLACICVRHRLHFFILAENAKLSEIISKFVNFQESQGHRVTNYVLDMTELSQEAEKGVDVPKALGDVLEALIAAVYLDCRDLQRTWEVIFNLFEPELQEFTRKVPINHIRQLVEHKHAPVFSSIVEGMVSCQFTMEKTKVYGFGSNKDQAKLSAAKHALQQLSKC
>Aqu_Dcr1
GKGRPYQDKMVEYAIKENTIVSLGTGAGKTFVAVMLIREFGQRIIFLAHTVPLVKQQAEYIRDNTSLKVFEFVGDPGIDETWYNHFNAANVLVFSRTIFLDLLMKGFIKPRQLCLIVFDECHHATKNDPFVQIMKVVKDAPRPRILGLSASLLGQKVKPGDLKKGVKNLEATLMSTARTAPDEEVLKFATNPDEKIASYE--SALDEPASLLKEIIHPPLVFLQTKIQERKGKLEETAKNLLDDLHHILIDLGPASAAGFVSVAIFELRKAIEYTDTIDEWKHIAWLALEKLYIFEASCRQFKTKYGILQDSNKVKTLLDEIRDTVSANGEQAKRALRGIIFAERRHTALCLSKLIQEKKKTQPDLKHVSCDFVVGHGQSGNAMRKEARMKSSRQEQVLGKFRKGTVNLLVATSVIEEGVDVPRCNLVIRFDLPQNFRSYVQSKGRARDKPSKFVLLLSDMEK-NKLGEIRCYHQLETELIELCQDRALPSEEEIQKKMADIIPPYMGTEGARVSLGNSLTLLHRYCGRLPQDEYTKLSPHFEVKKIPKANYICSLFLPINCPLRSDIKSPPLGTKQQSQRAAALYAMEKLHKMDEVDDLFKAKASADSDDEDVKEEKKGEKTG--AGSDKKSSSYKKEVSPLLTGCFESSVNAGYFAYAFVITQGVAMLTKKQLPMIPAYSLYVKDNKLTVTLKPVTQIPSLTDEELNIYRSFHHNVFTDILFITPDNLEANFDKAIKDYIIVPVTSLDGKTVLDFAHAKSIAGEKRKPSKPYTPSSCLVTPAYRDGLEIFWVEMDESKTPLSPFN-PKFANFVEFFKSKYDYEIIKDQPALICRRVNTSLKLFTSRYLMSEPAVITMFPELVHVFPVSVSFWRVLRCLPAMLWRVESLLIAHKLSTRIRMERENSDTFLLTDTSVRGYADSGHGVLPSRRLQYLNDLTPDITKVPSDEEIRYSNRGPDNCLILQALTPRGANDSINLERLELLGDSFLKLVTSVYLYNLRPNSHEGKLSEARSRRVANINLFVLGKKKGITSAILSDDFERLTWVPPGYHKVTDKSVADTVEALIGAHTVAGGLEGGITLMKWFGILLAESDSIFSSHFGSPPAPKLAFSDKAISTRNRILPQVSSIQGKIEYSFKNELLLIEAMTHSSYHRNDITGCYQRLEFLGDAILDYLVTCHIYQSDSSAEPGEITELRSALVCNSRFAKLAISLNLHKSLCHGSPNLFNDMKKYAQSLRQREKEDMFEEAQAIVEDDDDDDDIEPPKSLSDCFEALAGAVFIDSMNLQTVWEAFSPFLEPLLKKFKKKNPLTPICELHKLIPKLEVKKKVLSRSLCIIEKDKNCEMATARSYKNAKNFAASRVLKKLAEK
>Aqu_Dcr3
TGARSYQLELLDSAIEKNTIVLLGTGAGKTFIAVLLIKQFSKRTIFLVTTVALVTQQANYIRTHIDLNVGTYYGEMGVDTKWNSELECNHILVMTRQIFLDMLSHGFISMSRVNLIIFDECHHAVKNDPYVQIMKHYNDERKPHILGLTASIISGKCKPDKLEERIRKLEATLNARVETATDAEVAKYATNPQESLVTYGSNQHHSELTVRLKSVISETLKFMYQAPQSSRGTVPSRLQCYLEECIYVMENISITSAVEAVRLIETEIKDMLDEGDAVGEWITLCHLLLLKLSIFSSQCNELLFDG-VNDHSPKFSKLLEILLNLRSSQAE----DFCGIVFVEQRMTAMCLSQIITEIK-----LPGIRCSFIVGHSSSGKIMEKKVSMNAKKQQEVLKKFRSGTLNLLIATSVVEEGLDVRKCNVVIRYDFPKTFQSHVQSKGRARAKDSRYLVLIDQTQESKCTCDIKEYAKLEEMLASLCHNRESPDEDEVSRQLMHLMKPYQGPSGPSLPIDSSLSLLHRYCQKLPGDQYTVMAPDFKLEPVDDALFMCTVYLPTCSPVRSA-QGIAVPRVNLARQSAAFIAIQDLHKAGELDEHLKPLSRDDDDSDDENKEKKEAKKIKNAGTNRKVTYYKNEVPSCLKESFPYIGKNFLYVFILGELTTLGILTSKRIPKIPQFPLF--AGHSTINVSFEEHLFDATIQELEVLKKFHEIIFTDIISIKGEDLKLSFETSDSSYLIVPVTYQLGCPLVDIETAKNMGRKAEDLASPTWPFDKLVFKSYVEDQQLYVLSYNPEETPLSLFPGESTKSYFEYFLNKYGYSIVICDPSLTCKPVSMGVRLLVSRFKDTNRSSIRLFPELCKVWPIPASFWKLCRCVPSIIHRLVGFLLAEELAQSISSFTEVYEYRCHPDIMREGEPNEMEHNSESVFHWRDGGYIVDSNQLHSQVNAEGVIRGPSNSLLLQSLTGTSAKDSFDLERLETLGDSFLKLAVSVSLFCGRGKDHEGKLTRSRINRISNFNLSFLAKKKGLPGLLQTEQFPLSGWIPPGFHKVTDKGIADSTEALLGAYLIAGGLGAGFSFLDWLGLILLQNSTHVFSSCCLPPPPSLLDSSAPDTTIDKLLGGRSSLYDKLSWDFSDRALLLQALTHPSYNKNRVTRSYQRLEFLGDAVLDYLITCCLYTEFPSYTPGQITETRSALVNNVTFAEIAVKLSLHTYLLYLSPSLFRKITEYVEFLQEDERESGSEKGDIAMLEEEEEADLEPPKVLGDVLESLAGALFLDSMSLETVWSYFYPFFRPLIESFKEKGPVHPIQELMRTEPSEIMQSTRRSKHRCTIKIDKDQVSCIAESYKTAKNGAAKRVIRKIKEI
>Hvu_Dcr1
----------------------------------------------------------------------------GVDTRWIAEFNKNDVFVMTAQILVDILEKSIFCLYNINLIIMDECQNATKKHSYVTLMEIFGKYPHPHILGLTASIINEKCNPQSLQDRILGLERRMRSKCITCSDQATLRFAAKPSETVQTFKGILEFAPVIESMKNIFDTSLDYF-SCLAKEKRNACAISVDAMRYCKEILESLGPLCVFWAAQILLKQIDNHIKRRMLNREIKDVLTKCKESLNKVIKEFEDEAV-----YVFSSIENIIPVEPLLTTKAASNSFKELHAIVFTQRRCTAVVLSKLINYQVEKDETYKGLNSDYILGHAFDANICLADGAMRSKKQNLVLSNFKQDKFNVLVSTSVVEEGLDVRKCNLVVRFDGINNYREYAQSKGRARASGSKFIIMTEERQELDTKKQHLVMQQIEEILFEQCQNRVLPTDEEIEMEEDENLPVYFGYDAPRITKDNAISLLYRYCSRLPSDQYCKTNPKFQYHILENQ-FCAECMLPLNCPLPQRYKGDQMSSKDLAKKSVCMIICKALHLFGELSEHLLPMRYNDDNGLESD---------------------------------------------------------------------------------------------------------------------------SGSKITL--SEASKRE-----------------------DTI---------------------PLQKF-----------------------------------------------------------------------------------------------------------------------------------------------------------------------------------------------------------------------------------------------WLQEAF------------------------------------------------------------------------SGF-------------------------------------------------------------------------------------------------GLF--------------------------------------------------------------------------------LPKN----------------------------------------------------------
>Ami_Dcr1
-------------------------------------------------------------------------------------------------------------------------------------------------MGLTASVVNGKVKPWSLESEIKELERTLRATCETSQDEEVNEFAARPKEKVVVFSIHKDLDVLIRKLQHVLDQGMGFLNDCRVQRNSDAHWYAKAVLRECREILLELGPWAANKVAESLIRDLGRACYTYSIHGTERLFCEFSATQLRQLQSEYRKNLSNSGQSYIMPKLQKLLIVLKEYRTSNRNEQDNELCGIVFVERRYTAKILSEQINIAAQLDHELSFVQSDFVIGHGTGGRVNFSTETMNFKKQENVLRQFRQHKFNLLIATCVVEEGLDIPKCNLVCRFDFPKTFRSYVQSKGRARARDSCYCLLVDSEEEMEKTCELQNMQETENVLSEMCRDRDEPTAEECDEADTHFLPPFQNGGGARLTMSSSISLLSRYCSKLPADRFTALKPVYKIQELGKDAYECKLEMPTTCPLRTTIIGCPMPRKNLSKMAAAYQACKELYEMGELAENLLPVLSESDDESETEEEVEPGSDEAKAGTKKRKRVYDRKIPEAFIGSLVQQGKPYLTVINIRVCNNFGLLTNVPLPAVRSFKLYPNYGE--VTVSLCSSLAPSSMQNQETARKFHCFLFSHILREEVEIKPKNPDGEADGYFVVLVK--KSGRDVDYGAMKEAMGLVNPHYRRSVEEDMVVTRNDQDKLRIAVLRVRHDLSPLSPFPRSNSRQRYKSYWEYFGERLKKDQPLIEVKHVSNRVNFLVNRKRESIRKGVELFPELCNVCTIRASLLSVSLLLPFILHRVNALYLAGDVKSMVAGEDDETDESGLPKNTDEEMQVDDDDSSARDGDFYEEGLEDGDDDSEEFPGLFSDLKHPDTALVLQALTTTHSGDAFHLERLEMLGDAFLKLAVSLHLFWNYQDKDEGKLTVRKVRQISNKALYHAAVKTKLAGYQQCTQLARDNWCPTGSQVIADKSIADSMEALIGAYLISCGYVGALRFLQFLGLCLAKSKAGRYAPFWEQPESNMRGAGDNAAMAARLESGLENFEENIGYRFRSKLYLVEALTHASYHPNRITPCYQRLEFLGDAVLDFLVTQHLYFRHGKLSPGELTDIRQALVNNNIFAVIAVKKDFNKYLKEMSPTLFKIIENFITFVDDENEERKQNHADPFVISEENAEGIETPKVLSDIFESVAGAVFLDSMDLTKIWGVYYRMMKPYIDHYSVNIPMNPIREIHEKSYKVECSKEELPKIQRTLQVDWGEFVGKGSNSRIAKATAAKLALQARERQ
>Nve_Dcr2
MRCPSFGVGLVDRSLRDVSVVCTAEQTSKVFVAFKVIEERGYKVFVTSNQGIFITGLTQALQSLTPYTLQFCNNTQ----QWISPRTDVDIFIGSHLDILKILSHRQPSPL---LLVMDNCHAVSGGSVMKDLVNIARQQPKCIIMGLTSGIVGRRCISD-VYQLLTTMEVTFGVQAIVSSDLAVNKYGERPEETLVVAS-SMTNDIINKNVLECLHEARDTLSFANNGESVDVFNRLSSMLAECEDILIDLGTFSSLKALSFTSREFNKEGKKAIKAKQEATTLQICAAKLDEVVNTVKKEFDGSALTDVTRRIFQFLTLLDKENSTSPTRPMQRPVAVILAKSELQAHAINSLISCIS--DFTHPYLKTRILSNDKINQMINTHMSLPDPLVGDMTMQGILNGSINVLIVCREVEHLLRLSQCRLVVRFGVPNDYISYVVVKNIAREQNAHVMFIKTKSVQCHEENTFVEFQTLEEIFYVRSSPQPVH---HCTSKEDSVYTPF-GPDGPCVTADTSISLINSFCSQFHTDGLSKAIPHCCSSVFEQGKVTSTLFLPRNSPLSQPFKAHLTVAKLRCEQLAALEAVKALHTAGELDSSLQPCARRREHVFKRKDETCPDEIAGRAGSLRRRRAYKCKIPCVFTNSLPDPGQSYVYAVHLVLPLSLGIILNKSLPKLPAFIIYDRAGEMTVSLKHCYN--MLTSQQLALIQRFHRYVFTDVLNLEKGELNFEPKENKNGCFLVLLRDQTTNPDIAFGFLYSLVTSFDDPCDPPPPIDSVVTTAYAPSRRYYVADIRYDESPTSPFPPSVAPTFGDYYKDRYGVDLSRDQPLLDVDHVSSRLNFLRPRYKTSKGKDVSLVPEMCSIHPIPGSLWRDITNMPSILYRVDALLIAEELRQKLAVESDVTVQCSSFSDPNTAAKTCSVVNTSVPLETRLGSMILSGLNGKRVNSAGTCLTGPSSTLILRALTTTSANDIIDHERLEIYGDAFIKYAISELLYSDFPNVNEGRLSFLRGLRVSNQQLFYLGRSRGLAPLILTKPFPVGSWVPPGFTVISDKTVADTIEALIGACLMSSGTNAALRLMRWLDMAVDEKLFDNAYSTSEHDLSINKQHQTTAVLSEHQLGELALVEASLGYTFRDRDILLQALTHTSYAYSSVNSSYEQLEFLGDALLDYLVTRHVLQRFPRLSPGAITDLRSAVVNNYSLACLTIQRDFHKHMRSMSMALFKVVRRFVRRLSEIEEKETRPDSKLLLTVEDGRGGIEVPKVLGDLFEALLGALYVDCRDEELAWSVIYPLLTPIIEHYSVHLPISPTRQLVEMMPGATFTCSQNVHHACELVKGYGRFMGTGRNAQIARSTAAQHALARIKSK
>Nve_Dcr1
STPRPYQSELVRIALEKNIIVCLGTGTGKTFISVMLIKERGKRTFFLVNTVPLAKQQKEVIAKNTDLKVKEFIGDMGVDEQWKKELDDNQVLVMTAQIFLDLLGHARLRLSDVNLIVFDECHHARKGHPYKQIMGYFEESDYPRILGLTASIINTK-ETHKMEQLICELEATMRAACQTSDDITVSQFATRPEEIIYPYSTEVEQDLNQLLVETVLNPWQEFVDDLRASGQKEVLKGVKSLISDCRQILDEMGASAANRVAEYFLKDLERVQGLVVANDDVIWLYQYCATQLRRFREIYSVHTIAHELTHLLPKAKALVEILKQYGNPQASTPDISLCGIVFVERRYTAKILCEQLNIIATRDPSLEFIKCDFVVGHGASGINSSSDTQMGSTKQEKVLKMFRKHQINLLVATSVVEEGLDVPKCNFVVRFDFPQNFRSYVQSKGRARAKNSAFIVLVEDKDSEWAGLEVERYQETENYLQEKCQGRPLPTSEECEQNEDQYLQPYVTSLGARLTQRNSLSFLLSYCSKLPGDQYTRLMPEIITEEVEGA-FRSTLMLPINCPLRDTIEGIVMPRKMLSRQAAAYEACKRLHQMGELDDNLRPVVSLSEESDEGTESEDDGKSKGKTGTKKRRRCYNRKIPDVLKESLPTAGAAWFYSIDIKSLWNMGIMLRKPLPAIRRFQLFLDSGPVIVSIKPCDSTPSVPGFHLRIIEAFSRCLLSRALRMPLEV----TADKLHGYHVVL--LDSACKGIDLARMRDVMEKIDLPIR--DQDDTIITPKHREKQRYVLERVCPELNPTSPFPRSKARTYAEYYEKTYDCHITMHQPLLQVRNMSERINFLVNRKKQSRKKSVHFIPELCSHDAIPASLLSNAQILPSVLHRMTSFLLAVELREKIKSKSDVIDEACAPENTLSVIGGVPASVIGRSLSPLRKKRSPPDLFDKEFQEISQSLQHPDSELLLQALTTKSAGDAFDLERLEMLGDAFLKQAVSIFLYCCYKDGDEGKLTKRKTSQLSNRALYRVACRLGLPEYLQNTQLDRVSWTTPSLQSIPDKSVADSVEALIGAYLTTCGYQGALHFLDWLGVPMSTDGPRASSKYSIFTRPTITEYNSNPQVLKRFAVQLQGFENRIGYEFSNKLYLIQALTHASYSQNRLTDCYQRLEFLGDALLDFLVTELIYSRNTNLDPGELTDLRQALVNNNIFAEIAVKHGFNKSLFQMSPEWFNKIGVFVDHVKEREARGIQISKDPFLTSNDDEEGIEAPKVLGDIFESVAGAIFLDSMDLVLTWRVYYRMLKPYIDAYSADVPKNPVRLIHEKDADALFSEKVLPKVECSLTVYWGNFQGRAANKRNAKMAASKLALSALQPS
>Adi_Dcr1
ERPRPYQVELFELAKERNTIICLGTGTGKTFISVMLIKEYGKRTFFLVNTVPLASQQAKVIEKHTDLKVEKYIGAMNVDEKWEDELNKSNVLVMTAQIFLDLLNHAYIKLSQVNLLIFDECHHAKKEHPYRQITQAFKEYPLPKIMGLTASVVNGKVKPWSLHSEIKELERTLRATCETSQDEEVDEFAARPKENVVVFSIQDDLVVLISILQDVLDQGRDFLIDCRVARSSDAHWYAKAVLRECKETLLELGPWAANNVAESLIRDLGRACHTYNVYGTERLFCEFSATQLRQLQSVYRNYLSNSGQSYIMPKLQKLLMVLREYRPSNRNEQDNKLCGIVFVERRYTAKILSEQINIAAQLDHELSFVQSDFVIGHGTGGRVNFSAETMNFKKQENVLRQFRQHKFNLLIATCVVEEGLDIPKCNLVCRFDFPKTFRSYVQSKGRARARDSCYCLLVDSEEKMEKTCELENMQQIENVLSEMCRDRDEPTEEECDEADTHFLPPFQNGEGARLTMSSSISLLSRYCSKLPADRFTALKPVYKIQELGKDAYACKLEMPTTCPLRTTIIGCPMPRKNLSKMAAAYQACKKLYEMGELAENLLPVLSESDDESETEEEVEPGSDEAKAGTKKRKRVYDR--------------------------------------KVRSFKLYPNYGEVTVSL--CSSFAPSSMENQETARKFHCFLFSHILREEVEIKPKNPDGEADGYFVVLVK--KSGRDVDYGAMKEAMGLVNPRYTRSVEEDMVVTRNDQDKLRIAVLRVRHDLSPLSPFPSSNSRQRYKSYWEYFGERLKKDQPLIEVKHVSNRVNFLVDRKRESIRKGLELFPELCNVCTIRASLLSVSLLLPSILHRVNALYLVGDVKRMVAG-------------------------------VRHKTDESG----------------------LPSIGAKDAIDEISL------------------------------------------------------------------------LRADEKNTDEEMQV---------------------------------------------------------------------------------------------------------------------DDDDSSARDLTDIRQALVNNNIFAVIAVKKDFNKYLKEMSPTLFKIIENFITFVDDENEERKQNYADPFVISEENAEGIDTPKVLGDIFESVAGAVFLDSMDLTKIWGVYYRMMKPYIDHYSVNIPMNPIREIHEKSHKVECSKEELPKIQCTLQVDWGEFVGSKRFVAWGIQLDRQHKTRKIMEI
>Spi_Drosha_(Locus_18820)
------------------------------------------------------------------------------------------------------------------------------------------------------------------------------------------------------------------------------------------------------------------------------------------------------------------------------------------------------MRVKSAMRRDVLVEVSSKGMIKTGLKSDVCQHALLLPVFVHHVRYHMCLKTLDERMGYVFKDRSLLQLALTHPSYHLNFGMNPDHARNSLSNCGVKQPRYGDRKIRHLHTRKKGITQLIRVMSNLGKMEEHQSMIRHNERLEFLGDAVLELISSVHLYFMLPSKTEGGLAMYRSALVQNKHLAQLAKKLGLSDYMQYSHGPDLCVEDDLNHAMANCFEALLGAMYLESGLTSATILFTNVAFEEQELRDVWTNLPKHPLQAQQPDGDRHLIASSPILQKLEEFEKASGIEFTHIRLLARAFTHPQVGFNNLTLGSNQRMEFLGDSVLQFVVSVYLFKHFPEHHEGHLTLLRSSLVNHRIQATIARELGLDKLINFGNQGMNSYREKLLADILEAFVAALYVDKGLRYVETFCHVCLFPRLEDFIINQDWMDAKSQLQQCCLTSREQGKIPDLPQYKVLQNRGPAHHKRYTVAVYYKGRRMGSGEGKSIQQAEMAAAKDALASHYFPELARQKRLLDQKHQGRRRNYWNKVPRKESEEKRDREEDVEVLPRWEEKETFEEDDNTDVTQE--ECQPQEQ---
>Dme_Drosha
EACSSSSSSDDDSDEDAFKIEQDCCMEELS--RKVQHPQRVHADLWHNDAGEMNDGPLCRCSAKSRRIGIRHGIYPGETGYKLCDPNSNNAGKLFHYRISISPPTNFLTKTPTIIKHDEHEFLFEGFSLLSHVRLSDLPVCKVIRFNIEYTIEYEEEKMPENFTIHELDIFFKYLFHELLELVDFNLNVEESCPAFHFFPRFVRDLPDNGKEVLAMVEVLRYLLDNSAQLVERQQLSQSEWQNYVDFIKGMLVTKPGYKPCSLRVDQLDRNNSDLPECVDRETHPAIVHFGICHPQLSYAGNPEYQKAWREYVKYRHLMANMSKPSFKDKRKLEEKEQRLQEMRTQGRMKRNITVAISSEGFYRTGIMCDVVQHAMLIPVLTGHLRFHKSLDLLEESIGYRFKNRYLLQLALTHPSYKENYGTNPDHARNSLTNCGIRQPEYGDRKIHYMNTRKRGINTLVSIMSRFGKEHETVSNITHNERLEFLGDAVVEFLSSIHLFFMFPELEEGGLATYRAAIVQNQHLALLAKKLQLEEFMLYAHGSDLCHELELRHAMANCFEALMGALLLDGGIKVADEVFTDALFQDEKLLSIWKNLPEHPLQEQEPLGDRSCIDSYRVLKELTKFEDSIGIKFKHIRLLARAFTDRSIGFTHLTLGSNQRLEFLGDTVLQLICSEYLYRHFPEHHEGHLSLLRSSLVNNRTQAVVCDDLGMPKYAVYANP-KADLKTKDRADLLEAFLGALYVDKGLLYCEQFCHVCLFPRLQLFIMNQDWNDPKSKLQQCCLTLRTDGGEPDIPYYKVVEASGPTNTRVYKVAVYFRSKRLATSSGSSIQQAEMNAAKQALENSLFPQLDHQKRVIAKSIKKQTGN--------ELDNDSDRQHQEEKIKRPKYATPLQDESHLPKQYRMHKCKRRLK-KC
>Aqu_Drosha
------------------------------MNKEVLSEVSFCPEY----------QPVWGLKEEDKLTSIRE-IFKSKLCTRQTKP---------------TPVDPLI---PFNAHHSNNQLS----------GLDHIPQLVMKQYNIDYTISLKPHPLPTFYKVEDIVLLMQFIFVDLLNLFDWFNKLVSKDFKLFFMPRFECKDRKDNLIPASMCNIMESLISFYKPLSLPRPASVTKEMGVSRQYSNCIIHNSNKSPSSIRVDSINWHSRDSEAI--------LVHLCHFVPDSHITSSP-----------------DTVTSTGRHHRPHKHKQQEGTRYACSRKHTRETVVELQSSSSYHTGIFTDCTQLALLCPQLSSHLLFHLSLVDLEAGINYKFKDRSFLELALTHTSFITQYNGSPNEILISLSNCGTRHVSAATGKAPPSKRPKSGIEGLTEAAEKYKDDEGDVILPRDNERLEFLGDAVIEFLCSIQLYLMFPSFTDSHLVIFRKALICNQNLATVAKRIHLEKYLLMDVNFK---NADINHIYANTLEALIGAVYKDSDINTSSIVLATLLFPEEDLRGIWLSEYKDQLQVDSTDGDRHM--------SFNKLEESIGVRFTNIRLLARAFTHPSYGCTDLLIGDYQRMEFLGDAILQFLTSDYVYDTFPLHHEGHLSTFRTAIVHNKQLAEVSVELGFPQHLLLGKDTVTNF--KVHADLIESFITALYLDKGMEHVLMFCKVCLFPKLAVSLRKKEFLDSKTRLQHASIE---QGG------FRKQSNIHSKAMLLPLVGVYFRGRRIATGTGGSSQNAGMNAAEKGLDSRIVP----------------------------------------------------------------NCLKTTSN--
>Ami_Drosha
DDDDDSNAEGGMTDDDLDDDRHEGCHKGPSRKRKIEDPRRLHPELWFNEIGETNDGPVCRCSSVDKQRGIRHGVYPGETAIKLCDPLTNNSDKVHHYWITVTPHTNFMTSNPSVIHAEGKDYTFEGFSMFSHHPLEKVPLCSVIRFNIEYTLHIVSQPIPESFCMKDLDLFSKFLFYQVLELADWNFNIDDSCQRYHFMPRFVHRDSKKCHELLAMNHVLSHIISSAQPLVQLNHFSEEKWEEYSKSCMNFIVMNPAKKPAAIRVDNLRFSKVDKDESSKGKEYPNIIHHSIRPVQMSFAGDPKYQKLLRTHNKLRNLISNTPVPSRKNQDKLVKLKIELEKMRLKSSMRRDTVVEISSKGMIKTGLKSDICQHALLLPVIVHHVRYHQCLHSLDKKVGYVFKNRALLQLALTHPSYYLNFGLNPDHARNSLTNCGVKKPRYGDWKVRHLHTRKKGITQLIRVMSNLGKMEEHQSMIRHNERLEFLGDAVLELICSAHLYFMLPCKSEGALAMYRSALVQNKHLAQLAQKLGLSDFMQYSHGPDLCLEEDLKHAMANCFEAILGAIYLEGGLKPATELFTKLTFDDEELRDVWTNLPKHPLQARQPDGDRHLIASSELLQKLQEFEQTSGIEFTHISLLARAFTHAQVGYNNLTLGSNQRMEFLGDSVLQFVVSVYLFRHFPEHHEGHLTLLRSSLVNHRVQAKLSRELGLDKLINFGAKEMKVFREKLLADILEAFVAALYVDKGLKHVEVLCRVCLFPRLEEFIINQDWMDAKSQLQQCCLTSREEGKTPDLPQYKILQNKGPAHHKHYAVAVYLKNRRLGSGAGKSIQQAEMAAAKDALASHYFPELARQKRLLDRKHQGKRRNYWNKVPRSESEKQN--QEHEEFVPQWEEMESFKSQDEHNAVEKQHKYDPRQNWLN
>Hvu_Drosha
-------------------------------------------------------------------------------------------------------------------------------------------------------------------------------------------------------------------------------------------------------------------------------------------------------------------------------------------------------------------------------------------------------------------------------------------------------------------------------------------------------------------------------------------------------------------------------------------------------------------------------------------------------------------------------------------------------------EGHLTLLRISLINLKCLAKASEEIDLIKYIVFHPNEPSTTNEKTFSDVFEAFLAALHLDKGLLHCQKLIEVCILSRLKEFILSQDWLEPKSQLQQCCNTYNKKPDKVEHPVYKRIKLSTINGVQNFKVGVYFNGKRLGTGQGRSRKEAEKEAAKSALSKNYFELQHRQKNIISKRYQLDLNRRNANSPESTSSSDVSYSSKRKASPDKEHNSKRIKIVNKEADKLNFNISTKKQLKL
>Nve_Drosha
DKLSCNNDSDDKGDDESMSSDDEKHSTGPSKERKLNDPRRLHKDLWFNEKGETNEGPVCRCSVKEKMTGIRHAVYPGEMEIPRCDLLGNNSSNLHHYWVTVTPHANFMTDRPTIIQHKGREFVFEGFSLLSHHRLNKVPPCSLIRYNIEYEIHFIEHPVPKNFCIKGLDLFSDFLFDKVLELHDWALNSDNQCPRFHFLPRFVFRRSGKVDELLSMDKVLAHLMDSYKPLIQVRTSYTPDWGKLSKSCRNQIVTRPCMKPAAFRVDDIEFSSADDTRTSGVRTYPYIIHHGIRPVQMSYVGNPKYQKLWKSYVKLRNTLANSSTSA--SVKKVSSSPLPRSKSENKDSMRRDFRARLNSQGVMATGIHSDVCQHAMLLPVLVHHIRYHTCLRTLDAKLGYTFKDRMLLQLALSHPSYHLNYGMNPDHARNSLSNCGVKQPRYGDRRIHNVHSKKKGITHLVRVMANLGKVEEDRSMIRHNERLEFLGDAVLELICSKHLFFMLPDMDEGHLATFRSALVQNRHLALLAKMLDLSDYMQFSHGPDLCQEDDLNHAMANCLEALLGAVYLEAGLQVATELFSRLAFTEQDLYDKWMELPKHRLQDQEPGGDRHLIGSSPVLQKLVEFEEGSGIPFTHIRLLARAFTHPQVGKNNLTLGDNQRLEFLGDSVLQFVVSVFLYQHFPDHHEGHLTLLRSSLVNSRSQAEIARQLNLQEFINTGPT---NVREKMLADVLEALIAAVFVDKGLRHVEVFCRVCFFSRLEDSIVNQEWIDSKSQLQQCCLAMRTEGKSPDLPIYRILQDAGPAHHKKYQVGVYFQGTRCGKGEGSSIHQAEMAAAKDALESRYFPEHARQKHLLDRKYKDKRASHPSPRRDDSSANHHGFRRASDGCRRRDGNAPFQDNTRTSVESPRRLSDPEDGWDL
>Adi_Drosha
XXXXXSNAEGGMTDDDLDDDRHEGCHKGPSRKRKIEDPRRLHPELWFNEIGETNDGPVCRCSSVDKQRGIRHGVYPGETAIKLCDPLTNNSDKVHHYWITVTPHTNFMTSNPSVIHAEGKDYTFEGFSMFSHHPLEKVPICSVIRFNIEYTLHIVSQPIPEKPGAVRVDNL-----------------------------RFSKADKDD--------------------------------------------SSKGKKPGAIRVDNLRFSKADKDESSKGKEYPNIIHHSIRPVQMSFAGDPKYQKLLRTHNKLRNLISNTPVPSRKNQDKLVKLKIELEKMRLKSSMRRDTVVEISSKGMIKTGLKSDICQHALLLPVIVHHVRYHQCLHSLDKKVGYVFKNRALLQLALTHPSYYLNFGLNPDHARNSLTNCGVKKPRYGDWKVRHLHTRKKGITQLIRVMSNLGKMEEHQSMIRHNERLEFLGDAVLELICR-------------------------------------------------------------------------------------------------------------------------------------------------------------------------------------------------------------------------------------------------------------------------------------------------------------------------------------------------------------YRPLMSL----------------------------------------------------------------------
>Spi_Hen1_(Locus_27271)
GDKPLLSTENEGSFKFDPPVYRQRYAAVCELVKERQAKKVLDFGCAEAKLVKTLISQDHLEEVVGVDIDQQLLEESKFRIKPFTADYLRPRSHPFKVSLYQGSIAEADERFIDFDIVACIELIEHLEPDILDLMPKAVFGQLSPKVVMVTTPNVEFNVLFPDLKGFRHYDHKFEWTRAEFEKWSNTQALKYNYTVRFDGIAHGPKGTEHLGCCSQMAVFERMSSSASRKESGIGQPYNLIAEVQFPFKKDTRTEEEKILQEVEYILWMLSSQEEVHDETSCHYDQNHLMHDEDCAYLLKELLGFRSLQKFCNEIEKLRSVLKGSFCLTEDERGVLWQHQSSSQWSSEESDTGWDVESKRPDSAWTEPENWD
>Hsa_Hen1
VDGNFEEVPRETAIQFKPPLYRQRYQFVKNLVDQHEPKKVADLGCGDTSLLRLLKVNPCIELLVGVDINEDKLRWRGDSLAPFLGDFLKPRDLNLTITLYHGSVVERDSRLLGFDLITCIELIEHLDSGDLARFPEVVFGYLSPSMIVISTPNSEFNPLFPS-VTLRDSDHKFEWTRMEFQTWALYVANRYDYSVEFTGVGEPPAGAENVGYCTQIGIFRKNGGESCLSEQHDQHVYKAVFTTSYPSLQQERFFKLVLVNEVSQQVESLRRKEQAGCFGPVFTEVEKAKIENSPTVPLQRLLAYPKLNRLCANEEMMRSVIADSIPLSSDGSAVVADLRNYFDEQFEF-----------------------
>Dme_Hen1
FSHKFICGSLTKMTEFDPPVYEQRYCATIQILEKDQIKKVVEFGCAEMRFFQLMRRIETIEHIGLVDIDKSLLMRNLTSVNPLVSDYIRSRASPLKVQILQGNVADSSEELRDTDAVIAIELIEHVYDDVLAKIPVNIFGFMQPKLVVFSTPNSDFNVIFTRFNGFRHEDHKFEWSRDEFKNWCLGIVEKYNYMFSLTGVGNPPKEYESVGPVSQIAIFVRKDMVSKPNIDKESIPYKLIHTVEYPFYVDTRTEKEKLWTEVQ--IELQRFKRQFE-----SSEIEEGTYQDTCNMPIAFLLD--RLEHVGATKERIEELLLENNLTVENECVLIVSSDQESEWSDPYKFSDRSSQDDALVDQEQEEERWD
>Aqu_Hen1A
MMDDLEDTSIAAAVLFRPPVYQQRYGAVLELSRKIEPKKVIDMGCAECKLLKSLKFHRHIESLIGIDINEFLLQSNQNSLQPLITDYLHRRSRPLKIQLFKGSIDEVDSRMIDCDLFSCIEVIEHLYPSVLERVPAAIFQKLRPQVVIISTPNSDFNVLFPELVGFRHFDHKFEWSRQEFQA---------------------------------------------------------------------------------------------------------------------------------------------------------------------------------------------
>Aqu_Hen1B
------------------------------------------MGCAECELLKSLKFHRHIESLIGIDINESLLQSNQNSLQPLITDYLHRRSRPLKIQLFKGSIDEADSRMMDCDLFSCIEVIEHLYPSVLERVPAAIFQKLRPQAVIISTPNSDFNVLFPEFVGFRHFDHKFEWSRQEFQA---------------CGVGDPPANMTYLGHCSQIAIFRRIEKNEEKEEERLGSPYELIYECEFPYEPDPPTQSERLSNEAEYYLRVLRRERNRYLEIGGEPTIENGSHENSGLIELNELLMFPVIQELTNSVTDISEALRQHLMLSEDSMNAIFYEESSSEEEEEEEEREEAPPSDTPAAVIEEEESWD
>Hvu_Hen1
FKNLYVDMEITRESVFNPPLFKQRYEAVAQIINQTQAKSVLDIGCSEGKFLTYMKEKCSVEKIIGVDIDRSLLENNTYFIQPKPFEYIVKRTVPLNISLFCGSITQSDVRFHHVDFISCIEVIEHLYDDVLSMVPYNIFGILKPKTVVITTPNAEYNQLFKGFSGLRHNDHKFEWTRNQFQQWCSRIERTYGYNVEFDGVGAPPADSK-VGYCSQIAVFRQTDNHSHHASENDGVCHRSLDEVIVPLCQKFNCNQIEVCHCTSYKTKL-NKYKSFELSLNLEQKILDEIGYNIFLVPVKFFHSLSSIAKFNVNCDQLTSIIRQKFRISDDNQHVIFNVTLNSRQWYNYSDDDIEESNEFIIDHIEEEESWD
>Ami_Hen1
HHEQTQLTEDEEAFQFYPPVYRRRYAAVCELAKKHHSKKVLDFGCAEAKLVKVLINQEQLEEVVGVDIDRELLESNKFRIRPLTSDYLRPRNHPLKVSLYQGSVAEPDERFVDFDLISCIELIEHLEDDILHLMPQVIFGQLSPKIAIITTPNVEFNVLFPNFQGFRHHDHKFEWTRAQFQEWADIQARKYNYSVTFDGIGPGPEGTEHLGCCSQVAVFERISI--SSVVSTLQQPYSLVEEVEYPFRVDTRTEEDKVLQEVEYILWLLSFTKEDNDYTEEENEALNCCIKDDCTYSLEKLMSFPSLCKLCCDIQRLREILQDSFQLSEDGLGILWQRPSHC-WSSDGSETNWDDDWVSQDSELNKFENWD
>Nve_Hen1
GMKTQRDHEDSTSREFDPPVYRQRYHRVIEVVKEHKAKRVLDFGCAEAKMLRSLINSTNIEELVGVDIDRDLLEDSIFRIRPLTTDYLTPRPHPLAVSLYQGSISKADDRFCDFDVVACIEIVEHLVPEHLEAMPAVLLGQLSPLVAIVTTPNADFNVLFPDLVGFRHWDHKFEWTRAEFKDWATSQADKFGYSVTFEGIGSGPSGTEHLGCCSQMALFIKQNTAPAGRQTGFGEPYNLIARVEHPYRKCTLTEEEKILIELDRTLWFLSQ-----DEISDSEDLGDDKAKC---FSLERLLGLPSISRLCGTVDKLRSVVKTSHELTEDGNFVRYTCPSSTWSSDSENSENWEDDDPISSEPSNYEEDWD
>Spi_Pasha_(Locus_42865)
SVDISVNELAVVVKAPTVLTVGEEKVSSSAGMDIPTYSKEESTDEEMPFETERIPLKRKSEEDLLDHNHKRRMTEGDQADDWDEKQEGENPTDRKVIILKGNLPKLALPEGWIALNHRSGGIIYLHKPSRVCTWSRPYHIGGGSVRKHDVPLAAIPCLHQKKGINQEEETKSENGTSKSKNPAGSILN-----ALNTQDV-------------EKCVANTSVVKNTSEEQEETTDSNKNLELLDIGELGSYLSTIWEFQTLTSEQ------ERYAVMALPQTEDDVE---LPSSLECLSYSVKGAENGKSPSK-YCLLNAGGKTPVAILHEYCQRILKSKPVYLASESASSDSPFVAEVQIDGIKYGSGTGSSKKIARQIAAESTLEVLLPGMFKKIRDYQISDAELEFFDQVDILNPRLFEFCSKTSLPSPSQILEECLRRNQGICSS-IEFKTVCGQNKSLSFIITCGKHTATGPCKNKRNGKQLASQHILKKLHPHLEKWGALIRIYCDRPTGSIKKYKKDDSE-TANEKSGGNSSTNTDLLERLKSEMRKMYSENENANRMDAMDKP---AEPVFTVTI
>Hsa_Pasha
PREQSPPPPLQTSSGAEVMDVGSLKLLKDVKISVSFTESCRSKDRKVLYTGAERDVRKKDEENELDQEKRVEYAVLDELEDFEEGLCAPKKRRKTVLKSRGRPPTEPLPDGWIMTFHNSGVPVYLHRESRVVTWSRPYFLGTGSIRKHDPPLSSIPCLHYKKMKD--NEEREQSSDLTPSGDVSPVKPLSRSAELEFPLDEPDSMGADPGPPDEKDPLGAEAAPGALGQVKAKVEVCKD-ESVDLEEFRSYLEKRFDFEQVTVKKFRTWAERRQFNREMKRKQAESERPILPANQKLITLSV-----QDAPTKKEFVINPNGKSEVCILHEYMQRVLKVRPVYNFFECENPSEPFGASVTIDGVTYGSGTASSKKLAKNKAARATLEILIPDFKQTSEEKPKDSEELEYFNHISIEDSRVYELTSKAGLLSPYQILHECLKRNHGMGDTSIKFEVVPGKNQKSEYVMACGKHTVRGWCKNKRVGKQLASQKILQLLHPHVKNWGSLLRMYGRESSKMVKQETSDKSV-IELQQYAKKNKPNLHILSKLQEEMKRLAEEREETRKKPKMSIVQPGGEPLCTVDV
>Dme_Pasha
EKPLADCPDSGQVRKRPRLEDEEQELKVAGFSLSAIEEMRRTRDNELQNEPMDQQLRESDNASEQQGGRYGEGGDEEEEAADPEELRESKQPKKTVLEEKRLNHFEVLPEGWVQVTHNSGMPLFLHRKTRVCCASRPYFLGTGSARKHAVPLGAIPCLNYRRALE---EESEVEQQKTDGAPPVAVCPMAGASALPAEAMDVEGKENNEGSTDSKTQPDGITALMPAAKIVTVNENTQK-ESITPEQLNTYCQKLFKFKVIRVLRFRSWNARRKFTKN-RKHIKNIQRPTLPDGTKLIKFPIAGEGSTNPRGRKEWIMNPNGKSFVCILHEYVQHALKTQPTYEFKELQNAATPYSATVSVNNLKYGTGYGTSKKQAKSEAARETLEILIPDVKDKITGNNKDQAQLSVFDDIRIEDPRVTEFCNKTTEPSPNAILLTCLQRNYG-SDVQISQEINRTANNKNEFTMTVGKHTAKVVCKNKREGKQLASQAILQILHPHIQTWGSLLRLYGNNSIKTFKEKKLEEQEITVLQSKAAVNQPNYAILDKLKSEMLKLCAKQESVLTMGTFVPPTSSGSNLNNVEL
>Cel_Pasha
EREAIMRQLAMLGSGPEDLDVDDEGVEETMENASVVKETTPVKDENILFPYLDSPPEQIDSPIRFEGVKNPAQKMDVDGEEGGEQIRAPVPVLKTIMDRIDLDKSNPLPEGWTVISHQSGMPVYYHKFTRVVTHSKPYLVEGI-VRDHEIPVSSIPCLYKKIMDELH----------------------------------------------ENVEKQSSKCPMTYEESQSMLEIPVKELRMSPDRYQKYCEKRFKFKQITVHRYINPAEKEGVVLKKRMNTILKKRGLLSSSTGAILIDLPTNINKRSGSKKPYLLNPMGKTTVAVLNEFVQRLAKGTLLYEIEDTRNIHCPYKATALLNSTTYGSGVGANKKTARLVAARDALLKLIPKLEDNVCDGMVEEQQEELFKKVKIDSPNLVQMCTQCAIPKPYNLLRDAVSRSLRWNGMELVMKKENGSQSK--VILILGDIQEEAEAVGVKQATQMASQRLFKKMHPELLTYGSFLEIYGDDKSKIDNAKKQHDEILVRLPDTGNLLAPNFIVLSKLSEEMKNIIRNVLTQTLMATLPPPMIGGPPLMHPTF
>Aqu_Pasha
----------------------------------MFAILTCTRDDPMLSNYSSI-----------------------------------------------------LPDGWVPIQHESGG------------------------QKHKVPATAIPCI-------------------------------------------------------DKWLSGFETSLQLHK-----------IGTYKSNKLQEYLMIRWPIESVSTNTGEKKEARQKRKRKLPAEDQGIVVPELISKVVTVTIPKKPDHQGKTNSATW-TVNLSHKPPVSILLEFCQNYLRSEIDYATTETGSGQTPYHCTAVIGGVHYGSGSGSSKRSAKQCAA-------LPVY---SSNYARI-----YLSSISIEDIQSPILLNQVGLPSPWSILQKCCQRLKGSGVDEPDFKIEPEQESQNDYKLSCGNFQVTGTCRGRKDGQQIAAQKMLKLLHPDLDTWDSLLKIYTGMQSKLPKTTMDH------LPPEISNKTENEDLLKQLRAEMRKL------------------TGVKTCNKEI
>Ami_Pasha
KHSLRVCLLWMLASCEMEKVM--PPSCTPDSTTVEFLERCPFGETTMPQPQGRAPMKRKSDDDLRNGGEKCLKKAEENTQEE-----------RRVIIMKGNLPQLALPDGWIALNHRSGGIIYLHKTSRVCTWSRPYHIGIGSVRKHDVPLAAIPCLHQKTGLVRKNKEQPVASKGSDSNTILSMQGASVLNVLNMSDIQPSQETQKHYVSEEKDHSENEISKELEKPTREQSGSSQSFEVIDSKELGIYLSNIWEFQSLTHDQ-----EKNAVVFEQPV-LDGLE---LPASLECQPFALKSGDNAKQLLRKDLLLNAGKKTPVAILHEYCQRALKTKPVYQSSECENADTPFASEVQIDGIIYGTGKGSNKKLAKQIAAKSALEVLLPEMFKKVLDYQISEAELEFFDKVNIVDPRLPEFCSKTTQPLPSQILEECLRRNQGICSTPIQFTTQCGPDRKLSFKITCGKHEATGPCKNKRTGKQLASQQILKKLHPHLEKWGALIRIYCDRPTGTIKKYKVDESEYSEQEARRGTSQINYNLLERLKDEMRKIHLESKKEKKNDS----QRSPEPVFTVDI
>Hvu_Pasha
---------------------------GQMSNGGGSATSNPASDNALDEKYLTIKLQ-------------------------------------------KDVPKKNLPSGWIGIWHQSGGIIYLHKPTKVITWSRPYQLSKSTARKHDVPLTAIPCLHQKAGLYSKTESKEESQSSESSEHNSTIEALTHCKFEQVANEEVNHLGHKRKLETDESCKEKAAKLQCFEDEIDLLLNSKPNKLFPSNNFETQLPSFSNIANNSTTDTESKLDSNKFCKAQKLNTINTRIAALNSNLKVNNFSLHNYTESSEESDKDYIFGPVIKNPLQKLYEYCQLHFKKTIAFNKLD-ECFSGLFYVEVLVGFLRYGVGQGDNKKNAKYAAAQATLEIMDPKS------YPIEAQEFEIFDKLSVEDPTIFELMSSYSLIYPYEMMVSILTRQYGLNESEIDTRFASDIDGGFSCTLTVKSYKVTAAHQDRKIAKNLAAQYILKKLHPELICWGSIMRLHKSVQLALLQTTLKDEKE-----KTLKNESQSERIINILHEEMRKI-------------------GK-------
>Nve_Pasha
----IFCPMFGPGKRKLSAVCEECKRQFDIKNGSNFMTFEESGGNSLKDEYQDMELR----DSLLDGALHDSDGSTNDVVIDEPILCAEKPTERIVIKMNGKLPNLSLPDGWLALNHRSGGIIYLHRPTRVCTWSRPYHIGSGSVRKHDIPAAAIPCFHQMRSLACQEDSGLPPDKDNVLTTLNTTWNSTDDKVEDFSCVSPTETKSPEREELDNSSYEMKIKDTCALNKQSQFKYNVFIELIDGDTLHSYLSNIFEFQNVTHEQ-----EQNLCCSSSQMNISETE---VPAILESLPYSF-KGVDVNNKQPKEWVINPGGKTPVAILHEYAQRELKVKPEYSHTEGNNAATPFVAEVRISGMVYGKGEGASKRLAKQHAAETALEVLIPEVFNKISNHEITSEEHQIFDKLKIDDSKVFEVTTKSGSLSPYHILQECLKRKQGVYQSTIDFKMKPEPDRQHTYEITCAGHTATGFCKNKKIGRQLAAQAILKKLHPHIKTWGALLRIYSERPSSVVKKSPPEDQLLTRPHALSAGAHRGQLLLNPSKKKCPNC-----------------LHPKTRFQLR-
>Adi_Pasha
----------------------------------------------MPQPQERAPMKRKSDDDLRNGGEKCLKKAEENTQEE-----------RRVIIMKGNLPQLALPDGWIALNHRS----------------------------------------------------------------------------------------------EKDHSENEISKELEKPTREQSGSSQSFEVIDSKELGIYLSNIWEFQSLTHDQ-----EKNAVVFEQPL-LDGLE---LPASLECQPFALKSGDNAKQLLRKDLLLNAGKKTPVAILHEYCQRALKTKPVYQSSECENADTPFASEVQIDGIIYGTGKGSNKKLAKQIAAKSALEVLLPEMFKKVLDYQISEAELEFFDKVNIVDPRLPEFCSKTTQPLPSQILEECLRRNQGICSTPIQFTTQCGPDRKLSFKITCGKHEATGPCKNKRTGKQLASQQILKKLHPHLEKWGALIRIYCDRPTVLTTTPREGAMINPASARVTAAAEGNLKILNILETNSEVMYSLSDQDTFKSHLPVTVSDGNDYGNVLL
>Spi_Piwi_(Locus_2397)
MTGRARGRSRGRGRGGDGSRPGVAPEQVPVVVGRGRSRG---VAPPTEAMAGMSVKEQPRLSRDVDDNVVTKPAHLIDKMGNTGSGIDLVTNHFKLKTKTNFGVYQYTVSFNPEVEAKRARVAMLRSKSDLLGRVHAFDGMTLYLPTRLSEVETRCNITRPQGDVVQMAIKFTNEVPPDPSMLQLYNIIFRRILKNIGMQQVGRNYYNTSQPIVIQKFGLELWPGYSTSILPYETDFLLSADVSHKVLRTTTVLEYLYELYERYEGDFHGEATKKLVGQIVLTRYNNKTYRIDDINWDLFPSNTFHGRKGEEITYKEYYQETYGKEIGDMEQPLLVSRLKEPGQMTRIGELLLVPELCFLTGLTDEMRNDFGMMKDLAVHTRVDPKARNQSLMRFINSIKSNADASAELSGWNLEFEDKTLQMSGRVLPPEKIFQKNKSFSYEPRTEWSREMRGNPLQSTVNLNNWTLIYTNRDSGNAKDFAQTLSRVCGPMGIQVSKPYEFELNDRTESYLHAINERYCSSLQMVVAVLTTTRKDRYDAIKKCCCLEKPVPSQVIVSRTISKKQMLMSVCTKIGIQLNCKLGGEAWAVEIPLKKTMVIGIDTYHDSLQKGRSVGGFVASTNPTLTKYYSRVTFQHTGMELIDGLKTSMTG--------------------------------------ISSCI---------------------------------------------------------------------------------------------------------------------------------------
>Spi_Piwi_(Locus_5384)
QPSHQQGQNQSQMPQQASGGRGGGPQQQAVSYGRGAQVAPAQPSAPSERCLSPPQQTKAPVEQMAGLKVSDDIIKTQTEKGSAGKQMSLCANFIPIRFIEQ-KIYQYHVSYSPEIDSKKTRHGLLKSHKEVLGPASAFDGATLFLPKQL-ESPTVLESERRDGEKVTIAVTFTRVVPPD-DCLQLLNIIFRRVMSRLHLTQVGRYYYDPHRPASIPQHKIELWPGYITSIQCYEGGMMLLCDVSHRLLRTETCYDLMHQLYLKRKDRFQEECKKQLVGNIVLTRYNNKTYRIDDIAFDQNPTSTFTFHTGEQMSYVDYYSKVYGIELQDLEQPLLIHRPKKEQQKGRKGLVCLVPELCNITGLTDAVRQDFRVMKDIAAHTRVGPMQRQQAMLKFIDNINSCPEALQELTSWGVQLDQTMLQTEGRLLPFEKIILGSTSFISSPQADWGQQAVKEQVITPVPLRNWLVLYVNRDKSKAVEFVSMMNKVTPAMGIEVHQPNMLELDDRTETYLRMIREHLNPQTQVVVVIFPTSRDDRYSAVKKLCCVESPVPSQVINAKTISQQNKLRSVTQKIALQINCKLGGELWALDIPLKSLMVIGIDVYHDASRGGRSVCGFVASMNKSLTRWNSRVCFQSPGQELIDGLKMCLVSSLKKYHEINHTLPDRIVVYRDGVGDGQLKTVAGYEVQQLSECFVHFVNYHPKMAVVIVSKRINARIFAAQGGLDNPGPGTVLDHTITRKDWYDFFLISQHVRQGTVTPTRYIIVHDKSELKPDYMQRLSYKLTHLYYNWPGTVRVPAPCQYAHKLAYLVGQNIHNEPSHDLSDRLFFL
>Hsa_Piwl1
MTGRARARARGRARGQETAQLVQQPPAEGELFGRGRQRGKSQGLQISAGFQELSLAERRRDFHDLGVNTRQNLDHVKEKTGSSGIIVRLSTNHFRLTSRPQWALYQYHIDYNPLMEARRLRSALLFQHEDLIGKCHAFDGTILFLPKRLQQKVTEVFSKTRNGEDVRITITLTNELPPTPTCLQFYNIIFRRLLKIMNLQQIGRNYYNPNDPIDIPSHRLVIWPGFTTSILQYENSIMLCTDVSHKVLRSETVLDFMFNFYHQTEHKFQEQVSKELIGLVVLTKYNNKTYRVDDIDWDQNPKSTFKKADGSEVSFLEYYRKQYNQEITDLKQPVLVSQPKRRGPGGTLGPAMLIPELCYLTGLTDKMRNDFNVMKDLAVHTRLTPEQRQREVGRLIDYIHKNDNVQRELRDWGLSFDSNLLSFSGRILQTEKIHQGGKTFDYNPQFDWSKETRGAPLISVKPLDNWLLIYTRRNYEAANSLIQNLFKVTPAMGMQMRKAIMIEVDDRTEAYLRVLQK-VTADTQIVVCLLSSNRKDKYDAIKKYLCTDCPTPSQCVVARTLGKQQTVMAIATKIALQMNCKMGGELWRVDIPLKLVMIVGIDCYHDMTAGRRSIAGFVASINEGMTRWFSRCIFQDRGQELVDGLKVCLQAALRAWNSCNEYMPSRIIVYRDGVGDGQLKTLVNYEVPQFLDCLKSIRGYNPRLTVIVVKKRVNTRFFAQSGGLQNPLPGTVIDVEVTRPEWYDFFIVSQAVRSGSVSPTHYNVIYDNSGLKPDHIQRLTYKLCHIYYNWPGVIRVPAPCQYAHKLAFLVGQSIHREPNLSLSNRLYYL
>Hsa_Piwl2
HPSQCQAPALGRGPAGVFGKPERESPSGRGILGRGLSANPCTFSTPSRGPPQLSSPPAHSPDRPLVLTVEHKEKELIVKQGSKGTPQSLGLNLVKIQCH-NEAVYQYHVTFSPNVECKSMRFGMLKDHQAVTGNVTAFDGSILYLPVKL-QQVLELKSQRKDSAEISIKIQMTKILEPCDLCIPFYNVVFRRVMKLLDMKLVGRNFYDPTSAMVLQQHRLQIWPGYAASIRRTDGGLFLLADVSHKVIRNDCVLDVMHAIYQQNKEHFQDECTKLLVGNIVITRYNNRTYRIDDVDWNKTPKDSFTMSDGKEITFLEYYSKNYGITVKEEDQPLLIHRPSRQDNHGMLGEILLLPELSFMTGIPEKMKKDFRAMKDLAQQINLSPKQHHSALECLLQRIAKNEAATNELMRWGLRLQKDVHKIEGRVLPMERINLKNTSFITSQELNWVKEVTRDPSILTIPMHFWALFYPKRAMDQARELVNMLEKIAGPIGMRMSPPAWVELDDRIETYVRTISTLAEGKIQMVVCIIMGPRDDLYGAIKKLCCVQSPVPSQVVNVRTIGQPTRLRSVAQKILLQINCKLGGELWGVDIPLKQLMVIGMDVYHDPSRGMRSVVGFVASINLTLTKWYSRVVFQMPHQEIVDSLKLCLVGSLKKFYEVNHCLPEKIVVYRDGVSDGQLKTVANYEIPQLQKCFEAFENYQPKMVVFVVQKKISTNLYLAAPQFVTPTPGTVVDHTITSCEWVDFYLLAHHVRQGCGIPTHYVCVLNTANLSPDHMQRLTFKLCHMYWNWPGTIRVPAPCKYAHKLAFLSGHILHHEPAIQLCENLFFL
>Hsa_Piwl3
MPGRARTRARGRARRRQQEAPGQEPPVVRPLQPRAARGGGVKEPGPEAGLHTAPLQERGGVFQDLVVNTRQDMKHVKDKTGSEGTVVQLLANHFRVISRPQWVAYKYNVDYKPDIEDGNLRTILLDQHRRKFGERHIFDGNSLLLSRPLKERRVEWLSTTKDKNIVKITVEFSKELTPTPDCLRYYNILFRRTFKLLDFEQVGRNYYTKKKAIQLYRHGLEIWLGYVTSVLQYENSITLCADVSHKLLRIETAYDFIKRTSAQAQGNIREEVTNKLIGSIVLTKYNNKTYRVDDIDWKQNPEDTFNKSDGSKITYIDYYRQQHKEIVTVKKQPLLVSQGRKKGLTGTQEPILLIPQLCHMTGLTDEICKDYSIVKELAKHTRLSPRRRHHTLKEFINTLQDNKKVRELLQLWDLKFDTNFLSVPGRVLKNANIVQGRRMVKANSQGDWSREIRELPLLNAMPLHSWLILYSRSSHREAMSLKGHLQSVTAPMGITMKPAEMIEVDGDANSYIDTLRKYTRPTLQMVICILPNDDKRRYDSIKRYLCTKCPIPSQCVVKKTLEKVQA-RTIVTKIAQQMNCKMGGALWKVETDVQRTMFVGIDCFHDIVNRQKSIAGFVASTNAELTKWYSQCVIQKTGEELVKELEICLKAALDVWCKNESSMPHSVIVYRDGVGDGQLQALLDHEAKKMSTYLKTINNFT--LAFIVVKKRINTRFFLKHGSFQNPPPGTVIDVELTRNEWYDFFIVSQSVQDGTVTPTHYNVIYDTIGLSPDTVQRLTYCLCHMYYNLPGIIRVPAPCHYAHKLAYLVGQSIHQEPNRSLSTRLFYL
>Hsa_Piwl2
MSGRARVKARGIARSPSATEVGPLPSSSNGFLGTSRIS-TNDKYGISSGDAGSTFMERKQDFMDLSICTREKLAHVRNKTGSSGIPVKLVTNLFNLDFPQDWQLYQYHVTYIPDLASRRLRIALLYSHSELSNKAKAFDGAILFLSQKLEEKVTELSSETQRGETIKMTITLKRELPSSPVCIQVFNIIFRKILKKLSMYQIGRNFYNPSEPMEIPQHKLSLWPGFAISVSYFERKLLFSADVSYKVLRNETVLEFMTALCQRTGSCFTQTCEKQLIGLIVLTRYNNRTYSIDDIDWSVKPTHTFQKRDGTEITYVDYYKQQYDITVSDLNQPMLVSLLKKRNDNSEAQLAHLIPELCFLTGLTDQATSDFQLMKAVAEKTRLSPSGRQQRLARLVDNIQRNTNARFELETWGLHFG-SQISLTGRIVPSEKILMQDHICQPVSAADWSKDIRTCKILNAQSLNTWLILCSDRTEYVAESFLNCLRRVAGSMGFNVDYPKIIKVQENPAAFVRAIQQYVDPDVQLVMCILPSNQKTYYDSIKKYLSSDCPVPSQCVLARTLNKQGMMMSIATKIAMQMTCKLGGELWAVEIPLKSLMVVGIDVCKDALSKDVMVVGCVASVNPRITRWFSRCILQRTMTDVADCLKVFMTGALNKWYKYNHDLPARIIVYRAGVGDGQLKTLIEYEVPQLLSSVAESSNTSSRLSVIVVRKKCMPRFFTEMNRVQNPPLGTVVDSEATRNEWYDFYLISQVACRGTVSPTYYNVIYDDNGLKPDHMQRLTFKLCHLYYNWPGIVSVPAPCQYAHKLTFLVAQSIHKEPSLELANHLFYL
>Dme_Ago3
MSGRGNLKNAGNMGKSKDHEIDSGEQHVNISVGRGRARLLKTDDHTSNQFITSESKENKTKGPESEAIASENGLFFPDIYGSKGSSVNIYCNYLKLTTDESKGVFNYEVRFFPPIDSVHLRIKYLNDHKDKLGGTKTFDGNTLYLPILLPNKMTVFIS---KAEDVELQIRILYKKKEERNCTQLYNILFDRVMKVLNYVKFDRKQFDPSRPKIIPLAKLEVWPGYVTAVDEYKGGLMLCCDVSHRILCQKTVLEMLVDLYQQNVEHYQESARKMLVGNIVLTRYNNRTYKINDICFDQNPTCQFEIKTGC-TSYVEYYKQYHNINIKDVNQPLIYSIKKSRGIPAERLQFCLIPELCYLTGLRDEVRSDNKLMREIATFTRVSPNQRQMALNKFYENVSNTPAAQEILNSWGLSLTNNSNKISGRQMDIEQIYFSKISVSAGRSAEFSKHAVTNEMLKVVHLSKWIIIHLRNYRQAATSLLDNMKQACESLGMNISNPTMISLHDRIDAYIQALRN-ITMNTQMVVCICHNRRDDRYAAIKKICCSEIPIPSQVINAKTLQNDLKIRSVVQKIVLQMNCKLGGSLWTVKIPFKNVMICGIDSYHDPSNRGNSVAAFVASINSSYSQWYSKAVVQTKREEIVNGLSASFEIALKMYRKRNGKLPTNIIIYRDGIGDGQLYTCLNYEIPQFEMV----CGNRIKISYIVVQKRINTRIFSGSGILENPLPGTVVDQHITKSNMYDFFLVSQLVRQGTVTPTHYVVLRDDCNYGPDIIQKLSYKLCFLYYNWAGTVRIPACCMYAHKLAYLIGQSIQRDVAEALSEKLFYL
>Dme_Piwi
-MADDQGRGRRRPNEDTSRGSGDGPADPRIEASRERRALPRREGGPTE----------RKPWGDQYDYLNTRPAELVSKKGTDGVPVMLQTNFFRLKTKPEWRIVHYHVEFEPSIENPRVRMGVLSNHANLLGSGYLFDGLQLFTTRKFEQEITVLSGKSKDIE-YKISIKFVGFISCAPRFLQVLNLILRRSMKGLNLELVGRNLFDPRAKIEIREFKMELWPGYETSIRQHEKDILLGTEITHKVMRTETIYDIMRRCSHNPA-RHQDEVRVNVLDLIVLTDYNNRTYRINDVDFGQTPKSTFSCK-GRDISFVEYYLTKYNIRIRDHNQPLLISKNRDKALKTNAELVVLIPELCRVTGLNAEMRSNFQLMRAMSSYTRMNPKQRTDRLRAFNHRLQNTPESVKVLRDWNMELDKNVTEVQGRIIGQQNIVFHNGKVPAGENADWQRHFRDQRMLTTPSLDRWAVIAPQRNSHELRTLLDSLYRAASGMGLRIRSPQEFIIDDRTGTYVRAMDDCVRSDPKLILCLVPNDNAERYSSIKKRGYVDRAVPTQVVTLKT-TKNRSLMSIATKIAIQLNCKLGYTPWMIELPLSGLMTIGFDIAKSTRDRKRAYGALIASMDLQQNSYFSTVTECSAFDVLANTLWPMIAKALRQYQHEHRKLPSRIVFYRDGVSSGSLKQLFEFEVKDIIEKLKTEVQSPPQLAYIVVTRSMNTRFFLNG---QNPPPGTIVDDVITLPERYDFYLVSQQVRQGTVSPTSYNVLYSSMGLSPEKMQKLTYKMCHLYYNWSGTTRVPAVCQYAKKLATLVGTNLHSIPQNALEKKFYYL
>Nve_Piwi1
MTGRARGRARGRG---EAAQPGRRPGEPQPATGRGRSRGPQQVAPPTQQMAAMSVEPRRRERREYGSEPTTRRDGFN-KEGSVGTKVGIVSNYFRLETRPQAAIYQYNVSFSPEVDFKKARFALIGEQRELLGNIRAFDGMVLFLPKKLPDQVTKIMAVRTRRETVEITITLTNELPADPTCLHLFNIILKRILKYIDMKQVGRNYYYIKNAIAIPKHGLELWPGYTTSILKYEHSILLGADVSHKVLRKQTVLDFLYELYNKMQGNFHDEAAKKLVGEIVLTRYNNKTYRVDDIDWNKRPNSTFTTPKGE-ISFNDYYKKNYDFTITDQEQPLLFSKPKRKGAD---DPVLLLPELCFLTGLSDDMRADFSVMKDLAVHTRLDPKARSKDLNKLISEINNNPDASGELSGWGLRFGRNLLDFDGRILPGEKIFQKNKGSNYDPKSDWSREIRGAPLHSTVNLENWVIVHTNRDSGVATDFQQTLARVCGPMGINTTKPRMVPLDDRTDSYLKALNEIQADFPQIVVTIVPSNRKDRYDSIKKLCCLEKGVPSQVVVSRTLSKKQMLMSVCTKIGIQLNCKLGGEAWAVDIPLKNLMIVGIDTYHDSSQKGRSVGGFVASLNKPCTRYYSRCTFQHSGQELVDGLKVCMTAALRQWQQINGVLPDKIIVFRDGVGDGQLRAVIEHEVPQILSTFKQFDGYDPKFGFTVVKKRIQTRLFMREARLMNPPPGTVVDKEVTRSEWFDFFIVSQSVRQGTVSPTHYNVIHDTTGLRPDHWQQLSYKLTHLYYNWPGTVRVPAPCQYAHKLAFLVGQSLHKEPSLKLADKLYFL
>Nve_Piwi2
--------------------------------------------------------------------------------------IPLSCNYIRIHC-PEQAVFQYCVSYSPEIDNRSERFHLLQQHPGFRGPQKAFDSTMLFLPRRLPQPVTQLQSTRRDGSPVTVTITFTRVVPPDDAIFQVYNILFRRVMKILDMQQVGRYFYNPKTPAHIPQHNLVLWPGYITSLQHYEGGLMLLCDVHHRLLRTDSCLDYMLNMHSKVGDRFRDEVSKELIGSVVLTTYNNKTYRVDDIDWNKRPTSTFTFHNGEQMTFVEYYKKSYEIEIRDLDQPMIVNRPKTEQKRGGVEVILLIPELCKLTGLNDAMRKDFRVMKDIAAHTRVNPMQRQEAMKKFVMSINSTPEALEQLTAWNLRLDTSTLMTEGRQFPPEKIIYGNTTGSAGDQADWGRDATREKVISAVNLNNWMVFFTQRDSGKANDFVQTMNKCAPAMGIQVNQPKMNQLDDRTETYLRSIRENLHPQVQVVVVIFPTSRDDRYAAVKKLCCVESPVPSQVIISKTISNPTKLRSVVQKIALQINVKLGGELWALDIPSRSLMVCGIDVYHDKARGGRSVGGLVCSMNRSLTRWYSDVCFQSPGQELIDGLKMLLIKGIRKWHDVNNALPERIIVYRDGVGDGQLKVVAGYEVQQFEECFASFESYKPKLAVLVVQKRINTRIFSAEPRLGNPGPGSVLDHTVTRKDWNDFFLVSQHVRQGTVTPTHYVVVYDTSNWKPDIMQKLSYKLTHLYYNWPGTVRVPAPCQYAHKLAYQVGQSIHGQPSQELCDRLFFL
>Nve_Piwi3
MTGRARGRARGRENNTNTRRPG-EPVDRAVGYGRNAIGSSHNPQGLTDEFPSLSLGNTRNQAENSGINTHVSGNDIGFTVGGVGQQIQLATNHFALTMRDQDCLYQYSLEFSPDLEHKAKRMQAIRSIENTIGEVWLYDGQMMFLPVQLPDEITCCQGSIRRDTPVQVTITYRCDVLANPSFGQVLNTIMARIQQTLGMKRIGDRYFYTEDPFVIPQHRIEILPGFRTSIQHHDNGYLLGLDVAHKYLRSETVVEFLHNLSQRMPDSYTDEATRQLCGEIVLTRYNNKTYKILEIDWDKNPLSTFTLRDGSEITFVDYYTRQYDRVLEVLDQPLLLAKPKGRTRPGQVTQVYLLPELCFMTGLSADMRSDFNLMRSISDYTRVAPKDRATELTRFMGDFVHIKNRKKEQYRFFVSIDQNLTHFSGRVLNPESIIQGRQTYRVNPTEDWSREIRSSQMHTAMPLQNWAIVVTLRDSDAATDFLQTMLRVGPPMGVPVNQPHVLQ-NDQINSYLMALGLIREENPSMVVVIVPTNRKDRYDAIKKLCCIEMPVPSQVIVKRTLGRRNMLMSVCTKICIQ?STKLGGEPWATPTPALVLMVVGIDVFHDKRSGGQSVGAMVGTMNSSFTKYESRVMFQQPGQELSDSLNYAMTAMLRAYHRHNGRLPVKVKVYRDGVGEGQIEAVIQHEIQQFLQAFRSIGTYNPELAVTIVQKRILPRFYAVRPGYSNPPPGTLVDTVVTRPHCFDFFLVSQSVRQGTVTPSHYTVIYNTSGWQAKIFQLLSYKLTHLYFNWPGTIRVPAPCQYAHKLAYLVGESLHREPSIQLSDKLYFL
>Aqu_Piwi1
KTGRGAAQSAGRTGGVAGRAPGAAPPHVITGTARGQGIQPPSGAPPSDQLSQLQLQGASPSSPASQATLKANQHSPPERQGISGQRIPLGANYLVVKSR-SNTVFQYMVSFNPPVESKNMRYGMINEHKDLIGPTRAFDGSVLYLPLKITDDIVTRKSIRSDGTEITIDITLTNVLEYR-ECTQLFNIIIRRVLRAIDMQEVGRHYFDKNHPIKIPQHKMELWPGYVTSIHHFDAELLLLLDVSHKMLRMDTALDFLYELYSSCKDGFQEEATRQLVGSIVLTRYNNKTYRVDDIAWDKNPQSTFIDHNGRPMSFIEYYRNTYGRDITDKEQPLLVHRPKKRGRGLPEQVICLVPELCSMTGLTDKARSDFRVMKDLAAHTRITPAQREIAIKKFVRTVNESEKAKEELSSWGLSLHPNILETNGRLYKPETVLFRDGSVVAGLDADWSRQLVKEHVISAVPLTHWLLLVTKRDSGKAVDFIEMMKKVCPPMGIEVKEPRVIELTDKTELYLRAIRENMSSSLQLVVAIFPTQRDDRYSSLKKLCCVECPIPSQVINARTISQQQKLRSVTQKVALQINVKLGGELWAVKTPLENAMVIGIDVYHDSTRGKRSVLGFVSSTNKFFTRWYSRVTIQGANQEIGDGLKICFQSSLRKYYEINHNLPDRIVIFRDGVGDGQVKTVVEFEIPQMKSCLAMFESYKPKIGFVIVQKRIATRLFSHGPQYENPCPGTVLDHTVTRKGWYDYFLVSQHVRQGTVTPTHYHVVLDNAGLKPDHMQKLTYKLTHMYYNWPGTIRVPAPCQYAHKLAFLVGQSLHREPSLEISDRLFFL
>Aqu_Piwi2
GGGRGRGVGRGRSRGGDTRRPGAAPGQQQVGRGRGRAAAPTSTAAPVQQMQQMSLGEPRRIERRQDDDIHTKPEHITNKKGSFGNQTPIMSNYLVLRNRPGHAIYQYNVSYNPPVENKRMRLALLYHHEELIGKVHSFDGMVLYLPHRLHNNPEEVISKTKEGDTIHITIKLTNELSANPVCLQLFNILFRKILAKLEMKQIGRHYYNPKIPNIIREHSLEIWPGFITSIAQYESNVMLCADISHKILRTDTVLDLFHSLKSTRD--FHTEATKSIVGEIVLTRYNNRTYRVDDIDWEKTPASTFKTSTGEEISFITYYKKD-EMEAR------------RRGRDPATGPLLLIPELCTMTGLTEEARANFKIMRDVATYTRQAPPQRIDTLNKFINDVNTNPDVKSILGGWNLEFEKSLIKFQGRTLPTEKINQKGGSYTYQQAGDWSRDMRGKSMISSVNLKNYLIVCTNRDAGVAEEFIGTIKRIGPPMGIMIDEPQVEVLDNRTDSFLRAVGQLRDKSTQMVIVVLPQQKKDLYDAVKKLCCVDAPVPSQCIVSRTLSKKQTLMSVATKIVLQMNCKLGGELWALDIPVGHCMVIGIDTYHDSASKGRSVAAFIASTNSTLTRYYSQTMFQQSGQELGDNLKACMTMALKKYHSINNTFPDRIVVYRDGVGDGQLHIVKEHEVVQMLESFSSTGDYKPKFAVVVVKKRINTRLFAPDQRPSNPLPGTVVDDQVTKPDWYDFFLVSQSVRQGTVSPTHFNVIHDTSGLTPDHMQRLTYKLTHLYYNWPGTVRVPAPCQYAHKLAFLVGQSIHKSPSTAIADRLYFL
