# Supplementary material for: Identification of MicroRNAs in the Coral Stylophora pistillata
Source: PLoS One. 2014 Mar 21;9(3):e91101. doi: 10.1371/journal.pone.0091101 (PMC3962355; doi:10.1371/journal.pone.0091101)
Supplement: Supporting Information S11 — List of additional criteria used to select bona fide miRNAs in S. pistillata from miRDeep2 results. (XLSX) [file pone.0091101.s011.xlsx]

## Sheet: miRNA details
Predicted bona fide miRNAs
miRNA ID	Occurences in genome	miRDeep2 outputs		Sequence lengths (bp)					Mismatches in stem (bp)		Distance to terminal loop (bp)		Read counts					Reads that share same 5' start				Full sequences			Remarks
		Annotation	Score	Mature miRNA	Terminal loop	Star miRNA	pre-miRNA	3' overhang	Mature miRNA	Star miRNA	From 5' end	From 3' end	Mature miRNA	Loop region	Star miRNA	Total	Spans mature to star	Mature miRNA	Mature %	Star miRNA	Star %	Mature miRNA	Star miRNA	pre-miRNA
spi-mir-temp-1	spi-mir-temp-1	6770795_80652_4088942_6283394-,...,6645650+_14989	19925.8	22	3	22	56	2	3	3	24	27	38952	0	129	39081	0	38666	0.9927	129	1	acccguagauccgaacuugugg	acagguucguauuuauggucca	acccguagauccgaacuugugggaauuuuucaccacagguucguauuuauggucca	Matches miR-100 family.
spi-mir-temp-2	spi-mir-temp-2-1	6274679_590_10552_937553+,...,3086981-_5057	14139.3	22	4	22	54	2	4	4	23	25	27723	0	9	27732	0	26016	0.9384	9	1	uaucgaauccgucaaaaagaga	ucuuuuugauggcugcgaaaca	ucuuuuugauggcugcgaaacaauuugaauuguaucgaauccgucaaaaagaga
	spi-mir-temp-2-2	6716944_1213_25739_6274680+,128N,6526799+_12611	14139.3	22	4	22	54	2	4	4	23	25	27723	0	9	27732	0	26016	0.9384	9	1	uaucgaauccgucaaaaagaga	ucuuuuugauggcugcgaaaca	ucuuuuugauggcugcgaaacaauuugaauuguaucgaauccgucaaaaagaga
spi-mir-temp-3	spi-mir-temp-3-1	6746032_8910_255802_6459489-,6664723-_13497	9831.3	23	6	23	56	2	4	4	23	25	19283	0	1	19284	0	19210	0.9962	1	1	ucagggauuguggugaguuaguu	ccagcucauaacagugccuguua	ucagggauuguggugaguuaguuguauuuucacccagcucauaacagugccuguua
	spi-mir-temp-3-2	6541202_8586_255718_4975459-,...,6190285-_8350	9830.7	23	6	23	56	2	4	4	23	25	19283	0	1	19284	0	19210	0.9962	1	1	ucagggauuguggugaguuaguu	ccagcucauaacagugccuguua	ucagggauuguggugaguuaguuguauuuucacccagcucauaacagugccuguua
	spi-mir-temp-3-3	6541203_8586_237203_4975459-,...,6190285-_8352	9830.7	23	6	23	56	2	4	4	23	25	19283	0	1	19284	0	19210	0.9962	1	1	ucagggauuguggugaguuaguu	ccagcucauaacagugccuguua	ucagggauuguggugaguuaguuguauuuucacccagcucauaacagugccuguua
spi-mir-temp-4	spi-mir-temp-4	6773118_39220_1256935_6336117-,...,6720732-_15436	6702.8	21	5	22	55	2	0	1	23	25	13119	0	25	13144	0	13005	0.9913	24	0.96	aaagaaguacaagugguaggg	cugccacuuguauuuucuuuca	cugccacuuguauuuucuuucacguuuaccgaugaaagaaguacaagugguaggg	Exact match of nve-miR-2023.
spi-mir-temp-5	spi-mir-temp-5-1	6791872_65199_2058064_6757132-,...,6744062+_19827	6348.9	17	4	20	70	2	2	5	32	32	12329	38	100	12467	0	12130	0.9839	31	0.31	gagguccggaugguuga	auccgcuugauugaccucau	gagguccggaugguugaggguuaccuaauccaauucuuugagcaccccucauccgcuugauugaccucau
	spi-mir-temp-5-2	6791872_65199_2058064_6757132-,...,6744062+_19824	6313.8	17	25	20	70	2	2	5	19	24	12324	34	36	12394	0	12130	0.9843	11	0.3056	gagguccggaugguuga	auccgcuucaacgaccucau	gagguccggaugguugaggguuaccuaauccaacuguuugagcaccccucauccgcuucaacgaccucau
spi-mir-temp-6	spi-mir-temp-6	6645066_6290_166557_6153402-,...,3086981-_10423	3370.7	22	4	22	54	2	4	4	23	25	6601	0	9	6610	0	6409	0.9709	9	1	uaucgauuccgucaaaaagaga	ucuuuuugauggcugcgaaaca	ucuuuuugauggcugcgaaacaauuugaauuguaucgauuccgucaaaaagaga
spi-mir-temp-7	spi-mir-temp-7-1	6229238_2621_63258_253562+,2717108+,3963163+_4556	1378.8	22	3	21	50	2	2	1	22	23	2640	0	62	2702	2	2629	0.9958	59	0.9516	uaugauaucguauccuuugagg	ucagggguuaugaaucauagg	uaugauaucguauccuuugagguuuaaucucagggguuaugaaucauagg
	spi-mir-temp-7-2	6474890_2621_63863_3963163-,...,253562-_7595	1378.8	22	3	21	50	2	2	1	22	23	2640	0	62	2702	2	2629	0.9958	59	0.9516	uaugauaucguauccuuugagg	ucagggguuaugaaucauagg	uaugauaucguauccuuugagguuuaaucucagggguuaugaaucauagg
	spi-mir-temp-7-3	6490774_3023_68032_4207014-,2242558+,3963163-_7755	1378.8	22	3	21	50	2	2	1	22	23	2640	0	62	2702	2	2629	0.9958	59	0.9516	uaugauaucguauccuuugagg	ucagggguuaugaaucauagg	uaugauaucguauccuuugagguuuaaucucagggguuaugaaucauagg
	spi-mir-temp-7-4	6490775_3023_68184_4207014-,...,3963163-_7757	1378.8	22	3	21	50	2	2	1	22	23	2640	0	62	2702	2	2629	0.9958	59	0.9516	uaugauaucguauccuuugagg	ucagggguuaugaaucauagg	uaugauaucguauccuuugagguuuaaucucagggguuaugaaucauagg
spi-mir-temp-8	spi-mir-temp-8	6769577_12882_280689_6257251+,...,6424535-_14711	1097.6	25	18	25	87	2	8	8	30	37	2171	0	1	2172	0	2156	0.9931	0	0	aaguuugagauuugauuuacugaag	ucgguugaggauauuuuaaugauca	ucgguugaggauauuuuaaugaucaaagugcgaaaaaaacgcgaaaaaagcacgaaaacuugaaguuugagauuugauuuacugaag
spi-mir-temp-9	spi-mir-temp-9	6785910_275912_15253847_6671088+,...,6750507+_18294	976.8	24	4	23	55	2	3	2	24	25	1907	0	7	1914	0	1790	0.9386	4	0.5714	ucucugaaaucuccuaagcuauca	aagaguuuagggauuucaggaaa	ucucugaaaucuccuaagcuaucauuuacaugaagaguuuagggauuucaggaaa
spi-mir-temp-10	spi-mir-temp-10-1	6381938_6417_217820_2556557+,...,6162116-_6440	937.2	23	4	23	58	2	7	7	25	27	1783	0	53	1836	1	1659	0.9305	2	0.0377	ucaguuccaccaucucaccuaua	aaggugagcuguaugaacuuuua	aaggugagcuguaugaacuuuuauuauuuguaguaucaguuccaccaucucaccuaua
	spi-mir-temp-10-2	6625282_8203_263467_6127257+,...,6168821-_9596	937.2	23	4	23	58	2	7	7	25	27	1783	0	53	1836	1	1659	0.9305	2	0.0377	ucaguuccaccaucucaccuaua	aaggugagcuguaugaacuuuua	aaggugagcuguaugaacuuuuauuauuuguaguaucaguuccaccaucucaccuaua
	spi-mir-temp-10-3	6651661_6416_219376_6162116+,...,2556557-_10645	937.2	23	4	23	58	2	7	7	25	27	1783	0	53	1836	1	1659	0.9305	2	0.0377	ucaguuccaccaucucaccuaua	aaggugagcuguaugaacuuuua	aaggugagcuguaugaacuuuuauuauuuguaguaucaguuccaccaucucaccuaua
	spi-mir-temp-10-4	6625282_8203_263467_6127257+,...,6168821-_9594	916	23	4	22	57	2	5	4	24	27	1783	0	11	1794	0	1659	0.9305	0	0	ucaguuccaccaucucaccuaua	aaggugagugguaugacuugua	aaggugagugguaugacuuguauuauuuaugguaucaguuccaccaucucaccuaua
spi-mir-temp-12	spi-mir-temp-12-1	6618940_3545_95915_6118842+,...,5819013+_9339	803.4	23	10	23	54	2	2	2	20	22	1361	0	213	1574	0	1343	0.9868	0	0	ggaguuuguuguacugugcuauu	uugcauaguguaacaaauuccau	uugcauaguguaacaaauuccaucuuuauaaggaguuuguuguacugugcuauu
	spi-mir-temp-12-2	6618941_4917_127036_6118842-,...,6139797+_9342	803.4	23	10	23	54	2	2	2	20	22	1361	0	213	1574	0	1343	0.9868	0	0	ggaguuuguuguacugugcuauu	uugcauaguguaacaaauuccau	uugcauaguguaacaaauuccaucuuuauaaggaguuuguuguacugugcuauu
	spi-mir-temp-12-3	6634997_4918_126467_6139797-,...,6118842+_10035	803.4	23	10	23	54	2	2	2	20	22	1361	0	213	1574	0	1343	0.9868	0	0	ggaguuuguuguacugugcuauu	uugcauaguguaacaaauuccau	uugcauaguguaacaaauuccaucuuuauaaggaguuuguuguacugugcuauu
	spi-mir-temp-12-4	6656971_4597_123370_6168996+,...,6118842-_10854	803.4	23	10	23	54	2	2	2	20	22	1361	0	213	1574	0	1343	0.9868	0	0	ggaguuuguuguacugugcuauu	uugcauaguguaacaaauuccau	uugcauaguguaacaaauuccaucuuuauaaggaguuuguuguacugugcuauu
spi-mir-temp-13	spi-mir-temp-13	6779105_45751_1378605_6492298+,...,6586572+_16574	665.7	25	5	24	52	2	4	3	21	24	757	0	546	1303	8	453	0.5984	510	0.9341	ugggauuaaaacuucuucggugugg	ucaccgagaauuuuuaaucugauu	ucaccgagaauuuuuaaucugauuuacugggauuaaaacuucuucggugugg	Mature miRNA retained despite poor 5' alignment due to well-supported star sequence.
spi-mir-temp-14	spi-mir-temp-14-1	6445131_13635_471871_3511291-,...,1266410+_7261	640.6	21	4	21	48	2	1	1	20	22	1243	0	10	1253	2	1219	0.9807	5	0.5	caauguuucggcuuguucccg	ggaacaagccgaaacacugaa	caauguuucggcuuguucccguuuucgggaacaagccgaaacacugaa
	spi-mir-temp-14-2	6786029_41391_1471942_6673697-,...,6697519+_18337	640.6	21	4	21	48	2	1	1	20	22	1243	0	10	1253	2	1219	0.9807	5	0.5	caauguuucggcuuguucccg	ggaacaagccgaaacacugaa	caauguuucggcuuguucccguuuucgggaacaagccgaaacacugaa
spi-mir-temp-15	spi-mir-temp-15	6713016_12260_349767_6253949+,136N,6456054-_12506	548.4	22	9	24	57	2	3	5	23	23	1065	0	10	1075	0	1059	0.9944	0	0	ucaagucuaggcugguuaguuu	acuauaccagaauaggcuucagca	acuauaccagaauaggcuucagcauauuuauuuugucaagucuaggcugguuaguuu
spi-mir-temp-16	spi-mir-temp-16	6784505_113514_6313708_6641633-,...,6728374+_17903	341.6	23	3	23	53	2	1	1	23	25	649	0	19	668	1	616	0.9492	18	0.9474	uuuaguuuuccgauauuuuuagg	ugaaaauguuggaaaauuauauc	ugaaaauguuggaaaauuauaucuuuaagauuuaguuuuccgauauuuuuagg
spi-mir-temp-17	spi-mir-temp-17-1	6326501_5641_133925_1725314+,...,6164521-_5745	291.4	20	3	20	52	2	3	3	22	25	567	0	2	569	0	567	1	1	0.5	ugaacccagaaccucgaagg	uucgaggagcuagguuuaua	ugaacccagaaccucgaagguuuuuggaacccuucgaggagcuagguuuaua
	spi-mir-temp-17-2	6653489_5641_133768_6164521+,...,1725314-_10724	291.4	20	3	20	52	2	3	3	22	25	567	0	2	569	0	567	1	1	0.5	ugaacccagaaccucgaagg	uucgaggagcuagguuuaua	ugaacccagaaccucgaagguuuuuggaacccuucgaggagcuagguuuaua
spi-mir-temp-18	spi-mir-temp-18-1	6374900_11382_342768_2452977+,...,3291722+_6379	242.3	23	7	24	52	2	3	4	20	23	472	0	1	473	0	472	1	0	0	ugaaauacucugacggagucagu	ugcauuccaucagaauauuucgcg	ugaaauacucugacggagucaguuucaaugcauuccaucagaauauuucgcg
	spi-mir-temp-18-2	6430146_11382_324458_3291722-,...,2452977-_7096	242.3	23	7	24	52	2	3	4	20	23	472	0	1	473	0	472	1	0	0	ugaaauacucugacggagucagu	ugcauuccaucagaauauuucgcg	ugaaauacucugacggagucaguuucaaugcauuccaucagaauauuucgcg
spi-mir-temp-19	spi-mir-temp-19	6764887_4194_88169_6666810-,199N,6673598+_14061	233.9	22	4	22	54	2	4	4	23	25	454	0	6	460	0	437	0.9626	6	1	ugucauauccauccaaacgagg	ucuuuucgauggguacgaaaca	ucuuuucgauggguacgaaacaauuugaauugugucauauccauccaaacgagg
spi-mir-temp-20	spi-mir-temp-20-1	6541717_15343_445851_4983823-,...,5874234+_8364	232.7	22	5	22	54	2	1	1	22	25	453	0	1	454	0	452	0.9978	1	1	ugugauuggagacuuuuaucgu	ggugaaagucuucaguuacucu	ggugaaagucuucaguuacucucuuuaugaagugugauuggagacuuuuaucgu
	spi-mir-temp-20-2	6600552_15265_440725_5874234-,6145070-,702824+_9039	232.7	22	5	22	54	2	1	1	22	25	453	0	1	454	0	452	0.9978	1	1	ugugauuggagacuuuuaucgu	ggugaaagucuucaguuacucu	ggugaaagucuucaguuacucucuuuaugaagugugauuggagacuuuuaucgu
	spi-mir-temp-20-3	6718057_19958_574347_6280540-,140N,6638969-_12645	232.7	22	5	22	54	2	1	1	22	25	453	0	1	454	0	452	0.9978	1	1	ugugauuggagacuuuuaucgu	ggugaaagucuucaguuacucu	ggugaaagucuucaguuacucucuuuaugaagugugauuggagacuuuuaucgu
spi-mir-temp-22	spi-mir-temp-22	6715211_17895_818636_6265566+,128N,6427136+_12550	125.9	23	6	23	54	2	3	3	22	24	240	0	6	246	0	227	0.9458	0	0	ccgauuugaacaauguuccguuc	gcggauuauuguucaaauaagaa	gcggauuauuguucaaauaagaaguuaguuuccgauuugaacaauguuccguuc
spi-mir-temp-23	spi-mir-temp-23	6790676_54325_1984565_6733934+,...,6765200+_19446	88.1	23	4	23	52	2	3	3	22	24	150	0	23	173	0	142	0.9467	23	1	aaauugcuccgaaauacaucuau	cgauguacuucagagcaauuuuu	cgauguacuucagagcaauuuuuuuuuaaaaauugcuccgaaauacaucuau
spi-mir-temp-25	spi-mir-temp-25	6773945_31950_1032969_6356303-,...,6163642-_15592	73	24	5	23	54	3	5	5	22	25	140	0	1	141	0	139	0.9929	1	1	uuugcuaguugcuuuugucccguu	agggcaaagguucccagcacgug	agggcaaagguucccagcacguguuuaucauuugcuaguugcuuuugucccguu	Considered bona fideas close match to nve- and hma-miR-2022.
spi-mir-temp-26	spi-mir-temp-26	6558001_8439_211090_5231925-,...,6197524-_8596	68.8	22	6	22	52	2	2	2	21	23	111	0	24	135	0	110	0.991	23	0.9583	uccagcaccaauguuauuguua	augauaacguugaugcuguaua	augauaacguugaugcuguauauuuuauuauccagcaccaauguuauuguua
spi-mir-temp-29	spi-mir-temp-29-1	6400757_3815_112999_2844768+,...,4421830+_6667	61.8	23	4	21	52	2	5	3	23	23	115	0	3	118	0	115	1	0	0	uggcauaagggcagccaccccuu	gggucgcucccuuaugccuca	uggcauaagggcagccaccccuuuuuacaaagggucgcucccuuaugccuca
	spi-mir-temp-29-2	6504900_3794_112347_4421830-,...,2844768-_7940	61.8	23	4	21	52	2	5	3	23	23	115	0	3	118	0	115	1	0	0	uggcauaagggcagccaccccuu	gggucgcucccuuaugccuca	uggcauaagggcagccaccccuuuuuacaaagggucgcucccuuaugccuca
	spi-mir-temp-29-3	6602386_2072_55329_5902054+,...,5543397+_9070	61.8	23	4	21	52	2	5	3	23	23	115	0	3	118	0	115	1	0	0	uggcauaagggcagccaccccuu	gggucgcucccuuaugccuca	uggcauaagggcagccaccccuuuuuacaaagggucgcucccuuaugccuca
spi-mir-temp-30	spi-mir-temp-30-1	6245716_17374_491410_501950-,...,4495406-_4720	49.4	24	6	25	57	2	4	5	24	25	93	0	1	94	0	92	0.9892	0	0	uauauuguacgacucucaucgugu	acggugaaagucgcuucaauaaaca	acggugaaagucgcuucaauaaacaauugacuguauauuguacgacucucaucgugu	Close match of nve-miR-2036.
	spi-mir-temp-30-2	6509689_17374_488656_4495406+,...,501950+_7969	49.4	24	6	25	57	2	4	5	24	25	93	0	1	94	0	92	0.9892	0	0	uauauuguacgacucucaucgugu	acggugaaagucgcuucaauaaaca	acggugaaagucgcuucaauaaacaauugacuguauauuguacgacucucaucgugu
	spi-mir-temp-30-3	6680057_16675_467200_6199536+,...,6135037+_11703	49.4	24	6	25	57	2	4	5	24	25	93	0	1	94	0	92	0.9892	0	0	uauauuguacgacucucaucgugu	acggugaaagucgcuucaauaaaca	acggugaaagucgcuucaauaaacaauugacuguauauuguacgacucucaucgugu
spi-mir-temp-33	spi-mir-temp-33-1	6739184_22890_630240_6409107-,128N,6666767+_13300	32.1	22	6	22	52	2	5	5	21	23	29	0	31	60	0	29	1	23	0.7419	ccaacugugacugcaaauuaau	uaauguacaguuacuauugguu	ccaacugugacugcaaauuaauauuucaauuaauguacaguuacuauugguu
	spi-mir-temp-33-2	6524490_2501_81038_4722678+,...,4242804+_8151	31.9	22	6	22	52	2	5	5	21	23	29	0	31	60	0	29	1	23	0.7419	ccaacugugacugcaaauuaau	uaauguacaguuacuauugguu	ccaacugugacugcaaauuaauauuuaaauuaauguacaguuacuauugguu
	spi-mir-temp-33-3	6524878_3177_112435_4728792+,...,4997206+_8153	31.9	22	6	22	52	2	5	5	21	23	29	0	31	60	0	29	1	23	0.7419	ccaacugugacugcaaauuaau	uaauguacaguuacuauugguu	ccaacugugacugcaaauuaauauuuaaauuaauguacaguuacuauugguu
	spi-mir-temp-33-4	6706988_4640_213868_6223917-,128N,6226710+_12316	31.9	22	6	22	52	2	5	5	21	23	29	0	31	60	0	29	1	23	0.7419	ccaacugugacugcaaauuaau	uaauguacaguuacuauugguu	ccaacugugacugcaaauuaauauuuaaauuaauguacaguuacuauugguu
spi-mir-temp-34	spi-mir-temp-34-1	6246583_4745_136200_514087+,...,6127523-_4723	31.3	22	3	22	51	2	4	4	22	24	57	0	3	60	0	57	1	3	1	acugauauucaccaagugauua	cucauuugcugauuaucagacu	acugauauucaccaagugauuaauacuuacucauuugcugauuaucagacu
	spi-mir-temp-34-2	6450747_4310_124943_3594756-,1777121+,6127523+_7320	31.3	22	3	22	51	2	4	4	22	24	57	0	3	60	0	57	1	3	1	acugauauucaccaagugauua	cucauuugcugauuaucagacu	acugauauucaccaagugauuaauacuuacucauuugcugauuaucagacu
	spi-mir-temp-34-3	6583446_19717_577042_5615581+,...,6127523-_8847	31.3	22	3	22	51	2	4	4	22	24	57	0	3	60	0	57	1	3	1	acugauauucaccaagugauua	cucauuugcugauuaucagacu	acugauauucaccaagugauuaauacuuacucauuugcugauuaucagacu
spi-mir-temp-36	spi-mir-temp-36-1	6447759_4470_81530_3551144-,...,6140113+_7289	23.4	21	5	21	51	2	3	3	21	23	41	0	2	43	0	38	0.9268	0	0	gaaaaguucgucgaucacucg	cgugauuuacaaacuuuucuc	gaaaaguucgucgaucacucgccucuagcgcgugauuuacaaacuuuucuc
	spi-mir-temp-36-2	6447760_4470_80437_3551144-,...,6140113+_7291	23.4	21	5	21	51	2	3	3	21	23	41	0	2	43	0	38	0.9268	0	0	gaaaaguucgucgaucacucg	cgugauuuacaaacuuuucuc	gaaaaguucgucgaucacucgccucuagcgcgugauuuacaaacuuuucuc
	spi-mir-temp-36-3	6635206_6857_156473_6140113+,...,1320282+_10051	23.4	21	5	21	51	2	3	3	21	23	41	0	2	43	0	38	0.9268	0	0	gaaaaguucgucgaucacucg	cgugauuuacaaacuuuucuc	gaaaaguucgucgaucacucgccucuagcgcgugauuuacaaacuuuucuc
	spi-mir-temp-36-4	6720692_2938_45415_6294928-,128N,6348150+_12752	23.4	21	5	21	51	2	3	3	21	23	41	0	2	43	0	38	0.9268	0	0	gaaaaguucgucgaucacucg	cgugauuuacaaacuuuucuc	gaaaaguucgucgaucacucgccucuagcgcgugauuuacaaacuuuucuc
spi-mir-temp-38	spi-mir-temp-38	6625282_8203_263467_6127257+,...,6168821-_9592	19.2	22	4	21	55	2	6	5	23	26	32	0	5	37	0	32	1	0	0	ucaguuccaccaucucaccuac	aggugagcuguaugacuugua	aggugagcuguaugacuuguauuauuuaugguaucaguuccaccaucucaccuac
spi-mir-temp-40	spi-mir-temp-40-1	6619319_19398_506583_6119328+,...,6126673-_9354	16.2	22	3	22	51	2	3	3	22	24	14	0	15	29	0	13	0.9286	14	0.9333	uagcauaacauuguaagagauc	gcucuugcauugcugugcuguc	uagcauaacauuguaagagaucuuuaagagcucuugcauugcugugcuguc	Close match of nve-miR-2030
	spi-mir-temp-40-2	6619320_42932_1366735_6119328-,...,6191355-_9355	16.2	22	3	22	51	2	3	3	22	24	14	0	15	29	0	13	0.9286	14	0.9333	uagcauaacauuguaagagauc	gcucuugcauugcugugcuguc	uagcauaacauuguaagagaucuuuaagagcucuugcauugcugugcuguc
	spi-mir-temp-40-3	6619321_42932_1297491_6119328-,...,6191355-_9357	16.2	22	3	22	51	2	3	3	22	24	14	0	15	29	0	13	0.9286	14	0.9333	uagcauaacauuguaagagauc	gcucuugcauugcugugcuguc	uagcauaacauuguaagagaucuuuaagagcucuugcauugcugugcuguc
	spi-mir-temp-40-4	6624835_19399_508551_6126673+,660067+,6119328-_9571	16.2	22	3	22	51	2	3	3	22	24	14	0	15	29	0	13	0.9286	14	0.9333	uagcauaacauuguaagagauc	gcucuugcauugcugugcuguc	uagcauaacauuguaagagaucuuuaagagcucuugcauugcugugcuguc
spi-mir-temp-42	spi-mir-temp-42	6783793_27983_988752_6628504+,139N,6704838+_17669	14.1	23	5	24	54	2	1	2	23	24	24	0	1	25	0	23	0.9583	1	1	ugugcaagaauuugagucgcugg	agcgacucaaauuucuguaucaca	agcgacucaaauuucuguaucacauuuacugugugcaagaauuugagucgcugg
Identical miRNAs that are transcribed from different genomic loci have been given suffixes of "-1", "-2", …, as per miRNA nomenclature convention.
Temporary pre-miRNA names are assigned based on miRDeep2 scores, in descending order.
Predicted miRNAs that DO NOT fit bona fide criteria
miRNA ID	Full miRNA ID	miRDeep2 outputs		Sequence lengths (bp)					Mismatches in stem (bp)		Distance to terminal loop (bp)		Read counts					Reads that share same 5' start				Full sequences			Reason for exclusion
		Annotation	Score	Mature miRNA	Terminal loop	Star miRNA	pre-miRNA	3' overhang	Mature miRNA	Star miRNA	From 5' end	From 3' end	Mature miRNA	Loop region	Star miRNA	Total	Spans mature to star	Mature miRNA	Mature %	Star miRNA	Star %	Mature miRNA	Star miRNA	pre-miRNA
spi-mir-temp-11	spi-mir-temp-11-1	6659327_12212_405387_6172064+,...,6170955-_10928	885.2	25	5	23	55	3	2	1	22	26	1700	0	34	1734	1	1655	0.9735	34	1	uuccgaugucugugauuuuauuucg	aauaaaauccaggccuuggagaa	aauaaaauccaggccuuggagaauuuauuuuuccgaugucugugauuuuauuucg	These miRNAs do not have a 2 nt 3' overhang
	spi-mir-temp-11-2	6388671_4615_122638_2660689+,...,3736205+_6551	884.9	25	5	23	55	3	2	1	22	26	1700	0	34	1734	1	1655	0.9735	34	1	uuccgaugucugugauuuuauuucg	aauaaaauccaggccuuggagaa	aauaaaauccaggccuuggagaauuuauuuuuccgaugucugugauuuuauuucg
	spi-mir-temp-11-3	6388672_2597_76903_2660689+,6172064-,3729547+_6553	884.9	25	5	23	55	3	2	1	22	26	1700	0	34	1734	1	1655	0.9735	34	1	uuccgaugucugugauuuuauuucg	aauaaaauccaggccuuggagaa	aauaaaauccaggccuuggagaauuuauuuuuccgaugucugugauuuuauuucg
spi-mir-temp-21	spi-mir-temp-21-1	6462057_5169_220352_3764244-,...,6137137-_7438	136.6	22	3	23	52	3	5	5	22	25	180	0	87	267	0	176	0.9778	82	0.9425	uguuauaccucagacuucaugc	uugaaagcugaggcauaaucacc	uguuauaccucagacuucaugcauuuuguuugaaagcugaggcauaaucacc
	spi-mir-temp-21-2	6693180_5097_154820_858745+,...,6137137-_11910	136.6	22	3	23	52	3	5	5	22	25	180	0	87	267	0	176	0.9778	82	0.9425	uguuauaccucagacuucaugc	uugaaagcugaggcauaaucacc	uguuauaccucagacuucaugcauuuuguuugaaagcugaggcauaaucacc
spi-mir-temp-24	spi-mir-temp-24	6612414_16225_455056_6053863+,...,1189672-_9144	74.9	22	6	24	54	4	4	4	21	25	143	0	1	144	1	140	0.979	1	1	uccacacucaggauguacuagu	uacaacauccuggguguguugguc	uccacacucaggauguacuaguuuugaugcuacaacauccuggguguguugguc
spi-mir-temp-27	spi-mir-temp-27	6775082_17510_875830_6385050+,230N,6457072+_15797	63.9	24	6	23	53	1	2	2	22	23	53	0	70	123	0	53	1	30	0.4286	uucgaucagugucguugacuaacu	uuagucacgucacugguuugaau	uucgaucagugucguugacuaacuuuuacguuagucacgucacugguuugaau
spi-mir-temp-37	spi-mir-temp-37-1	6483766_9721_316281_4098024+,...,6160227+_7694	20.7	22	7	23	54	1	2	2	22	23	37	0	2	39	0	31	0.8378	1	0.5	acagccuaauggaccaauguga	ccguuggucaauuagguugauua	ccguuggucaauuagguugauuaauuucacuaacagccuaauggaccaauguga
	spi-mir-temp-37-2	6483767_9718_315677_4098024+,...,6160227+_7696	20.7	22	7	23	54	1	2	2	22	23	37	0	2	39	0	31	0.8378	1	0.5	acagccuaauggaccaauguga	ccguuggucaauuagguugauua	ccguuggucaauuagguugauuaauuucacuaacagccuaauggaccaauguga
	spi-mir-temp-37-3	6541239_7711_268148_4976115+,3361737+,6160227-_8357	20.6	22	7	23	54	1	2	2	22	23	37	0	2	39	0	31	0.8378	1	0.5	acagccuaauggaccaauguga	ccguuggucaauuagguugauua	ccguuggucaauuagguugauuaauuucacuaacagccuaauggaccaauguga
	spi-mir-temp-37-4	6593848_6141_211522_5772136-,...,6160227-_8961	20.6	22	7	23	54	1	2	2	22	23	37	0	2	39	0	31	0.8378	1	0.5	acagccuaauggaccaauguga	ccguuggucaauuagguugauua	ccguuggucaauuagguugauuaauuucacuaacagccuaauggaccaauguga
spi-mir-temp-28	spi-mir-temp-28-1	6420714_7053_144693_3148206-,...,6163718+_6984	63.6	20	8	20	71	2	3	3	27	34	88	0	35	123	0	65	0.7386	27	0.7714	uuaggcagguaucuaggauc	uccuagauuucuaccuauug	uuaggcagguaucuaggaucgaggguaacgauuuacuuauccgagaaucgauccuagauuucuaccuauug	The read counts do not support consistent (> 90%) 5' processing of the candidate mature miRNA
	spi-mir-temp-28-2	6468341_5360_102929_3860297-,...,6163718+_7520	63.6	20	8	20	71	2	3	3	27	34	88	0	35	123	0	65	0.7386	27	0.7714	uuaggcagguaucuaggauc	uccuagauuucuaccuauug	uuaggcagguaucuaggaucgaggguaacgauuuacuuauccgagaaucgauccuagauuucuaccuauug
spi-mir-temp-31	spi-mir-temp-31	6777578_19250_570335_6448555-,...,6700762+_16233	40.6	23	7	22	52	2	3	2	20	23	73	0	4	77	0	50	0.6849	3	0.75	uuaggaauaucgaggacucgcau	ucgagcccuugauauuucagca	ucgagcccuugauauuucagcauuuaggguuaggaauaucgaggacucgcau
spi-mir-temp-32	spi-mir-temp-32	6767213_20900_680827_6129412+,...,6484126+_14235	33.9	22	3	22	51	2	5	5	22	24	62	0	2	64	0	52	0.8387	0	0	uaaauucaguguugucagaugu	aucuaacaacacugaaauuaca	uaaauucaguguugucagauguuugcaacaucuaacaacacugaaauuaca
spi-mir-temp-35	spi-mir-temp-35	6773513_30994_823727_6345418-,...,6553530+_15510	23.5	23	3	23	53	2	7	7	23	25	39	0	5	44	0	30	0.7692	5	1	aaccagagaaccucagcauuugu	aauuguucagguccuauggauuu	aauuguucagguccuauggauuuauuuuaaaaccagagaaccucagcauuugu
spi-mir-temp-39	spi-mir-temp-39	6785057_31238_963220_6652016-,...,6680816-_18034	18	23	4	23	52	2	4	4	22	24	24	0	8	32	0	17	0.7083	5	0.625	gaaguggaggugaauaguggcgg	accacuauucaccgucacugagg	gaaguggaggugaauaguggcggauauccaccacuauucaccgucacugagg
spi-mir-temp-41	spi-mir-temp-41	6786080_138650_9564434_6674929+,...,6738197+_18373	14.8	21	7	20	48	2	5	4	18	21	19	0	7	26	0	17	0.8947	0	0	cccaccaauaagcauagccgc	gucuaugcuucuugaggguu	gucuaugcuucuugaggguuuugaucacccaccaauaagcauagccgc
spi-mir-temp-43	spi-mir-temp-43	6786080_138650_9564434_6674929+,...,6738197+_18371	13.8	21	7	20	48	2	5	4	18	21	19	0	7	26	0	17	0.8947	0	0	cccaccaauaagcauagccgc	gucuaugcuucuugaggguu	gucuaugcuucuugaggguuuugaucacccaccaauaagcauagccgc
spi-mir-temp-45	spi-mir-temp-45	6716075_2406_57230_6270000-,128N,6689987+_12579	10.2	23	4	23	52	2	3	3	22	24	16	0	4	20	0	5	0.3125	0	0	auauuucaaaguacgcguucuuu	ugagcgcgcacuuugaauuauua	ugagcgcgcacuuugaauuauuauaauuaauauuucaaaguacgcguucuuu
spi-mir-temp-46	spi-mir-temp-46-1	6784141_31357_1014711_6635167+,...,6664174-_17782	10.2	23	10	24	55	2	3	4	21	22	17	0	1	18	0	14	0.8235	0	0	uauccagagacaaauguuuaauu	gagaauauuuggcucugagauauu	gagaauauuuggcucugagauauuuuuaaaauuauccagagacaaauguuuaauu
	spi-mir-temp-46-2	6788906_10272_194691_6713411-,3760N,6748306-_19001	10.2	23	4	23	52	2	3	3	22	24	16	0	4	20	0	5	0.3125	0	0	auauuucaaaguacgcguucuuu	ugagcgcgcacuuugaauuauua	ugagcgcgcacuuugaauuauuauaauuaauauuucaaaguacgcguucuuu
	spi-mir-temp-46-3	6784016_109824_4466571_6632885+,...,6698688+_17743	10.1	23	4	23	52	2	3	3	22	24	16	0	4	20	0	5	0.3125	0	0	auauuucaaaguacgcguucuuu	ugagcgcgcacuuugaauuauua	ugagcgcgcacuuugaauuauuauaauuaauauuucaaaguacgcguucuuu
spi-mir-temp-44	spi-mir-temp-44-1	6248000_1812_53769_534254-,...,5888346+_4746	11.1	21	13	21	65	2	0	0	24	26	16	0	1	17	0	13	0.8125	0	0	uucgaggaaaugucacuuacg	uaagugacauuuccucgaaau	uaagugacauuuccucgaaaugucacuuacgagucgcuugacauuucgaggaaaugucacuuacg	The 5' and 3' arms are perfectly complementary to each other, probably siRNA.
	spi-mir-temp-44-2	6416582_1559_48754_3085651+,...,3702059+_6926	11.1	21	13	21	65	2	0	0	24	26	16	0	1	17	0	13	0.8125	0	0	uucgaggaaaugucacuuacg	uaagugacauuuccucgaaau	uaagugacauuuccucgaaaugucacuuacgagucgcuugacauuucgaggaaaugucacuuacg
	spi-mir-temp-44-3	6248000_1812_53769_534254-,...,5888346+_4743	11	21	3	21	65	2	0	0	28	32	16	0	1	17	0	13	0.8125	0	0	uucgaggaaaugucacuuacg	uaagugacauuuccucgaaau	uaagugacauuuccucgaaaugucaagcgacucguaagugacauuucgaggaaaugucacuuacg
	spi-mir-temp-44-4	6416582_1559_48754_3085651+,...,3702059+_6923	11	21	3	21	65	2	0	0	28	32	16	0	1	17	0	13	0.8125	0	0	uucgaggaaaugucacuuacg	uaagugacauuuccucgaaau	uaagugacauuuccucgaaaugucaagcgacucguaagugacauuucgaggaaaugucacuuacg
