# Supplementary material for: Identification of MicroRNAs in the Coral Stylophora pistillata
Source: PLoS One. 2014 Mar 21;9(3):e91101. doi: 10.1371/journal.pone.0091101 (PMC3962355; doi:10.1371/journal.pone.0091101)
Supplement: Supporting Information S12 — Enriched GO terms (P<0.01) associated with the set of 31 bona fide miRNAs identified in Stylophora pistillata . (XLSX) [file pone.0091101.s012.xlsx]

## Sheet: topGO BP sorted
miRNA	Gene Ontology details			GO term frequency			P value
	Namespace	ID	Description	Across all transcripts	Within targets	Expected occurrence
Immunity
spi-miR-2022	BP	GO:0044003	modification by symbiont of host morphology or physiology	82	16	7.07	0.0015
spi-miR-2022	BP	GO:0019048	virus-host interaction	90	17	7.76	0.0086
spi-miR-temp-15	BP	GO:0032735	positive regulation of interleukin2 production	6	3	0.24	0.00119
spi-miR-temp-15	BP	GO:0034134	toll-like receptor 2 signaling pathway	17	5	0.69	0.00188
spi-miR-temp-15	BP	GO:0038123	toll-like receptor TLR1:TLR2 signaling pathway	8	3	0.32	0.00314
spi-miR-temp-15	BP	GO:0038124	toll-like receptor TLR6:TLR2 signaling pathway	8	3	0.32	0.00314
spi-miR-temp-15	BP	GO:0034142	toll-like receptor 4 signaling pathway	19	4	0.77	0.00626
spi-miR-temp-15	BP	GO:0044130	negative regulation of growth of symbiont in host	10	3	0.4	0.00634
spi-miR-temp-16	BP	GO:0070498	interleukin-mediated signaling pathway	14	3	0.12	0.00019
spi-miR-temp-16	BP	GO:0042102	positive regulation of T cell proliferation	11	2	0.09	0.00366
spi-miR-temp-20	BP	GO:0032088	negative regulation of NF-kappaB transcription factor activity	46	7	2.03	0.0038
spi-miR-temp-26	BP	GO:0051703	intraspecies interaction between organisms	11	2	0.14	0.0086
Biomineralisation
spi-miR-100	BP	GO:0060348	bone development	52	6	1.24	0.00475
spi-miR-temp-7	BP	GO:0030574	collagen catabolic process	23	3	0.41	0.00733
spi-miR-temp-8	BP	GO:0001958	endochondral ossification	9	3	0.42	0.0069
spi-miR-temp-12	BP	GO:0003417	growth plate cartilage development	6	4	0.61	0.00891
spi-miR-temp-13	BP	GO:0070588	calcium ion transmembrane transport	99	21	9.95	0.0046
spi-miR-temp-15	BP	GO:0043931	ossification involved in bone maturation	5	4	0.2	6.5e-05
spi-miR-temp-15	BP	GO:0003417	growth plate cartilage development	6	3	0.24	0.00119
spi-miR-temp-15	BP	GO:0060346	bone trabecula formation	11	4	0.44	0.00629
spi-miR-temp-16	BP	GO:0045672	positive regulation of osteoclast differentiation	16	2	0.13	0.00776
spi-miR-temp-18	BP	GO:0030501	positive regulation of bone mineralization	21	5	1.04	0.0031
spi-miR-temp-18	BP	GO:0030509	BMP signaling pathway	45	7	2.24	0.0084
spi-miR-temp-19	BP	GO:0015701	bicarbonate transport	5	2	0.07	0.00172
spi-miR-temp-23	BP	GO:0061036	positive regulation of cartilage development	6	2	0.04	0.00066
Transcription
spi-miR-100	BP	GO:0000122	negative regulation of transcription from RNA polymerase II promoter	153	10	3.64	0.00349
spi-miR-2023	BP	GO:0006397	mRNA processing	209	24	14.84	0.00183
spi-miR-temp-5	BP	GO:0006366	transcription from RNA polymerase II promoter	472	17	13.71	0.00337
spi-miR-temp-7	BP	GO:0006355	regulation of transcription, DNA-dependent	1175	33	20.69	0.00188
spi-miR-temp-9	BP	GO:0031047	gene silencing by RNA	77	5	2.08	0.00563
spi-miR-temp-12	BP	GO:0006931	substrate-dependent cell migration, cell attachment to substrate	5	3	0.51	0.00894
spi-miR-temp-13	BP	GO:0010628	positive regulation of gene expression	386	45	38.79	0.0042
spi-miR-temp-14	BP	GO:0006355	regulation of transcription, DNA-dependent	1175	84	58.12	5.4e-05
spi-miR-temp-14	BP	GO:0051091	positive regulation of sequence-specific DNA binding transcription factor activity	76	9	3.76	0.00037
spi-miR-temp-18	BP	GO:0006370	7-methylguanosine mRNA capping	8	3	0.4	0.0057
spi-miR-temp-22	BP	GO:0010467	gene expression	1911	33	28.51	0.003
spi-miR-temp-26	BP	GO:0006370	7-methylguanosine mRNA capping	8	2	0.1	0.0045
spi-miR-temp-42	BP	GO:0045944	positive regulation of transcription from RNA polymerase II promoter	239	47	29.38	0.0021
Cell cycle
spi-miR-2022	BP	GO:0010564	regulation of cell cycle process	156	13	13.46	0.0016
spi-miR-2022	BP	GO:0000281	cytokinesis after mitosis	13	5	1.12	0.0034
spi-miR-2022	BP	GO:2001237	negative regulation of extrinsic apoptotic signaling pathway	14	5	1.21	0.0049
spi-miR-2023	BP	GO:0007049	cell cycle	748	67	53.11	0.0033
spi-miR-temp-8	BP	GO:0007049	cell cycle	748	53	34.9	0.0015
spi-miR-temp-9	BP	GO:0007140	male meiosis	16	3	0.43	0.00842
spi-miR-temp-12	BP	GO:0060548	negative regulation of cell death	212	29	21.54	0.00045
spi-miR-temp-12	BP	GO:0007141	male meiosis I	7	4	0.71	0.00288
spi-miR-temp-12	BP	GO:0008283	cell proliferation	526	64	53.46	0.00736
spi-miR-temp-18	BP	GO:0007141	male meiosis I	7	3	0.35	0.0037
spi-miR-temp-18	BP	GO:0000086	G2/M transition of mitotic cell cycle	52	7	2.58	0.006
spi-miR-temp-20	BP	GO:0042981	regulation of apoptotic process	433	32	19.14	0.0023
spi-miR-temp-23	BP	GO:0008285	negative regulation of cell proliferation	155	5	1.04	0.00911
spi-miR-temp-29	BP	GO:0043069	negative regulation of programmed cell death	203	26	19.06	0.00869
spi-miR-temp-34	BP	GO:0006917	induction of apoptosis	33	3	0.33	0.00423
spi-miR-temp-42	BP	GO:0007141	male meiosis I	7	4	0.86	0.0058
Cytoskeleton
spi-miR-2036	BP	GO:0030199	collagen fibril organization	26	3	0.45	0.00982
spi-miR-temp-5	BP	GO:0001539	ciliary or flagellar motility	20	4	0.58	0.00234
spi-miR-temp-5	BP	GO:0030198	extracellular matrix organization	95	7	2.76	0.00501
spi-miR-temp-15	BP	GO:0001954	positive regulation of cell-matrix adhesion	10	4	0.4	0.00045
spi-miR-temp-23	BP	GO:0042384	cilium assembly	59	3	0.4	0.00721
spi-miR-temp-42	BP	GO:0001539	ciliary or flagellar motility	20	7	2.46	0.0076
Metabolism
spi-miR-temp-5	BP	GO:0006200	ATP catabolic process	113	9	3.28	0.00552
spi-miR-temp-5	BP	GO:0009169	purine ribonucleoside monophosphate catabolic process	114	9	3.31	0.00584
spi-miR-temp-7	BP	GO:0009056	catabolic process	1171	24	20.62	0.00812
spi-miR-temp-8	BP	GO:0046058	cAMP metabolic process	118	5	5.51	0.0022
spi-miR-temp-9	BP	GO:0006200	ATP catabolic process	113	10	3.05	0.00094
spi-miR-temp-9	BP	GO:0009169	purine ribonucleoside monophosphate catabolic process	114	10	3.08	0.001
spi-miR-temp-13	BP	GO:0006511	ubiquitin-dependent protein catabolic process	203	29	20.4	0.0014
spi-miR-temp-15	BP	GO:0006569	tryptophan catabolic process	7	3	0.28	0.00202
spi-miR-temp-29	BP	GO:0009169	purine ribonucleoside monophosphate catabolic process	114	23	10.7	0.00032
spi-miR-temp-29	BP	GO:0006200	ATP catabolic process	113	22	10.61	0.00071
spi-miR-temp-29	BP	GO:0045732	positive regulation of protein catabolic process	38	6	3.57	0.00706
Transport/Signalling
spi-miR-100	BP	GO:0006895	Golgi to endosome transport	6	2	0.14	0.00793
spi-miR-2022	BP	GO:0042147	retrograde transport, endosome to Golgi	20	7	1.73	0.0041
spi-miR-2022	BP	GO:0006886	intracellular protein transport	305	38	26.31	0.0043
spi-miR-2022	BP	GO:0051904	pigment granule transport	6	3	0.52	0.0074
spi-miR-2023	BP	GO:0032869	cellular response to insulin stimulus	54	10	3.83	0.00053
spi-miR-temp-3	BP	GO:0043508	negative regulation of JUN kinase activity	6	4	0.87	0.00519
spi-miR-temp-7	BP	GO:0043248	proteasome assembly	8	2	0.14	0.00805
spi-miR-temp-8	BP	GO:0015914	phospholipid transport	8	3	0.37	0.0047
spi-miR-temp-8	BP	GO:0007224	smoothened signaling pathway	44	6	2.05	0.0053
spi-miR-temp-9	BP	GO:0071364	cellular response to epidermal growth factor stimulus	8	3	0.22	0.00099
spi-miR-temp-10	BP	GO:0051897	positive regulation of protein kinase B signaling cascade	11	3	0.37	0.0049
spi-miR-temp-10	BP	GO:0045859	regulation of protein kinase activity	236	13	7.84	0.0062
spi-miR-temp-12	BP	GO:0060395	SMAD protein signal transduction	8	4	0.81	0.0053
spi-miR-temp-13	BP	GO:0038032	termination of G-protein coupled receptor signaling pathway	12	5	1.21	0.0044
spi-miR-temp-13	BP	GO:0016601	Rac protein signal transduction	16	7	1.61	0.0084
spi-miR-temp-15	BP	GO:0042787	protein ubiquitination involved in ubiquitin-dependent protein catabolic process	46	7	1.86	0.00227
spi-miR-temp-15	BP	GO:0032760	positive regulation of tumor necrosis factor production	8	3	0.32	0.00314
spi-miR-temp-15	BP	GO:0002755	MyD88-dependent toll-like receptor signaling pathway	18	4	0.73	0.0051
spi-miR-temp-16	BP	GO:0071875	adrenergic receptor signaling pathway	41	3	0.34	0.00485
spi-miR-temp-16	BP	GO:0031666	positive regulation of lipopolysaccharide-mediated signaling pathway	14	2	0.12	0.00595
spi-miR-temp-16	BP	GO:0016079	synaptic vesicle exocytosis	14	2	0.12	0.00595
spi-miR-temp-19	BP	GO:0032570	response to progesterone stimulus	10	2	0.13	0.00741
spi-miR-temp-20	BP	GO:0046330	positive regulation of JNK cascade	28	5	1.24	0.007
spi-miR-temp-22	BP	GO:0006895	Golgi to endosome transport	6	2	0.09	0.0032
spi-miR-temp-29	BP	GO:0017015	regulation of transforming growth factor beta receptor signaling pathway	28	5	2.63	0.00879
spi-miR-temp-38	BP	GO:0051897	positive regulation of protein kinase B signaling cascade	11	3	0.35	0.0045
spi-miR-temp-38	BP	GO:0045859	regulation of protein kinase activity	236	11	7.57	0.0057
spi-miR-temp-42	BP	GO:0043491	protein kinase B signaling cascade	26	6	3.2	0.0067
spi-miR-temp-42	BP	GO:0051028	mRNA transport	57	16	7.01	0.0087
Differentiation/Development
spi-miR-100	BP	GO:0035115	embryonic forelimb morphogenesis	19	4	0.45	0.00091
spi-miR-2022	BP	GO:0001822	kidney development	95	17	8.19	0.0024
spi-miR-2022	BP	GO:0030858	positive regulation of epithelial cell differentiation	29	8	2.5	0.0025
spi-miR-2022	BP	GO:0001942	hair follicle development	20	6	1.73	0.0029
spi-miR-2022	BP	GO:0048864	stem cell development	40	9	3.45	0.0029
spi-miR-2022	BP	GO:0021670	lateral ventricle development	5	3	0.43	0.0056
spi-miR-2022	BP	GO:0043588	skin development	10	4	0.86	0.0076
spi-miR-2030	BP	GO:0009952	anterior/posterior pattern specification	98	5	1.11	0.005
spi-miR-2030	BP	GO:0048538	thymus development	11	2	0.12	0.00654
spi-miR-2030	BP	GO:0007283	spermatogenesis	111	5	1.26	0.0084
spi-miR-2036	BP	GO:0021670	lateral ventricle development	5	2	0.09	0.00287
spi-miR-2036	BP	GO:0003323	type B pancreatic cell development	5	2	0.09	0.00287
spi-miR-2036	BP	GO:0045638	negative regulation of myeloid cell differentiation	12	3	0.21	0.00581
spi-miR-temp-3	BP	GO:0051496	positive regulation of stress fiber assembly	6	5	0.87	0.00034
spi-miR-temp-3	BP	GO:0007283	spermatogenesis	111	26	16.11	0.00948
spi-miR-temp-5	BP	GO:0048515	spermatid differentiation	20	4	0.58	0.00083
spi-miR-temp-5	BP	GO:0060027	convergent extension involved in gastrulation	5	2	0.15	0.00793
spi-miR-temp-5	BP	GO:0035469	determination of pancreatic left/right asymmetry	5	2	0.15	0.00793
spi-miR-temp-8	BP	GO:0042733	embryonic digit morphogenesis	25	5	1.17	0.0053
spi-miR-temp-8	BP	GO:0051146	striated muscle cell differentiation	110	11	5.13	0.0062
spi-miR-temp-9	BP	GO:0097178	ruffle assembly	5	2	0.14	0.0069
spi-miR-temp-10	BP	GO:0001701	in utero embryonic development	125	11	4.15	0.0032
spi-miR-temp-10	BP	GO:0031076	embryonic camera-type eye development	26	3	0.86	0.0063
spi-miR-temp-12	BP	GO:0007512	adult heart development	10	5	1.02	0.00175
spi-miR-temp-12	BP	GO:1900006	positive regulation of dendrite development	5	3	0.51	0.00894
spi-miR-temp-13	BP	GO:0045165	cell fate commitment	105	18	10.55	0.0064
spi-miR-temp-15	BP	GO:0030903	notochord development	12	4	0.48	0.00119
spi-miR-temp-15	BP	GO:0003143	embryonic heart tube morphogenesis	40	5	1.62	0.00471
spi-miR-temp-16	BP	GO:0007472	wing disc morphogenesis	16	2	0.13	0.00831
spi-miR-temp-17	BP	GO:0007512	adult heart development	10	2	0.13	0.0067
spi-miR-temp-17	BP	GO:0071542	dopaminergic neuron differentiation	12	2	0.15	0.0097
spi-miR-temp-19	BP	GO:0030325	adrenal gland development	6	2	0.08	0.00256
spi-miR-temp-19	BP	GO:0048536	spleen development	9	2	0.12	0.00598
spi-miR-temp-19	BP	GO:0007512	adult heart development	10	2	0.13	0.00741
spi-miR-temp-19	BP	GO:0048538	thymus development	11	2	0.15	0.00898
spi-miR-temp-20	BP	GO:0061146	Peyer's patch morphogenesis	8	3	0.35	0.0041
spi-miR-temp-26	BP	GO:0090129	positive regulation of synapse maturation	6	2	0.08	0.0024
spi-miR-temp-29	BP	GO:0031076	embryonic camera-type eye development	26	6	2.44	0.00306
spi-miR-temp-29	BP	GO:0001701	in utero embryonic development	125	18	11.74	0.00373
spi-miR-temp-29	BP	GO:0030878	thyroid gland development	8	4	0.75	0.00397
spi-miR-temp-29	BP	GO:0001837	epithelial to mesenchymal transition	53	12	4.98	0.0065
spi-miR-temp-29	BP	GO:0060039	pericardium development	21	7	1.97	0.00656
spi-miR-temp-29	BP	GO:0007298	border follicle cell migration	5	3	0.47	0.00713
spi-miR-temp-29	BP	GO:0016202	regulation of striated muscle tissue development	55	13	5.16	0.00868
spi-miR-temp-38	BP	GO:0001701	in utero embryonic development	125	11	4.01	0.0026
spi-miR-temp-38	BP	GO:0031076	embryonic camera-type eye development	26	3	0.83	0.0059
spi-miR-temp-42	BP	GO:0007417	central nervous system development	312	49	38.36	0.0092
Miscellaneous
spi-miR-100	BP	GO:0009987	cellular process	7258	182	172.6	0.00709
spi-miR-100	BP	GO:0045176	apical protein localization	6	2	0.14	0.00793
spi-miR-2023	BP	GO:0035335	peptidyl-tyrosine dephosphorylation	43	8	3.05	0.00976
spi-miR-2023	BP	GO:0042177	negative regulation of protein catabolic process	13	5	0.92	0.00997
spi-miR-2030	BP	GO:0007030	Golgi organization	35	3	0.4	0.0071
spi-miR-2036	BP	GO:0045766	positive regulation of angiogenesis	32	4	0.55	0.00211
spi-miR-temp-7	BP	GO:0022617	extracellular matrix disassembly	24	3	0.42	0.00827
spi-miR-temp-12	BP	GO:0048148	behavioral response to cocaine	5	3	0.51	0.00894
spi-miR-temp-13	BP	GO:0050982	detection of mechanical stimulus	51	15	5.13	0.0029
spi-miR-temp-13	BP	GO:0015074	DNA integration	100	19	10.05	0.0046
spi-miR-temp-13	BP	GO:0010224	response to UV-B	6	4	0.6	0.0086
spi-miR-temp-13	BP	GO:0016322	neuron remodeling	5	3	0.5	0.0087
spi-miR-temp-13	BP	GO:0034983	peptidyl-lysine deacetylation	5	3	0.5	0.0087
spi-miR-temp-14	BP	GO:0045766	positive regulation of angiogenesis	32	6	1.58	0.00428
spi-miR-temp-14	BP	GO:0031987	locomotion involved in locomotory behavior	8	3	0.4	0.00559
spi-miR-temp-15	BP	GO:0000724	double-strand break repair via homologous recombination	29	5	1.17	0.00557
spi-miR-temp-15	BP	GO:0050731	positive regulation of peptidyl-tyrosine phosphorylation	20	5	0.81	0.00626
spi-miR-temp-15	BP	GO:0030194	positive regulation of blood coagulation	6	3	0.24	0.0092
spi-miR-temp-16	BP	GO:0040012	regulation of locomotion	147	4	1.24	0.00426
spi-miR-temp-17	BP	GO:0034446	substrate adhesion-dependent cell spreading	11	2	0.14	0.0081
spi-miR-temp-17	BP	GO:0045740	positive regulation of DNA replication	12	2	0.15	0.0097
spi-miR-temp-19	BP	GO:2000379	positive regulation of reactive oxygen species metabolic process	8	2	0.11	0.00469
spi-miR-temp-20	BP	GO:0048169	regulation of long-term neuronal synaptic plasticity	7	3	0.31	0.0026
spi-miR-temp-20	BP	GO:0008542	visual learning	23	5	1.02	0.0029
spi-miR-temp-20	BP	GO:0006290	pyrimidine dimer repair	5	3	0.22	0.0056
spi-miR-temp-22	BP	GO:0032801	receptor catabolic process	8	2	0.12	0.0058
spi-miR-temp-22	BP	GO:0016925	protein sumoylation	10	2	0.15	0.0092
spi-miR-temp-23	BP	GO:0007183	SMAD protein complex assembly	9	2	0.06	0.00156
spi-miR-temp-26	BP	GO:0071625	vocalization behavior	5	2	0.07	0.0016
spi-miR-temp-26	BP	GO:0035335	peptidyl-tyrosine dephosphorylation	43	4	0.56	0.0023
spi-miR-temp-26	BP	GO:0046856	phosphatidylinositol dephosphorylation	6	2	0.08	0.0024
spi-miR-temp-26	BP	GO:0072659	protein localization to plasma membrane	45	4	0.59	0.0024
spi-miR-temp-26	BP	GO:0035176	social behavior	11	2	0.14	0.0086
spi-miR-temp-36	BP	GO:0030317	sperm motility	12	2	0.11	0.0056
spi-miR-temp-42	BP	GO:0007611	learning or memory	67	9	8.24	0.0042
spi-miR-temp-42	BP	GO:0071260	cellular response to mechanical stimulus	14	6	1.72	0.0043

## Sheet: topGO raw output
miRNA	Gene Ontology details			GO term frequency			P value
	Namespace	ID	Description	Across all transcripts	Within targets	Expected occurrence
spi-miR-100	MF	GO:0008017	microtubule binding	84	8	1.98	0.00078
spi-miR-100	BP	GO:0035115	embryonic forelimb morphogenesis	19	4	0.45	0.00091
spi-miR-100	CC	GO:0005871	kinesin complex	50	6	1.15	0.00096
spi-miR-100	MF	GO:0003682	chromatin binding	152	10	3.58	0.00313
spi-miR-100	BP	GO:0000122	negative regulation of transcription from RNA polymerase II promoter	153	10	3.64	0.00349
spi-miR-100	MF	GO:0005547	phosphatidylinositol-3,4,5-trisphosphate binding	14	3	0.33	0.00388
spi-miR-100	BP	GO:0060348	bone development	52	6	1.24	0.00475
spi-miR-100	MF	GO:0003713	transcription coactivator activity	72	6	1.7	0.00686
spi-miR-100	BP	GO:0009987	cellular process	7258	182	172.6	0.00709
spi-miR-100	MF	GO:0043325	phosphatidylinositol-3,4-bisphosphate binding	6	2	0.14	0.0078
spi-miR-100	MF	GO:0005242	inward rectifier potassium channel activity	6	2	0.14	0.0078
spi-miR-100	BP	GO:0006895	Golgi to endosome transport	6	2	0.14	0.00793
spi-miR-100	BP	GO:0045176	apical protein localization	6	2	0.14	0.00793
spi-miR-2022	BP	GO:0044003	modification by symbiont of host morphology or physiology	82	16	7.07	0.0015
spi-miR-2022	BP	GO:0010564	regulation of cell cycle process	156	13	13.46	0.0016
spi-miR-2022	BP	GO:0001822	kidney development	95	17	8.19	0.0024
spi-miR-2022	BP	GO:0030858	positive regulation of epithelial cell differentiation	29	8	2.5	0.0025
spi-miR-2022	BP	GO:0001942	hair follicle development	20	6	1.73	0.0029
spi-miR-2022	BP	GO:0048864	stem cell development	40	9	3.45	0.0029
spi-miR-2022	BP	GO:0000281	cytokinesis after mitosis	13	5	1.12	0.0034
spi-miR-2022	BP	GO:0042147	retrograde transport, endosome to Golgi	20	7	1.73	0.0041
spi-miR-2022	BP	GO:0006886	intracellular protein transport	305	38	26.31	0.0043
spi-miR-2022	BP	GO:2001237	negative regulation of extrinsic apoptotic signaling pathway	14	5	1.21	0.0049
spi-miR-2022	BP	GO:0021670	lateral ventricle development	5	3	0.43	0.0056
spi-miR-2022	BP	GO:0051904	pigment granule transport	6	3	0.52	0.0074
spi-miR-2022	BP	GO:0043588	skin development	10	4	0.86	0.0076
spi-miR-2022	BP	GO:0019048	virus-host interaction	90	17	7.76	0.0086
spi-miR-2022	MF	GO:0035375	zymogen binding	16	5	1.39	0.0095
spi-miR-2023	BP	GO:0032869	cellular response to insulin stimulus	54	10	3.83	0.00053
spi-miR-2023	MF	GO:0000049	tRNA binding	22	7	1.56	0.00059
spi-miR-2023	BP	GO:0006397	mRNA processing	209	24	14.84	0.00183
spi-miR-2023	BP	GO:0007049	cell cycle	748	67	53.11	0.0033
spi-miR-2023	CC	GO:0000145	exocyst	5	3	0.36	0.0033
spi-miR-2023	MF	GO:0008138	protein tyrosine/serine/threonine phosphatase activity	17	5	1.21	0.00538
spi-miR-2023	MF	GO:0030898	actin-dependent ATPase activity	6	3	0.43	0.00607
spi-miR-2023	MF	GO:0002161	aminoacyl-tRNA editing activity	6	3	0.43	0.00607
spi-miR-2023	CC	GO:0005622	intracellular	6323	465	454.67	0.0085
spi-miR-2023	BP	GO:0035335	peptidyl-tyrosine dephosphorylation	43	8	3.05	0.00976
spi-miR-2023	BP	GO:0042177	negative regulation of protein catabolic process	13	5	0.92	0.00997
spi-miR-2030	MF	GO:0005516	calmodulin binding	92	5	1.05	0.004
spi-miR-2030	BP	GO:0009952	anterior/posterior pattern specification	98	5	1.11	0.005
spi-miR-2030	MF	GO:0048306	calcium-dependent protein binding	31	3	0.35	0.0052
spi-miR-2030	BP	GO:0048538	thymus development	11	2	0.12	0.00654
spi-miR-2030	BP	GO:0007030	Golgi organization	35	3	0.4	0.0071
spi-miR-2030	BP	GO:0007283	spermatogenesis	111	5	1.26	0.0084
spi-miR-2030	MF	GO:0046983	protein dimerization activity	416	7	4.76	0.009
spi-miR-2036	MF	GO:0043130	ubiquitin binding	36	4	0.62	0.002
spi-miR-2036	BP	GO:0045766	positive regulation of angiogenesis	32	4	0.55	0.00211
spi-miR-2036	BP	GO:0003323	type B pancreatic cell development	5	2	0.09	0.00287
spi-miR-2036	BP	GO:0021670	lateral ventricle development	5	2	0.09	0.00287
spi-miR-2036	CC	GO:0046658	anchored to plasma membrane	5	2	0.09	0.0029
spi-miR-2036	BP	GO:0045638	negative regulation of myeloid cell differentiation	12	3	0.21	0.00581
spi-miR-2036	BP	GO:0030199	collagen fibril organization	26	3	0.45	0.00982
spi-mir-temp-2	CC	GO:0030496	midbody	70	3	0.32	0.004
spi-mir-temp-3	BP	GO:0051496	positive regulation of stress fiber assembly	6	5	0.87	0.00034
spi-mir-temp-3	MF	GO:0005515	protein binding	2621	422	383.85	0.0014
spi-mir-temp-3	MF	GO:0019894	kinesin binding	12	6	1.76	0.0041
spi-mir-temp-3	BP	GO:0043508	negative regulation of JUN kinase activity	6	4	0.87	0.00519
spi-mir-temp-3	MF	GO:0009982	pseudouridine synthase activity	6	4	0.88	0.0054
spi-mir-temp-3	MF	GO:0001105	RNA polymerase II transcription coactivator activity	6	4	0.88	0.0054
spi-mir-temp-3	CC	GO:0005819	spindle	148	33	22.29	0.0076
spi-mir-temp-3	BP	GO:0007283	spermatogenesis	111	26	16.11	0.00948
spi-mir-temp-3	CC	GO:0005813	centrosome	200	43	30.12	0.0099
spi-mir-temp-5	CC	GO:0005858	axonemal dynein complex	12	4	0.35	0.0003
spi-mir-temp-5	BP	GO:0048515	spermatid differentiation	20	4	0.58	0.00083
spi-mir-temp-5	BP	GO:0001539	ciliary or flagellar motility	20	4	0.58	0.00234
spi-mir-temp-5	CC	GO:0044297	cell body	122	8	3.58	0.0025
spi-mir-temp-5	BP	GO:0006366	transcription from RNA polymerase II promoter	472	17	13.71	0.00337
spi-mir-temp-5	CC	GO:0030425	dendrite	133	11	3.9	0.0041
spi-mir-temp-5	BP	GO:0030198	extracellular matrix organization	95	7	2.76	0.00501
spi-mir-temp-5	BP	GO:0006200	ATP catabolic process	113	9	3.28	0.00552
spi-mir-temp-5	BP	GO:0009169	purine ribonucleoside monophosphate catabolic process	114	9	3.31	0.00584
spi-mir-temp-5	MF	GO:0005524	ATP binding	1114	46	31.95	0.00632
spi-mir-temp-5	CC	GO:0035085	cilium axoneme	42	5	1.23	0.0073
spi-mir-temp-5	BP	GO:0035469	determination of pancreatic left/right asymmetry	5	2	0.15	0.00793
spi-mir-temp-5	BP	GO:0060027	convergent extension involved in gastrulation	5	2	0.15	0.00793
spi-mir-temp-5	CC	GO:0071564	npBAF complex	5	2	0.15	0.0081
spi-mir-temp-6	CC	GO:0043679	axon terminus	25	2	0.1	0.0047
spi-mir-temp-7	BP	GO:0006355	regulation of transcription, DNA-dependent	1175	33	20.69	0.00188
spi-mir-temp-7	CC	GO:0035145	exon-exon junction complex	5	2	0.09	0.0031
spi-mir-temp-7	MF	GO:0031409	pigment binding	6	2	0.1	0.0041
spi-mir-temp-7	CC	GO:0045120	pronucleus	6	2	0.11	0.0047
spi-mir-temp-7	BP	GO:0030574	collagen catabolic process	23	3	0.41	0.00733
spi-mir-temp-7	MF	GO:0017112	Rab guanyl-nucleotide exchange factor activity	8	2	0.14	0.0074
spi-mir-temp-7	BP	GO:0043248	proteasome assembly	8	2	0.14	0.00805
spi-mir-temp-7	BP	GO:0009056	catabolic process	1171	24	20.62	0.00812
spi-mir-temp-7	BP	GO:0022617	extracellular matrix disassembly	24	3	0.42	0.00827
spi-mir-temp-8	BP	GO:0007049	cell cycle	748	53	34.9	0.0015
spi-mir-temp-8	BP	GO:0046058	cAMP metabolic process	118	5	5.51	0.0022
spi-mir-temp-8	CC	GO:0055038	recycling endosome membrane	13	4	0.61	0.0024
spi-mir-temp-8	BP	GO:0015914	phospholipid transport	8	3	0.37	0.0047
spi-mir-temp-8	BP	GO:0007224	smoothened signaling pathway	44	6	2.05	0.0053
spi-mir-temp-8	BP	GO:0042733	embryonic digit morphogenesis	25	5	1.17	0.0053
spi-mir-temp-8	BP	GO:0051146	striated muscle cell differentiation	110	11	5.13	0.0062
spi-mir-temp-8	BP	GO:0001958	endochondral ossification	9	3	0.42	0.0069
spi-mir-temp-8	MF	GO:0005125	cytokine activity	28	5	1.28	0.00791
spi-mir-temp-9	MF	GO:0016887	ATPase activity	258	15	6.93	2e-05
spi-mir-temp-9	BP	GO:0006200	ATP catabolic process	113	10	3.05	0.00094
spi-mir-temp-9	BP	GO:0071364	cellular response to epidermal growth factor stimulus	8	3	0.22	0.00099
spi-mir-temp-9	BP	GO:0009169	purine ribonucleoside monophosphate catabolic process	114	10	3.08	0.001
spi-mir-temp-9	CC	GO:0005858	axonemal dynein complex	12	3	0.34	0.00393
spi-mir-temp-9	BP	GO:0031047	gene silencing by RNA	77	5	2.08	0.00563
spi-mir-temp-9	BP	GO:0097178	ruffle assembly	5	2	0.14	0.0069
spi-mir-temp-9	BP	GO:0007140	male meiosis	16	3	0.43	0.00842
spi-mir-temp-10	MF	GO:0001102	RNA polymerase II activating transcription factor binding	7	3	0.23	0.0012
spi-mir-temp-10	MF	GO:0050660	flavin adenine dinucleotide binding	56	8	1.88	0.0016
spi-mir-temp-10	MF	GO:0008762	UDp-N-acetylmuramate dehydrogenase activity	9	3	0.3	0.0027
spi-mir-temp-10	BP	GO:0001701	in utero embryonic development	125	11	4.15	0.0032
spi-mir-temp-10	MF	GO:0003779	actin binding	152	13	5.1	0.0034
spi-mir-temp-10	BP	GO:0051897	positive regulation of protein kinase B signaling cascade	11	3	0.37	0.0049
spi-mir-temp-10	MF	GO:0005070	SH3/SH2 adaptor activity	11	3	0.37	0.005
spi-mir-temp-10	BP	GO:0045859	regulation of protein kinase activity	236	13	7.84	0.0062
spi-mir-temp-10	BP	GO:0031076	embryonic camera-type eye development	26	3	0.86	0.0063
spi-mir-temp-12	BP	GO:0060548	negative regulation of cell death	212	29	21.54	0.00045
spi-mir-temp-12	CC	GO:0031985	Golgi cisterna	45	12	4.66	0.0011
spi-mir-temp-12	BP	GO:0007512	adult heart development	10	5	1.02	0.00175
spi-mir-temp-12	BP	GO:0007141	male meiosis I	7	4	0.71	0.00288
spi-mir-temp-12	MF	GO:0005509	calcium ion binding	539	74	54.56	0.0036
spi-mir-temp-12	CC	GO:0032432	actin filament bundle	19	5	1.97	0.0041
spi-mir-temp-12	BP	GO:0060395	SMAD protein signal transduction	8	4	0.81	0.0053
spi-mir-temp-12	BP	GO:0008283	cell proliferation	526	64	53.46	0.00736
spi-mir-temp-12	MF	GO:0005515	protein binding	2621	311	265.31	0.0088
spi-mir-temp-12	BP	GO:0003417	growth plate cartilage development	6	4	0.61	0.00891
spi-mir-temp-12	BP	GO:0006931	substrate-dependent cell migration, cell attachment to substrate	5	3	0.51	0.00894
spi-mir-temp-12	BP	GO:0048148	behavioral response to cocaine	5	3	0.51	0.00894
spi-mir-temp-12	BP	GO:1900006	positive regulation of dendrite development	5	3	0.51	0.00894
spi-mir-temp-13	MF	GO:0005262	calcium channel activity	89	20	9.02	0.001
spi-mir-temp-13	BP	GO:0006511	ubiquitin-dependent protein catabolic process	203	29	20.4	0.0014
spi-mir-temp-13	MF	GO:0008022	protein C-terminus binding	52	13	5.27	0.0016
spi-mir-temp-13	MF	GO:0005085	guanyl-nucleotide exchange factor activity	93	16	9.42	0.0018
spi-mir-temp-13	BP	GO:0050982	detection of mechanical stimulus	51	15	5.13	0.0029
spi-mir-temp-13	BP	GO:0010628	positive regulation of gene expression	386	45	38.79	0.0042
spi-mir-temp-13	BP	GO:0038032	termination of G-protein coupled receptor signaling pathway	12	5	1.21	0.0044
spi-mir-temp-13	MF	GO:0030246	carbohydrate binding	157	24	15.91	0.0045
spi-mir-temp-13	BP	GO:0015074	DNA integration	100	19	10.05	0.0046
spi-mir-temp-13	BP	GO:0070588	calcium ion transmembrane transport	99	21	9.95	0.0046
spi-mir-temp-13	BP	GO:0045165	cell fate commitment	105	18	10.55	0.0064
spi-mir-temp-13	MF	GO:0003950	NAD+ ADp-ribosyltransferase activity	35	9	3.55	0.0068
spi-mir-temp-13	BP	GO:0016601	Rac protein signal transduction	16	7	1.61	0.0084
spi-mir-temp-13	BP	GO:0010224	response to UV-B	6	4	0.6	0.0086
spi-mir-temp-13	BP	GO:0016322	neuron remodeling	5	3	0.5	0.0087
spi-mir-temp-13	BP	GO:0034983	peptidyl-lysine deacetylation	5	3	0.5	0.0087
spi-mir-temp-13	MF	GO:0042805	actinin binding	14	4	1.42	0.0089
spi-mir-temp-13	MF	GO:0043398	HLH domain binding	5	3	0.51	0.0089
spi-mir-temp-13	MF	GO:0004826	phenylalanine-tRNA ligase activity	5	3	0.51	0.0089
spi-mir-temp-14	BP	GO:0006355	regulation of transcription, DNA-dependent	1175	84	58.12	5.4e-05
spi-mir-temp-14	BP	GO:0051091	positive regulation of sequence-specific DNA binding transcription factor activity	76	9	3.76	0.00037
spi-mir-temp-14	BP	GO:0045766	positive regulation of angiogenesis	32	6	1.58	0.00428
spi-mir-temp-14	BP	GO:0031987	locomotion involved in locomotory behavior	8	3	0.4	0.00559
spi-mir-temp-15	BP	GO:0043931	ossification involved in bone maturation	5	4	0.2	6.5e-05
spi-mir-temp-15	BP	GO:0001954	positive regulation of cell-matrix adhesion	10	4	0.4	0.00045
spi-mir-temp-15	BP	GO:0003417	growth plate cartilage development	6	3	0.24	0.00119
spi-mir-temp-15	BP	GO:0030903	notochord development	12	4	0.48	0.00119
spi-mir-temp-15	BP	GO:0032735	positive regulation of interleukin2 production	6	3	0.24	0.00119
spi-mir-temp-15	BP	GO:0034134	toll-like receptor 2 signaling pathway	17	5	0.69	0.00188
spi-mir-temp-15	MF	GO:0008536	Ran GTPase binding	14	4	0.56	0.0019
spi-mir-temp-15	BP	GO:0006569	tryptophan catabolic process	7	3	0.28	0.00202
spi-mir-temp-15	BP	GO:0042787	protein ubiquitination involved in ubiquitin-dependent protein catabolic process	46	7	1.86	0.00227
spi-mir-temp-15	CC	GO:0005643	nuclear pore	35	6	1.42	0.0025
spi-mir-temp-15	BP	GO:0032760	positive regulation of tumor necrosis factor production	8	3	0.32	0.00314
spi-mir-temp-15	BP	GO:0038123	toll-like receptor TLR1:TLR2 signaling pathway	8	3	0.32	0.00314
spi-mir-temp-15	BP	GO:0038124	toll-like receptor TLR6:TLR2 signaling pathway	8	3	0.32	0.00314
spi-mir-temp-15	CC	GO:0016010	dystrophin-associated glycoprotein complex	9	3	0.36	0.0046
spi-mir-temp-15	BP	GO:0003143	embryonic heart tube morphogenesis	40	5	1.62	0.00471
spi-mir-temp-15	BP	GO:0002755	MyD88-dependent toll-like receptor signaling pathway	18	4	0.73	0.0051
spi-mir-temp-15	BP	GO:0000724	double-strand break repair via homologous recombination	29	5	1.17	0.00557
spi-mir-temp-15	CC	GO:0005730	nucleolus	437	29	17.7	0.0059
spi-mir-temp-15	BP	GO:0034142	toll-like receptor 4 signaling pathway	19	4	0.77	0.00626
spi-mir-temp-15	BP	GO:0050731	positive regulation of peptidyl-tyrosine phosphorylation	20	5	0.81	0.00626
spi-mir-temp-15	BP	GO:0060346	bone trabecula formation	11	4	0.44	0.00629
spi-mir-temp-15	BP	GO:0044130	negative regulation of growth of symbiont in host	10	3	0.4	0.00634
spi-mir-temp-15	MF	GO:0005041	low-density lipoprotein receptor activity	11	3	0.44	0.0084
spi-mir-temp-15	BP	GO:0030194	positive regulation of blood coagulation	6	3	0.24	0.0092
spi-mir-temp-16	BP	GO:0070498	interleukin-mediated signaling pathway	14	3	0.12	0.00019
spi-mir-temp-16	BP	GO:0042102	positive regulation of T cell proliferation	11	2	0.09	0.00366
spi-mir-temp-16	BP	GO:0040012	regulation of locomotion	147	4	1.24	0.00426
spi-mir-temp-16	BP	GO:0071875	adrenergic receptor signaling pathway	41	3	0.34	0.00485
spi-mir-temp-16	BP	GO:0016079	synaptic vesicle exocytosis	14	2	0.12	0.00595
spi-mir-temp-16	BP	GO:0031666	positive regulation of lipopolysaccharide-mediated signaling pathway	14	2	0.12	0.00595
spi-mir-temp-16	BP	GO:0045672	positive regulation of osteoclast differentiation	16	2	0.13	0.00776
spi-mir-temp-16	BP	GO:0007472	wing disc morphogenesis	16	2	0.13	0.00831
spi-mir-temp-16	CC	GO:0043197	dendritic spine	71	4	0.6	0.0084
spi-mir-temp-17	MF	GO:0004198	calcium-dependent cysteine-type endopeptidase activity	7	2	0.09	0.0032
spi-mir-temp-17	CC	GO:0014069	postsynaptic density	54	4	0.67	0.00433
spi-mir-temp-17	BP	GO:0007512	adult heart development	10	2	0.13	0.0067
spi-mir-temp-17	CC	GO:0016363	nuclear matrix	32	3	0.4	0.007
spi-mir-temp-17	BP	GO:0034446	substrate adhesion-dependent cell spreading	11	2	0.14	0.0081
spi-mir-temp-17	MF	GO:0004221	ubiquitin thiolesterase activity	34	3	0.43	0.0087
spi-mir-temp-17	BP	GO:0045740	positive regulation of DNA replication	12	2	0.15	0.0097
spi-mir-temp-17	BP	GO:0071542	dopaminergic neuron differentiation	12	2	0.15	0.0097
spi-mir-temp-18	MF	GO:0005536	glucose binding	5	3	0.25	0.00111
spi-mir-temp-18	BP	GO:0030501	positive regulation of bone mineralization	21	5	1.04	0.0031
spi-mir-temp-18	BP	GO:0007141	male meiosis I	7	3	0.35	0.0037
spi-mir-temp-18	BP	GO:0006370	7-methylguanosine mRNA capping	8	3	0.4	0.0057
spi-mir-temp-18	BP	GO:0000086	G2/M transition of mitotic cell cycle	52	7	2.58	0.006
spi-mir-temp-18	MF	GO:0005524	ATP binding	1114	73	55.06	0.00624
spi-mir-temp-18	MF	GO:0031625	ubiquitin protein ligase binding	82	10	4.05	0.0069
spi-mir-temp-18	CC	GO:0005791	rough endoplasmic reticulum	25	5	1.26	0.0073
spi-mir-temp-18	BP	GO:0030509	BMP signaling pathway	45	7	2.24	0.0084
spi-mir-temp-18	MF	GO:0004871	signal transducer activity	732	41	36.18	0.00953
spi-mir-temp-19	BP	GO:0015701	bicarbonate transport	5	2	0.07	0.00172
spi-mir-temp-19	BP	GO:0030325	adrenal gland development	6	2	0.08	0.00256
spi-mir-temp-19	MF	GO:0016887	ATPase activity	258	6	3.42	0.00274
spi-mir-temp-19	BP	GO:2000379	positive regulation of reactive oxygen species metabolic process	8	2	0.11	0.00469
spi-mir-temp-19	BP	GO:0048536	spleen development	9	2	0.12	0.00598
spi-mir-temp-19	CC	GO:0030425	dendrite	133	6	1.81	0.0072
spi-mir-temp-19	BP	GO:0007512	adult heart development	10	2	0.13	0.00741
spi-mir-temp-19	BP	GO:0032570	response to progesterone stimulus	10	2	0.13	0.00741
spi-mir-temp-19	BP	GO:0048538	thymus development	11	2	0.15	0.00898
spi-mir-temp-20	CC	GO:0031514	motile cilium	101	7	4.63	0.0011
spi-mir-temp-20	BP	GO:0042981	regulation of apoptotic process	433	32	19.14	0.0023
spi-mir-temp-20	BP	GO:0048169	regulation of long-term neuronal synaptic plasticity	7	3	0.31	0.0026
spi-mir-temp-20	BP	GO:0008542	visual learning	23	5	1.02	0.0029
spi-mir-temp-20	BP	GO:0032088	negative regulation of NF-kappaB transcription factor activity	46	7	2.03	0.0038
spi-mir-temp-20	BP	GO:0061146	Peyer's patch morphogenesis	8	3	0.35	0.0041
spi-mir-temp-20	MF	GO:0000166	nucleotide binding	1660	88	72.26	0.0042
spi-mir-temp-20	CC	GO:0030424	axon	139	13	6.37	0.0044
spi-mir-temp-20	CC	GO:0019005	SCF ubiquitin ligase complex	16	4	0.73	0.0051
spi-mir-temp-20	BP	GO:0006290	pyrimidine dimer repair	5	3	0.22	0.0056
spi-mir-temp-20	BP	GO:0046330	positive regulation of JNK cascade	28	5	1.24	0.007
spi-mir-temp-20	CC	GO:0005876	spindle microtubule	18	4	0.82	0.008
spi-mir-temp-20	CC	GO:0002102	podosome	10	3	0.46	0.009
spi-mir-temp-22	MF	GO:0000062	fatty-acyl-CoA binding	5	2	0.08	0.0023
spi-mir-temp-22	BP	GO:0010467	gene expression	1911	33	28.51	0.003
spi-mir-temp-22	BP	GO:0006895	Golgi to endosome transport	6	2	0.09	0.0032
spi-mir-temp-22	MF	GO:0043325	phosphatidylinositol-3,4-bisphosphate binding	6	2	0.09	0.0033
spi-mir-temp-22	CC	GO:0042405	nuclear inclusion body	6	2	0.09	0.0035
spi-mir-temp-22	MF	GO:0008574	plus-end-directed microtubule motor activity	7	2	0.11	0.0046
spi-mir-temp-22	MF	GO:0030506	ankyrin binding	7	2	0.11	0.0046
spi-mir-temp-22	BP	GO:0032801	receptor catabolic process	8	2	0.12	0.0058
spi-mir-temp-22	MF	GO:0080025	phosphatidylinositol-3,5-bisphosphate binding	9	2	0.14	0.0078
spi-mir-temp-22	CC	GO:0012505	endomembrane system	941	20	14.77	0.0079
spi-mir-temp-22	CC	GO:0044224	juxtaparanode region of axon	9	2	0.14	0.0082
spi-mir-temp-22	BP	GO:0016925	protein sumoylation	10	2	0.15	0.0092
spi-mir-temp-23	BP	GO:0061036	positive regulation of cartilage development	6	2	0.04	0.00066
spi-mir-temp-23	BP	GO:0007183	SMAD protein complex assembly	9	2	0.06	0.00156
spi-mir-temp-23	MF	GO:0001046	core promoter sequence-specific DNA binding	8	2	0.06	0.00692
spi-mir-temp-23	BP	GO:0042384	cilium assembly	59	3	0.4	0.00721
spi-mir-temp-23	BP	GO:0008285	negative regulation of cell proliferation	155	5	1.04	0.00911
spi-mir-temp-26	BP	GO:0071625	vocalization behavior	5	2	0.07	0.0016
spi-mir-temp-26	CC	GO:0046658	anchored to plasma membrane	5	2	0.06	0.0016
spi-mir-temp-26	MF	GO:0004438	phosphatidylinositol-3-phosphatase activity	5	2	0.07	0.0017
spi-mir-temp-26	BP	GO:0035335	peptidyl-tyrosine dephosphorylation	43	4	0.56	0.0023
spi-mir-temp-26	BP	GO:0046856	phosphatidylinositol dephosphorylation	6	2	0.08	0.0024
spi-mir-temp-26	BP	GO:0072659	protein localization to plasma membrane	45	4	0.59	0.0024
spi-mir-temp-26	BP	GO:0090129	positive regulation of synapse maturation	6	2	0.08	0.0024
spi-mir-temp-26	CC	GO:0060076	excitatory synapse	7	2	0.09	0.0033
spi-mir-temp-26	MF	GO:0004348	glucosylceramidase activity	7	2	0.09	0.0034
spi-mir-temp-26	BP	GO:0006370	7-methylguanosine mRNA capping	8	2	0.1	0.0045
spi-mir-temp-26	MF	GO:0008022	protein C-terminus binding	52	4	0.68	0.0047
spi-mir-temp-26	CC	GO:0005669	transcription factor TFIID complex	11	2	0.14	0.0084
spi-mir-temp-26	BP	GO:0035176	social behavior	11	2	0.14	0.0086
spi-mir-temp-26	BP	GO:0051703	intraspecies interaction between organisms	11	2	0.14	0.0086
spi-mir-temp-26	MF	GO:0004709	MAP kinase kinase kinase activity	11	2	0.14	0.0087
spi-mir-temp-29	BP	GO:0009169	purine ribonucleoside monophosphate catabolic process	114	23	10.7	0.00032
spi-mir-temp-29	BP	GO:0006200	ATP catabolic process	113	22	10.61	0.00071
spi-mir-temp-29	MF	GO:0060090	binding, bridging	54	8	5.03	0.0008
spi-mir-temp-29	MF	GO:0001102	RNA polymerase II activating transcription factor binding	7	4	0.65	0.0021
spi-mir-temp-29	CC	GO:0005634	nucleus	2608	290	247.43	0.003
spi-mir-temp-29	BP	GO:0031076	embryonic camera-type eye development	26	6	2.44	0.00306
spi-mir-temp-29	CC	GO:0005858	axonemal dynein complex	12	5	1.14	0.0034
spi-mir-temp-29	BP	GO:0001701	in utero embryonic development	125	18	11.74	0.00373
spi-mir-temp-29	BP	GO:0030878	thyroid gland development	8	4	0.75	0.00397
spi-mir-temp-29	CC	GO:0031965	nuclear membrane	103	19	9.77	0.0042
spi-mir-temp-29	CC	GO:0031410	cytoplasmic vesicle	480	61	45.54	0.0048
spi-mir-temp-29	BP	GO:0001837	epithelial to mesenchymal transition	53	12	4.98	0.0065
spi-mir-temp-29	BP	GO:0060039	pericardium development	21	7	1.97	0.00656
spi-mir-temp-29	MF	GO:0008536	Ran GTPase binding	14	5	1.3	0.0068
spi-mir-temp-29	MF	GO:0005547	phosphatidylinositol-3,4,5-trisphosphate binding	14	5	1.3	0.0068
spi-mir-temp-29	MF	GO:0048365	Rac GTPase binding	5	3	0.47	0.007
spi-mir-temp-29	BP	GO:0045732	positive regulation of protein catabolic process	38	6	3.57	0.00706
spi-mir-temp-29	BP	GO:0007298	border follicle cell migration	5	3	0.47	0.00713
spi-mir-temp-29	BP	GO:0016202	regulation of striated muscle tissue development	55	13	5.16	0.00868
spi-mir-temp-29	BP	GO:0043069	negative regulation of programmed cell death	203	26	19.06	0.00869
spi-mir-temp-29	BP	GO:0017015	regulation of transforming growth factor beta receptor signaling pathway	28	5	2.63	0.00879
spi-mir-temp-29	MF	GO:0005524	ATP binding	1114	126	103.67	0.0091
spi-mir-temp-29	MF	GO:0016404	15-hydroxyprostaglandin dehydrogenase (NAD+) activity	15	5	1.4	0.0094
spi-mir-temp-33	CC	GO:0035085	cilium axoneme	42	4	0.46	0.0011
spi-mir-temp-33	MF	GO:0046982	protein heterodimerization activity	144	6	1.65	0.0061
spi-mir-temp-33	CC	GO:0005856	cytoskeleton	891	15	9.77	0.0072
spi-mir-temp-33	CC	GO:0005858	axonemal dynein complex	12	2	0.13	0.0073
spi-mir-temp-33	CC	GO:0036038	TCTN-B9D complex	12	2	0.13	0.0073
spi-mir-temp-34	BP	GO:0006917	induction of apoptosis	33	3	0.33	0.00423
spi-mir-temp-36	MF	GO:0017091	AU-rich element binding	6	3	0.06	0.00025
spi-mir-temp-36	BP	GO:0030317	sperm motility	12	2	0.11	0.0056
spi-mir-temp-38	MF	GO:0001102	RNA polymerase II activating transcription factor binding	7	3	0.22	0.001
spi-mir-temp-38	MF	GO:0050660	flavin adenine dinucleotide binding	56	8	1.8	0.0012
spi-mir-temp-38	MF	GO:0008762	UDp-N-acetylmuramate dehydrogenase activity	9	3	0.29	0.0024
spi-mir-temp-38	MF	GO:0003779	actin binding	152	13	4.88	0.0024
spi-mir-temp-38	BP	GO:0001701	in utero embryonic development	125	11	4.01	0.0026
spi-mir-temp-38	BP	GO:0051897	positive regulation of protein kinase B signaling cascade	11	3	0.35	0.0045
spi-mir-temp-38	MF	GO:0005070	SH3/SH2 adaptor activity	11	3	0.35	0.0045
spi-mir-temp-38	BP	GO:0045859	regulation of protein kinase activity	236	11	7.57	0.0057
spi-mir-temp-38	BP	GO:0031076	embryonic camera-type eye development	26	3	0.83	0.0059
spi-mir-temp-42	MF	GO:0008237	metallopeptidase activity	177	23	21.63	0.00054
spi-mir-temp-42	MF	GO:0005515	protein binding	2621	356	320.27	0.0009
spi-mir-temp-42	CC	GO:0005858	axonemal dynein complex	12	6	1.5	0.0018
spi-mir-temp-42	BP	GO:0045944	positive regulation of transcription from RNA polymerase II promoter	239	47	29.38	0.0021
spi-mir-temp-42	MF	GO:0017056	structural constituent of nuclear pore	9	5	1.1	0.00222
spi-mir-temp-42	BP	GO:0007611	learning or memory	67	9	8.24	0.0042
spi-mir-temp-42	CC	GO:0035085	cilium axoneme	42	12	5.25	0.0042
spi-mir-temp-42	BP	GO:0071260	cellular response to mechanical stimulus	14	6	1.72	0.0043
spi-mir-temp-42	BP	GO:0007141	male meiosis I	7	4	0.86	0.0058
spi-mir-temp-42	MF	GO:0004177	aminopeptidase activity	29	9	3.54	0.00587
spi-mir-temp-42	MF	GO:0008013	beta-catenin binding	24	8	2.93	0.00588
spi-mir-temp-42	BP	GO:0043491	protein kinase B signaling cascade	26	6	3.2	0.0067
spi-mir-temp-42	BP	GO:0001539	ciliary or flagellar motility	20	7	2.46	0.0076
spi-mir-temp-42	MF	GO:0003777	microtubule motor activity	75	17	9.16	0.00791
spi-mir-temp-42	BP	GO:0051028	mRNA transport	57	16	7.01	0.0087
spi-mir-temp-42	BP	GO:0007417	central nervous system development	312	49	38.36	0.0092
spi-mir-temp-42	MF	GO:0035091	phosphatidylinositol binding	72	18	8.8	0.00947
